# Supplementary material for: What lurks in the dark? An innovative framework for studying diverse wild insect microbiota
Source: Microbiome. 2025 Aug 12;13:186. doi: 10.1186/s40168-025-02169-9 (PMC12341219; doi:10.1186/s40168-025-02169-9)
Supplement: Supplementary file 8 — Supplementary Material 7. [file 40168_2025_2169_MOESM7_ESM.xlsx]

## Sheet: Table_S1
Site_ID	SIIP_ID	Province	City	Site	Latitude	Longitude	Spring_date	Spring_females	Spring_males	Summer_date	Summer_females	Summer_males
M28	SIIP30	Norrbotten	Kätkesuando	hay_meadow	68.1114	23.3303	05/06/2018-28/06/2018	50/88	81/87	25/07/2018-01/08/2018	84/88	77/88
M32	SIIP32	Lappland	Abisko	lakeside	68.3552	18.8265	05/06/2018-28/06/2018	79/88	80/88	29/07/2018-07/08/2018	82/88	85/88
M35	SIIP35	Lappland	Abisko, Nuolja	alpine_meadow	68.361	18.7369	03/06/2018-03/07/2018	70/88	85/88	29/07/2018-07/08/2018	82/88	73/88
M38	SIIP38	Lappland	Ammarnäs	shrubbery	65.9573	16.2052	01/06/2018-02/07/2018	77/88	74/88	22/07/2018-17/08/2018	74/88	69/84
M43	SIIP43	Norrbotten	Kätkesuando	riverbank	68.1113	23.3313	05/06/2018-28/06/2018	67/88	77/88	25/07/2018-01/08/2018	69/86	64/88
M25	SIIP25	Lappland	Voullerim	urban_garden	66.43	20.6243	01/06/2018-24/06/2018	85/88	86/88	22/07/2018-07/08/2018	87/88	85/88

## Sheet: Table_S2
Sample_ID	Species_ID	Species_name	Genotype_name	COI_barcode_sequence	Sex	Season	Site_ID	SRA_accession_number
SPH0001	sp.1	Megaselia sp. 001	Megaselia sp. 001 genotype 03	AATAAATAATATAAGATTTTGAATATTACCTCCGTCATTAACTCTTTTATTAGCCAGAAGTATAGTAGAAAACGGAGCTGGAACAGGATGAACAGTTTATCCTCCTCTTTCATCAAGAATTGCTCATAGTGGAGCTTCAGTTGATTTAGCAATTTTCTCACTTCATCTAGCTGGGATTTCTTCAATTTTAGGTGCTGTAAATTTCATTACTACTATTATTAATATACGTTCATCAGGAATCACTTTTGATCGAATACCTTTATTTGTATGATCAGTAGGAATTACTGCTTTATTACTTTTACTTTCACTTCCTGTTTTAGCAGGTGCTATTACTATACTTTTAACTGATCGAAACTTTAATACTTCTTTCTTTGATCCTGCAGGAGGAGGAGATCCTAT…	male	summer	M28	SRR31717006
SPH0002	sp.102	Megaselia fungivora	Megaselia fungivora genotype 001	AATAAATAATATAAGATTTTGAATATTACCTCCTTCATTGACATTACTATTAGCCAGAAGTATAGTAGAAAACGGAGCTGGAACTGGTTGAACTGTTTACCCTCCTCTTTCTTCTAGTATCGCTCATAGAGGGGCTTCTGTTGATTTAGCAATTTTTTCTTTACACCTCGCAGGAATTTCATCAATTTTAGGAGCTGTAAATTTTATTACAACTATTATTAATATACGTTCAGCAGGAATTTCTTTTGACCGAATACCTTTATTTGTTTGATCTGTTGGTATCACGGCTTTACTACTTTTATTATCTCTCCCTGTATTAGCAGGAGCTATTACTATACTTCTAACAGATCGAAATTTTAATACTTCTTTTTTTGACCCTGCAGGAGGAGGAGACCCTAT…	male	summer	M28	SRR31747799
SPH0003	sp.1	Megaselia sp. 001	Megaselia sp. 001 genotype 002	AATAAATAATATAAGATTTTGAATATTACCTCCATCATTAACTCTTTTATTAGCCAGAAGTATAGTAGAAAACGGAGCTGGAACAGGATGAACAGTTTATCCTCCTCTTTCATCAAGAATTGCTCATAGTGGAGCTTCAGTTGATTTAGCAATTTTCTCACTTCATCTAGCTGGGATTTCTTCAATTTTAGGTGCTGTAAATTTCATTACTACTATTATTAATATACGTTCATCAGGAATCACTTTTGATCGAATACCTTTATTTGTATGATCAGTAGGAATTACTGCTTTATTACTTTTACTTTCACTTCCTGTTTTAGCAGGTGCTATTACTATACTTTTAACTGATCGAAACTTTAATACTTCTTTCTTTGATCCTGCAGGAGGAGGAGATCCTAT…	male	summer	M28	SRR31747788
SPH0005	sp.26	Megaselia sp. 012	Megaselia sp. 012 genotype 006	AATAAATAATATAAGATTTTGAATACTTCCCCCATCTTTAACCCTTCTGTTAGCCAGAAGTATAGTTGAAAACGGAGCTGGAACAGGATGAACTGTATACCCTCCCCTTTCTTCAAGAATTGCTCATAGAGGAGCTTCAGTTGATTTAGCTATTTTTTCATTACATCTAGCTGGAATTTCATCAATTCTAGGGGCTGTAAATTTTATTACCACAATTATTAATATACGATCTTCAGGAATTACTTTTGATCGAATACCTTTATTTGTTTGATCTGTGGGTATTACTGCTTTATTACTATTATTGTCTCTACCAGTCCTTGCAGGAGCTATTACTATGTTATTAACAGATCGAAACTTTAATACATCATTTTTTGACCCTGCTGGAGGAGGTGACCCTAT…	male	summer	M28	SRR31747777
SPH0006	sp.18	Megaselia nigriceps	Megaselia nigriceps genotype 007	AATAAATAATATAAGATTTTGAATATTACCTCCTTCATTAACTCTTTTATTAGCCAGAAGTATAGTAGAAAATGGGGCTGGTACAGGATGAACTGTTTATCCTCCACTTTCTGCTAATATTGCACACAGAGGAGCTTCTGTTGATTTAGCAATTTTTTCTCTTCATTTAGCGGGAATTTCTTCAATTCTTGGAGCCGTAAACTTTATTACTACAATTATTAATATACGATCATCAGGAATTACTTTTGATCGAATACCTTTATTTGTATGATCTGTAGGAATTACAGCTATCCTACTTTTATTATCTCTCCCAGTATTAGCCGGAGCTATTACTATACTATTAACAGATCGAAATTTTAATACATCTTTTTTTGATCCTGCAGGAGGAGGTGACCCAAT…	male	summer	M28	SRR31747766
SPH0007	sp.2	Megaselia sp. 002	Megaselia sp. 002 genotype 002	AATAAATAATATAAGATTCTGAATACTCCCTCCATCTTTAACATTATTATTAGCCAGAAGTATAGTTGAAAATGGAGCTGGAACTGGATGAACTGTATACCCTCCCCTTTCTTCAAGAATTGCTCATAGAGGAGCTTCCGTTGATTTGGCTATTTTTTCATTACATCTAGCCGGAATTTCATCTATTTTAGGAGCTGTAAATTTTATTACTACAATTATTAATATACGATCTTCAGGAATTACCTTTGATCGAATACCTTTATTTGTTTGATCTGTAGGTATCACTGCTTTATTACTACTATTATCTCTTCCAGTCCTTGCAGGAGCTATTACTATATTATTAACCGATCGAAACTTTAATACATCATTTTTTGACCCTGCTGGAGGAGGAGATCCTAT…	male	summer	M28	SRR31747587
SPH0008	sp.2	Megaselia sp. 002	Megaselia sp. 002 genotype 001	AATAAATAATATAAGATTCTGAATACTCCCTCCATCTTTAACATTATTATTAGCCAGAAGTATAGTTGAAAATGGAGCTGGAACTGGATGAACTGTATACCCCCCCCTTTCTTCAAGAATTGCTCATAGAGGAGCTTCCGTTGATTTGGCTATTTTTTCATTACATCTAGCCGGAATTTCATCTATTTTAGGAGCTGTAAATTTTATTACTACAATTATTAATATACGATCTTCAGGAATTACCTTTGATCGAATACCTTTATTTGTTTGATCTGTAGGTATCACTGCTTTATTACTACTATTATCTCTTCCAGTCCTTGCAGGAGCTATTACTATATTATTAACCGATCGAAACTTTAATACATCATTTTTTGACCCTGCTGGAGGAGGAGATCCTAT…	male	summer	M28	SRR31747576
SPH0009	sp.50	Megaselia sp. 026	Megaselia sp. 026 genotype 001	AATAAATAATATAAGTTTCTGAATACTACCCCCTTCTCTAACCCTTTTATTAGCCAGAAGTATAGTAGAAAATGGAGCTGGTACAGGATGAACTGTCTACCCTCCCCTTTCTGCTAATATTGCACATAGAGGAGCTTCTGTTGATTTAGCAATTTTTTCCCTTCATTTAGCAGGAATTTCCTCAATCCTTGGAGCTGTAAATTTCATTACTACAATTATTAATATACGATCTTCAGGAATTACTTTTGATCGAATACCTTTATTTGTATGATCTGTAGGAATCACTGCTATTTTATTATTATTATCTTTACCGGTATTAGCTGGAGCTATTACTATATTATTAACAGACCGAAATTTTAATACATCTTTTTTTGATCCTGCTGGAGGAGGAGATCCAAT…	male	summer	M28	SRR31747311
SPH0010	sp.29	Phoridae sp. 001	Phoridae sp. 001 genotype 001	AATAAATAATATAAGATTTTGATTACTTCCTCCTTCATTAACTTTATTGCTAATAAGTAGAATAATTGAAAATGGAGCTGGTACAGGTTGAACTGTTTACCCTCCATTATCTTCTTCAATTGCTCATAGTGGAGCTTCCGTTGACTTAGCAATTTTTTCACTACATCTAGCTGGTATCTCCTCTATTTTAGGAGCAGTAAATTTTATTACTACAATTATTAATATACGATCAAAAGGAATTAATTTTGATCGTATACCTTTATTTGTGTGATCTGTAGGAATTACTGCTATTTTATTATTACTTTCACTCCCTGTTTTAGCAGGAGCAATTACTATATTATTAACTGATCGAAATTTTAATACTTCTTTTTTTGATCCTGCCGGAGGAGGAGATCCTAT…	male	summer	M28	SRR31747300
SPH0011	sp.1	Megaselia sp. 001	Megaselia sp. 001 genotype 002	AATAAATAATATAAGATTTTGAATATTACCTCCATCATTAACTCTTTTATTAGCCAGAAGTATAGTAGAAAACGGAGCTGGAACAGGATGAACAGTTTATCCTCCTCTTTCATCAAGAATTGCTCATAGTGGAGCTTCAGTTGATTTAGCAATTTTCTCACTTCATCTAGCTGGGATTTCTTCAATTTTAGGTGCTGTAAATTTCATTACTACTATTATTAATATACGTTCATCAGGAATCACTTTTGATCGAATACCTTTATTTGTATGATCAGTAGGAATTACTGCTTTATTACTTTTACTTTCACTTCCTGTTTTAGCAGGTGCTATTACTATACTTTTAACTGATCGAAACTTTAATACTTCTTTCTTTGATCCTGCAGGAGGAGGAGATCCTAT…	male	summer	M28	SRR31747759
SPH0012	sp.2	Megaselia sp. 002	Megaselia sp. 002 genotype 001	AATAAATAATATAAGATTCTGAATACTCCCTCCATCTTTAACATTATTATTAGCCAGAAGTATAGTTGAAAATGGAGCTGGAACTGGATGAACTGTATACCCCCCCCTTTCTTCAAGAATTGCTCATAGAGGAGCTTCCGTTGATTTGGCTATTTTTTCATTACATCTAGCCGGAATTTCATCTATTTTAGGAGCTGTAAATTTTATTACTACAATTATTAATATACGATCTTCAGGAATTACCTTTGATCGAATACCTTTATTTGTTTGATCTGTAGGTATCACTGCTTTATTACTACTATTATCTCTTCCAGTCCTTGCAGGAGCTATTACTATATTATTAACCGATCGAAACTTTAATACATCATTTTTTGACCCTGCTGGAGGAGGAGATCCTAT…	male	summer	M28	SRR31747747
SPH0013	sp.1	Megaselia sp. 001	Megaselia sp. 001 genotype 002	AATAAATAATATAAGATTTTGAATATTACCTCCATCATTAACTCTTTTATTAGCCAGAAGTATAGTAGAAAACGGAGCTGGAACAGGATGAACAGTTTATCCTCCTCTTTCATCAAGAATTGCTCATAGTGGAGCTTCAGTTGATTTAGCAATTTTCTCACTTCATCTAGCTGGGATTTCTTCAATTTTAGGTGCTGTAAATTTCATTACTACTATTATTAATATACGTTCATCAGGAATCACTTTTGATCGAATACCTTTATTTGTATGATCAGTAGGAATTACTGCTTTATTACTTTTACTTTCACTTCCTGTTTTAGCAGGTGCTATTACTATACTTTTAACTGATCGAAACTTTAATACTTCTTTCTTTGATCCTGCAGGAGGAGGAGATCCTAT…	male	summer	M28	SRR31747568
SPH0014	sp.2	Megaselia sp. 002	Megaselia sp. 002 genotype 001	AATAAATAATATAAGATTCTGAATACTCCCTCCATCTTTAACATTATTATTAGCCAGAAGTATAGTTGAAAATGGAGCTGGAACTGGATGAACTGTATACCCCCCCCTTTCTTCAAGAATTGCTCATAGAGGAGCTTCCGTTGATTTGGCTATTTTTTCATTACATCTAGCCGGAATTTCATCTATTTTAGGAGCTGTAAATTTTATTACTACAATTATTAATATACGATCTTCAGGAATTACCTTTGATCGAATACCTTTATTTGTTTGATCTGTAGGTATCACTGCTTTATTACTACTATTATCTCTTCCAGTCCTTGCAGGAGCTATTACTATATTATTAACCGATCGAAACTTTAATACATCATTTTTTGACCCTGCTGGAGGAGGAGATCCTAT…	male	summer	M28	SRR31747070
SPH0015	sp.11	Megaselia sp. 006	Megaselia sp. 006 genotype 002	AATAAATAATATAAGATTTTGAATATTACCTCCATCTTTAACTTTATTATTAGCCAGAAGAATAGTAGAAAATGGAGCTGGAACTGGATGAACTGTTTATCCTCCTCTTTCTTCAAGAATTGCTCATAGAGGAGCTTCTGTTGATTTAGCAATTTTTTCATTACATTTAGCTGGAATTTCTTCCATTTTAGGAGCTGTAAATTTTATTACAACAATTATTAATATACGATCATCAGGTATTACTTTTGACCGTATACCATTATTTGTGTGATCTGTAGGTATTACAGCTTTATTATTACTATTATCACTACCAGTACTAGCTGGAGCAATTACTATATTATTAACAGATCGAAATTTTAATACTTCATTCTTTGACCCTGCAGGAGGTGGAGATCCAAT…	male	summer	M28	SRR31747292
SPH0016	sp.8	Megaselia pleuralis	Megaselia pleuralis genotype 001	AATAAATAATATAAGTTTTTGAATATTACCTCCTTCCTTAACTTTATTATTAGCCAGAAGTATAGTAGAAAACGGAGCTGGAACAGGATGAACTGTTTACCCCCCCCTTTCTTCTAGAATTGCCCACAGTGGAGCTTCTGTTGATTTAGCAATTTTTTCATTACATTTAGCGGGAATCTCTTCAATTTTAGGAGCTGTTAATTTTATTACGACTATTATTAATATACGATCAAGAGGTATTACTTTTGACCGAATACCTTTATTTGTTTGATCTGTAGGAATTACAGCACTACTACTATTATTATCTCTTCCAGTATTAGCTGGTGCTATTACCATACTCTTAACTGATCGAAATTTTAATACCTCTTTCTTTGATCCTGCTGGAGGTGGAGACCCAAT…	male	summer	M28	SRR31747281
SPH0017	sp.76	Megaselia giraudii group sp. 002	Megaselia giraudii group sp. 002 genotype 001	AATAAATAATATAAGATTTTGGATATTACCTCCTTCTCTTACATTATTATTAGCCAGCAGTATAGTAGAAAATGGAGCTGGAACTGGATGAACAGTTTACCCACCACTTTCTTCAAGAATTGCACATAGAGGTGCTTCAGTTGATTTAGCTATTTTTTCTTTACATTTAGCTGGTATTTCATCAATTTTAGGTGCTGTAAATTTTATTACAACAATTATTAATATACGATCTTCAGGAATTACTTTTGATCGAATACCATTATTTGTTTGATCTGTAGGTATTACAGCTCTTCTTTTATTATTATCTTTACCTGTATTAGCCGGTGCAATTACTATATTATTAACAGACCGAAATTTTAATACTTCTTTCTTTGACCCTGCTGGAGGTGGAGACCCAAT…	male	summer	M28	SRR31747740
SPH0018	sp.11	Megaselia sp. 006	Megaselia sp. 006 genotype 002	AATAAATAATATAAGATTTTGAATATTACCTCCATCTTTAACTTTATTATTAGCCAGAAGAATAGTAGAAAATGGAGCTGGAACTGGATGAACTGTTTATCCTCCTCTTTCTTCAAGAATTGCTCATAGAGGAGCTTCTGTTGATTTAGCAATTTTTTCATTACATTTAGCTGGAATTTCTTCCATTTTAGGAGCTGTAAATTTTATTACAACAATTATTAATATACGATCATCAGGTATTACTTTTGACCGTATACCATTATTTGTGTGATCTGTAGGTATTACAGCTTTATTATTACTATTATCACTACCAGTACTAGCTGGAGCAATTACTATATTATTAACAGATCGAAATTTTAATACTTCATTCTTTGACCCTGCAGGAGGTGGAGATCCAAT…	male	summer	M28	SRR31747729
SPH0020	sp.5	Megaselia sp. 004	Megaselia sp. 004 genotype 004	AATAAATAATATAAGATTTTGAATATTGCCTCCATCATTAACTCTTTTATTAGCCAGAAGTATGGTAGAAAACGGAGCTGGAACAGGATGAACTGTTTATCCTCCTCTATCATCTAGAATTGCTCATAGTGGAGCTTCAGTTGATTTAGCAATTTTTTCACTTCATTTAGCTGGAATTTCTTCAATTTTAGGAGCTGTAAATTTTATTACTACTATTATTAATATACGATCATCAGGAATTACTTTTGATCGAATACCTTTATTTGTTTGATCAGTAGGAATTACTGCTTTATTACTTTTATTATCCCTTCCTGTTTTAGCTGGTGCTATTACTATACTTTTAACTGATCGAAATTTTAATACTTCTTTCTTTGACCCTGCTGGAGGAGGAGACCCAAT…	male	summer	M28	SRR31747718
SPH0021	sp.1	Megaselia sp. 001	Megaselia sp. 001 genotype 002	AATAAATAATATAAGATTTTGAATATTACCTCCATCATTAACTCTTTTATTAGCCAGAAGTATAGTAGAAAACGGAGCTGGAACAGGATGAACAGTTTATCCTCCTCTTTCATCAAGAATTGCTCATAGTGGAGCTTCAGTTGATTTAGCAATTTTCTCACTTCATCTAGCTGGGATTTCTTCAATTTTAGGTGCTGTAAATTTCATTACTACTATTATTAATATACGTTCATCAGGAATCACTTTTGATCGAATACCTTTATTTGTATGATCAGTAGGAATTACTGCTTTATTACTTTTACTTTCACTTCCTGTTTTAGCAGGTGCTATTACTATACTTTTAACTGATCGAAACTTTAATACTTCTTTCTTTGATCCTGCAGGAGGAGGAGATCCTAT…	male	summer	M28	SRR31747508
SPH0022	sp.18	Megaselia nigriceps	Megaselia nigriceps genotype 001	AATAAATAATATAAGATTTTGAATATTACCTCCTTCATTAACTCTTTTATTAGCCAGAAGTATAGTAGAAAATGGGGCTGGTACAGGATGAACTGTTTATCCTCCACTTTCTGCTAATATTGCACACAGAGGAGCTTCTGTTGATTTAGCAATTTTTTCTCTTCATTTAGCGGGAATTTCTTCAATTCTTGGAGCCGTAAACTTTATTACTACAATTATTAATATACGATCATCAGGAATTACTTTTGATCGAATACCTTTATTTGTATGATCTGTAGGAATTACAGCTATCCTACTTTTATTATCTCTCCCAGTATTAGCCGGAGCTATTACTATACTATTAACAGATCGAAATTTTAATACATCTTTTTTTGATCCTGCAGGAGGAGGTGATCCAAT…	male	summer	M28	SRR31747497
SPH0023	sp.1	Megaselia sp. 001	Megaselia sp. 001 genotype 002	AATAAATAATATAAGATTTTGAATATTACCTCCATCATTAACTCTTTTATTAGCCAGAAGTATAGTAGAAAACGGAGCTGGAACAGGATGAACAGTTTATCCTCCTCTTTCATCAAGAATTGCTCATAGTGGAGCTTCAGTTGATTTAGCAATTTTCTCACTTCATCTAGCTGGGATTTCTTCAATTTTAGGTGCTGTAAATTTCATTACTACTATTATTAATATACGTTCATCAGGAATCACTTTTGATCGAATACCTTTATTTGTATGATCAGTAGGAATTACTGCTTTATTACTTTTACTTTCACTTCCTGTTTTAGCAGGTGCTATTACTATACTTTTAACTGATCGAAACTTTAATACTTCTTTCTTTGATCCTGCAGGAGGAGGAGATCCTAT…	male	summer	M28	SRR31747053
SPH0024	sp.2	Megaselia sp. 002	Megaselia sp. 002 genotype 001	AATAAATAATATAAGATTCTGAATACTCCCTCCATCTTTAACATTATTATTAGCCAGAAGTATAGTTGAAAATGGAGCTGGAACTGGATGAACTGTATACCCCCCCCTTTCTTCAAGAATTGCTCATAGAGGAGCTTCCGTTGATTTGGCTATTTTTTCATTACATCTAGCCGGAATTTCATCTATTTTAGGAGCTGTAAATTTTATTACTACAATTATTAATATACGATCTTCAGGAATTACCTTTGATCGAATACCTTTATTTGTTTGATCTGTAGGTATCACTGCTTTATTACTACTATTATCTCTTCCAGTCCTTGCAGGAGCTATTACTATATTATTAACCGATCGAAACTTTAATACATCATTTTTTGACCCTGCTGGAGGAGGAGATCCTAT…	male	summer	M28	SRR31747042
SPH0025	sp.87	Phora sp. 001	Phora sp. 001 genotype 001	AATAAATAATATAAGATTTTGAATATTACCTCCATCATTATCATTACTCCTTGCCAGCAGAATAGTTGAAAATGGAGCAGGAACAGGATGAACAGTTTATCCTCCCCTTTCATCAAATATTGCTCATAGAGGAGCTTCTGTTGATTTAGCAATTTTCTCCCTTCATTTAGCAGGTATTTCTTCTATTTTAGGAGCCGTAAATTTTATTACAACTATTATTAATATACGATCATCCGGTATTTTATTTGATCGAATGCCATTATTTGTCTGATCAGTAGGAATTACTGCTCTTTTACTTCTTCTTTCACTCCCAGTTCTAGCTGGAGCTATCACTATACTACTTACAGACCGAAATTTAAATACATCCTTTTTTGACCCCACTGGAGGAGGTGATCCTAT…	male	summer	M28	SRR31747264
SPH0026	sp.88	Megaselia sp. 049	Megaselia sp. 049 genotype 001	AATAAATAATATAAGTTTTTGAATATTACCACCTTCTTTAACTCTTTTATTAGCCAGAAGTATAGTAGAAAATGGAGCCGGAACAGGATGAACAGTTTATCCTCCACTTTCTTCTAGAATTGCTCATAGAGGAGCTTCCGTTGATTTAGCAATTTTTTCTTTACATTTAGCTGGTATTTCATCTATTTTAGGAGCTGTAAATTTTATTACAACAATTATTAATATACGATCGTCAGGAATTACATTTGACCGAATACCATTATTTGTTTGATCGGTAGGAATTACCGCTCTTTTATTACTTTTATCTTTACCAGTTTTAGCTGGAGCTATTACTATATTATTAACAGATCGAAATTTTAATACTTCATTTTTTGACCCTGCTGGAGGAGGAGATCCAAT…	male	summer	M28	SRR31747253
SPH0027	sp.103	Megaselia sp. 057	Megaselia sp. 057 genotype 002	AATAAATAATATAAGATTTTGAATATTACCTCCTTCTTTAACTCTTTTATTAGCCAGAAGTATAGTAGAAAATGGAGCTGGAACTGGTTGAACCGTTTACCCTCCTCTTTCTTCAAGAATTGCTCATAGTGGAGCTTCTGTTGATTTAGCTATTTTTTCTCTTCATTTAGCAGGTATTTCATCAATTTTAGGAGCTGTAAATTTTATTACAACAATTATTAATATACGATCATCAGGAATTACATTCGATCGAATACCTTTATTTGTTTGATCTGTTGGTATTACTGCTCTTTTACTTTTATTATCTCTTCCTGTTTTAGCTGGAGCTATTACTATACTTTTAACTGATCGAAATTTTAATACATCTTTTTTTGATCCCGCAGGTGGAGGAGATCCAAT…	male	summer	M28	SRR31747242
SPH0028	sp.1	Megaselia sp. 001	Megaselia sp. 001 genotype 002	AATAAATAATATAAGATTTTGAATATTACCTCCATCATTAACTCTTTTATTAGCCAGAAGTATAGTAGAAAACGGAGCTGGAACAGGATGAACAGTTTATCCTCCTCTTTCATCAAGAATTGCTCATAGTGGAGCTTCAGTTGATTTAGCAATTTTCTCACTTCATCTAGCTGGGATTTCTTCAATTTTAGGTGCTGTAAATTTCATTACTACTATTATTAATATACGTTCATCAGGAATCACTTTTGATCGAATACCTTTATTTGTATGATCAGTAGGAATTACTGCTTTATTACTTTTACTTTCACTTCCTGTTTTAGCAGGTGCTATTACTATACTTTTAACTGATCGAAACTTTAATACTTCTTTCTTTGATCCTGCAGGAGGAGGAGATCCTAT…	male	summer	M28	SRR31747231
SPH0029	sp.1	Megaselia sp. 001	Megaselia sp. 001 genotype 002	AATAAATAATATAAGATTTTGAATATTACCTCCATCATTAACTCTTTTATTAGCCAGAAGTATAGTAGAAAACGGAGCTGGAACAGGATGAACAGTTTATCCTCCTCTTTCATCAAGAATTGCTCATAGTGGAGCTTCAGTTGATTTAGCAATTTTCTCACTTCATCTAGCTGGGATTTCTTCAATTTTAGGTGCTGTAAATTTCATTACTACTATTATTAATATACGTTCATCAGGAATCACTTTTGATCGAATACCTTTATTTGTATGATCAGTAGGAATTACTGCTTTATTACTTTTACTTTCACTTCCTGTTTTAGCAGGTGCTATTACTATACTTTTAACTGATCGAAACTTTAATACTTCTTTCTTTGATCCTGCAGGAGGAGGAGATCCTAT…	male	summer	M28	SRR31747714
SPH0031	sp.2	Megaselia sp. 002	Megaselia sp. 002 genotype 002	AATAAATAATATAAGATTCTGAATACTCCCTCCATCTTTAACATTATTATTAGCCAGAAGTATAGTTGAAAATGGAGCTGGAACTGGATGAACTGTATACCCTCCCCTTTCTTCAAGAATTGCTCATAGAGGAGCTTCCGTTGATTTGGCTATTTTTTCATTACATCTAGCCGGAATTTCATCTATTTTAGGAGCTGTAAATTTTATTACTACAATTATTAATATACGATCTTCAGGAATTACCTTTGATCGAATACCTTTATTTGTTTGATCTGTAGGTATCACTGCTTTATTACTACTATTATCTCTTCCAGTCCTTGCAGGAGCTATTACTATATTATTAACCGATCGAAACTTTAATACATCATTTTTTGACCCTGCTGGAGGAGGAGATCCTAT…	male	summer	M28	SRR31747703
SPH0032	sp.2	Megaselia sp. 002	Megaselia sp. 002 genotype 001	AATAAATAATATAAGATTCTGAATACTCCCTCCATCTTTAACATTATTATTAGCCAGAAGTATAGTTGAAAATGGAGCTGGAACTGGATGAACTGTATACCCCCCCCTTTCTTCAAGAATTGCTCATAGAGGAGCTTCCGTTGATTTGGCTATTTTTTCATTACATCTAGCCGGAATTTCATCTATTTTAGGAGCTGTAAATTTTATTACTACAATTATTAATATACGATCTTCAGGAATTACCTTTGATCGAATACCTTTATTTGTTTGATCTGTAGGTATCACTGCTTTATTACTACTATTATCTCTTCCAGTCCTTGCAGGAGCTATTACTATATTATTAACCGATCGAAACTTTAATACATCATTTTTTGACCCTGCTGGAGGAGGAGATCCTAT…	male	summer	M28	SRR31747037
SPH0033	sp.11	Megaselia sp. 006	Megaselia sp. 006 genotype 002	AATAAATAATATAAGATTTTGAATATTACCTCCATCTTTAACTTTATTATTAGCCAGAAGAATAGTAGAAAATGGAGCTGGAACTGGATGAACTGTTTATCCTCCTCTTTCTTCAAGAATTGCTCATAGAGGAGCTTCTGTTGATTTAGCAATTTTTTCATTACATTTAGCTGGAATTTCTTCCATTTTAGGAGCTGTAAATTTTATTACAACAATTATTAATATACGATCATCAGGTATTACTTTTGACCGTATACCATTATTTGTGTGATCTGTAGGTATTACAGCTTTATTATTACTATTATCACTACCAGTACTAGCTGGAGCAATTACTATATTATTAACAGATCGAAATTTTAATACTTCATTCTTTGACCCTGCAGGAGGTGGAGATCCAAT…	male	summer	M28	SRR31747026
SPH0034	sp.29	Phoridae sp. 001	Phoridae sp. 001 genotype 001	AATAAATAATATAAGATTTTGATTACTTCCTCCTTCATTAACTTTATTGCTAATAAGTAGAATAATTGAAAATGGAGCTGGTACAGGTTGAACTGTTTACCCTCCATTATCTTCTTCAATTGCTCATAGTGGAGCTTCCGTTGACTTAGCAATTTTTTCACTACATCTAGCTGGTATCTCCTCTATTTTAGGAGCAGTAAATTTTATTACTACAATTATTAATATACGATCAAAAGGAATTAATTTTGATCGTATACCTTTATTTGTGTGATCTGTAGGAATTACTGCTATTTTATTATTACTTTCACTCCCTGTTTTAGCAGGAGCAATTACTATATTATTAACTGATCGAAATTTTAATACTTCTTTTTTTGATCCTGCCGGAGGAGGAGATCCTAT…	male	summer	M28	SRR31747014
SPH0035	sp.18	Megaselia nigriceps	Megaselia nigriceps genotype 001	AATAAATAATATAAGATTTTGAATATTACCTCCTTCATTAACTCTTTTATTAGCCAGAAGTATAGTAGAAAATGGGGCTGGTACAGGATGAACTGTTTATCCTCCACTTTCTGCTAATATTGCACACAGAGGAGCTTCTGTTGATTTAGCAATTTTTTCTCTTCATTTAGCGGGAATTTCTTCAATTCTTGGAGCCGTAAACTTTATTACTACAATTATTAATATACGATCATCAGGAATTACTTTTGATCGAATACCTTTATTTGTATGATCTGTAGGAATTACAGCTATCCTACTTTTATTATCTCTCCCAGTATTAGCCGGAGCTATTACTATACTATTAACAGATCGAAATTTTAATACATCTTTTTTTGATCCTGCAGGAGGAGGTGATCCAAT…	male	summer	M28	SRR31747212
SPH0037	sp.1	Megaselia sp. 001	Megaselia sp. 001 genotype 002	AATAAATAATATAAGATTTTGAATATTACCTCCATCATTAACTCTTTTATTAGCCAGAAGTATAGTAGAAAACGGAGCTGGAACAGGATGAACAGTTTATCCTCCTCTTTCATCAAGAATTGCTCATAGTGGAGCTTCAGTTGATTTAGCAATTTTCTCACTTCATCTAGCTGGGATTTCTTCAATTTTAGGTGCTGTAAATTTCATTACTACTATTATTAATATACGTTCATCAGGAATCACTTTTGATCGAATACCTTTATTTGTATGATCAGTAGGAATTACTGCTTTATTACTTTTACTTTCACTTCCTGTTTTAGCAGGTGCTATTACTATACTTTTAACTGATCGAAACTTTAATACTTCTTTCTTTGATCCTGCAGGAGGAGGAGATCCTAT…	male	summer	M28	SRR31747201
SPH0040	sp.2	Megaselia sp. 002	Megaselia sp. 002 genotype 002	AATAAATAATATAAGATTCTGAATACTCCCTCCATCTTTAACATTATTATTAGCCAGAAGTATAGTTGAAAATGGAGCTGGAACTGGATGAACTGTATACCCTCCCCTTTCTTCAAGAATTGCTCATAGAGGAGCTTCCGTTGATTTGGCTATTTTTTCATTACATCTAGCCGGAATTTCATCTATTTTAGGAGCTGTAAATTTTATTACTACAATTATTAATATACGATCTTCAGGAATTACCTTTGATCGAATACCTTTATTTGTTTGATCTGTAGGTATCACTGCTTTATTACTACTATTATCTCTTCCAGTCCTTGCAGGAGCTATTACTATATTATTAACCGATCGAAACTTTAATACATCATTTTTTGACCCTGCTGGAGGAGGAGATCCTAT…	male	summer	M28	SRR31747485
SPH0041	sp.57	Megaselia sp. 030	Megaselia sp. 030 genotype 001	AATAAATAATATAAGATTTTGAATACTTCCCCCATCTTTAACCCTATTATTAGCCAGAAGTATAGTAGAAAATGGAGCTGGAACTGGTTGAACTGTTTACCCTCCTCTTTCTTCAAGAATTGCTCATAGTGGAGCTTCTGTTGATTTAGCAATTTTTTCTTTACATTTAGCCGGAATTTCATCTATTTTAGGAGCTGTAAATTTTATTACTACAATTATTAATATACGATCTTCAGGAATTACATTTGATCGAATACCTTTATTTGTATGATCTGTTGGAATTACAGCTTTATTACTATTATTGTCTCTCCCAGTTCTTGCAGGAGCTATTACTATATTACTAACAGATCGAAATTTTAACACTTCATTTTTTGATCCTGCTGGAGGAGGAGACCCAAT…	male	summer	M28	SRR31747474
SPH0044	sp.2	Megaselia sp. 002	Megaselia sp. 002 genotype 002	AATAAATAATATAAGATTCTGAATACTCCCTCCATCTTTAACATTATTATTAGCCAGAAGTATAGTTGAAAATGGAGCTGGAACTGGATGAACTGTATACCCTCCCCTTTCTTCAAGAATTGCTCATAGAGGAGCTTCCGTTGATTTGGCTATTTTTTCATTACATCTAGCCGGAATTTCATCTATTTTAGGAGCTGTAAATTTTATTACTACAATTATTAATATACGATCTTCAGGAATTACCTTTGATCGAATACCTTTATTTGTTTGATCTGTAGGTATCACTGCTTTATTACTACTATTATCTCTTCCAGTCCTTGCAGGAGCTATTACTATATTATTAACCGATCGAAACTTTAATACATCATTTTTTGACCCTGCTGGAGGAGGAGATCCTAT…	male	summer	M28	SRR31747007
SPH0047	sp.1	Megaselia sp. 001	Megaselia sp. 001 genotype 031	AATAAATAATATAAGATTTTGAATATTACCTCCATCATTAACTCTTTTATTAGCCAGAAGTATAGTAGAAAACGGAGCTGGAACAGGATGAACAGTTTATCCTCCTCTTTCATCAAGAATTGCTCATAGTGGAGCTTCAGTTGATTTAGCAATTTTCTCACTTCATCTAGCTGGGATTTCTTCAATTTTAGGTGCTGTAAATTTCATTACTACTATTATTAATATACGTTCATCAGGAATCACTTTTGATCGAATACCTTTATTTGTATGATCAGTAGGAATTACTGCTTTATTACTTTTACTTTCACTTCCTGTTTTAGCAGGTGCTATTACTATACTTTTAACTGACCGAAACTTTAATACTTCTTTCTTTGATCCTGCAGGAGGAGGAGATCCTAT…	male	summer	M28	SRR31746996
SPH0048	sp.51	Megaselia sp. 027	Megaselia sp. 027 genotype 001	AATAAATAATATAAGATTTTGAATACTTCCACCTTCATTAACTTTATTATTAGCCAGCAGTATAGTAGAAAACGGAGCCGGAACAGGATGAACTGTTTATCCTCCTCTTTCTTCTAGAATTGCTCATAGAGGAGCTTCTGTTGATTTAGCAATTTTTTCTTTACACCTAGCAGGTATTTCATCAATTTTAGGAGCTGTAAATTTTATTACTACAATTATTAATATACGTTCATCAGGAATTACTTTTGACCGAATACCTTTATTTGTATGATCAGTAGGAATTACTGCTCTTCTCCTTTTATTATCTTTACCTGTTTTAGCAGGAGCTATTACAATATTATTAACAGACCGAAATTTTAATACATCATTTTTTGACCCCGCTGGAGGAGGAGATCCTAT…	male	summer	M28	SRR31747194
SPH0049	sp.50	Megaselia sp. 026	Megaselia sp. 026 genotype 003	AATAAATAATATAAGTTTCTGAATACTACCTCCTTCTCTAACCCTTTTATTAGCCAGAAGTATAGTAGAAAATGGAGCTGGTACAGGATGAACTGTCTACCCTCCCCTTTCTGCTAATATTGCACATAGAGGAGCTTCTGTTGATTTAGCAATTTTTTCCCTTCATTTAGCAGGAATTTCCTCAATCCTTGGAGCTGTAAATTTCATTACTACAATTATTAATATACGATCTTCAGGAATTACTTTTGATCGAATACCTTTATTTGTATGATCTGTAGGAATCACTGCTATTTTATTATTATTATCTTTACCGGTATTAGCTGGAGCTATTACTATATTATTAACAGACCGAAATTTTAATACATCTTTTTTTGATCCTGCTGGAGGAGGAGATCCAAT…	male	summer	M28	SRR31747183
SPH0050	sp.29	Phoridae sp. 001	Phoridae sp. 001 genotype 001	AATAAATAATATAAGATTTTGATTACTTCCTCCTTCATTAACTTTATTGCTAATAAGTAGAATAATTGAAAATGGAGCTGGTACAGGTTGAACTGTTTACCCTCCATTATCTTCTTCAATTGCTCATAGTGGAGCTTCCGTTGACTTAGCAATTTTTTCACTACATCTAGCTGGTATCTCCTCTATTTTAGGAGCAGTAAATTTTATTACTACAATTATTAATATACGATCAAAAGGAATTAATTTTGATCGTATACCTTTATTTGTGTGATCTGTAGGAATTACTGCTATTTTATTATTACTTTCACTCCCTGTTTTAGCAGGAGCAATTACTATATTATTAACTGATCGAAATTTTAATACTTCTTTTTTTGATCCTGCCGGAGGAGGAGATCCTAT…	male	summer	M28	SRR31747690
SPH0051	sp.128	Megaselia sp. 074	Megaselia sp. 074 genotype 001	AATAAACAATATAAGATTTTGAATACTTCCTCCTTCTTTGACTCTTTTATTAGCTAGAAGTATAGTAGAAAATGGGGCTGGAACAGGATGAACAGTTTATCCTCCCCTATCCTCTACAATTGCTCATAGAGGAGCCTCTGTAGACTTAGCAATTTTCTCCCTTCATCTAGCCGGAATTTCTTCTATTCTAGGGGCTGTAAATTTTATTACGACAATCATTAATATACGATCCTCTGGAATCTCTTTTGACCGTATACCTCTGTTTGTTTGATCAGTTGGAATCACTGCTCTTTTATTATTACTTTCCCTCCCTGTTTTAGCAGGAGCTATCACAATACTTTTAACAGATCGAAATTTTAATACTTCTTTTTTTGACCCCGCTGGTGGAGGAGACCCTAT…	male	summer	M28	SRR31747678
SPH0052	sp.52	Megaselia simulans	Megaselia simulans genotype 002	AATAAATAATATAAGATTTTGAATATTACCTCCTTCTTTAACTCTTTTGTTAGCCAGAAGTATAGTAGAAAATGGAGCTGGTACAGGATGAACTGTTTACCCTCCTCTTTCTGCTAATATTGCACATAGAGGAGCTTCTGTTGATTTAGCAATTTTTTCCCTCCACTTAGCAGGAATTTCTTCAATTCTTGGAGCTGTAAATTTTATTACTACAATTATTAATATACGATCTTCAGGAATTACTTTTGATCGAATACCTTTATTTGTATGATCTGTAGGTATCACAGCTATTTTACTTTTATTATCTCTCCCAGTATTAGCTGGAGCTATTACAATATTATTAACAGATCGAAATTTTAATACATCTTTTTTTGATCCTGCAGGAGGAGGAGATCCAAT…	male	summer	M28	SRR31747468
SPH0053	sp.2	Megaselia sp. 002	Megaselia sp. 002 genotype 001	AATAAATAATATAAGATTCTGAATACTCCCTCCATCTTTAACATTATTATTAGCCAGAAGTATAGTTGAAAATGGAGCTGGAACTGGATGAACTGTATACCCCCCCCTTTCTTCAAGAATTGCTCATAGAGGAGCTTCCGTTGATTTGGCTATTTTTTCATTACATCTAGCCGGAATTTCATCTATTTTAGGAGCTGTAAATTTTATTACTACAATTATTAATATACGATCTTCAGGAATTACCTTTGATCGAATACCTTTATTTGTTTGATCTGTAGGTATCACTGCTTTATTACTACTATTATCTCTTCCAGTCCTTGCAGGAGCTATTACTATATTATTAACCGATCGAAACTTTAATACATCATTTTTTGACCCTGCTGGAGGAGGAGATCCTAT…	male	summer	M28	SRR31747457
SPH0054	sp.104	Megaselia sp. 058	Megaselia sp. 058 genotype 002	TATAAATAATATAAGATTCTGGATACTTCCCCCATCTTTAACTCTTTTATTAGCCAGAAGTATAGTAGAAAATGGAGCTGGTACTGGTTGAACAGTTTACCCCCCTCTATCTGCAAGAATTGCCCATAGAGGAGCTTCTGTTGATTTAGCAATTTTCTCTCTTCATTTAGCAGGTATCTCCTCTATTCTAGGAGCAGTAAATTTTATTACTACAATTATTAATATACGATCATCAGGAATTACTTTTGACCGAATACCTTTATTTGTTTGATCAGTAGGAATCACTGCTCTTTTACTTTTATTATCCCTTCCAGTATTAGCTGGAGCTATTACTATATTATTAACAGACCGAAATTTTAATACTTCCTTTTTTGACCCTGCAGGAGGGGGTGATCCAAT…	male	summer	M28	SRR31747446
SPH0055	sp.105	Megaselia pusilla	Megaselia pusilla genotype 002	AATAAATAATATAAGTTTTTGAATACTACCCCCCTCGCTTACCCTTTTATTAGCCAGAAGAATAGTAGAAAACGGGGCAGGGACAGGCTGGACTGTTTACCCTCCTTTATCCTCTAGAATTGCCCATAGAGGAGCTTCTGTTGATTTAGCTATTTTTTCGCTTCATTTAGCAGGAATTTCAAGAATTCTAGGAGCTGTAAATTTTATTACCACTATTATTAATATACGATCTTCTGGTATTACCTTTGACCGAATACCTTTATTTGTTTGGTCTGTTGGAATTACTGCTCTTCTTTTACTTTTATCATTACCTGTATTAGCCGGCGCTATTACAATACTTTTAACAGACCGAAATTTTAATACCTCTTTTTTTGACCCAGCAGGAGGTGGAGATCCAAT…	male	summer	M28	SRR31746979
SPH0056	sp.1	Megaselia sp. 001	Megaselia sp. 001 genotype 002	AATAAATAATATAAGATTTTGAATATTACCTCCATCATTAACTCTTTTATTAGCCAGAAGTATAGTAGAAAACGGAGCTGGAACAGGATGAACAGTTTATCCTCCTCTTTCATCAAGAATTGCTCATAGTGGAGCTTCAGTTGATTTAGCAATTTTCTCACTTCATCTAGCTGGGATTTCTTCAATTTTAGGTGCTGTAAATTTCATTACTACTATTATTAATATACGTTCATCAGGAATCACTTTTGATCGAATACCTTTATTTGTATGATCAGTAGGAATTACTGCTTTATTACTTTTACTTTCACTTCCTGTTTTAGCAGGTGCTATTACTATACTTTTAACTGATCGAAACTTTAATACTTCTTTCTTTGATCCTGCAGGAGGAGGAGATCCTAT…	male	summer	M28	SRR31746968
SPH0057	sp.1	Megaselia sp. 001	Megaselia sp. 001 genotype 002	AATAAATAATATAAGATTTTGAATATTACCTCCATCATTAACTCTTTTATTAGCCAGAAGTATAGTAGAAAACGGAGCTGGAACAGGATGAACAGTTTATCCTCCTCTTTCATCAAGAATTGCTCATAGTGGAGCTTCAGTTGATTTAGCAATTTTCTCACTTCATCTAGCTGGGATTTCTTCAATTTTAGGTGCTGTAAATTTCATTACTACTATTATTAATATACGTTCATCAGGAATCACTTTTGATCGAATACCTTTATTTGTATGATCAGTAGGAATTACTGCTTTATTACTTTTACTTTCACTTCCTGTTTTAGCAGGTGCTATTACTATACTTTTAACTGATCGAAACTTTAATACTTCTTTCTTTGATCCTGCAGGAGGAGGAGATCCTAT…	male	summer	M28	SRR31747166
SPH0058	sp.1	Megaselia sp. 001	Megaselia sp. 001 genotype 029	AATAAATAATATAAGATTTTGAATATTACCCCCGTCATTAACTCTTTTATTAGCCAGAAGTATAGTAGAAAACGGAGCTGGAACAGGATGAACAGTTTATCCTCCTCTTTCATCAAGAATTGCTCATAGTGGAGCTTCAGTTGATTTAGCAATTTTCTCACTTCATCTAGCTGGGATTTCTTCAATTTTAGGTGCTGTAAATTTCATTACTACTATTATTAATATACGTTCATCAGGAATCACTTTTGATCGAATACCTTTATTTGTATGATCAGTAGGAATTACTGCTTTATTACTTTTACTTTCACTTCCTGTTTTAGCAGGTGCTATTACTATACTTTTAACTGATCGAAACTTTAATACTTCTTTCTTTGATCCTGCAGGAGGAGGAGATCCTAT…	male	summer	M28	SRR31747155
SPH0059	sp.26	Megaselia sp. 012	Megaselia sp. 012 genotype 009	AATAAATAATATAAGATTTTGAATACTTCCCCCATCTTTAACCCTTCTGTTAGCCAGAAGTATAGTTGAAAACGGAGCTGGAACAGGATGAACTGTATACCCTCCCCTTTCTTCAAGAATTGCTCATAGAGGAGCTTCAGTTGATTTAGCTATTTTTTCATTACATCTAGCTGGAATTTCATCAATTCTAGGGGCTGTAAATTTTATTACCACAATTATTAATATACGATCTTCAGGAATTACTTTTGATCGAATACCTTTATTTGTTTGATCTGTAGGTATTACTGCTTTATTACTATTATTGTCTCTACCAGTCCTTGCAGGGGCTATTACTATGTTATTAACAGATCGAAACTTTAATACATCATTTTTTGATCCTGCTGGAGGAGGTGACCCTAT…	male	summer	M28	SRR31747439
SPH0060	sp.1	Megaselia sp. 001	Megaselia sp. 001 genotype 002	AATAAATAATATAAGATTTTGAATATTACCTCCATCATTAACTCTTTTATTAGCCAGAAGTATAGTAGAAAACGGAGCTGGAACAGGATGAACAGTTTATCCTCCTCTTTCATCAAGAATTGCTCATAGTGGAGCTTCAGTTGATTTAGCAATTTTCTCACTTCATCTAGCTGGGATTTCTTCAATTTTAGGTGCTGTAAATTTCATTACTACTATTATTAATATACGTTCATCAGGAATCACTTTTGATCGAATACCTTTATTTGTATGATCAGTAGGAATTACTGCTTTATTACTTTTACTTTCACTTCCTGTTTTAGCAGGTGCTATTACTATACTTTTAACTGATCGAAACTTTAATACTTCTTTCTTTGATCCTGCAGGAGGAGGAGATCCTAT…	male	summer	M28	SRR31747428
SPH0061	sp.11	Megaselia sp. 006	Megaselia sp. 006 genotype 001	AATAAATAATATAAGATTTTGAATATTACCTCCATCTTTAACTTTATTATTAGCCAGAAGAATAGTAGAAAATGGAGCTGGAACTGGATGAACTGTTTATCCTCCTCTTTCTTCAAGAATTGCTCATAGAGGAGCTTCTGTTGATTTAGCAATTTTTTCATTACATTTAGCTGGAATTTCTTCCATTTTAGGAGCTGTAAATTTTATTACAACAATTATTAATATACGATCATCAGGTATTACTTTTGACCGTATACCATTATTTGTGTGATCTGTAGGTATTACAGCTTTATTATTACTATTATCACTACCAGTACTAGCTGGAGCAATTACTATATTATTAACAGATCGAAATTTTAATACTTCATTCTTTGATCCTGCAGGAGGTGGAGACCCAAT…	male	summer	M28	SRR31746960
SPH0062	sp.2	Megaselia sp. 002	Megaselia sp. 002 genotype 001	AATAAATAATATAAGATTCTGAATACTCCCTCCATCTTTAACATTATTATTAGCCAGAAGTATAGTTGAAAATGGAGCTGGAACTGGATGAACTGTATACCCCCCCCTTTCTTCAAGAATTGCTCATAGAGGAGCTTCCGTTGATTTGGCTATTTTTTCATTACATCTAGCCGGAATTTCATCTATTTTAGGAGCTGTAAATTTTATTACTACAATTATTAATATACGATCTTCAGGAATTACCTTTGATCGAATACCTTTATTTGTTTGATCTGTAGGTATCACTGCTTTATTACTACTATTATCTCTTCCAGTCCTTGCAGGAGCTATTACTATATTATTAACCGATCGAAACTTTAATACATCATTTTTTGACCCTGCTGGAGGAGGAGATCCTAT…	male	summer	M28	SRR31746949
SPH0063	sp.1	Megaselia sp. 001	Megaselia sp. 001 genotype 027	AATAAATAATATAAGATTTTGAATATTACCTCCGTCATTAACTCTTTTATTAGCCAGAAGTATAGTAGAAAACGGAGCTGGAACAGGGTGAACAGTTTATCCTCCTCTTTCATCAAGAATTGCTCATAGTGGAGCTTCAGTTGATTTAGCAATTTTCTCACTTCATCTAGCTGGGATTTCTTCAATTTTAGGTGCTGTAAATTTCATTACTACTATTATTAATATACGTTCATCAGGAATCACTTTTGATCGAATACCTCTATTTGTATGATCAGTAGGAATTACTGCTTTATTACTTTTACTTTCACTTCCTGTTTTAGCAGGTGCTATTACTATACTTTTAACTGATCGAAACTTTAATACTTCTTTCTTTGATCCTGCAGGAGGAGGAGATCCTAT…	male	summer	M28	SRR31747147
SPH0064	sp.51	Megaselia sp. 027	Megaselia sp. 027 genotype 001	AATAAATAATATAAGATTTTGAATACTTCCACCTTCATTAACTTTATTATTAGCCAGCAGTATAGTAGAAAACGGAGCCGGAACAGGATGAACTGTTTATCCTCCTCTTTCTTCTAGAATTGCTCATAGAGGAGCTTCTGTTGATTTAGCAATTTTTTCTTTACACCTAGCAGGTATTTCATCAATTTTAGGAGCTGTAAATTTTATTACTACAATTATTAATATACGTTCATCAGGAATTACTTTTGACCGAATACCTTTATTTGTATGATCAGTAGGAATTACTGCTCTTCTCCTTTTATTATCTTTACCTGTTTTAGCAGGAGCTATTACAATATTATTAACAGACCGAAATTTTAATACATCATTTTTTGACCCCGCTGGAGGAGGAGATCCTAT…	male	summer	M28	SRR31747136
SPH0065	sp.2	Megaselia sp. 002	Megaselia sp. 002 genotype 001	AATAAATAATATAAGATTCTGAATACTCCCTCCATCTTTAACATTATTATTAGCCAGAAGTATAGTTGAAAATGGAGCTGGAACTGGATGAACTGTATACCCCCCCCTTTCTTCAAGAATTGCTCATAGAGGAGCTTCCGTTGATTTGGCTATTTTTTCATTACATCTAGCCGGAATTTCATCTATTTTAGGAGCTGTAAATTTTATTACTACAATTATTAATATACGATCTTCAGGAATTACCTTTGATCGAATACCTTTATTTGTTTGATCTGTAGGTATCACTGCTTTATTACTACTATTATCTCTTCCAGTCCTTGCAGGAGCTATTACTATATTATTAACCGATCGAAACTTTAATACATCATTTTTTGACCCTGCTGGAGGAGGAGATCCTAT…	male	summer	M28	SRR31747667
SPH0068	sp.29	Phoridae sp. 001	Phoridae sp. 001 genotype 001	AATAAATAATATAAGATTTTGATTACTTCCTCCTTCATTAACTTTATTGCTAATAAGTAGAATAATTGAAAATGGAGCTGGTACAGGTTGAACTGTTTACCCTCCATTATCTTCTTCAATTGCTCATAGTGGAGCTTCCGTTGACTTAGCAATTTTTTCACTACATCTAGCTGGTATCTCCTCTATTTTAGGAGCAGTAAATTTTATTACTACAATTATTAATATACGATCAAAAGGAATTAATTTTGATCGTATACCTTTATTTGTGTGATCTGTAGGAATTACTGCTATTTTATTATTACTTTCACTCCCTGTTTTAGCAGGAGCAATTACTATATTATTAACTGATCGAAATTTTAATACTTCTTTTTTTGATCCTGCCGGAGGAGGAGATCCTAT…	male	summer	M28	SRR31747656
SPH0069	sp.53	Megaselia sp. 028	Megaselia sp. 028 genotype 001	AATAAATAATATAAGATTTTGAATATTACCTCCTTCTTTAACTCTTTTATTAGCCAGAAGTATAGTAGAAAATGGAGCTGGAACTGGGTGAACAGTTTACCCTCCTCTTTCTTCAAGAATTGCTCATAGTGGAGCTTCTGTTGATTTAGCAATTTTCTCCTTACATTTAGCAGGTATCTCTTCAATTTTAGGAGCTGTAAATTTTATTACGACAATTATTAATATACGATCATCAGGAATTACTTTTGATCGAATACCTTTATTTGTATGATCTGTTGGTATTACTGCTCTCTTACTTTTATTATCTCTTCCTGTTTTAGCTGGAGCTATTACTATACTATTAACTGATCGAAATTTTAATACATCTTTCTTTGATCCAGCAGGAGGAGGAGACCCAAT…	male	summer	M28	SRR31747645
SPH0070	sp.11	Megaselia sp. 006	Megaselia sp. 006 genotype 001	AATAAATAATATAAGATTTTGAATATTACCTCCATCTTTAACTTTATTATTAGCCAGAAGAATAGTAGAAAATGGAGCTGGAACTGGATGAACTGTTTATCCTCCTCTTTCTTCAAGAATTGCTCATAGAGGAGCTTCTGTTGATTTAGCAATTTTTTCATTACATTTAGCTGGAATTTCTTCCATTTTAGGAGCTGTAAATTTTATTACAACAATTATTAATATACGATCATCAGGTATTACTTTTGACCGTATACCATTATTTGTGTGATCTGTAGGTATTACAGCTTTATTATTACTATTATCACTACCAGTACTAGCTGGAGCAATTACTATATTATTAACAGATCGAAATTTTAATACTTCATTCTTTGATCCTGCAGGAGGTGGAGACCCAAT…	male	summer	M28	SRR31746931
SPH0071	sp.1	Megaselia sp. 001	Megaselia sp. 001 genotype 003	AATAAATAATATAAGATTTTGAATATTACCTCCGTCATTAACTCTTTTATTAGCCAGAAGTATAGTAGAAAACGGAGCTGGAACAGGATGAACAGTTTATCCTCCTCTTTCATCAAGAATTGCTCATAGTGGAGCTTCAGTTGATTTAGCAATTTTCTCACTTCATCTAGCTGGGATTTCTTCAATTTTAGGTGCTGTAAATTTCATTACTACTATTATTAATATACGTTCATCAGGAATCACTTTTGATCGAATACCTTTATTTGTATGATCAGTAGGAATTACTGCTTTATTACTTTTACTTTCACTTCCTGTTTTAGCAGGTGCTATTACTATACTTTTAACTGATCGAAACTTTAATACTTCTTTCTTTGATCCTGCAGGAGGAGGAGATCCTAT…	male	summer	M28	SRR31746920
SPH0072	sp.129	Megaselia sp. 075	Megaselia sp. 075 genotype 001	AATAAATAATATAAGATTCTGAATATTACCTCCTTCTCTTACTCTATTATTAGCCAGTAGTATAGTAGAAAATGGGGCTGGAACTGGATGAACAGTTTATCCTCCTCTCTCATCTAGAATTGCTCATAGAGGGGCTTCTGTAGATTTAGCTATTTTTTCTTTACATTTAGCAGGAATCTCTTCAATTCTAGGAGCAGTAAATTTTATTACAACAATTATTAATATACGTTCTTCAGGAATTACTTTTGACCGTATACCATTATTTGTATGATCAGTTGGTATCACAGCTCTACTTTTATTATTATCTTTACCTGTATTAGCTGGAGCTATTACTATATTATTAACAGACCGAAATTTTAATACTTCTTTCTTTGATCCCGCTGGTGGAGGAGACCCAAT…	male	summer	M28	SRR31747118
SPH0073	sp.1	Megaselia sp. 001	Megaselia sp. 001 genotype 002	AATAAATAATATAAGATTTTGAATATTACCTCCATCATTAACTCTTTTATTAGCCAGAAGTATAGTAGAAAACGGAGCTGGAACAGGATGAACAGTTTATCCTCCTCTTTCATCAAGAATTGCTCATAGTGGAGCTTCAGTTGATTTAGCAATTTTCTCACTTCATCTAGCTGGGATTTCTTCAATTTTAGGTGCTGTAAATTTCATTACTACTATTATTAATATACGTTCATCAGGAATCACTTTTGATCGAATACCTTTATTTGTATGATCAGTAGGAATTACTGCTTTATTACTTTTACTTTCACTTCCTGTTTTAGCAGGTGCTATTACTATACTTTTAACTGATCGAAACTTTAATACTTCTTTCTTTGATCCTGCAGGAGGAGGAGATCCTAT…	male	summer	M28	SRR31747106
SPH0074	sp.130	Megaselia sp. 076	Megaselia sp. 076 genotype 001	AATAAATAATATAAGATTTTGAATACTCCCACCATCTTTGACACTTTTATTAGCAAGCAGTTTAGTAGAAAATGGGGCTGGGACAGGATGAACTGTTTACCCTCCTTTATCCTCAAACATTGCACATAATGGTGCTTCTGTAGATTTAGCAATTTTTTCTCTTCATCTAGCTGGAATTTCAAGAATCTTAGGAGCAGTAAATTTTATTACTACAATTATTAATATACGATCAACAGGAATTACTTTTGATCGAATACCTTTATTTGTCTGATCAGTAGGAATTACAGCTTTATTACTACTTTTATCTCTTCCTGTTTTAGCAGGAGCAATTACAATATTATTAACTGATCGAAATTTTAGTACTTCTTTTTTTGACCCTGCAGGAGGTGGTGACCCAAT…	male	summer	M28	SRR31747637
SPH0075	sp.131	Megaselia sp. 077	Megaselia sp. 077 genotype 001	AATAAATAATATAAGATTTTGAATATTACCTCCATCATTAACTCTTTTATTAGCTAGAAGTATAGTAGAAAACGGAGCTGGAACAGGATGAACAGTTTACCCTCCTCTTTCATCTAGAATTGCTCATAGTGGAGCTTCAGTAGATTTAGCTATTTTTTCACTTCACTTAGCTGGAATTTCTTCAATTTTAGGAGCTGTAAATTTTATTACTACTATTATTAATATGCGATCATCAGGAATTACTTTTGATCGAATACCTTTATTTGTATGATCAGTAGGAATTACTGCTCTATTACTGTTACTATCACTTCCTGTTTTAGCTGGTGCTATTACAATATTATTAACTGATCGAAATTTTAATACTTCTTTCTTTGACCCAGCTGGTGGAGGAGACCCAAT…	male	summer	M28	SRR31747626
SPH0076	sp.29	Phoridae sp. 001	Phoridae sp. 001 genotype 001	AATAAATAATATAAGATTTTGATTACTTCCTCCTTCATTAACTTTATTGCTAATAAGTAGAATAATTGAAAATGGAGCTGGTACAGGTTGAACTGTTTACCCTCCATTATCTTCTTCAATTGCTCATAGTGGAGCTTCCGTTGACTTAGCAATTTTTTCACTACATCTAGCTGGTATCTCCTCTATTTTAGGAGCAGTAAATTTTATTACTACAATTATTAATATACGATCAAAAGGAATTAATTTTGATCGTATACCTTTATTTGTGTGATCTGTAGGAATTACTGCTATTTTATTATTACTTTCACTCCCTGTTTTAGCAGGAGCAATTACTATATTATTAACTGATCGAAATTTTAATACTTCTTTTTTTGATCCTGCCGGAGGAGGAGATCCTAT…	male	summer	M28	SRR31747416
SPH0077	sp.1	Megaselia sp. 001	Megaselia sp. 001 genotype 001	AATAAATAATATAAGATTTTGAATATTACCTCCGTCATTAACTCTTTTATTAGCCAGAAGTATAGTAGAAAACGGAGCTGGAACAGGGTGAACAGTTTATCCTCCTCTTTCATCAAGAATTGCTCATAGTGGAGCTTCAGTTGATTTAGCAATTTTCTCACTTCATCTAGCTGGGATTTCTTCAATTTTAGGTGCTGTAAATTTCATTACTACTATTATTAATATACGTTCATCAGGAATCACTTTTGATCGAATACCTTTATTTGTATGATCAGTAGGAATTACTGCTTTATTACTTTTACTTTCACTTCCTGTTTTAGCAGGTGCTATTACTATACTTTTAACTGATCGAAACTTTAATACTTCTTTCTTTGATCCTGCAGGAGGAGGAGATCCTAT…	male	summer	M28	SRR31747405
SPH0078	sp.50	Megaselia sp. 026	Megaselia sp. 026 genotype 001	AATAAATAATATAAGTTTCTGAATACTACCCCCTTCTCTAACCCTTTTATTAGCCAGAAGTATAGTAGAAAATGGAGCTGGTACAGGATGAACTGTCTACCCTCCCCTTTCTGCTAATATTGCACATAGAGGAGCTTCTGTTGATTTAGCAATTTTTTCCCTTCATTTAGCAGGAATTTCCTCAATCCTTGGAGCTGTAAATTTCATTACTACAATTATTAATATACGATCTTCAGGAATTACTTTTGATCGAATACCTTTATTTGTATGATCTGTAGGAATCACTGCTATTTTATTATTATTATCTTTACCGGTATTAGCTGGAGCTATTACTATATTATTAACAGACCGAAATTTTAATACATCTTTTTTTGATCCTGCTGGAGGAGGAGATCCAAT…	male	summer	M28	SRR31746914
SPH0079	sp.2	Megaselia sp. 002	Megaselia sp. 002 genotype 013	AATAAATAATATAAGATTCTGAATACTCCCTCCATCTCTAACATTATTATTAGCCAGAAGTATAGTTGAAAATGGAGCTGGAACTGGATGAACTGTATACCCTCCCCTTTCTTCAAGAATTGCTCATAGAGGAGCTTCCGTTGATTTGGCTATTTTTTCATTACATCTAGCTGGAATTTCATCTATTTTAGGAGCTGTAAATTTTATTACTACAATTATTAATATACGATCTTCAGGAATTACCTTTGATCGAATACCTTTATTTGTTTGATCTGTAGGTATCACTGCTTTATTGCTACTATTATCTCTTCCAGTCCTTGCAGGAGCTATTACTATATTATTAACCGATCGAAACTTTAATACATCATTTTTTGACCCTGCTGGAGGAGGAGATCCTAT…	male	summer	M28	SRR31746903
SPH0080	sp.106	Megaselia sp. 059	Megaselia sp. 059 genotype 002	AATAAATAATATAAGATTTTGAATATTACCTCCTTCATTAACTTTATTATTAGCCAGAAGTATAGTAGAAAACGGAGCTGGAACAGGATGAACTGTTTATCCTCCATTATCTTCTAGTATTGCTCATAGTGGTGCTTCTGTTGATTTAGCAATTTTTTCATTACATTTAGCAGGTATCTCTTCAATTTTAGGGGCTGTAAACTTTATTACTACTATTATTAATATACGATCATCAGGAATCACTTTTGATCGTATACCTTTATTTGTTTGATCAGTAGGAATTACAGCTTTATTACTTTTATTATCACTACCTGTCTTAGCTGGAGCTATTACTATACTCTTGACAGACCGAAATTTTAATACATCTTTCTTTGACCCTGCCGGAGGAGGAGATCCTAT…	male	summer	M28	SRR31747101
SPH0081	sp.1	Megaselia sp. 001	Megaselia sp. 001 genotype 002	AATAAATAATATAAGATTTTGAATATTACCTCCATCATTAACTCTTTTATTAGCCAGAAGTATAGTAGAAAACGGAGCTGGAACAGGATGAACAGTTTATCCTCCTCTTTCATCAAGAATTGCTCATAGTGGAGCTTCAGTTGATTTAGCAATTTTCTCACTTCATCTAGCTGGGATTTCTTCAATTTTAGGTGCTGTAAATTTCATTACTACTATTATTAATATACGTTCATCAGGAATCACTTTTGATCGAATACCTTTATTTGTATGATCAGTAGGAATTACTGCTTTATTACTTTTACTTTCACTTCCTGTTTTAGCAGGTGCTATTACTATACTTTTAACTGATCGAAACTTTAATACTTCTTTCTTTGATCCTGCAGGAGGAGGAGATCCTAT…	male	summer	M28	SRR31747090
SPH0082	sp.1	Megaselia sp. 001	Megaselia sp. 001 genotype 002	AATAAATAATATAAGATTTTGAATATTACCTCCATCATTAACTCTTTTATTAGCCAGAAGTATAGTAGAAAACGGAGCTGGAACAGGATGAACAGTTTATCCTCCTCTTTCATCAAGAATTGCTCATAGTGGAGCTTCAGTTGATTTAGCAATTTTCTCACTTCATCTAGCTGGGATTTCTTCAATTTTAGGTGCTGTAAATTTCATTACTACTATTATTAATATACGTTCATCAGGAATCACTTTTGATCGAATACCTTTATTTGTATGATCAGTAGGAATTACTGCTTTATTACTTTTACTTTCACTTCCTGTTTTAGCAGGTGCTATTACTATACTTTTAACTGATCGAAACTTTAATACTTCTTTCTTTGATCCTGCAGGAGGAGGAGATCCTAT…	male	summer	M28	SRR31747079
SPH0084	sp.2	Megaselia sp. 002	Megaselia sp. 002 genotype 001	AATAAATAATATAAGATTCTGAATACTCCCTCCATCTTTAACATTATTATTAGCCAGAAGTATAGTTGAAAATGGAGCTGGAACTGGATGAACTGTATACCCCCCCCTTTCTTCAAGAATTGCTCATAGAGGAGCTTCCGTTGATTTGGCTATTTTTTCATTACATCTAGCCGGAATTTCATCTATTTTAGGAGCTGTAAATTTTATTACTACAATTATTAATATACGATCTTCAGGAATTACCTTTGATCGAATACCTTTATTTGTTTGATCTGTAGGTATCACTGCTTTATTACTACTATTATCTCTTCCAGTCCTTGCAGGAGCTATTACTATATTATTAACCGATCGAAACTTTAATACATCATTTTTTGACCCTGCTGGAGGAGGAGATCCTAT…	male	summer	M28	SRR31747609
SPH0085	sp.18	Megaselia nigriceps	Megaselia nigriceps genotype 001	AATAAATAATATAAGATTTTGAATATTACCTCCTTCATTAACTCTTTTATTAGCCAGAAGTATAGTAGAAAATGGGGCTGGTACAGGATGAACTGTTTATCCTCCACTTTCTGCTAATATTGCACACAGAGGAGCTTCTGTTGATTTAGCAATTTTTTCTCTTCATTTAGCGGGAATTTCTTCAATTCTTGGAGCCGTAAACTTTATTACTACAATTATTAATATACGATCATCAGGAATTACTTTTGATCGAATACCTTTATTTGTATGATCTGTAGGAATTACAGCTATCCTACTTTTATTATCTCTCCCAGTATTAGCCGGAGCTATTACTATACTATTAACAGATCGAAATTTTAATACATCTTTTTTTGATCCTGCAGGAGGAGGTGATCCAAT…	male	summer	M28	SRR31747598
SPH0086	sp.1	Megaselia sp. 001	Megaselia sp. 001 genotype 003	AATAAATAATATAAGATTTTGAATATTACCTCCGTCATTAACTCTTTTATTAGCCAGAAGTATAGTAGAAAACGGAGCTGGAACAGGATGAACAGTTTATCCTCCTCTTTCATCAAGAATTGCTCATAGTGGAGCTTCAGTTGATTTAGCAATTTTCTCACTTCATCTAGCTGGGATTTCTTCAATTTTAGGTGCTGTAAATTTCATTACTACTATTATTAATATACGTTCATCAGGAATCACTTTTGATCGAATACCTTTATTTGTATGATCAGTAGGAATTACTGCTTTATTACTTTTACTTTCACTTCCTGTTTTAGCAGGTGCTATTACTATACTTTTAACTGATCGAAACTTTAATACTTCTTTCTTTGATCCTGCAGGAGGAGGAGATCCTAT…	male	summer	M28	SRR31747388
SPH0087	sp.11	Megaselia sp. 006	Megaselia sp. 006 genotype 001	AATAAATAATATAAGATTTTGAATATTACCTCCATCTTTAACTTTATTATTAGCCAGAAGAATAGTAGAAAATGGAGCTGGAACTGGATGAACTGTTTATCCTCCTCTTTCTTCAAGAATTGCTCATAGAGGAGCTTCTGTTGATTTAGCAATTTTTTCATTACATTTAGCTGGAATTTCTTCCATTTTAGGAGCTGTAAATTTTATTACAACAATTATTAATATACGATCATCAGGTATTACTTTTGACCGTATACCATTATTTGTGTGATCTGTAGGTATTACAGCTTTATTATTACTATTATCACTACCAGTACTAGCTGGAGCAATTACTATATTATTAACAGATCGAAATTTTAATACTTCATTCTTTGATCCTGCAGGAGGTGGAGACCCAAT…	male	summer	M28	SRR31747377
SPH0088	sp.89	Megaselia sp. 050	Megaselia sp. 050 genotype 003	AATAAATAATATAAGATTTTGAATATTACCTCCCTCATTAACCTTATTATTAGCAAGAAGTATAACAGAAAATGGAGCAGGAACTGGTTGAACTGTTTATCCTCCCCTTTCTTCAACAATTGCCCATAGAGGGGCATCTGTAGATTTAGCAATTTTTTCACTTCATTTAGCTGGTATTTCATCTATTTTAGGGGCCGTAAATTTCATTACTACTATTATTAATATGCGATCATCAGGAATTACTTTTGATCGAATACCTTTATTTGTTTGATCAGTCGGAATCACTGCTATTTTGCTATTACTATCTTTACCTGTACTAGCTGGAGCAATTACGATATTATTAACAGACCGAAATTTTAATACATCATTCTTTGACCCTGCAGGAGGGGGAGACCCAAT…	male	summer	M28	SRR31746886
SPH0089	sp.132	Megaselia cothurnata	Megaselia cothurnata genotype 001	AATAAATAATATAAGATTTTGAATACTTCCTCCATCTTTAACCCTTTTATTAGCCAGAAGTATAGTAGAAAACGGAGCTGGAACAGGTTGAACTGTTTATCCTCCTCTTTCTTCAAGAATTGCTCATAGAGGAGCTTCTGTTGATTTAGCAATTTTTTCTCTCCATTTAGCTGGAATTTCTTCTATTTTAGGGGCTGTAAATTTCATTACTACAATTATTAATATACGATCTTCAGGAATTACATTTGATCGAATACCTCTATTTGTATGATCAGTAGGAATTACAGCTTTATTACTTTTATTATCTCTTCCAGTTCTTGCTGGAGCAATTACTATATTATTAACAGATCGAAATTTTAATACTTCATTTTTTGACCCTGCAGGAGGAGGAGATCCTAT…	male	summer	M28	SRR31746875
SPH0090	sp.1	Megaselia sp. 001	Megaselia sp. 001 genotype 002	AATAAATAATATAAGATTTTGAATATTACCTCCATCATTAACTCTTTTATTAGCCAGAAGTATAGTAGAAAACGGAGCTGGAACAGGATGAACAGTTTATCCTCCTCTTTCATCAAGAATTGCTCATAGTGGAGCTTCAGTTGATTTAGCAATTTTCTCACTTCATCTAGCTGGGATTTCTTCAATTTTAGGTGCTGTAAATTTCATTACTACTATTATTAATATACGTTCATCAGGAATCACTTTTGATCGAATACCTTTATTTGTATGATCAGTAGGAATTACTGCTTTATTACTTTTACTTTCACTTCCTGTTTTAGCAGGTGCTATTACTATACTTTTAACTGATCGAAACTTTAATACTTCTTTCTTTGATCCTGCAGGAGGAGGAGATCCTAT…	male	summer	M28	SRR31746864
SPH0097	sp.1	Megaselia sp. 001	Megaselia sp. 001 genotype 002	AATAAATAATATAAGATTTTGAATATTACCTCCATCATTAACTCTTTTATTAGCCAGAAGTATAGTAGAAAACGGAGCTGGAACAGGATGAACAGTTTATCCTCCTCTTTCATCAAGAATTGCTCATAGTGGAGCTTCAGTTGATTTAGCAATTTTCTCACTTCATCTAGCTGGGATTTCTTCAATTTTAGGTGCTGTAAATTTCATTACTACTATTATTAATATACGTTCATCAGGAATCACTTTTGATCGAATACCTTTATTTGTATGATCAGTAGGAATTACTGCTTTATTACTTTTACTTTCACTTCCTGTTTTAGCAGGTGCTATTACTATACTTTTAACTGATCGAAACTTTAATACTTCTTTCTTTGATCCTGCAGGAGGAGGAGATCCTAT…	female	summer	M28	SRR31746853
SPH0098	sp.2	Megaselia sp. 002	Megaselia sp. 002 genotype 016	AATAAATAATATAAGATTCTGAATACTCCCTCCATCTTTAACATTATTATTAGCCAGAAGTATAGTTGAAAATGGAGCTGGAACTGGATGAACTGTATACCCCCCCCTTTCTTCAAGAATTGCTCATAGAGGAGCTTCCGTTGATTTGGCTATTTTTTCATTACATCTAGCCGGAATTTCATCTATTTTAGGAGCTGTAAATTTTATTACTACAATTATTAATATACGATCTTCAGGAATTACCTTTGATCGAATACCTTTATTTGTTTGATCTGTAGGTATCACTGCTTTATTACTACTATTATCTCTTCCAGTCCTTGCAGGAACTATTACTATATTATTAACCGATCGAAACTTTAATACATCATTTTTTGACCCTGCTGGAGGAGGAGATCCTAT…	female	summer	M28	SRR31747075
SPH0099	sp.2	Megaselia sp. 002	Megaselia sp. 002 genotype 001	AATAAATAATATAAGATTCTGAATACTCCCTCCATCTTTAACATTATTATTAGCCAGAAGTATAGTTGAAAATGGAGCTGGAACTGGATGAACTGTATACCCCCCCCTTTCTTCAAGAATTGCTCATAGAGGAGCTTCCGTTGATTTGGCTATTTTTTCATTACATCTAGCCGGAATTTCATCTATTTTAGGAGCTGTAAATTTTATTACTACAATTATTAATATACGATCTTCAGGAATTACCTTTGATCGAATACCTTTATTTGTTTGATCTGTAGGTATCACTGCTTTATTACTACTATTATCTCTTCCAGTCCTTGCAGGAGCTATTACTATATTATTAACCGATCGAAACTTTAATACATCATTTTTTGACCCTGCTGGAGGAGGAGATCCTAT…	female	summer	M28	SRR31747551
SPH0100	sp.2	Megaselia sp. 002	Megaselia sp. 002 genotype 001	AATAAATAATATAAGATTCTGAATACTCCCTCCATCTTTAACATTATTATTAGCCAGAAGTATAGTTGAAAATGGAGCTGGAACTGGATGAACTGTATACCCCCCCCTTTCTTCAAGAATTGCTCATAGAGGAGCTTCCGTTGATTTGGCTATTTTTTCATTACATCTAGCCGGAATTTCATCTATTTTAGGAGCTGTAAATTTTATTACTACAATTATTAATATACGATCTTCAGGAATTACCTTTGATCGAATACCTTTATTTGTTTGATCTGTAGGTATCACTGCTTTATTACTACTATTATCTCTTCCAGTCCTTGCAGGAGCTATTACTATATTATTAACCGATCGAAACTTTAATACATCATTTTTTGACCCTGCTGGAGGAGGAGATCCTAT…	female	summer	M28	SRR31747371
SPH0101	sp.2	Megaselia sp. 002	Megaselia sp. 002 genotype 002	AATAAATAATATAAGATTCTGAATACTCCCTCCATCTTTAACATTATTATTAGCCAGAAGTATAGTTGAAAATGGAGCTGGAACTGGATGAACTGTATACCCTCCCCTTTCTTCAAGAATTGCTCATAGAGGAGCTTCCGTTGATTTGGCTATTTTTTCATTACATCTAGCCGGAATTTCATCTATTTTAGGAGCTGTAAATTTTATTACTACAATTATTAATATACGATCTTCAGGAATTACCTTTGATCGAATACCTTTATTTGTTTGATCTGTAGGTATCACTGCTTTATTACTACTATTATCTCTTCCAGTCCTTGCAGGAGCTATTACTATATTATTAACCGATCGAAACTTTAATACATCATTTTTTGACCCTGCTGGAGGAGGAGATCCTAT…	female	summer	M28	SRR31747360
SPH0102	sp.2	Megaselia sp. 002	Megaselia sp. 002 genotype 002	AATAAATAATATAAGATTCTGAATACTCCCTCCATCTTTAACATTATTATTAGCCAGAAGTATAGTTGAAAATGGAGCTGGAACTGGATGAACTGTATACCCTCCCCTTTCTTCAAGAATTGCTCATAGAGGAGCTTCCGTTGATTTGGCTATTTTTTCATTACATCTAGCCGGAATTTCATCTATTTTAGGAGCTGTAAATTTTATTACTACAATTATTAATATACGATCTTCAGGAATTACCTTTGATCGAATACCTTTATTTGTTTGATCTGTAGGTATCACTGCTTTATTACTACTATTATCTCTTCCAGTCCTTGCAGGAGCTATTACTATATTATTAACCGATCGAAACTTTAATACATCATTTTTTGACCCTGCTGGAGGAGGAGATCCTAT…	female	summer	M28	SRR31746845
SPH0103	sp.1	Megaselia sp. 001	Megaselia sp. 001 genotype 002	AATAAATAATATAAGATTTTGAATATTACCTCCATCATTAACTCTTTTATTAGCCAGAAGTATAGTAGAAAACGGAGCTGGAACAGGATGAACAGTTTATCCTCCTCTTTCATCAAGAATTGCTCATAGTGGAGCTTCAGTTGATTTAGCAATTTTCTCACTTCATCTAGCTGGGATTTCTTCAATTTTAGGTGCTGTAAATTTCATTACTACTATTATTAATATACGTTCATCAGGAATCACTTTTGATCGAATACCTTTATTTGTATGATCAGTAGGAATTACTGCTTTATTACTTTTACTTTCACTTCCTGTTTTAGCAGGTGCTATTACTATACTTTTAACTGATCGAAACTTTAATACTTCTTTCTTTGATCCTGCAGGAGGAGGAGATCCTAT…	female	summer	M28	SRR31746834
SPH0104	sp.2	Megaselia sp. 002	Megaselia sp. 002 genotype 002	AATAAATAATATAAGATTCTGAATACTCCCTCCATCTTTAACATTATTATTAGCCAGAAGTATAGTTGAAAATGGAGCTGGAACTGGATGAACTGTATACCCTCCCCTTTCTTCAAGAATTGCTCATAGAGGAGCTTCCGTTGATTTGGCTATTTTTTCATTACATCTAGCCGGAATTTCATCTATTTTAGGAGCTGTAAATTTTATTACTACAATTATTAATATACGATCTTCAGGAATTACCTTTGATCGAATACCTTTATTTGTTTGATCTGTAGGTATCACTGCTTTATTACTACTATTATCTCTTCCAGTCCTTGCAGGAGCTATTACTATATTATTAACCGATCGAAACTTTAATACATCATTTTTTGACCCTGCTGGAGGAGGAGATCCTAT…	female	summer	M28	SRR31746823
SPH0106	sp.1	Megaselia sp. 001	Megaselia sp. 001 genotype 001	AATAAATAATATAAGATTTTGAATATTACCTCCGTCATTAACTCTTTTATTAGCCAGAAGTATAGTAGAAAACGGAGCTGGAACAGGGTGAACAGTTTATCCTCCTCTTTCATCAAGAATTGCTCATAGTGGAGCTTCAGTTGATTTAGCAATTTTCTCACTTCATCTAGCTGGGATTTCTTCAATTTTAGGTGCTGTAAATTTCATTACTACTATTATTAATATACGTTCATCAGGAATCACTTTTGATCGAATACCTTTATTTGTATGATCAGTAGGAATTACTGCTTTATTACTTTTACTTTCACTTCCTGTTTTAGCAGGTGCTATTACTATACTTTTAACTGATCGAAACTTTAATACTTCTTTCTTTGATCCTGCAGGAGGAGGAGATCCTAT…	female	summer	M28	SRR31747532
SPH0108	sp.2	Megaselia sp. 002	Megaselia sp. 002 genotype 001	AATAAATAATATAAGATTCTGAATACTCCCTCCATCTTTAACATTATTATTAGCCAGAAGTATAGTTGAAAATGGAGCTGGAACTGGATGAACTGTATACCCCCCCCTTTCTTCAAGAATTGCTCATAGAGGAGCTTCCGTTGATTTGGCTATTTTTTCATTACATCTAGCCGGAATTTCATCTATTTTAGGAGCTGTAAATTTTATTACTACAATTATTAATATACGATCTTCAGGAATTACCTTTGATCGAATACCTTTATTTGTTTGATCTGTAGGTATCACTGCTTTATTACTACTATTATCTCTTCCAGTCCTTGCAGGAGCTATTACTATATTATTAACCGATCGAAACTTTAATACATCATTTTTTGACCCTGCTGGAGGAGGAGATCCTAT…	female	summer	M28	SRR31747521
SPH0109	sp.2	Megaselia sp. 002	Megaselia sp. 002 genotype 002	AATAAATAATATAAGATTCTGAATACTCCCTCCATCTTTAACATTATTATTAGCCAGAAGTATAGTTGAAAATGGAGCTGGAACTGGATGAACTGTATACCCTCCCCTTTCTTCAAGAATTGCTCATAGAGGAGCTTCCGTTGATTTGGCTATTTTTTCATTACATCTAGCCGGAATTTCATCTATTTTAGGAGCTGTAAATTTTATTACTACAATTATTAATATACGATCTTCAGGAATTACCTTTGATCGAATACCTTTATTTGTTTGATCTGTAGGTATCACTGCTTTATTACTACTATTATCTCTTCCAGTCCTTGCAGGAGCTATTACTATATTATTAACCGATCGAAACTTTAATACATCATTTTTTGACCCTGCTGGAGGAGGAGATCCTAT…	female	summer	M28	SRR31747342
SPH0110	sp.2	Megaselia sp. 002	Megaselia sp. 002 genotype 001	AATAAATAATATAAGATTCTGAATACTCCCTCCATCTTTAACATTATTATTAGCCAGAAGTATAGTTGAAAATGGAGCTGGAACTGGATGAACTGTATACCCCCCCCTTTCTTCAAGAATTGCTCATAGAGGAGCTTCCGTTGATTTGGCTATTTTTTCATTACATCTAGCCGGAATTTCATCTATTTTAGGAGCTGTAAATTTTATTACTACAATTATTAATATACGATCTTCAGGAATTACCTTTGATCGAATACCTTTATTTGTTTGATCTGTAGGTATCACTGCTTTATTACTACTATTATCTCTTCCAGTCCTTGCAGGAGCTATTACTATATTATTAACCGATCGAAACTTTAATACATCATTTTTTGACCCTGCTGGAGGAGGAGATCCTAT…	female	summer	M28	SRR31747331
SPH0111	sp.2	Megaselia sp. 002	Megaselia sp. 002 genotype 002	AATAAATAATATAAGATTCTGAATACTCCCTCCATCTTTAACATTATTATTAGCCAGAAGTATAGTTGAAAATGGAGCTGGAACTGGATGAACTGTATACCCTCCCCTTTCTTCAAGAATTGCTCATAGAGGAGCTTCCGTTGATTTGGCTATTTTTTCATTACATCTAGCCGGAATTTCATCTATTTTAGGAGCTGTAAATTTTATTACTACAATTATTAATATACGATCTTCAGGAATTACCTTTGATCGAATACCTTTATTTGTTTGATCTGTAGGTATCACTGCTTTATTACTACTATTATCTCTTCCAGTCCTTGCAGGAGCTATTACTATATTATTAACCGATCGAAACTTTAATACATCATTTTTTGACCCTGCTGGAGGAGGAGATCCTAT…	female	summer	M28	SRR31746816
SPH0112	sp.2	Megaselia sp. 002	Megaselia sp. 002 genotype 001	AATAAATAATATAAGATTCTGAATACTCCCTCCATCTTTAACATTATTATTAGCCAGAAGTATAGTTGAAAATGGAGCTGGAACTGGATGAACTGTATACCCCCCCCTTTCTTCAAGAATTGCTCATAGAGGAGCTTCCGTTGATTTGGCTATTTTTTCATTACATCTAGCCGGAATTTCATCTATTTTAGGAGCTGTAAATTTTATTACTACAATTATTAATATACGATCTTCAGGAATTACCTTTGATCGAATACCTTTATTTGTTTGATCTGTAGGTATCACTGCTTTATTACTACTATTATCTCTTCCAGTCCTTGCAGGAGCTATTACTATATTATTAACCGATCGAAACTTTAATACATCATTTTTTGACCCTGCTGGAGGAGGAGATCCTAT…	female	summer	M28	SRR31747809
SPH0113	sp.2	Megaselia sp. 002	Megaselia sp. 002 genotype 011	AATAAATAATATAAGATTCTGAATACTCCCTCCATCTTTAACATTATTATTAGCCAGAAGTATAGTTGAAAATGGAGCTGGAACTGGATGAACTGTATACCCACCCCTTTCTTCAAGAATTGCTCATAGAGGAGCTTCCGTTGATTTGGCTATTTTTTCATTACATCTAGCCGGAATTTCATCTATTTTAGGAGCTGTAAATTTTATTACTACAATTATTAATATACGATCTTCAGGAATTACCTTTGATCGAATACCTTTATTTGTTTGATCTGTAGGTATCACTGCTTTATTACTACTATTATCTCTTCCAGTCCTTGCAGGAGCTATTACTATATTATTAACCGATCGAAACTTTAATACATCATTTTTTGACCCTGCTGGAGGAGGAGATCCTAT…	female	summer	M28	SRR31747808
SPH0114	sp.2	Megaselia sp. 002	Megaselia sp. 002 genotype 002	AATAAATAATATAAGATTCTGAATACTCCCTCCATCTTTAACATTATTATTAGCCAGAAGTATAGTTGAAAATGGAGCTGGAACTGGATGAACTGTATACCCTCCCCTTTCTTCAAGAATTGCTCATAGAGGAGCTTCCGTTGATTTGGCTATTTTTTCATTACATCTAGCCGGAATTTCATCTATTTTAGGAGCTGTAAATTTTATTACTACAATTATTAATATACGATCTTCAGGAATTACCTTTGATCGAATACCTTTATTTGTTTGATCTGTAGGTATCACTGCTTTATTACTACTATTATCTCTTCCAGTCCTTGCAGGAGCTATTACTATATTATTAACCGATCGAAACTTTAATACATCATTTTTTGACCCTGCTGGAGGAGGAGATCCTAT…	female	summer	M28	SRR31747807
SPH0116	sp.2	Megaselia sp. 002	Megaselia sp. 002 genotype 001	AATAAATAATATAAGATTCTGAATACTCCCTCCATCTTTAACATTATTATTAGCCAGAAGTATAGTTGAAAATGGAGCTGGAACTGGATGAACTGTATACCCCCCCCTTTCTTCAAGAATTGCTCATAGAGGAGCTTCCGTTGATTTGGCTATTTTTTCATTACATCTAGCCGGAATTTCATCTATTTTAGGAGCTGTAAATTTTATTACTACAATTATTAATATACGATCTTCAGGAATTACCTTTGATCGAATACCTTTATTTGTTTGATCTGTAGGTATCACTGCTTTATTACTACTATTATCTCTTCCAGTCCTTGCAGGAGCTATTACTATATTATTAACCGATCGAAACTTTAATACATCATTTTTTGACCCTGCTGGAGGAGGAGATCCTAT…	female	summer	M28	SRR31747806
SPH0117	sp.1	Megaselia sp. 001	Megaselia sp. 001 genotype 002	AATAAATAATATAAGATTTTGAATATTACCTCCATCATTAACTCTTTTATTAGCCAGAAGTATAGTAGAAAACGGAGCTGGAACAGGATGAACAGTTTATCCTCCTCTTTCATCAAGAATTGCTCATAGTGGAGCTTCAGTTGATTTAGCAATTTTCTCACTTCATCTAGCTGGGATTTCTTCAATTTTAGGTGCTGTAAATTTCATTACTACTATTATTAATATACGTTCATCAGGAATCACTTTTGATCGAATACCTTTATTTGTATGATCAGTAGGAATTACTGCTTTATTACTTTTACTTTCACTTCCTGTTTTAGCAGGTGCTATTACTATACTTTTAACTGATCGAAACTTTAATACTTCTTTCTTTGATCCTGCAGGAGGAGGAGATCCTAT…	female	summer	M28	SRR31747805
SPH0118	sp.2	Megaselia sp. 002	Megaselia sp. 002 genotype 001	AATAAATAATATAAGATTCTGAATACTCCCTCCATCTTTAACATTATTATTAGCCAGAAGTATAGTTGAAAATGGAGCTGGAACTGGATGAACTGTATACCCCCCCCTTTCTTCAAGAATTGCTCATAGAGGAGCTTCCGTTGATTTGGCTATTTTTTCATTACATCTAGCCGGAATTTCATCTATTTTAGGAGCTGTAAATTTTATTACTACAATTATTAATATACGATCTTCAGGAATTACCTTTGATCGAATACCTTTATTTGTTTGATCTGTAGGTATCACTGCTTTATTACTACTATTATCTCTTCCAGTCCTTGCAGGAGCTATTACTATATTATTAACCGATCGAAACTTTAATACATCATTTTTTGACCCTGCTGGAGGAGGAGATCCTAT…	female	summer	M28	SRR31747804
SPH0119	sp.2	Megaselia sp. 002	Megaselia sp. 002 genotype 001	AATAAATAATATAAGATTCTGAATACTCCCTCCATCTTTAACATTATTATTAGCCAGAAGTATAGTTGAAAATGGAGCTGGAACTGGATGAACTGTATACCCCCCCCTTTCTTCAAGAATTGCTCATAGAGGAGCTTCCGTTGATTTGGCTATTTTTTCATTACATCTAGCCGGAATTTCATCTATTTTAGGAGCTGTAAATTTTATTACTACAATTATTAATATACGATCTTCAGGAATTACCTTTGATCGAATACCTTTATTTGTTTGATCTGTAGGTATCACTGCTTTATTACTACTATTATCTCTTCCAGTCCTTGCAGGAGCTATTACTATATTATTAACCGATCGAAACTTTAATACATCATTTTTTGACCCTGCTGGAGGAGGAGATCCTAT…	female	summer	M28	SRR31747803
SPH0120	sp.29	Phoridae sp. 001	Phoridae sp. 001 genotype 001	AATAAATAATATAAGATTTTGATTACTTCCTCCTTCATTAACTTTATTGCTAATAAGTAGAATAATTGAAAATGGAGCTGGTACAGGTTGAACTGTTTACCCTCCATTATCTTCTTCAATTGCTCATAGTGGAGCTTCCGTTGACTTAGCAATTTTTTCACTACATCTAGCTGGTATCTCCTCTATTTTAGGAGCAGTAAATTTTATTACTACAATTATTAATATACGATCAAAAGGAATTAATTTTGATCGTATACCTTTATTTGTGTGATCTGTAGGAATTACTGCTATTTTATTATTACTTTCACTCCCTGTTTTAGCAGGAGCAATTACTATATTATTAACTGATCGAAATTTTAATACTTCTTTTTTTGATCCTGCCGGAGGAGGAGATCCTAT…	female	summer	M28	SRR31747802
SPH0121	sp.2	Megaselia sp. 002	Megaselia sp. 002 genotype 001	AATAAATAATATAAGATTCTGAATACTCCCTCCATCTTTAACATTATTATTAGCCAGAAGTATAGTTGAAAATGGAGCTGGAACTGGATGAACTGTATACCCCCCCCTTTCTTCAAGAATTGCTCATAGAGGAGCTTCCGTTGATTTGGCTATTTTTTCATTACATCTAGCCGGAATTTCATCTATTTTAGGAGCTGTAAATTTTATTACTACAATTATTAATATACGATCTTCAGGAATTACCTTTGATCGAATACCTTTATTTGTTTGATCTGTAGGTATCACTGCTTTATTACTACTATTATCTCTTCCAGTCCTTGCAGGAGCTATTACTATATTATTAACCGATCGAAACTTTAATACATCATTTTTTGACCCTGCTGGAGGAGGAGATCCTAT…	female	summer	M28	SRR31747801
SPH0122	sp.29	Phoridae sp. 001	Phoridae sp. 001 genotype 001	AATAAATAATATAAGATTTTGATTACTTCCTCCTTCATTAACTTTATTGCTAATAAGTAGAATAATTGAAAATGGAGCTGGTACAGGTTGAACTGTTTACCCTCCATTATCTTCTTCAATTGCTCATAGTGGAGCTTCCGTTGACTTAGCAATTTTTTCACTACATCTAGCTGGTATCTCCTCTATTTTAGGAGCAGTAAATTTTATTACTACAATTATTAATATACGATCAAAAGGAATTAATTTTGATCGTATACCTTTATTTGTGTGATCTGTAGGAATTACTGCTATTTTATTATTACTTTCACTCCCTGTTTTAGCAGGAGCAATTACTATATTATTAACTGATCGAAATTTTAATACTTCTTTTTTTGATCCTGCCGGAGGAGGAGATCCTAT…	female	summer	M28	SRR31747800
SPH0123	sp.2	Megaselia sp. 002	Megaselia sp. 002 genotype 001	AATAAATAATATAAGATTCTGAATACTCCCTCCATCTTTAACATTATTATTAGCCAGAAGTATAGTTGAAAATGGAGCTGGAACTGGATGAACTGTATACCCCCCCCTTTCTTCAAGAATTGCTCATAGAGGAGCTTCCGTTGATTTGGCTATTTTTTCATTACATCTAGCCGGAATTTCATCTATTTTAGGAGCTGTAAATTTTATTACTACAATTATTAATATACGATCTTCAGGAATTACCTTTGATCGAATACCTTTATTTGTTTGATCTGTAGGTATCACTGCTTTATTACTACTATTATCTCTTCCAGTCCTTGCAGGAGCTATTACTATATTATTAACCGATCGAAACTTTAATACATCATTTTTTGACCCTGCTGGAGGAGGAGATCCTAT…	female	summer	M28	SRR31747798
SPH0124	sp.1	Megaselia sp. 001	Megaselia sp. 001 genotype 002	AATAAATAATATAAGATTTTGAATATTACCTCCATCATTAACTCTTTTATTAGCCAGAAGTATAGTAGAAAACGGAGCTGGAACAGGATGAACAGTTTATCCTCCTCTTTCATCAAGAATTGCTCATAGTGGAGCTTCAGTTGATTTAGCAATTTTCTCACTTCATCTAGCTGGGATTTCTTCAATTTTAGGTGCTGTAAATTTCATTACTACTATTATTAATATACGTTCATCAGGAATCACTTTTGATCGAATACCTTTATTTGTATGATCAGTAGGAATTACTGCTTTATTACTTTTACTTTCACTTCCTGTTTTAGCAGGTGCTATTACTATACTTTTAACTGATCGAAACTTTAATACTTCTTTCTTTGATCCTGCAGGAGGAGGAGATCCTAT…	female	summer	M28	SRR31747797
SPH0125	sp.2	Megaselia sp. 002	Megaselia sp. 002 genotype 001	AATAAATAATATAAGATTCTGAATACTCCCTCCATCTTTAACATTATTATTAGCCAGAAGTATAGTTGAAAATGGAGCTGGAACTGGATGAACTGTATACCCCCCCCTTTCTTCAAGAATTGCTCATAGAGGAGCTTCCGTTGATTTGGCTATTTTTTCATTACATCTAGCCGGAATTTCATCTATTTTAGGAGCTGTAAATTTTATTACTACAATTATTAATATACGATCTTCAGGAATTACCTTTGATCGAATACCTTTATTTGTTTGATCTGTAGGTATCACTGCTTTATTACTACTATTATCTCTTCCAGTCCTTGCAGGAGCTATTACTATATTATTAACCGATCGAAACTTTAATACATCATTTTTTGACCCTGCTGGAGGAGGAGATCCTAT…	female	summer	M28	SRR31747796
SPH0126	sp.2	Megaselia sp. 002	Megaselia sp. 002 genotype 003	AATAAATAATATAAGATTCTGAATACTCCCTCCATCTTTAACATTATTATTAGCCAGAAGTATAGTTGAAAATGGAGCTGGAACTGGATGAACTGTATACCCTCCCCTTTCTTCAAGAATTGCTCATAGAGGAGCTTCCGTTGATTTGGCTATTTTTTCATTACATCTAGCTGGAATTTCATCTATTTTAGGAGCTGTAAATTTTATTACTACAATTATTAATATACGATCTTCAGGAATTACCTTTGATCGAATACCTTTATTTGTTTGATCTGTAGGTATCACTGCTTTATTACTACTATTATCTCTTCCAGTCCTTGCAGGAGCTATTACTATATTATTAACCGATCGAAACTTTAATACATCATTTTTTGACCCTGCTGGAGGAGGAGATCCTAT…	female	summer	M28	SRR31747795
SPH0127	sp.2	Megaselia sp. 002	Megaselia sp. 002 genotype 001	AATAAATAATATAAGATTCTGAATACTCCCTCCATCTTTAACATTATTATTAGCCAGAAGTATAGTTGAAAATGGAGCTGGAACTGGATGAACTGTATACCCCCCCCTTTCTTCAAGAATTGCTCATAGAGGAGCTTCCGTTGATTTGGCTATTTTTTCATTACATCTAGCCGGAATTTCATCTATTTTAGGAGCTGTAAATTTTATTACTACAATTATTAATATACGATCTTCAGGAATTACCTTTGATCGAATACCTTTATTTGTTTGATCTGTAGGTATCACTGCTTTATTACTACTATTATCTCTTCCAGTCCTTGCAGGAGCTATTACTATATTATTAACCGATCGAAACTTTAATACATCATTTTTTGACCCTGCTGGAGGAGGAGATCCTAT…	female	summer	M28	SRR31747794
SPH0128	sp.2	Megaselia sp. 002	Megaselia sp. 002 genotype 002	AATAAATAATATAAGATTCTGAATACTCCCTCCATCTTTAACATTATTATTAGCCAGAAGTATAGTTGAAAATGGAGCTGGAACTGGATGAACTGTATACCCTCCCCTTTCTTCAAGAATTGCTCATAGAGGAGCTTCCGTTGATTTGGCTATTTTTTCATTACATCTAGCCGGAATTTCATCTATTTTAGGAGCTGTAAATTTTATTACTACAATTATTAATATACGATCTTCAGGAATTACCTTTGATCGAATACCTTTATTTGTTTGATCTGTAGGTATCACTGCTTTATTACTACTATTATCTCTTCCAGTCCTTGCAGGAGCTATTACTATATTATTAACCGATCGAAACTTTAATACATCATTTTTTGACCCTGCTGGAGGAGGAGATCCTAT…	female	summer	M28	SRR31747793
SPH0129	sp.1	Megaselia sp. 001	Megaselia sp. 001 genotype 026	AATAAATAATATAAGATTTTGAATATTACCTCCGTCATTAACTCTTTTATTAGCCAGAAGTATAGTAGAAAACGGAGCTGGAACAGGGTGAACAGTTTATCCTCCTCTTTCATCAAGAATTGCTCATAGTGGAGCTTCAGTTGATTTAGCAATTTTCTCACTTCATCTAGCTGGGATTTCTTCAATTTTAGGTGCTGTAAATTTCATTACTACTATTATTAATATACGTTCATCAGGAATCACTTTTGATCGAATACCTTTATTTGTATGATCAGTAGGAATTACTGCTTTATTACTTTTACTTTCACTTCCTGTTTTAGCAGGTGCTATTACTATACTTTTAACTGATCGAAACTTTAATACTTCTTTCTTTGATCCTGCAGGAGGGGGAGATCCTAT…	female	summer	M28	SRR31747792
SPH0130	sp.1	Megaselia sp. 001	Megaselia sp. 001 genotype 003	AATAAATAATATAAGATTTTGAATATTACCTCCGTCATTAACTCTTTTATTAGCCAGAAGTATAGTAGAAAACGGAGCTGGAACAGGATGAACAGTTTATCCTCCTCTTTCATCAAGAATTGCTCATAGTGGAGCTTCAGTTGATTTAGCAATTTTCTCACTTCATCTAGCTGGGATTTCTTCAATTTTAGGTGCTGTAAATTTCATTACTACTATTATTAATATACGTTCATCAGGAATCACTTTTGATCGAATACCTTTATTTGTATGATCAGTAGGAATTACTGCTTTATTACTTTTACTTTCACTTCCTGTTTTAGCAGGTGCTATTACTATACTTTTAACTGATCGAAACTTTAATACTTCTTTCTTTGATCCTGCAGGAGGAGGAGATCCTAT…	female	summer	M28	SRR31747791
SPH0131	sp.18	Megaselia nigriceps	Megaselia nigriceps genotype 001	AATAAATAATATAAGATTTTGAATATTACCTCCTTCATTAACTCTTTTATTAGCCAGAAGTATAGTAGAAAATGGGGCTGGTACAGGATGAACTGTTTATCCTCCACTTTCTGCTAATATTGCACACAGAGGAGCTTCTGTTGATTTAGCAATTTTTTCTCTTCATTTAGCGGGAATTTCTTCAATTCTTGGAGCCGTAAACTTTATTACTACAATTATTAATATACGATCATCAGGAATTACTTTTGATCGAATACCTTTATTTGTATGATCTGTAGGAATTACAGCTATCCTACTTTTATTATCTCTCCCAGTATTAGCCGGAGCTATTACTATACTATTAACAGATCGAAATTTTAATACATCTTTTTTTGATCCTGCAGGAGGAGGTGATCCAAT…	female	summer	M28	SRR31747790
SPH0132	sp.2	Megaselia sp. 002	Megaselia sp. 002 genotype 001	AATAAATAATATAAGATTCTGAATACTCCCTCCATCTTTAACATTATTATTAGCCAGAAGTATAGTTGAAAATGGAGCTGGAACTGGATGAACTGTATACCCCCCCCTTTCTTCAAGAATTGCTCATAGAGGAGCTTCCGTTGATTTGGCTATTTTTTCATTACATCTAGCCGGAATTTCATCTATTTTAGGAGCTGTAAATTTTATTACTACAATTATTAATATACGATCTTCAGGAATTACCTTTGATCGAATACCTTTATTTGTTTGATCTGTAGGTATCACTGCTTTATTACTACTATTATCTCTTCCAGTCCTTGCAGGAGCTATTACTATATTATTAACCGATCGAAACTTTAATACATCATTTTTTGACCCTGCTGGAGGAGGAGATCCTAT…	female	summer	M28	SRR31747789
SPH0133	sp.2	Megaselia sp. 002	Megaselia sp. 002 genotype 001	AATAAATAATATAAGATTCTGAATACTCCCTCCATCTTTAACATTATTATTAGCCAGAAGTATAGTTGAAAATGGAGCTGGAACTGGATGAACTGTATACCCCCCCCTTTCTTCAAGAATTGCTCATAGAGGAGCTTCCGTTGATTTGGCTATTTTTTCATTACATCTAGCCGGAATTTCATCTATTTTAGGAGCTGTAAATTTTATTACTACAATTATTAATATACGATCTTCAGGAATTACCTTTGATCGAATACCTTTATTTGTTTGATCTGTAGGTATCACTGCTTTATTACTACTATTATCTCTTCCAGTCCTTGCAGGAGCTATTACTATATTATTAACCGATCGAAACTTTAATACATCATTTTTTGACCCTGCTGGAGGAGGAGATCCTAT…	female	summer	M28	SRR31747787
SPH0134	sp.1	Megaselia sp. 001	Megaselia sp. 001 genotype 005	AATAAATAATATAAGATTTTGAATATTACCTCCGTCATTAACTCTTTTATTAGCCAGAAGTATAGTAGAAAACGGGGCTGGAACAGGATGAACAGTTTATCCTCCTCTTTCATCAAGAATTGCTCATAGTGGAGCTTCAGTTGATTTAGCAATTTTCTCACTTCATCTAGCTGGGATTTCTTCAATTTTAGGTGCTGTAAATTTCATTACTACTATTATTAATATACGTTCATCAGGAATCACTTTTGATCGAATACCTTTATTTGTATGATCAGTAGGAATTACTGCTTTATTACTTTTACTTTCACTTCCTGTTTTAGCAGGTGCTATTACTATACTTTTAACTGATCGAAACTTTAATACTTCTTTCTTTGATCCTGCAGGAGGAGGAGATCCTAT…	female	summer	M28	SRR31747786
SPH0135	sp.6	Megaselia sp. 005	Megaselia sp. 005 genotype 003	AATAAATAATATAAGATTTTGAATATTACCTCCTTCTCTTACTCTTTTATTAGCCAGAAGTATAGTAGAAAATGGAGCTGGAACTGGATGAACAGTTTACCCTCCACTTTCTTCTAGAATTGCTCATAGAGGAGCTTCTGTAGATTTAGCTATTTTTTCTTTACATTTAGCAGGAATTTCATCAATTTTAGGGGCTGTAAATTTTATTACAACAATTATTAACATACGATCTTCAGGAATTACTTTTGATCGTATACCATTATTCGTCTGATCAGTTGGTATTACAGCTATTCTTTTATTATTATCTTTACCTGTATTAGCAGGAGCTATTACTATATTATTGACAGATCGAAATTTTAATACTTCTTTCTTTGATCCTGCTGGTGGAGGAGATCCAAT…	female	summer	M28	SRR31747785
SPH0136	sp.6	Megaselia sp. 005	Megaselia sp. 005 genotype 001	AATAAATAATATAAGATTTTGAATATTACCTCCTTCTCTTACTCTTTTATTAGCCAGAAGTATAGTAGAAAATGGAGCTGGAACTGGATGAACAGTTTACCCTCCACTTTCTTCTAGAATTGCTCATAGAGGAGCTTCTGTAGATTTAGCTATTTTTTCTTTACATTTAGCAGGAATTTCATCAATTTTAGGGGCTGTAAATTTTATTACAACAATTATTAATATACGATCTTCAGGAATTACTTTTGATCGTATACCATTATTCGTCTGATCAGTTGGTATTACAGCTATTCTTTTATTATTATCTTTACCTGTATTAGCAGGAGCTATTACTATATTATTGACAGATCGAAATTTTAATACTTCTTTCTTTGATCCTGCTGGTGGAGGAGATCCAAT…	female	summer	M28	SRR31747784
SPH0137	sp.2	Megaselia sp. 002	Megaselia sp. 002 genotype 002	AATAAATAATATAAGATTCTGAATACTCCCTCCATCTTTAACATTATTATTAGCCAGAAGTATAGTTGAAAATGGAGCTGGAACTGGATGAACTGTATACCCTCCCCTTTCTTCAAGAATTGCTCATAGAGGAGCTTCCGTTGATTTGGCTATTTTTTCATTACATCTAGCCGGAATTTCATCTATTTTAGGAGCTGTAAATTTTATTACTACAATTATTAATATACGATCTTCAGGAATTACCTTTGATCGAATACCTTTATTTGTTTGATCTGTAGGTATCACTGCTTTATTACTACTATTATCTCTTCCAGTCCTTGCAGGAGCTATTACTATATTATTAACCGATCGAAACTTTAATACATCATTTTTTGACCCTGCTGGAGGAGGAGATCCTAT…	female	summer	M28	SRR31747783
SPH0138	sp.1	Megaselia sp. 001	Megaselia sp. 001 genotype 028	AATAAATAATATAAGATTTTGAATATTACCCCCGTCATTAACTCTTTTATTAGCCAGAAGTATAGTAGAAAACGGAGCTGGAACAGGGTGAACAGTTTATCCTCCTCTTTCATCAAGAATTGCTCATAGTGGAGCTTCAGTTGATTTAGCAATTTTCTCACTTCATCTAGCTGGGATTTCTTCAATTTTAGGTGCTGTAAATTTCATTACTACTATTATTAATATACGTTCATCAGGAATCACTTTTGATCGAATACCTTTATTTGTATGATCAGTAGGAATTACTGCTTTATTACTTTTACTTTCACTTCCTGTTTTAGCAGGTGCTATTACTATACTTTTAACTGATCGAAACTTTAATACTTCTTTCTTTGATCCTGCAGGAGGAGGAGATCCTAT…	female	summer	M28	SRR31747782
SPH0140	sp.133	Megaselia sp. 078	Megaselia sp. 078 genotype 001	AATAAATAATATAAGATTTTGAATACTCCCCCCATCATTAATTTTACTTTTAGCCAGCAGTATAGTAGAAAACGGAGCTGGAACAGGATGAACTGTATACCCTCCCCTTTCTTCTAGAATTGCTCATAGAGGGGCCTCAGTTGATTTAGCAATTTTTTCTCTTCATTTAGCAGGAATCTCATCTATTTTAGGAGCAGTAAATTTTATTACAACAATTATTAATATACGATCTAATGGAATTACATTTGATCGTATACCCCTACTTGTTTGATCTGTAGGAATTACTGCTCTTCTTTTATTATTATCTCTGCCTGTATTAGCTGGAGCCATTACAATATTATTAACAGACCGAAATTTCAATACCTCATTTTTTGACCCTGCTGGAGGAGGAGACCCTAT…	female	summer	M28	SRR31747781
SPH0141	sp.14	Triphleba sp. 001	Triphleba sp. 001 genotype 002	AATAAATAATATAAGATTTTGAATATTACCTCCTTCCTTAACATTACTATTAGCCAGCAGTATAGTAGAAAATGGGGCTGGAACAGGATGAACAGTTTATCCTCCTTTATCAGCTAATATTGCACATAGAGGAGCTTCTGTTGATTTAGCAATTTTTTCTTTACACCTAGCAGGAATTTCTTCAATTTTAGGAGCTGTTAATTTTATTACTACAATTATTAATATACGATCATCTGGTATTACTTTTGATCGAATACCTTTATTTGTATGATCTGTAGGAATCACAGCTTTATTATTATTATTATCTTTACCTGTTTTAGCAGGAGCTATTACAATATTATTAACAGATCGAAATTTTAATACATCATTCTTTGATCCAGCAGGAGGAGGAGATCCAAT…	female	summer	M28	SRR31747780
SPH0142	sp.107	Megaselia pulicaria complex sp. 005	Megaselia pulicaria complex sp. 005 genotype 001	AATAAATAACATAAGTTTTTGAATATTACCTCCTTCTTTAACTCTTTTATTAGCCAGAAGTATAGTAGAAAATGGAGCTGGAACAGGATGAACTGTTTACCCTCCTCTTTCTTCTAGAATTGCTCATAGTGGAGCTTCTGTTGATTTAGCAATTTTTTCTCTTCATTTAGCTGGAATTTCATCTATTTTAGGAGCTGTAAATTTTATTACAACAATTATTAATATACGATCTTCAGGAATTACTTTTGATCGTATACCTTTATTTGTTTGATCAGTTGGAATTACTGCTCTTTTATTACTTTTATCTTTACCAGTATTAGCCGGAGCTATTACAATACTATTAACAGATCGAAATTTTAATACTTCATTCTTTGACCCTGCTGGAGGAGGAGATCCTAT…	female	summer	M28	SRR31747779
SPH0143	sp.2	Megaselia sp. 002	Megaselia sp. 002 genotype 001	AATAAATAATATAAGATTCTGAATACTCCCTCCATCTTTAACATTATTATTAGCCAGAAGTATAGTTGAAAATGGAGCTGGAACTGGATGAACTGTATACCCCCCCCTTTCTTCAAGAATTGCTCATAGAGGAGCTTCCGTTGATTTGGCTATTTTTTCATTACATCTAGCCGGAATTTCATCTATTTTAGGAGCTGTAAATTTTATTACTACAATTATTAATATACGATCTTCAGGAATTACCTTTGATCGAATACCTTTATTTGTTTGATCTGTAGGTATCACTGCTTTATTACTACTATTATCTCTTCCAGTCCTTGCAGGAGCTATTACTATATTATTAACCGATCGAAACTTTAATACATCATTTTTTGACCCTGCTGGAGGAGGAGATCCTAT…	female	summer	M28	SRR31747778
SPH0144	sp.25	Megaselia sp. 011	Megaselia sp. 011 genotype 001	AATAAATAATATAAGATTTTGAATATTACCTCCATCATTAACTCTTTTATTAGCCAGAAGTATAGTAGAAAACGGAGCTGGAACAGGATGAACAGTTTACCCTCCTTTATCTTCTAGAATTGCTCATAGTGGAGCTTCAGTTGATTTAGCAATTTTTTCACTTCATTTAGCTGGAATTTCTTCAATTTTAGGAGCTGTAAATTTTATTACTACTATTATTAATATACGTTCATCTGGAATTACTTTTGACCGAATACCTTTATTTGTTTGATCAGTAGGAATTACTGCCTTATTACTTTTACTTTCACTTCCTGTTTTAGCAGGAGCTATTACCATACTTTTAACTGATCGAAATTTTAATACATCATTCTTTGATCCTGCTGGAGGAGGAGATCCTAT…	female	summer	M28	SRR31747776
SPH0145	sp.18	Megaselia nigriceps	Megaselia nigriceps genotype 001	AATAAATAATATAAGATTTTGAATATTACCTCCTTCATTAACTCTTTTATTAGCCAGAAGTATAGTAGAAAATGGGGCTGGTACAGGATGAACTGTTTATCCTCCACTTTCTGCTAATATTGCACACAGAGGAGCTTCTGTTGATTTAGCAATTTTTTCTCTTCATTTAGCGGGAATTTCTTCAATTCTTGGAGCCGTAAACTTTATTACTACAATTATTAATATACGATCATCAGGAATTACTTTTGATCGAATACCTTTATTTGTATGATCTGTAGGAATTACAGCTATCCTACTTTTATTATCTCTCCCAGTATTAGCCGGAGCTATTACTATACTATTAACAGATCGAAATTTTAATACATCTTTTTTTGATCCTGCAGGAGGAGGTGATCCAAT…	female	summer	M28	SRR31747775
SPH0146	sp.17	Megaselia sp. 008	Megaselia sp. 008 genotype 006	AATAAATAATATAAGTTTTTGAATATTGCCTCCTTCTTTAACTCTTTTGTTAGCCAGAAGTATAGTAGAAAATGGGGCAGGTACTGGATGAACAGTTTATCCTCCTCTTTCTTCTAGAATTGCTCATAGTGGAGCTTCAGTTGATTTAGCAATTTTCTCTTTACACTTAGCTGGGATTTCCTCAATTTTAGGAGCTGTAAATTTTATTACTACAATTATTAATATACGATCTTCAGGAATTACTTTTGATCGAATACCTTTATTTGTTTGATCAGTAGGAATTACTGCTATTTTATTACTTTTATCTTTACCTGTATTAGCAGGAGCTATTACTATACTTTTAACTGATCGAAATTTTAATACTTCATTCTTTGATCCTGCAGGAGGAGGAGATCCAAT…	female	summer	M28	SRR31747774
SPH0147	sp.26	Megaselia sp. 012	Megaselia sp. 012 genotype 001	AATAAATAATATAAGATTCTGAATACTTCCCCCATCTTTAACCCTTCTGTTAGCCAGAAGTATAGTTGAAAACGGAGCTGGAACAGGATGAACTGTATACCCTCCCCTTTCTTCAAGAATTGCTCATAGAGGAGCTTCAGTTGATTTAGCTATTTTTTCATTACATCTAGCTGGAATTTCATCAATTCTAGGGGCTGTAAATTTTATTACCACAATTATTAATATACGATCTTCAGGAATTACTTTTGATCGAATACCTTTATTTGTTTGATCTGTAGGTATTACTGCTTTATTACTATTATTGTCTCTACCAGTCCTTGCAGGAGCTATTACTATGTTATTAACAGATCGAAACTTTAATACATCATTTTTTGACCCTGCTGGAGGAGGTGACCCTAT…	female	summer	M28	SRR31747773
SPH0148	sp.11	Megaselia sp. 006	Megaselia sp. 006 genotype 002	AATAAATAATATAAGATTTTGAATATTACCTCCATCTTTAACTTTATTATTAGCCAGAAGAATAGTAGAAAATGGAGCTGGAACTGGATGAACTGTTTATCCTCCTCTTTCTTCAAGAATTGCTCATAGAGGAGCTTCTGTTGATTTAGCAATTTTTTCATTACATTTAGCTGGAATTTCTTCCATTTTAGGAGCTGTAAATTTTATTACAACAATTATTAATATACGATCATCAGGTATTACTTTTGACCGTATACCATTATTTGTGTGATCTGTAGGTATTACAGCTTTATTATTACTATTATCACTACCAGTACTAGCTGGAGCAATTACTATATTATTAACAGATCGAAATTTTAATACTTCATTCTTTGACCCTGCAGGAGGTGGAGATCCAAT…	female	summer	M28	SRR31747772
SPH0149	sp.15	Megaselia hendersoni	Megaselia hendersoni genotype 001	AATAAATAATATAAGTTTTTGGATACTTCCTCCTTCTCTAACTCTTTTATTAGCCAGTAGAATAGTAGAAAACGGAGCAGGTACAGGTTGAACTGTTTACCCTCCCTTATCATCTAGTATTGCTCATAGAGGATCTTCTGTAGATTTAGCTATTTTTTCTCTACATTTAGCAGGAATTTCCTCAATTCTTGGGGCAGTAAATTTTATTACCACAATTATTAATATACGATCCTCAGGTATTTCTTTTGATCGAATACCTTTATTTGTTTGATCAGTAGGTATTACAGCATTATTATTACTTCTATCTTTACCTGTATTAGCAGGAGCTATTACTATATTATTAACTGACCGAAATTTTAATACTTCTTTTTTTGATCCTGCCGGAGGTGGAGACCCAAT…	female	summer	M28	SRR31747771
SPH0150	sp.26	Megaselia sp. 012	Megaselia sp. 012 genotype 001	AATAAATAATATAAGATTCTGAATACTTCCCCCATCTTTAACCCTTCTGTTAGCCAGAAGTATAGTTGAAAACGGAGCTGGAACAGGATGAACTGTATACCCTCCCCTTTCTTCAAGAATTGCTCATAGAGGAGCTTCAGTTGATTTAGCTATTTTTTCATTACATCTAGCTGGAATTTCATCAATTCTAGGGGCTGTAAATTTTATTACCACAATTATTAATATACGATCTTCAGGAATTACTTTTGATCGAATACCTTTATTTGTTTGATCTGTAGGTATTACTGCTTTATTACTATTATTGTCTCTACCAGTCCTTGCAGGAGCTATTACTATGTTATTAACAGATCGAAACTTTAATACATCATTTTTTGACCCTGCTGGAGGAGGTGACCCTAT…	female	summer	M28	SRR31747770
SPH0151	sp.11	Megaselia sp. 006	Megaselia sp. 006 genotype 001	AATAAATAATATAAGATTTTGAATATTACCTCCATCTTTAACTTTATTATTAGCCAGAAGAATAGTAGAAAATGGAGCTGGAACTGGATGAACTGTTTATCCTCCTCTTTCTTCAAGAATTGCTCATAGAGGAGCTTCTGTTGATTTAGCAATTTTTTCATTACATTTAGCTGGAATTTCTTCCATTTTAGGAGCTGTAAATTTTATTACAACAATTATTAATATACGATCATCAGGTATTACTTTTGACCGTATACCATTATTTGTGTGATCTGTAGGTATTACAGCTTTATTATTACTATTATCACTACCAGTACTAGCTGGAGCAATTACTATATTATTAACAGATCGAAATTTTAATACTTCATTCTTTGATCCTGCAGGAGGTGGAGACCCAAT…	female	summer	M28	SRR31747769
SPH0152	sp.52	Megaselia simulans	Megaselia simulans genotype 001	AATAAATAATATAAGATTTTGAATATTACCTCCTTCTTTAACTCTTTTGTTAGCCAGAAGTATAGTAGAAAATGGAGCTGGTACAGGATGAACTGTTTACCCCCCTCTTTCTGCTAATATTGCACATAGAGGAGCTTCTGTTGATTTAGCAATTTTTTCCCTCCACTTAGCGGGAATTTCTTCAATTCTTGGAGCTGTAAATTTTATTACTACAATTATTAATATACGATCTTCAGGAATTACTTTTGATCGAATACCTTTATTTGTGTGATCTGTAGGTATTACAGCTATTTTACTTTTATTATCTCTCCCAGTATTAGCTGGAGCTATTACAATATTATTAACAGATCGAAATTTTAATACATCTTTTTTTGATCCTGCAGGAGGAGGAGATCCAAT…	female	summer	M28	SRR31747768
SPH0153	sp.11	Megaselia sp. 006	Megaselia sp. 006 genotype 002	AATAAATAATATAAGATTTTGAATATTACCTCCATCTTTAACTTTATTATTAGCCAGAAGAATAGTAGAAAATGGAGCTGGAACTGGATGAACTGTTTATCCTCCTCTTTCTTCAAGAATTGCTCATAGAGGAGCTTCTGTTGATTTAGCAATTTTTTCATTACATTTAGCTGGAATTTCTTCCATTTTAGGAGCTGTAAATTTTATTACAACAATTATTAATATACGATCATCAGGTATTACTTTTGACCGTATACCATTATTTGTGTGATCTGTAGGTATTACAGCTTTATTATTACTATTATCACTACCAGTACTAGCTGGAGCAATTACTATATTATTAACAGATCGAAATTTTAATACTTCATTCTTTGACCCTGCAGGAGGTGGAGATCCAAT…	female	summer	M28	SRR31747767
SPH0154	sp.11	Megaselia sp. 006	Megaselia sp. 006 genotype 003	AATAAATAATATAAGATTTTGAATATTACCTCCATCTTTAACTTTATTATTAGCCAGAAGAATAGTAGAAAATGGAGCTGGAACTGGATGAACTGTTTATCCTCCTCTTTCTTCAAGAATTGCTCATAGAGGAGCTTCTGTTGATTTAGCAATTTTTTCATTACATTTAGCTGGAATTTCTTCCATTTTAGGAGCTGTAAATTTTATTACAACAATTATTAATATACGATCATCAGGTATTACTTTTGACCGTATACCATTATTTGTGTGATCTGTAGGTATTACAGCTTTATTGTTACTATTATCACTACCAGTACTAGCTGGAGCAATTACTATATTATTAACAGATCGAAATTTTAATACTTCATTCTTTGATCCTGCAGGAGGTGGAGACCCAAT…	female	summer	M28	SRR31747765
SPH0155	sp.58	Megaselia sp. 031	Megaselia sp. 031 genotype 001	AATAAATAATATAAGATTTTGAATATTACCTCCTTCACTAACCCTTTTATTAGCCAGAAGTATAGTAGAAAACGGAGCTGGAACTGGATGAACAGTTTACCCTCCTCTTTCTTCTAGTATTGCTCATAGTGGGGCTTCTGTAGATTTAGCAATTTTTTCATTACATTTAGCTGGAATTTCTTCAATTTTAGGAGCTGTAAATTTTATTACTACAATTATTAATATACGATCTTCAGGAATTACTTTTGACCGAATGCCTTTATTTGTTTGATCTGTAGGAATTACTGCTTTATTACTTTTATTATCACTCCCTGTATTAGCTGGAGCTATTACTATACTTTTAACAGATCGAAATTTTAATACATCCTTTTTTGACCCCGCAGGAGGAGGAGACCCAAT…	female	summer	M28	SRR31747596
SPH0156	sp.11	Megaselia sp. 006	Megaselia sp. 006 genotype 001	AATAAATAATATAAGATTTTGAATATTACCTCCATCTTTAACTTTATTATTAGCCAGAAGAATAGTAGAAAATGGAGCTGGAACTGGATGAACTGTTTATCCTCCTCTTTCTTCAAGAATTGCTCATAGAGGAGCTTCTGTTGATTTAGCAATTTTTTCATTACATTTAGCTGGAATTTCTTCCATTTTAGGAGCTGTAAATTTTATTACAACAATTATTAATATACGATCATCAGGTATTACTTTTGACCGTATACCATTATTTGTGTGATCTGTAGGTATTACAGCTTTATTATTACTATTATCACTACCAGTACTAGCTGGAGCAATTACTATATTATTAACAGATCGAAATTTTAATACTTCATTCTTTGATCCTGCAGGAGGTGGAGACCCAAT…	female	summer	M28	SRR31747595
SPH0157	sp.2	Megaselia sp. 002	Megaselia sp. 002 genotype 001	AATAAATAATATAAGATTCTGAATACTCCCTCCATCTTTAACATTATTATTAGCCAGAAGTATAGTTGAAAATGGAGCTGGAACTGGATGAACTGTATACCCCCCCCTTTCTTCAAGAATTGCTCATAGAGGAGCTTCCGTTGATTTGGCTATTTTTTCATTACATCTAGCCGGAATTTCATCTATTTTAGGAGCTGTAAATTTTATTACTACAATTATTAATATACGATCTTCAGGAATTACCTTTGATCGAATACCTTTATTTGTTTGATCTGTAGGTATCACTGCTTTATTACTACTATTATCTCTTCCAGTCCTTGCAGGAGCTATTACTATATTATTAACCGATCGAAACTTTAATACATCATTTTTTGACCCTGCTGGAGGAGGAGATCCTAT…	female	summer	M28	SRR31747594
SPH0158	sp.2	Megaselia sp. 002	Megaselia sp. 002 genotype 001	AATAAATAATATAAGATTCTGAATACTCCCTCCATCTTTAACATTATTATTAGCCAGAAGTATAGTTGAAAATGGAGCTGGAACTGGATGAACTGTATACCCCCCCCTTTCTTCAAGAATTGCTCATAGAGGAGCTTCCGTTGATTTGGCTATTTTTTCATTACATCTAGCCGGAATTTCATCTATTTTAGGAGCTGTAAATTTTATTACTACAATTATTAATATACGATCTTCAGGAATTACCTTTGATCGAATACCTTTATTTGTTTGATCTGTAGGTATCACTGCTTTATTACTACTATTATCTCTTCCAGTCCTTGCAGGAGCTATTACTATATTATTAACCGATCGAAACTTTAATACATCATTTTTTGACCCTGCTGGAGGAGGAGATCCTAT…	female	summer	M28	SRR31747593
SPH0159	sp.1	Megaselia sp. 001	Megaselia sp. 001 genotype 002	AATAAATAATATAAGATTTTGAATATTACCTCCATCATTAACTCTTTTATTAGCCAGAAGTATAGTAGAAAACGGAGCTGGAACAGGATGAACAGTTTATCCTCCTCTTTCATCAAGAATTGCTCATAGTGGAGCTTCAGTTGATTTAGCAATTTTCTCACTTCATCTAGCTGGGATTTCTTCAATTTTAGGTGCTGTAAATTTCATTACTACTATTATTAATATACGTTCATCAGGAATCACTTTTGATCGAATACCTTTATTTGTATGATCAGTAGGAATTACTGCTTTATTACTTTTACTTTCACTTCCTGTTTTAGCAGGTGCTATTACTATACTTTTAACTGATCGAAACTTTAATACTTCTTTCTTTGATCCTGCAGGAGGAGGAGATCCTAT…	female	summer	M28	SRR31747592
SPH0160	sp.11	Megaselia sp. 006	Megaselia sp. 006 genotype 001	AATAAATAATATAAGATTTTGAATATTACCTCCATCTTTAACTTTATTATTAGCCAGAAGAATAGTAGAAAATGGAGCTGGAACTGGATGAACTGTTTATCCTCCTCTTTCTTCAAGAATTGCTCATAGAGGAGCTTCTGTTGATTTAGCAATTTTTTCATTACATTTAGCTGGAATTTCTTCCATTTTAGGAGCTGTAAATTTTATTACAACAATTATTAATATACGATCATCAGGTATTACTTTTGACCGTATACCATTATTTGTGTGATCTGTAGGTATTACAGCTTTATTATTACTATTATCACTACCAGTACTAGCTGGAGCAATTACTATATTATTAACAGATCGAAATTTTAATACTTCATTCTTTGATCCTGCAGGAGGTGGAGACCCAAT…	female	summer	M28	SRR31747591
SPH0161	sp.2	Megaselia sp. 002	Megaselia sp. 002 genotype 001	AATAAATAATATAAGATTCTGAATACTCCCTCCATCTTTAACATTATTATTAGCCAGAAGTATAGTTGAAAATGGAGCTGGAACTGGATGAACTGTATACCCCCCCCTTTCTTCAAGAATTGCTCATAGAGGAGCTTCCGTTGATTTGGCTATTTTTTCATTACATCTAGCCGGAATTTCATCTATTTTAGGAGCTGTAAATTTTATTACTACAATTATTAATATACGATCTTCAGGAATTACCTTTGATCGAATACCTTTATTTGTTTGATCTGTAGGTATCACTGCTTTATTACTACTATTATCTCTTCCAGTCCTTGCAGGAGCTATTACTATATTATTAACCGATCGAAACTTTAATACATCATTTTTTGACCCTGCTGGAGGAGGAGATCCTAT…	female	summer	M28	SRR31747590
SPH0164	sp.2	Megaselia sp. 002	Megaselia sp. 002 genotype 001	AATAAATAATATAAGATTCTGAATACTCCCTCCATCTTTAACATTATTATTAGCCAGAAGTATAGTTGAAAATGGAGCTGGAACTGGATGAACTGTATACCCCCCCCTTTCTTCAAGAATTGCTCATAGAGGAGCTTCCGTTGATTTGGCTATTTTTTCATTACATCTAGCCGGAATTTCATCTATTTTAGGAGCTGTAAATTTTATTACTACAATTATTAATATACGATCTTCAGGAATTACCTTTGATCGAATACCTTTATTTGTTTGATCTGTAGGTATCACTGCTTTATTACTACTATTATCTCTTCCAGTCCTTGCAGGAGCTATTACTATATTATTAACCGATCGAAACTTTAATACATCATTTTTTGACCCTGCTGGAGGAGGAGATCCTAT…	female	summer	M28	SRR31747589
SPH0165	sp.11	Megaselia sp. 006	Megaselia sp. 006 genotype 001	AATAAATAATATAAGATTTTGAATATTACCTCCATCTTTAACTTTATTATTAGCCAGAAGAATAGTAGAAAATGGAGCTGGAACTGGATGAACTGTTTATCCTCCTCTTTCTTCAAGAATTGCTCATAGAGGAGCTTCTGTTGATTTAGCAATTTTTTCATTACATTTAGCTGGAATTTCTTCCATTTTAGGAGCTGTAAATTTTATTACAACAATTATTAATATACGATCATCAGGTATTACTTTTGACCGTATACCATTATTTGTGTGATCTGTAGGTATTACAGCTTTATTATTACTATTATCACTACCAGTACTAGCTGGAGCAATTACTATATTATTAACAGATCGAAATTTTAATACTTCATTCTTTGATCCTGCAGGAGGTGGAGACCCAAT…	female	summer	M28	SRR31747588
SPH0166	sp.11	Megaselia sp. 006	Megaselia sp. 006 genotype 002	AATAAATAATATAAGATTTTGAATATTACCTCCATCTTTAACTTTATTATTAGCCAGAAGAATAGTAGAAAATGGAGCTGGAACTGGATGAACTGTTTATCCTCCTCTTTCTTCAAGAATTGCTCATAGAGGAGCTTCTGTTGATTTAGCAATTTTTTCATTACATTTAGCTGGAATTTCTTCCATTTTAGGAGCTGTAAATTTTATTACAACAATTATTAATATACGATCATCAGGTATTACTTTTGACCGTATACCATTATTTGTGTGATCTGTAGGTATTACAGCTTTATTATTACTATTATCACTACCAGTACTAGCTGGAGCAATTACTATATTATTAACAGATCGAAATTTTAATACTTCATTCTTTGACCCTGCAGGAGGTGGAGATCCAAT…	female	summer	M28	SRR31747586
SPH0167	sp.1	Megaselia sp. 001	Megaselia sp. 001 genotype 002	AATAAATAATATAAGATTTTGAATATTACCTCCATCATTAACTCTTTTATTAGCCAGAAGTATAGTAGAAAACGGAGCTGGAACAGGATGAACAGTTTATCCTCCTCTTTCATCAAGAATTGCTCATAGTGGAGCTTCAGTTGATTTAGCAATTTTCTCACTTCATCTAGCTGGGATTTCTTCAATTTTAGGTGCTGTAAATTTCATTACTACTATTATTAATATACGTTCATCAGGAATCACTTTTGATCGAATACCTTTATTTGTATGATCAGTAGGAATTACTGCTTTATTACTTTTACTTTCACTTCCTGTTTTAGCAGGTGCTATTACTATACTTTTAACTGATCGAAACTTTAATACTTCTTTCTTTGATCCTGCAGGAGGAGGAGATCCTAT…	female	summer	M28	SRR31747585
SPH0168	sp.11	Megaselia sp. 006	Megaselia sp. 006 genotype 001	AATAAATAATATAAGATTTTGAATATTACCTCCATCTTTAACTTTATTATTAGCCAGAAGAATAGTAGAAAATGGAGCTGGAACTGGATGAACTGTTTATCCTCCTCTTTCTTCAAGAATTGCTCATAGAGGAGCTTCTGTTGATTTAGCAATTTTTTCATTACATTTAGCTGGAATTTCTTCCATTTTAGGAGCTGTAAATTTTATTACAACAATTATTAATATACGATCATCAGGTATTACTTTTGACCGTATACCATTATTTGTGTGATCTGTAGGTATTACAGCTTTATTATTACTATTATCACTACCAGTACTAGCTGGAGCAATTACTATATTATTAACAGATCGAAATTTTAATACTTCATTCTTTGATCCTGCAGGAGGTGGAGACCCAAT…	female	summer	M28	SRR31747584
SPH0169	sp.11	Megaselia sp. 006	Megaselia sp. 006 genotype 001	AATAAATAATATAAGATTTTGAATATTACCTCCATCTTTAACTTTATTATTAGCCAGAAGAATAGTAGAAAATGGAGCTGGAACTGGATGAACTGTTTATCCTCCTCTTTCTTCAAGAATTGCTCATAGAGGAGCTTCTGTTGATTTAGCAATTTTTTCATTACATTTAGCTGGAATTTCTTCCATTTTAGGAGCTGTAAATTTTATTACAACAATTATTAATATACGATCATCAGGTATTACTTTTGACCGTATACCATTATTTGTGTGATCTGTAGGTATTACAGCTTTATTATTACTATTATCACTACCAGTACTAGCTGGAGCAATTACTATATTATTAACAGATCGAAATTTTAATACTTCATTCTTTGATCCTGCAGGAGGTGGAGACCCAAT…	female	summer	M28	SRR31747583
SPH0170	sp.2	Megaselia sp. 002	Megaselia sp. 002 genotype 001	AATAAATAATATAAGATTCTGAATACTCCCTCCATCTTTAACATTATTATTAGCCAGAAGTATAGTTGAAAATGGAGCTGGAACTGGATGAACTGTATACCCCCCCCTTTCTTCAAGAATTGCTCATAGAGGAGCTTCCGTTGATTTGGCTATTTTTTCATTACATCTAGCCGGAATTTCATCTATTTTAGGAGCTGTAAATTTTATTACTACAATTATTAATATACGATCTTCAGGAATTACCTTTGATCGAATACCTTTATTTGTTTGATCTGTAGGTATCACTGCTTTATTACTACTATTATCTCTTCCAGTCCTTGCAGGAGCTATTACTATATTATTAACCGATCGAAACTTTAATACATCATTTTTTGACCCTGCTGGAGGAGGAGATCCTAT…	female	summer	M28	SRR31747582
SPH0171	sp.108	Megaselia sp. 060	Megaselia sp. 060 genotype 001	AATAAATAATATAAGATTTTGAATGTTACCTCCATCATTAACTTTATTATTAGCCAGAAGTATAGTAGAAAACGGAGCTGGAACAGGATGAACAGTTTACCCTCCTCTTTCATCTAGAATTGCTCATAGAGGAGCTTCAGTAGATTTAGCAATTTTTTCACTTCATTTAGCTGGAATTTCTTCAATCTTAGGGGCTGTAAATTTTATTACTACTATTATTAATATACGATCTTCAGGAATTACTTTTGATCGAATACCTTTATTTGTATGATCAGTAGGAATTACTGCTCTATTACTTTTACTTTCACTACCTGTTTTAGCTGGTGCTATCACAATACTTTTAACTGATCGAAATTTTAATACTTCTTTCTTTGATCCTGCAGGAGGAGGAGACCCAAT…	female	summer	M28	SRR31747581
SPH0172	sp.1	Megaselia sp. 001	Megaselia sp. 001 genotype 002	AATAAATAATATAAGATTTTGAATATTACCTCCATCATTAACTCTTTTATTAGCCAGAAGTATAGTAGAAAACGGAGCTGGAACAGGATGAACAGTTTATCCTCCTCTTTCATCAAGAATTGCTCATAGTGGAGCTTCAGTTGATTTAGCAATTTTCTCACTTCATCTAGCTGGGATTTCTTCAATTTTAGGTGCTGTAAATTTCATTACTACTATTATTAATATACGTTCATCAGGAATCACTTTTGATCGAATACCTTTATTTGTATGATCAGTAGGAATTACTGCTTTATTACTTTTACTTTCACTTCCTGTTTTAGCAGGTGCTATTACTATACTTTTAACTGATCGAAACTTTAATACTTCTTTCTTTGATCCTGCAGGAGGAGGAGATCCTAT…	female	summer	M28	SRR31747580
SPH0173	sp.31	Megaselia sp. 016	Megaselia sp. 016 genotype 001	AATAAATAATATAAGATTTTGGATACTTCCCCCATCTTTAACTCTTTTATTAGCAAGAAGAATAGTGGAAAACGGAGCTGGTACAGGATGAACTGTTTATCCTCCTCTTTCATCAAGAATTGCTCATAGAGGAGCTTCTGTTGATTTAGCAATTTTCTCATTACATTTAGCTGGAATTTCTTCTATTCTAGGAGCTGTAAATTTTATTACTACAATTATTAATATACGAACTTCAGGAATTACATTTGATCGAATACCTTTATTTGTTTGATCAGTAGGAATTACTGCTTTATTATTACTATTATCATTACCAGTTCTTGCAGGAGCAATTACTATATTATTAACAGATCGAAATTTTAATACTTCATTTTTTGATCCTGCCGGAGGAGGAGACCCAAT…	female	summer	M28	SRR31747579
SPH0174	sp.26	Megaselia sp. 012	Megaselia sp. 012 genotype 001	AATAAATAATATAAGATTCTGAATACTTCCCCCATCTTTAACCCTTCTGTTAGCCAGAAGTATAGTTGAAAACGGAGCTGGAACAGGATGAACTGTATACCCTCCCCTTTCTTCAAGAATTGCTCATAGAGGAGCTTCAGTTGATTTAGCTATTTTTTCATTACATCTAGCTGGAATTTCATCAATTCTAGGGGCTGTAAATTTTATTACCACAATTATTAATATACGATCTTCAGGAATTACTTTTGATCGAATACCTTTATTTGTTTGATCTGTAGGTATTACTGCTTTATTACTATTATTGTCTCTACCAGTCCTTGCAGGAGCTATTACTATGTTATTAACAGATCGAAACTTTAATACATCATTTTTTGACCCTGCTGGAGGAGGTGACCCTAT…	female	summer	M28	SRR31747578
SPH0175	sp.2	Megaselia sp. 002	Megaselia sp. 002 genotype 004	AATAAATAATATAAGATTCTGAATACTCCCTCCATCTTTAACATTATTATTAGCCAGAAGTATAGTTGAAAATGGAGCTGGAACTGGATGAACTGTATACCCCCCCCTTTCTTCAAGAATTGCTCATAGAGGAGCTTCCGTTGATTTGGCTATTTTTTCATTACATCTAGCCGGAATTTCATCTATTTTAGGAGCTGTAAATTTTATTACTACAATTATTAATATACGATCTTCAGGAATTACCTTTGATCGAATACCTTTATTTGTTTGATCTGTAGGTATCACTGCTTTATTACTACTATTATCTCTTCCAGTCCTTGCAGGAGCTATTACTATATTATTAACCGATCGAAACTTTAATACATCATTTTTTGACCCTGCTGGAGGAGGAGATCCTAT…	female	summer	M28	SRR31747577
SPH0176	sp.2	Megaselia sp. 002	Megaselia sp. 002 genotype 001	AATAAATAATATAAGATTCTGAATACTCCCTCCATCTTTAACATTATTATTAGCCAGAAGTATAGTTGAAAATGGAGCTGGAACTGGATGAACTGTATACCCCCCCCTTTCTTCAAGAATTGCTCATAGAGGAGCTTCCGTTGATTTGGCTATTTTTTCATTACATCTAGCCGGAATTTCATCTATTTTAGGAGCTGTAAATTTTATTACTACAATTATTAATATACGATCTTCAGGAATTACCTTTGATCGAATACCTTTATTTGTTTGATCTGTAGGTATCACTGCTTTATTACTACTATTATCTCTTCCAGTCCTTGCAGGAGCTATTACTATATTATTAACCGATCGAAACTTTAATACATCATTTTTTGACCCTGCTGGAGGAGGAGATCCTAT…	female	summer	M28	SRR31747575
SPH0177	sp.2	Megaselia sp. 002	Megaselia sp. 002 genotype 001	AATAAATAATATAAGATTCTGAATACTCCCTCCATCTTTAACATTATTATTAGCCAGAAGTATAGTTGAAAATGGAGCTGGAACTGGATGAACTGTATACCCCCCCCTTTCTTCAAGAATTGCTCATAGAGGAGCTTCCGTTGATTTGGCTATTTTTTCATTACATCTAGCCGGAATTTCATCTATTTTAGGAGCTGTAAATTTTATTACTACAATTATTAATATACGATCTTCAGGAATTACCTTTGATCGAATACCTTTATTTGTTTGATCTGTAGGTATCACTGCTTTATTACTACTATTATCTCTTCCAGTCCTTGCAGGAGCTATTACTATATTATTAACCGATCGAAACTTTAATACATCATTTTTTGACCCTGCTGGAGGAGGAGATCCTAT…	female	summer	M28	SRR31747574
SPH0178	sp.29	Phoridae sp. 001	Phoridae sp. 001 genotype 001	AATAAATAATATAAGATTTTGATTACTTCCTCCTTCATTAACTTTATTGCTAATAAGTAGAATAATTGAAAATGGAGCTGGTACAGGTTGAACTGTTTACCCTCCATTATCTTCTTCAATTGCTCATAGTGGAGCTTCCGTTGACTTAGCAATTTTTTCACTACATCTAGCTGGTATCTCCTCTATTTTAGGAGCAGTAAATTTTATTACTACAATTATTAATATACGATCAAAAGGAATTAATTTTGATCGTATACCTTTATTTGTGTGATCTGTAGGAATTACTGCTATTTTATTATTACTTTCACTCCCTGTTTTAGCAGGAGCAATTACTATATTATTAACTGATCGAAATTTTAATACTTCTTTTTTTGATCCTGCCGGAGGAGGAGATCCTAT…	female	summer	M28	SRR31747573
SPH0179	sp.15	Megaselia hendersoni	Megaselia hendersoni genotype 001	AATAAATAATATAAGTTTTTGGATACTTCCTCCTTCTCTAACTCTTTTATTAGCCAGTAGAATAGTAGAAAACGGAGCAGGTACAGGTTGAACTGTTTACCCTCCCTTATCATCTAGTATTGCTCATAGAGGATCTTCTGTAGATTTAGCTATTTTTTCTCTACATTTAGCAGGAATTTCCTCAATTCTTGGGGCAGTAAATTTTATTACCACAATTATTAATATACGATCCTCAGGTATTTCTTTTGATCGAATACCTTTATTTGTTTGATCAGTAGGTATTACAGCATTATTATTACTTCTATCTTTACCTGTATTAGCAGGAGCTATTACTATATTATTAACTGACCGAAATTTTAATACTTCTTTTTTTGATCCTGCCGGAGGTGGAGACCCAAT…	female	summer	M28	SRR31747318
SPH0180	sp.2	Megaselia sp. 002	Megaselia sp. 002 genotype 001	AATAAATAATATAAGATTCTGAATACTCCCTCCATCTTTAACATTATTATTAGCCAGAAGTATAGTTGAAAATGGAGCTGGAACTGGATGAACTGTATACCCCCCCCTTTCTTCAAGAATTGCTCATAGAGGAGCTTCCGTTGATTTGGCTATTTTTTCATTACATCTAGCCGGAATTTCATCTATTTTAGGAGCTGTAAATTTTATTACTACAATTATTAATATACGATCTTCAGGAATTACCTTTGATCGAATACCTTTATTTGTTTGATCTGTAGGTATCACTGCTTTATTACTACTATTATCTCTTCCAGTCCTTGCAGGAGCTATTACTATATTATTAACCGATCGAAACTTTAATACATCATTTTTTGACCCTGCTGGAGGAGGAGATCCTAT…	female	summer	M28	SRR31747317
SPH0181	sp.2	Megaselia sp. 002	Megaselia sp. 002 genotype 001	AATAAATAATATAAGATTCTGAATACTCCCTCCATCTTTAACATTATTATTAGCCAGAAGTATAGTTGAAAATGGAGCTGGAACTGGATGAACTGTATACCCCCCCCTTTCTTCAAGAATTGCTCATAGAGGAGCTTCCGTTGATTTGGCTATTTTTTCATTACATCTAGCCGGAATTTCATCTATTTTAGGAGCTGTAAATTTTATTACTACAATTATTAATATACGATCTTCAGGAATTACCTTTGATCGAATACCTTTATTTGTTTGATCTGTAGGTATCACTGCTTTATTACTACTATTATCTCTTCCAGTCCTTGCAGGAGCTATTACTATATTATTAACCGATCGAAACTTTAATACATCATTTTTTGACCCTGCTGGAGGAGGAGATCCTAT…	female	summer	M28	SRR31747316
SPH0182	sp.11	Megaselia sp. 006	Megaselia sp. 006 genotype 001	AATAAATAATATAAGATTTTGAATATTACCTCCATCTTTAACTTTATTATTAGCCAGAAGAATAGTAGAAAATGGAGCTGGAACTGGATGAACTGTTTATCCTCCTCTTTCTTCAAGAATTGCTCATAGAGGAGCTTCTGTTGATTTAGCAATTTTTTCATTACATTTAGCTGGAATTTCTTCCATTTTAGGAGCTGTAAATTTTATTACAACAATTATTAATATACGATCATCAGGTATTACTTTTGACCGTATACCATTATTTGTGTGATCTGTAGGTATTACAGCTTTATTATTACTATTATCACTACCAGTACTAGCTGGAGCAATTACTATATTATTAACAGATCGAAATTTTAATACTTCATTCTTTGATCCTGCAGGAGGTGGAGACCCAAT…	female	summer	M28	SRR31747315
SPH0183	sp.2	Megaselia sp. 002	Megaselia sp. 002 genotype 001	AATAAATAATATAAGATTCTGAATACTCCCTCCATCTTTAACATTATTATTAGCCAGAAGTATAGTTGAAAATGGAGCTGGAACTGGATGAACTGTATACCCCCCCCTTTCTTCAAGAATTGCTCATAGAGGAGCTTCCGTTGATTTGGCTATTTTTTCATTACATCTAGCCGGAATTTCATCTATTTTAGGAGCTGTAAATTTTATTACTACAATTATTAATATACGATCTTCAGGAATTACCTTTGATCGAATACCTTTATTTGTTTGATCTGTAGGTATCACTGCTTTATTACTACTATTATCTCTTCCAGTCCTTGCAGGAGCTATTACTATATTATTAACCGATCGAAACTTTAATACATCATTTTTTGACCCTGCTGGAGGAGGAGATCCTAT…	female	summer	M28	SRR31747314
SPH0184	sp.11	Megaselia sp. 006	Megaselia sp. 006 genotype 007	AATAAATAATATAAGATTTTGAATATTACCTCCATCTTTAACTTTATTATTAGCCAGAAGAATAGTAGAAAATGGAGCTGGAACTGGGTGAACTGTTTATCCTCCTCTTTCTTCAAGAATTGCTCATAGAGGAGCTTCTGTTGATTTAGCAATTTTTTCATTACATTTAGCTGGAATTTCTTCCATTTTAGGAGCTGTAAATTTTATTACAACAATTATTAATATACGATCATCAGGTATTACTTTTGACCGTATACCATTATTTGTGTGATCTGTAGGTATTACAGCTTTATTATTACTATTATCACTACCAGTACTAGCTGGAGCAATTACTATATTATTAACAGATCGAAATTTTAATACTTCATTCTTTGATCCTGCAGGAGGTGGAGACCCAAT…	female	summer	M28	SRR31747313
SPH0186	sp.2	Megaselia sp. 002	Megaselia sp. 002 genotype 001	AATAAATAATATAAGATTCTGAATACTCCCTCCATCTTTAACATTATTATTAGCCAGAAGTATAGTTGAAAATGGAGCTGGAACTGGATGAACTGTATACCCCCCCCTTTCTTCAAGAATTGCTCATAGAGGAGCTTCCGTTGATTTGGCTATTTTTTCATTACATCTAGCCGGAATTTCATCTATTTTAGGAGCTGTAAATTTTATTACTACAATTATTAATATACGATCTTCAGGAATTACCTTTGATCGAATACCTTTATTTGTTTGATCTGTAGGTATCACTGCTTTATTACTACTATTATCTCTTCCAGTCCTTGCAGGAGCTATTACTATATTATTAACCGATCGAAACTTTAATACATCATTTTTTGACCCTGCTGGAGGAGGAGATCCTAT…	female	summer	M28	SRR31747312
SPH0187	sp.1	Megaselia sp. 001	Megaselia sp. 001 genotype 025	AATAAATAATATAAGATTTTGAATATTACCTCCATCATTAACTCTTTTATTAGCCAGAAGTATAGTAGAAAACGGAGCTGGAACAGGATGAACAGTTTATCCTCCTCTTTCATCAAGAATTGCTCATAGTGGAGCTTCAGTTGATTTAGCAATTTTCTCACTTCATCTAGCTGGGATTTCTTCAATTTTAGGTGCTGTAAATTTCATTACTACTATTATTAATATACGTTCATCAGGAATCACTTTTGATCGAATACCTTTATTTGTATGATCAGTAGGAATTACTGCTTTATTACTTTTACTTTCACTTCCTGTTTTAGCAGGTGCTATTACTATACTTTTAACTGATCGAAACTTTAATACTTCTTTCTTTGATCCTACAGGAGGAGGAGATCCTAT…	female	summer	M28	SRR31747310
SPH0193	sp.14	Triphleba sp. 001	Triphleba sp. 001 genotype 002	AATAAATAATATAAGATTTTGAATATTACCTCCTTCCTTAACATTACTATTAGCCAGCAGTATAGTAGAAAATGGGGCTGGAACAGGATGAACAGTTTATCCTCCTTTATCAGCTAATATTGCACATAGAGGAGCTTCTGTTGATTTAGCAATTTTTTCTTTACACCTAGCAGGAATTTCTTCAATTTTAGGAGCTGTTAATTTTATTACTACAATTATTAATATACGATCATCTGGTATTACTTTTGATCGAATACCTTTATTTGTATGATCTGTAGGAATCACAGCTTTATTATTATTATTATCTTTACCTGTTTTAGCAGGAGCTATTACAATATTATTAACAGATCGAAATTTTAATACATCATTCTTTGATCCAGCAGGAGGAGGAGATCCAAT…	male	summer	M32	SRR31747309
SPH0194	sp.57	Megaselia sp. 030	Megaselia sp. 030 genotype 001	AATAAATAATATAAGATTTTGAATACTTCCCCCATCTTTAACCCTATTATTAGCCAGAAGTATAGTAGAAAATGGAGCTGGAACTGGTTGAACTGTTTACCCTCCTCTTTCTTCAAGAATTGCTCATAGTGGAGCTTCTGTTGATTTAGCAATTTTTTCTTTACATTTAGCCGGAATTTCATCTATTTTAGGAGCTGTAAATTTTATTACTACAATTATTAATATACGATCTTCAGGAATTACATTTGATCGAATACCTTTATTTGTATGATCTGTTGGAATTACAGCTTTATTACTATTATTGTCTCTCCCAGTTCTTGCAGGAGCTATTACTATATTACTAACAGATCGAAATTTTAACACTTCATTTTTTGATCCTGCTGGAGGAGGAGACCCAAT…	male	summer	M32	SRR31747308
SPH0195	sp.1	Megaselia sp. 001	Megaselia sp. 001 genotype 001	AATAAATAATATAAGATTTTGAATATTACCTCCGTCATTAACTCTTTTATTAGCCAGAAGTATAGTAGAAAACGGAGCTGGAACAGGGTGAACAGTTTATCCTCCTCTTTCATCAAGAATTGCTCATAGTGGAGCTTCAGTTGATTTAGCAATTTTCTCACTTCATCTAGCTGGGATTTCTTCAATTTTAGGTGCTGTAAATTTCATTACTACTATTATTAATATACGTTCATCAGGAATCACTTTTGATCGAATACCTTTATTTGTATGATCAGTAGGAATTACTGCTTTATTACTTTTACTTTCACTTCCTGTTTTAGCAGGTGCTATTACTATACTTTTAACTGATCGAAACTTTAATACTTCTTTCTTTGATCCTGCAGGAGGAGGAGATCCTAT…	male	summer	M32	SRR31747307
SPH0196	sp.14	Triphleba sp. 001	Triphleba sp. 001 genotype 002	AATAAATAATATAAGATTTTGAATATTACCTCCTTCCTTAACATTACTATTAGCCAGCAGTATAGTAGAAAATGGGGCTGGAACAGGATGAACAGTTTATCCTCCTTTATCAGCTAATATTGCACATAGAGGAGCTTCTGTTGATTTAGCAATTTTTTCTTTACACCTAGCAGGAATTTCTTCAATTTTAGGAGCTGTTAATTTTATTACTACAATTATTAATATACGATCATCTGGTATTACTTTTGATCGAATACCTTTATTTGTATGATCTGTAGGAATCACAGCTTTATTATTATTATTATCTTTACCTGTTTTAGCAGGAGCTATTACAATATTATTAACAGATCGAAATTTTAATACATCATTCTTTGATCCAGCAGGAGGAGGAGATCCAAT…	male	summer	M32	SRR31747306
SPH0197	sp.14	Triphleba sp. 001	Triphleba sp. 001 genotype 001	AATAAATAATATAAGATTTTGAATATTACCTCCTTCTTTAACGTTACTATTAGCCAGCAGTATAGTAGAAAATGGAGCTGGAACAGGATGAACTGTTTATCCTCCTTTATCAGCTAATATTGCACATAGAGGAGCTTCTGTTGATTTAGCAATTTTTTCTTTACACCTAGCAGGGATTTCTTCAATTTTAGGGGCTGTTAATTTTATTACTACAATTATTAATATACGATCATCTGGTATTACTTTTGATCGAATACCTTTATTTGTATGATCTGTAGGAATCACAGCTTTATTATTATTATTATCTTTACCTGTTTTAGCAGGAGCTATTACAATATTATTAACAGATCGAAATTTTAATACATCATTCTTTGACCCAGCAGGAGGAGGAGACCCAAT…	male	summer	M32	SRR31747305
SPH0198	sp.14	Triphleba sp. 001	Triphleba sp. 001 genotype 003	AATAAATAATATAAGATTTTGAATATTACCTCCTTCTTTAACGTTACTATTAGCCAGCAGTATAGTAGAAAATGGAGCTGGAACAGGATGAACTGTTTATCCTCCTTTATCAGCTAATATTGCACATAGAGGAGCTTCTGTTGATTTAGCAATTTTTTCTTTACACCTAGCAGGGATTTCTTCAATTTTAGGAGCTGTTAATTTTATTACTACAATTATTAATATACGATCATCTGGTATTACTTTTGATCGAATACCTTTATTTGTATGATCTGTAGGAATCACAGCTTTATTATTATTATTATCTTTACCTGTTTTAGCAGGAGCTATTACAATATTATTAACAGATCGAAATTTTAATACATCATTCTTTGACCCAGCAGGAGGAGGAGACCCAAT…	male	summer	M32	SRR31747304
SPH0199	sp.59	Megaselia crassipes	Megaselia crassipes genotype 001	AATAAATAATATAAGTTTTTGAATATTACCTCCATCTTTAACACTTTTATTAGCAAGTAGTATAGTAGAAAATGGAGCTGGAACAGGATGAACTGTTTATCCTCCACTTTCATCAAGTATTGCTCATAGAGGTGCTTCTGTTGATTTAGCAATTTTTTCTCTTCATTTAGCAGGAATTTCCTCAATTTTAGGAGCTGTAAATTTTATTACTACAATTATTAATATACGATCCCCTGGAATTTCATTTGATCGAATATCTTTATTTGTTTGATCTATTGGTATTACTGCTCTTTTACTTCTATTATCTCTTCCTGTTCTTGCAGGAGCTATTACAATATTATTAACTGATCGAAATTTTAATACATCATTTTTTGACCCAGCAGGAGGAGGAGATCCAAT…	male	summer	M32	SRR31747303
SPH0200	sp.71	Megaselia sp. 039	Megaselia sp. 039 genotype 001	AATAAATAATATAAGATTTTGAATATTACCTCCCTCTTTAACTCTTTTATTAGCCAGAAGTATAGTAGAAAATGGAGCTGGAACTGGATGAACAGTTTATCCTCCCCTTTCTTCAAGAATTGCTCATAGAGGTGCTTCTGTTGATTTAGCAATTTTTTCTCTTCATTTAGCTGGAATTTCATCAATTTTAGGAGCTGTAAATTTTATTACAACAATTATTAATATACGATCCTCAGGAATTACATTTGATCGAATACCTTTATTTGTATGATCTGTAGGTATTACCGCTCTATTATTATTATTGTCTCTTCCTGTATTAGCTGGAGCTATTACTATACTTTTAACTGATCGAAATTTTAATACTTCTTTTTTTGATCCTGCAGGAGGAGGAGATCCAAT…	male	summer	M32	SRR31747302
SPH0201	sp.1	Megaselia sp. 001	Megaselia sp. 001 genotype 001	AATAAATAATATAAGATTTTGAATATTACCTCCGTCATTAACTCTTTTATTAGCCAGAAGTATAGTAGAAAACGGAGCTGGAACAGGGTGAACAGTTTATCCTCCTCTTTCATCAAGAATTGCTCATAGTGGAGCTTCAGTTGATTTAGCAATTTTCTCACTTCATCTAGCTGGGATTTCTTCAATTTTAGGTGCTGTAAATTTCATTACTACTATTATTAATATACGTTCATCAGGAATCACTTTTGATCGAATACCTTTATTTGTATGATCAGTAGGAATTACTGCTTTATTACTTTTACTTTCACTTCCTGTTTTAGCAGGTGCTATTACTATACTTTTAACTGATCGAAACTTTAATACTTCTTTCTTTGATCCTGCAGGAGGAGGAGATCCTAT…	male	summer	M32	SRR31747301
SPH0202	sp.59	Megaselia crassipes	Megaselia crassipes genotype 001	AATAAATAATATAAGTTTTTGAATATTACCTCCATCTTTAACACTTTTATTAGCAAGTAGTATAGTAGAAAATGGAGCTGGAACAGGATGAACTGTTTATCCTCCACTTTCATCAAGTATTGCTCATAGAGGTGCTTCTGTTGATTTAGCAATTTTTTCTCTTCATTTAGCAGGAATTTCCTCAATTTTAGGAGCTGTAAATTTTATTACTACAATTATTAATATACGATCCCCTGGAATTTCATTTGATCGAATATCTTTATTTGTTTGATCTATTGGTATTACTGCTCTTTTACTTCTATTATCTCTTCCTGTTCTTGCAGGAGCTATTACAATATTATTAACTGATCGAAATTTTAATACATCATTTTTTGACCCAGCAGGAGGAGGAGATCCAAT…	male	summer	M32	SRR31747299
SPH0203	sp.1	Megaselia sp. 001	Megaselia sp. 001 genotype 014	AATAAATAATATAAGATTTTGAATACTACCTCCATCATTAACTCTTTTATTAGCCAGAAGTATAGTAGAAAACGGAGCTGGAACAGGATGAACAGTTTATCCTCCTCTTTCATCAAGAATTGCTCATAGTGGAGCTTCAGTTGATTTAGCAATTTTCTCACTTCATCTAGCTGGGATTTCTTCAATTTTAGGTGCTGTAAATTTCATTACTACTATTATTAATATACGTTCATCAGGAATCACTTTTGATCGAATACCTTTATTTGTATGATCAGTAGGAATTACTGCTTTATTACTTTTACTTTCACTTCCTGTTTTAGCAGGTGCTATTACTATACTTTTAACTGATCGAAACTTTAATACTTCTTTCTTTGATCCTGCAGGAGGAGGAGATCCTAT…	male	summer	M32	SRR31747298
SPH0204	sp.1	Megaselia sp. 001	Megaselia sp. 001 genotype 003	AATAAATAATATAAGATTTTGAATATTACCTCCGTCATTAACTCTTTTATTAGCCAGAAGTATAGTAGAAAACGGAGCTGGAACAGGATGAACAGTTTATCCTCCTCTTTCATCAAGAATTGCTCATAGTGGAGCTTCAGTTGATTTAGCAATTTTCTCACTTCATCTAGCTGGGATTTCTTCAATTTTAGGTGCTGTAAATTTCATTACTACTATTATTAATATACGTTCATCAGGAATCACTTTTGATCGAATACCTTTATTTGTATGATCAGTAGGAATTACTGCTTTATTACTTTTACTTTCACTTCCTGTTTTAGCAGGTGCTATTACTATACTTTTAACTGATCGAAACTTTAATACTTCTTTCTTTGATCCTGCAGGAGGAGGAGATCCTAT…	male	summer	M32	SRR31747297
SPH0205	sp.1	Megaselia sp. 001	Megaselia sp. 001 genotype 001	AATAAATAATATAAGATTTTGAATATTACCTCCGTCATTAACTCTTTTATTAGCCAGAAGTATAGTAGAAAACGGAGCTGGAACAGGGTGAACAGTTTATCCTCCTCTTTCATCAAGAATTGCTCATAGTGGAGCTTCAGTTGATTTAGCAATTTTCTCACTTCATCTAGCTGGGATTTCTTCAATTTTAGGTGCTGTAAATTTCATTACTACTATTATTAATATACGTTCATCAGGAATCACTTTTGATCGAATACCTTTATTTGTATGATCAGTAGGAATTACTGCTTTATTACTTTTACTTTCACTTCCTGTTTTAGCAGGTGCTATTACTATACTTTTAACTGATCGAAACTTTAATACTTCTTTCTTTGATCCTGCAGGAGGAGGAGATCCTAT…	male	summer	M32	SRR31747296
SPH0206	sp.1	Megaselia sp. 001	Megaselia sp. 001 genotype 003	AATAAATAATATAAGATTTTGAATATTACCTCCGTCATTAACTCTTTTATTAGCCAGAAGTATAGTAGAAAACGGAGCTGGAACAGGATGAACAGTTTATCCTCCTCTTTCATCAAGAATTGCTCATAGTGGAGCTTCAGTTGATTTAGCAATTTTCTCACTTCATCTAGCTGGGATTTCTTCAATTTTAGGTGCTGTAAATTTCATTACTACTATTATTAATATACGTTCATCAGGAATCACTTTTGATCGAATACCTTTATTTGTATGATCAGTAGGAATTACTGCTTTATTACTTTTACTTTCACTTCCTGTTTTAGCAGGTGCTATTACTATACTTTTAACTGATCGAAACTTTAATACTTCTTTCTTTGATCCTGCAGGAGGAGGAGATCCTAT…	male	summer	M32	SRR31747295
SPH0207	sp.57	Megaselia sp. 030	Megaselia sp. 030 genotype 001	AATAAATAATATAAGATTTTGAATACTTCCCCCATCTTTAACCCTATTATTAGCCAGAAGTATAGTAGAAAATGGAGCTGGAACTGGTTGAACTGTTTACCCTCCTCTTTCTTCAAGAATTGCTCATAGTGGAGCTTCTGTTGATTTAGCAATTTTTTCTTTACATTTAGCCGGAATTTCATCTATTTTAGGAGCTGTAAATTTTATTACTACAATTATTAATATACGATCTTCAGGAATTACATTTGATCGAATACCTTTATTTGTATGATCTGTTGGAATTACAGCTTTATTACTATTATTGTCTCTCCCAGTTCTTGCAGGAGCTATTACTATATTACTAACAGATCGAAATTTTAACACTTCATTTTTTGATCCTGCTGGAGGAGGAGACCCAAT…	male	summer	M32	SRR31747764
SPH0208	sp.59	Megaselia crassipes	Megaselia crassipes genotype 001	AATAAATAATATAAGTTTTTGAATATTACCTCCATCTTTAACACTTTTATTAGCAAGTAGTATAGTAGAAAATGGAGCTGGAACAGGATGAACTGTTTATCCTCCACTTTCATCAAGTATTGCTCATAGAGGTGCTTCTGTTGATTTAGCAATTTTTTCTCTTCATTTAGCAGGAATTTCCTCAATTTTAGGAGCTGTAAATTTTATTACTACAATTATTAATATACGATCCCCTGGAATTTCATTTGATCGAATATCTTTATTTGTTTGATCTATTGGTATTACTGCTCTTTTACTTCTATTATCTCTTCCTGTTCTTGCAGGAGCTATTACAATATTATTAACTGATCGAAATTTTAATACATCATTTTTTGACCCAGCAGGAGGAGGAGATCCAAT…	male	summer	M32	SRR31747763
SPH0209	sp.134	Megaselia sp. 079	Megaselia sp. 079 genotype 001	AATAAATAATATAAGATTTTGAATACTACCTCCTTCTTTAACTCTTTTGTTAGCCAGAAGTATAGTAGAAAATGGAGCTGGTACAGGATGAACTGTTTATCCTCCTCTTTCTTCTAATATTGCACATAGAGGAGCTTCTGTTGATTTAGCAATTTTTTCTCTTCATTTAGCAGGAATCTCTTCAATTCTTGGAGCTGTTAATTTTATTACTACAATTATTAATATACGATCTTCAGGAATTACTTTTGATCGAATACCATTATTTGTATGATCTGTAGGAATTACCGCTATTCTACTTTTATTATCTCTACCAGTATTAGCTGGAGCTATTACTATATTATTAACAGACCGAAATTTTAATACTTCTTTTTTTGATCCTGCAGGAGGAGGAGATCCAAT…	male	summer	M32	SRR31747762
SPH0210	sp.53	Megaselia sp. 028	Megaselia sp. 028 genotype 003	AATAAATAATATAAGATTTTGAATATTACCTCCTTCTTTAACTCTTTTATTAGCCAGAAGTATAGTAGAAAATGGAGCTGGAACTGGATGAACAGTTTACCCTCCTCTTTCTTCAAGAATTGCTCATAGTGGAGCTTCTGTTGATTTAGCAATTTTCTCCTTACATTTAGCAGGTATCTCTTCAATTTTAGGAGCTGTAAATTTTATTACGACAATTATTAATATACGGTCATCAGGAATTACTTTTGATCGAATACCTTTATTTGTATGATCTGTTGGTATTACTGCTCTCTTACTTTTATTATCTCTTCCTGTTTTAGCTGGAGCTATTACTATACTATTAACTGATCGAAATTTTAATACATCTTTCTTTGATCCAGCAGGAGGAGGAGACCCAAT…	male	summer	M32	SRR31747761
SPH0212	sp.53	Megaselia sp. 028	Megaselia sp. 028 genotype 001	AATAAATAATATAAGATTTTGAATATTACCTCCTTCTTTAACTCTTTTATTAGCCAGAAGTATAGTAGAAAATGGAGCTGGAACTGGGTGAACAGTTTACCCTCCTCTTTCTTCAAGAATTGCTCATAGTGGAGCTTCTGTTGATTTAGCAATTTTCTCCTTACATTTAGCAGGTATCTCTTCAATTTTAGGAGCTGTAAATTTTATTACGACAATTATTAATATACGATCATCAGGAATTACTTTTGATCGAATACCTTTATTTGTATGATCTGTTGGTATTACTGCTCTCTTACTTTTATTATCTCTTCCTGTTTTAGCTGGAGCTATTACTATACTATTAACTGATCGAAATTTTAATACATCTTTCTTTGATCCAGCAGGAGGAGGAGACCCAAT…	male	summer	M32	SRR31747760
SPH0213	sp.6	Megaselia sp. 005	Megaselia sp. 005 genotype 001	AATAAATAATATAAGATTTTGAATATTACCTCCTTCTCTTACTCTTTTATTAGCCAGAAGTATAGTAGAAAATGGAGCTGGAACTGGATGAACAGTTTACCCTCCACTTTCTTCTAGAATTGCTCATAGAGGAGCTTCTGTAGATTTAGCTATTTTTTCTTTACATTTAGCAGGAATTTCATCAATTTTAGGGGCTGTAAATTTTATTACAACAATTATTAATATACGATCTTCAGGAATTACTTTTGATCGTATACCATTATTCGTCTGATCAGTTGGTATTACAGCTATTCTTTTATTATTATCTTTACCTGTATTAGCAGGAGCTATTACTATATTATTGACAGATCGAAATTTTAATACTTCTTTCTTTGATCCTGCTGGTGGAGGAGATCCAAT…	male	summer	M32	SRR31747758
SPH0214	sp.36	Megaselia sp. 018	Megaselia sp. 018 genotype 001	AATAAATAATATAAGATTTTGAATATTACCTCCTTCTTTAACTCTTTTATTAGCCAGAAGTATAGTGGAAAATGGAGCTGGAACTGGATGAACAGTTTATCCTCCTCTTTCTTCAAGAATTGCTCATAGTGGAGCTTCTGTTGATTTAGCAATTTTCTCTTTACATTTAGCAGGTATCTCTTCCATTTTAGGAGCTGTAAATTTTATTACAACAATTATTAATATACGATCATCAGGAATTACTTTTGATCGAATACCTTTATTTGTGTGGTCTGTTGGTATTACCGCTCTTTTACTTTTGTTGTCTCTCCCTGTTTTAGCTGGAGCTATTACTATATTATTAACTGATCGAAATTTTAATACATCTTTCTTTGATCCAGCAGGAGGAGGAGATCCAAT…	male	summer	M32	SRR31747757
SPH0215	sp.52	Megaselia simulans	Megaselia simulans genotype 001	AATAAATAATATAAGATTTTGAATATTACCTCCTTCTTTAACTCTTTTGTTAGCCAGAAGTATAGTAGAAAATGGAGCTGGTACAGGATGAACTGTTTACCCCCCTCTTTCTGCTAATATTGCACATAGAGGAGCTTCTGTTGATTTAGCAATTTTTTCCCTCCACTTAGCGGGAATTTCTTCAATTCTTGGAGCTGTAAATTTTATTACTACAATTATTAATATACGATCTTCAGGAATTACTTTTGATCGAATACCTTTATTTGTGTGATCTGTAGGTATTACAGCTATTTTACTTTTATTATCTCTCCCAGTATTAGCTGGAGCTATTACAATATTATTAACAGATCGAAATTTTAATACATCTTTTTTTGATCCTGCAGGAGGAGGAGATCCAAT…	male	summer	M32	SRR31747756
SPH0216	sp.36	Megaselia sp. 018	Megaselia sp. 018 genotype 001	AATAAATAATATAAGATTTTGAATATTACCTCCTTCTTTAACTCTTTTATTAGCCAGAAGTATAGTGGAAAATGGAGCTGGAACTGGATGAACAGTTTATCCTCCTCTTTCTTCAAGAATTGCTCATAGTGGAGCTTCTGTTGATTTAGCAATTTTCTCTTTACATTTAGCAGGTATCTCTTCCATTTTAGGAGCTGTAAATTTTATTACAACAATTATTAATATACGATCATCAGGAATTACTTTTGATCGAATACCTTTATTTGTGTGGTCTGTTGGTATTACCGCTCTTTTACTTTTGTTGTCTCTCCCTGTTTTAGCTGGAGCTATTACTATATTATTAACTGATCGAAATTTTAATACATCTTTCTTTGATCCAGCAGGAGGAGGAGATCCAAT…	male	summer	M32	SRR31747755
SPH0217	sp.8	Megaselia pleuralis	Megaselia pleuralis genotype 002	AATAAATAATATAAGTTTTTGAATATTACCTCCTTCCTTAACTTTATTATTAGCCAGAAGTATAGTAGAAAACGGAGCTGGAACAGGATGAACTGTTTACCCTCCCCTTTCTTCTAGAATTGCCCACAGTGGAGCTTCTGTTGATTTAGCAATTTTTTCATTACATTTAGCGGGAATCTCTTCAATTTTAGGAGCTGTTAATTTTATTACAACTATTATTAATATACGATCAAGAGGTATTACTTTTGACCGAATACCTTTATTTGTTTGATCTGTAGGAATTACAGCACTACTACTATTATTATCTCTTCCAGTATTAGCTGGTGCTATTACCATACTATTAACTGATCGAAATTTTAATACCTCTTTCTTTGACCCTGCTGGAGGTGGAGACCCAAT…	male	summer	M32	SRR31747754
SPH0218	sp.1	Megaselia sp. 001	Megaselia sp. 001 genotype 001	AATAAATAATATAAGATTTTGAATATTACCTCCGTCATTAACTCTTTTATTAGCCAGAAGTATAGTAGAAAACGGAGCTGGAACAGGGTGAACAGTTTATCCTCCTCTTTCATCAAGAATTGCTCATAGTGGAGCTTCAGTTGATTTAGCAATTTTCTCACTTCATCTAGCTGGGATTTCTTCAATTTTAGGTGCTGTAAATTTCATTACTACTATTATTAATATACGTTCATCAGGAATCACTTTTGATCGAATACCTTTATTTGTATGATCAGTAGGAATTACTGCTTTATTACTTTTACTTTCACTTCCTGTTTTAGCAGGTGCTATTACTATACTTTTAACTGATCGAAACTTTAATACTTCTTTCTTTGATCCTGCAGGAGGAGGAGATCCTAT…	male	summer	M32	SRR31747753
SPH0219	sp.57	Megaselia sp. 030	Megaselia sp. 030 genotype 001	AATAAATAATATAAGATTTTGAATACTTCCCCCATCTTTAACCCTATTATTAGCCAGAAGTATAGTAGAAAATGGAGCTGGAACTGGTTGAACTGTTTACCCTCCTCTTTCTTCAAGAATTGCTCATAGTGGAGCTTCTGTTGATTTAGCAATTTTTTCTTTACATTTAGCCGGAATTTCATCTATTTTAGGAGCTGTAAATTTTATTACTACAATTATTAATATACGATCTTCAGGAATTACATTTGATCGAATACCTTTATTTGTATGATCTGTTGGAATTACAGCTTTATTACTATTATTGTCTCTCCCAGTTCTTGCAGGAGCTATTACTATATTACTAACAGATCGAAATTTTAACACTTCATTTTTTGATCCTGCTGGAGGAGGAGACCCAAT…	male	summer	M32	SRR31747752
SPH0220	sp.18	Megaselia nigriceps	Megaselia nigriceps genotype 001	AATAAATAATATAAGATTTTGAATATTACCTCCTTCATTAACTCTTTTATTAGCCAGAAGTATAGTAGAAAATGGGGCTGGTACAGGATGAACTGTTTATCCTCCACTTTCTGCTAATATTGCACACAGAGGAGCTTCTGTTGATTTAGCAATTTTTTCTCTTCATTTAGCGGGAATTTCTTCAATTCTTGGAGCCGTAAACTTTATTACTACAATTATTAATATACGATCATCAGGAATTACTTTTGATCGAATACCTTTATTTGTATGATCTGTAGGAATTACAGCTATCCTACTTTTATTATCTCTCCCAGTATTAGCCGGAGCTATTACTATACTATTAACAGATCGAAATTTTAATACATCTTTTTTTGATCCTGCAGGAGGAGGTGATCCAAT…	male	summer	M32	SRR31747751
SPH0221	sp.1	Megaselia sp. 001	Megaselia sp. 001 genotype 001	AATAAATAATATAAGATTTTGAATATTACCTCCGTCATTAACTCTTTTATTAGCCAGAAGTATAGTAGAAAACGGAGCTGGAACAGGGTGAACAGTTTATCCTCCTCTTTCATCAAGAATTGCTCATAGTGGAGCTTCAGTTGATTTAGCAATTTTCTCACTTCATCTAGCTGGGATTTCTTCAATTTTAGGTGCTGTAAATTTCATTACTACTATTATTAATATACGTTCATCAGGAATCACTTTTGATCGAATACCTTTATTTGTATGATCAGTAGGAATTACTGCTTTATTACTTTTACTTTCACTTCCTGTTTTAGCAGGTGCTATTACTATACTTTTAACTGATCGAAACTTTAATACTTCTTTCTTTGATCCTGCAGGAGGAGGAGATCCTAT…	male	summer	M32	SRR31747750
SPH0222	sp.77	Megaselia sp. 042	Megaselia sp. 042 genotype 003	AATAAATAATATAAGTTTTTGAATATTACCTCCTTCTTTAACACTTTTATTAGCCAGAAGTATAGTAGAAAATGGAGCTGGAACAGGATGAACAGTTTATCCACCCCTTTCTTCTAGAATTGCTCATAGTGGAGCTTCTGTCGATTTAGCAATTTTTTCTTTACATTTAGCTGGTATTTCTTCAATTTTAGGAGCAGTAAATTTTATTACTACTATTATTAATATACGATCTTCAGGTATTACTTTTGACCGAATACCTTTATTTGTCTGATCAGTAGGAATTACTGCACTTTTATTACTTTTATCTTTACCAGTACTAGCCGGTGCTATTACTATACTTTTAACAGATCGAAATTTTAATACATCATTCTTTGATCCTGCCGGAGGAGGAGATCCAAT…	male	summer	M32	SRR31747749
SPH0223	sp.19	Megaselia sp. 009	Megaselia sp. 009 genotype 001	AATAAATAATATAAGATTTTGAATATTACCTCCATCATTAACTCTTTTATTAGCTAGAAGTATAGTAGAAAACGGAGCTGGAACAGGATGAACAGTTTACCCTCCTCTTTCATCTAGAATCGCTCATAGTGGAGCTTCAGTAGATTTAGCAATTTTTTCACTTCATTTAGCTGGAATTTCTTCAATTTTAGGAGCTGTAAATTTTATTACTACTATCATTAATATACGATCATCAGGAATTACTTTTGATCGAATACCTTTATTTGTATGATCAGTAGGAATTACTGCTCTATTACTTTTACTTTCACTTCCTGTTTTAGCTGGTGCTATCACAATACTATTAACTGATCGAAATTTTAATACTTCTTTCTTTGACCCAGCTGGTGGAGGAGATCCAAT…	male	summer	M32	SRR31747746
SPH0225	sp.6	Megaselia sp. 005	Megaselia sp. 005 genotype 001	AATAAATAATATAAGATTTTGAATATTACCTCCTTCTCTTACTCTTTTATTAGCCAGAAGTATAGTAGAAAATGGAGCTGGAACTGGATGAACAGTTTACCCTCCACTTTCTTCTAGAATTGCTCATAGAGGAGCTTCTGTAGATTTAGCTATTTTTTCTTTACATTTAGCAGGAATTTCATCAATTTTAGGGGCTGTAAATTTTATTACAACAATTATTAATATACGATCTTCAGGAATTACTTTTGATCGTATACCATTATTCGTCTGATCAGTTGGTATTACAGCTATTCTTTTATTATTATCTTTACCTGTATTAGCAGGAGCTATTACTATATTATTGACAGATCGAAATTTTAATACTTCTTTCTTTGATCCTGCTGGTGGAGGAGATCCAAT…	male	summer	M32	SRR31747745
SPH0226	sp.8	Megaselia pleuralis	Megaselia pleuralis genotype 002	AATAAATAATATAAGTTTTTGAATATTACCTCCTTCCTTAACTTTATTATTAGCCAGAAGTATAGTAGAAAACGGAGCTGGAACAGGATGAACTGTTTACCCTCCCCTTTCTTCTAGAATTGCCCACAGTGGAGCTTCTGTTGATTTAGCAATTTTTTCATTACATTTAGCGGGAATCTCTTCAATTTTAGGAGCTGTTAATTTTATTACAACTATTATTAATATACGATCAAGAGGTATTACTTTTGACCGAATACCTTTATTTGTTTGATCTGTAGGAATTACAGCACTACTACTATTATTATCTCTTCCAGTATTAGCTGGTGCTATTACCATACTATTAACTGATCGAAATTTTAATACCTCTTTCTTTGACCCTGCTGGAGGTGGAGACCCAAT…	male	summer	M32	SRR31747744
SPH0227	sp.18	Megaselia nigriceps	Megaselia nigriceps genotype 008	AATAAATAATATAAGATTTTGAATATTACCTCCTTCATTAACTCTTTTATTAGCCAGAAGTATAGTAGAAAATGGGGCTGGTACAGGATGAACTGTTTATCCTCCACTTTCTGCTAATATTGCACACAGAGGAGCTTCTGTTGATTTAGCAATTTTTTCTCTTCATTTAGCGGGAATTTCTTCAATTCTTGGAGCCGTAAACTTTATTACTACAATTATTAATATACGATCATCAGGAATTACTTTTGATCGAATACCTTTATTTGTGTGATCTGTAGGAATTACAGCTATCCTACTTTTATTATCTCTCCCAGTATTAGCCGGAGCTATTACTATATTATTAACAGATCGAAATTTTAATACATCTTTTTTTGATCCTGCAGGAGGAGGTGATCCAAT…	male	summer	M32	SRR31747743
SPH0228	sp.40	Megaselia flava	Megaselia flava genotype 001	AATAAATAATATAAGTTTTTGAATACTTCCTCCTTCTCTTACACTATTGTTAGCCAGTAGTATAGTAGAAAATGGAGCTGGTACAGGATGAACTGTATACCCTCCTCTTTCATCTAGAATTGCTCATAGAGGAGCTTCTGTTGATTTAGCAATTTTTTCTCTTCATTTAGCTGGAATTTCCTCAATTTTAGGAGCAGTTAATTTTATTACAACAATTATTAATATACGATCATCAGGAATTACTTTTGATCGAATACCTTTATTTGTCTGATCTGTTGGAATTACTGCTTTATTATTACTTTTATCCTTACCTGTATTAGCAGGAGCTATTACAATATTATTAACTGATCGAAATTTTAATACTTCATTCTTTGACCCTGCTGGTGGAGGAGATCCTAT…	male	summer	M32	SRR31747742
SPH0229	sp.8	Megaselia pleuralis	Megaselia pleuralis genotype 002	AATAAATAATATAAGTTTTTGAATATTACCTCCTTCCTTAACTTTATTATTAGCCAGAAGTATAGTAGAAAACGGAGCTGGAACAGGATGAACTGTTTACCCTCCCCTTTCTTCTAGAATTGCCCACAGTGGAGCTTCTGTTGATTTAGCAATTTTTTCATTACATTTAGCGGGAATCTCTTCAATTTTAGGAGCTGTTAATTTTATTACAACTATTATTAATATACGATCAAGAGGTATTACTTTTGACCGAATACCTTTATTTGTTTGATCTGTAGGAATTACAGCACTACTACTATTATTATCTCTTCCAGTATTAGCTGGTGCTATTACCATACTATTAACTGATCGAAATTTTAATACCTCTTTCTTTGACCCTGCTGGAGGTGGAGACCCAAT…	male	summer	M32	SRR31747741
SPH0230	sp.26	Megaselia sp. 012	Megaselia sp. 012 genotype 002	AATAAATAATATAAGATTTTGAATACTTCCCCCATCTTTAACCCTTCTGTTAGCCAGAAGTATAGTTGAAAACGGAGCTGGAACAGGATGAACTGTATACCCTCCCCTTTCTTCAAGAATTGCTCATAGAGGAGCTTCAGTTGATTTAGCTATTTTTTCATTACATCTAGCTGGAATTTCATCAATTCTAGGGGCTGTAAATTTTATTACCACAATTATTAATATACGATCTTCAGGAATTACTTTTGATCGAATACCTTTATTTGTTTGATCTGTAGGTATTACTGCTTTATTACTATTATTGTCTCTACCAGTCCTTGCAGGAGCTATTACTATGTTATTAACAGATCGAAACTTTAATACATCATTTTTTGATCCTGCTGGAGGAGGTGACCCTAT…	male	summer	M32	SRR31747572
SPH0231	sp.1	Megaselia sp. 001	Megaselia sp. 001 genotype 001	AATAAATAATATAAGATTTTGAATATTACCTCCGTCATTAACTCTTTTATTAGCCAGAAGTATAGTAGAAAACGGAGCTGGAACAGGGTGAACAGTTTATCCTCCTCTTTCATCAAGAATTGCTCATAGTGGAGCTTCAGTTGATTTAGCAATTTTCTCACTTCATCTAGCTGGGATTTCTTCAATTTTAGGTGCTGTAAATTTCATTACTACTATTATTAATATACGTTCATCAGGAATCACTTTTGATCGAATACCTTTATTTGTATGATCAGTAGGAATTACTGCTTTATTACTTTTACTTTCACTTCCTGTTTTAGCAGGTGCTATTACTATACTTTTAACTGATCGAAACTTTAATACTTCTTTCTTTGATCCTGCAGGAGGAGGAGATCCTAT…	male	summer	M32	SRR31747571
SPH0232	sp.18	Megaselia nigriceps	Megaselia nigriceps genotype 001	AATAAATAATATAAGATTTTGAATATTACCTCCTTCATTAACTCTTTTATTAGCCAGAAGTATAGTAGAAAATGGGGCTGGTACAGGATGAACTGTTTATCCTCCACTTTCTGCTAATATTGCACACAGAGGAGCTTCTGTTGATTTAGCAATTTTTTCTCTTCATTTAGCGGGAATTTCTTCAATTCTTGGAGCCGTAAACTTTATTACTACAATTATTAATATACGATCATCAGGAATTACTTTTGATCGAATACCTTTATTTGTATGATCTGTAGGAATTACAGCTATCCTACTTTTATTATCTCTCCCAGTATTAGCCGGAGCTATTACTATACTATTAACAGATCGAAATTTTAATACATCTTTTTTTGATCCTGCAGGAGGAGGTGATCCAAT…	male	summer	M32	SRR31747570
SPH0233	sp.18	Megaselia nigriceps	Megaselia nigriceps genotype 002	AATAAATAATATAAGATTTTGAATATTACCTCCTTCATTAACTCTTTTATTAGCCAGAAGTATAGTAGAAAATGGAGCTGGTACAGGATGAACTGTTTATCCTCCACTTTCTGCTAATATTGCACACAGAGGAGCTTCTGTTGATTTAGCAATTTTTTCTCTTCATTTAGCGGGAATTTCTTCAATTCTTGGAGCCGTAAACTTTATTACTACAATTATTAATATACGATCATCAGGAATTACTTTTGATCGAATACCTTTATTTGTATGATCTGTAGGAATTACAGCTATCCTACTTTTATTATCTCTCCCAGTATTAGCCGGAGCTATTACTATACTATTAACAGATCGAAATTTTAATACATCTTTTTTTGATCCTGCAGGAGGAGGTGATCCAAT…	male	summer	M32	SRR31747569
SPH0234	sp.36	Megaselia sp. 018	Megaselia sp. 018 genotype 001	AATAAATAATATAAGATTTTGAATATTACCTCCTTCTTTAACTCTTTTATTAGCCAGAAGTATAGTGGAAAATGGAGCTGGAACTGGATGAACAGTTTATCCTCCTCTTTCTTCAAGAATTGCTCATAGTGGAGCTTCTGTTGATTTAGCAATTTTCTCTTTACATTTAGCAGGTATCTCTTCCATTTTAGGAGCTGTAAATTTTATTACAACAATTATTAATATACGATCATCAGGAATTACTTTTGATCGAATACCTTTATTTGTGTGGTCTGTTGGTATTACCGCTCTTTTACTTTTGTTGTCTCTCCCTGTTTTAGCTGGAGCTATTACTATATTATTAACTGATCGAAATTTTAATACATCTTTCTTTGATCCAGCAGGAGGAGGAGATCCAAT…	male	summer	M32	SRR31747567
SPH0236	sp.109	Megaselia sp. 061	Megaselia sp. 061 genotype 002	AATAAATAATATAAGATTTTGAATATTACCTCCTTCTTTAACTCTTTTGTTAGCCAGAAGTATGGTAGAAAATGGAGCAGGGACAGGATGAACTGTTTACCCTCCTCTTTCTTCTAGAATTGCTCATAGTGGGGCTTCTGTTGATTTAGCAATTTTCTCTTTACATTTAGCAGGAATTTCCTCAATTTTAGGAGCTGTAAATTTTATTACGACAATTATTAATATACGATCTTCAGGAATTACTTTTGATCGAATACCTTTATTTGTATGATCAGTTGGAATTACTGCTCTTCTGTTACTTTTGTCTCTACCAGTATTAGCAGGAGCTATTACAATACTTTTAACAGATCGAAATTTTAATACTTCTTTCTTTGATCCTGCTGGAGGAGGAGATCCAAT…	male	summer	M32	SRR31747566
SPH0237	sp.14	Triphleba sp. 001	Triphleba sp. 001 genotype 002	AATAAATAATATAAGATTTTGAATATTACCTCCTTCCTTAACATTACTATTAGCCAGCAGTATAGTAGAAAATGGGGCTGGAACAGGATGAACAGTTTATCCTCCTTTATCAGCTAATATTGCACATAGAGGAGCTTCTGTTGATTTAGCAATTTTTTCTTTACACCTAGCAGGAATTTCTTCAATTTTAGGAGCTGTTAATTTTATTACTACAATTATTAATATACGATCATCTGGTATTACTTTTGATCGAATACCTTTATTTGTATGATCTGTAGGAATCACAGCTTTATTATTATTATTATCTTTACCTGTTTTAGCAGGAGCTATTACAATATTATTAACAGATCGAAATTTTAATACATCATTCTTTGATCCAGCAGGAGGAGGAGATCCAAT…	male	summer	M32	SRR31747565
SPH0238	sp.71	Megaselia sp. 039	Megaselia sp. 039 genotype 001	AATAAATAATATAAGATTTTGAATATTACCTCCCTCTTTAACTCTTTTATTAGCCAGAAGTATAGTAGAAAATGGAGCTGGAACTGGATGAACAGTTTATCCTCCCCTTTCTTCAAGAATTGCTCATAGAGGTGCTTCTGTTGATTTAGCAATTTTTTCTCTTCATTTAGCTGGAATTTCATCAATTTTAGGAGCTGTAAATTTTATTACAACAATTATTAATATACGATCCTCAGGAATTACATTTGATCGAATACCTTTATTTGTATGATCTGTAGGTATTACCGCTCTATTATTATTATTGTCTCTTCCTGTATTAGCTGGAGCTATTACTATACTTTTAACTGATCGAAATTTTAATACTTCTTTTTTTGATCCTGCAGGAGGAGGAGATCCAAT…	male	summer	M32	SRR31747564
SPH0239	sp.1	Megaselia sp. 001	Megaselia sp. 001 genotype 001	AATAAATAATATAAGATTTTGAATATTACCTCCGTCATTAACTCTTTTATTAGCCAGAAGTATAGTAGAAAACGGAGCTGGAACAGGGTGAACAGTTTATCCTCCTCTTTCATCAAGAATTGCTCATAGTGGAGCTTCAGTTGATTTAGCAATTTTCTCACTTCATCTAGCTGGGATTTCTTCAATTTTAGGTGCTGTAAATTTCATTACTACTATTATTAATATACGTTCATCAGGAATCACTTTTGATCGAATACCTTTATTTGTATGATCAGTAGGAATTACTGCTTTATTACTTTTACTTTCACTTCCTGTTTTAGCAGGTGCTATTACTATACTTTTAACTGATCGAAACTTTAATACTTCTTTCTTTGATCCTGCAGGAGGAGGAGATCCTAT…	male	summer	M32	SRR31747563
SPH0240	sp.17	Megaselia sp. 008	Megaselia sp. 008 genotype 003	AATAAATAATATAAGTTTTTGAATATTACCTCCTTCTTTAACTCTTTTGTTAGCAAGAAGTATAGTAGAAAATGGAGCAGGTACTGGATGAACAGTTTATCCTCCTCTTTCTTCTAGAATTGCTCATAGTGGAGCTTCAGTTGATTTAGCAATTTTCTCTTTACATTTAGCTGGAATTTCCTCAATTTTAGGGGCTGTAAATTTTATTACTACAATTATTAATATACGATCTTCAGGAATTACTTTTGATCGAATACCTTTATTTGTTTGATCTGTAGGAATTACTGCTCTTTTATTACTTTTATCTTTACCTGTATTAGCAGGAGCTATTACTATACTTTTAACTGATCGAAATTTTAATACTTCATTCTTTGATCCTGCAGGAGGAGGAGATCCAAT…	male	summer	M32	SRR31747562
SPH0241	sp.40	Megaselia flava	Megaselia flava genotype 002	AATAAATAATATAAGTTTTTGAATACTTCCTCCTTCTCTTACACTATTGTTAGCCAGTAGTATAGTAGAAAATGGAGCTGGTACAGGATGAACTGTATACCCTCCTCTTTCATCTAGAATTGCTCATAGAGGAGCTTCTGTTGATTTAGCAATTTTTTCTCTTCATTTAGCTGGAATTTCCTCAATTTTAGGAGCAGTTAATTTTATTACAACAATTATTAATATACGATCATCAGGAATTACTTTTGATCGAATACCTTTATTTGTCTGATCTGTTGGAATTACTGCTTTATTATTACTTTTATCTTTACCTGTATTAGCAGGAGCTATTACAATATTATTAACTGATCGAAATTTTAATACTTCATTCTTTGACCCTGCTGGTGGAGGAGACCCTAT…	male	summer	M32	SRR31747561
SPH0242	sp.1	Megaselia sp. 001	Megaselia sp. 001 genotype 013	AATAAATAATATAAGATTTTGAATATTACCTCCGTCATTAACTCTTTTATTAGCCAGAAGTATAGTAGAAAACGGAGCTGGAACAGGGTGAACAGTTTATCCTCCTCTTTCATCAAGAATTGCTCATAGTGGAGCTTCAGTTGATTTAGCAATTTTCTCACTTCATCTAGCTGGAATTTCTTCAATTTTAGGTGCTGTAAATTTCATTACTACTATTATTAATATACGTTCATCAGGAATCACTTTTGATCGAATACCTTTATTTGTATGATCAGTAGGAATTACTGCTTTATTACTTTTACTTTCACTTCCTGTTTTAGCAGGTGCTATTACTATACTTTTAACTGATCGAAACTTTAATACTTCTTTCTTTGATCCTGCAGGAGGAGGAGATCCTAT…	male	summer	M32	SRR31747560
SPH0243	sp.1	Megaselia sp. 001	Megaselia sp. 001 genotype 001	AATAAATAATATAAGATTTTGAATATTACCTCCGTCATTAACTCTTTTATTAGCCAGAAGTATAGTAGAAAACGGAGCTGGAACAGGGTGAACAGTTTATCCTCCTCTTTCATCAAGAATTGCTCATAGTGGAGCTTCAGTTGATTTAGCAATTTTCTCACTTCATCTAGCTGGGATTTCTTCAATTTTAGGTGCTGTAAATTTCATTACTACTATTATTAATATACGTTCATCAGGAATCACTTTTGATCGAATACCTTTATTTGTATGATCAGTAGGAATTACTGCTTTATTACTTTTACTTTCACTTCCTGTTTTAGCAGGTGCTATTACTATACTTTTAACTGATCGAAACTTTAATACTTCTTTCTTTGATCCTGCAGGAGGAGGAGATCCTAT…	male	summer	M32	SRR31747559
SPH0244	sp.102	Megaselia fungivora	Megaselia fungivora genotype 002	AATAAATAATATAAGATTTTGAATATTACCTCCTTCATTGACATTACTATTAGCCAGAAGTATAGTAGAAAACGGAGCTGGAACTGGTTGAACTGTTTACCCTCCTCTTTCTTCTAGTATCGCTCATAGAGGGGCTTCTGTTGATTTAGCAATTTTTTCTTTACACCTCGCAGGAATTTCATCAATTTTAGGAGCTGTAAATTTTATTACAACTATTATTAATATACGTTCAGCAGGAATTTCTTTTGACCGAATACCTTTATTTGTTTGATCTGTTGGTATTACGGCTTTACTACTTTTATTATCTCTCCCTGTATTAGCAGGAGCTATTACTATACTTCTAACAGATCGAAATTTTAATACTTCTTTTTTTGACCCTGCAGGAGGAGGAGACCCTAT…	male	summer	M32	SRR31747558
SPH0245	sp.1	Megaselia sp. 001	Megaselia sp. 001 genotype 001	AATAAATAATATAAGATTTTGAATATTACCTCCGTCATTAACTCTTTTATTAGCCAGAAGTATAGTAGAAAACGGAGCTGGAACAGGGTGAACAGTTTATCCTCCTCTTTCATCAAGAATTGCTCATAGTGGAGCTTCAGTTGATTTAGCAATTTTCTCACTTCATCTAGCTGGGATTTCTTCAATTTTAGGTGCTGTAAATTTCATTACTACTATTATTAATATACGTTCATCAGGAATCACTTTTGATCGAATACCTTTATTTGTATGATCAGTAGGAATTACTGCTTTATTACTTTTACTTTCACTTCCTGTTTTAGCAGGTGCTATTACTATACTTTTAACTGATCGAAACTTTAATACTTCTTTCTTTGATCCTGCAGGAGGAGGAGATCCTAT…	male	summer	M32	SRR31747069
SPH0246	sp.90	Megaselia sp. 051	Megaselia sp. 051 genotype 001	AATAAATAATATAAGATTTTGAATATTACCTCCTTCTTTAACTCTTTTATTAGCAAGAAGTATAGTAGAAAATGGGGCTGGAACTGGTTGAACGGTTTACCCTCCCCTTTCTTCTAGAATTGCACATAGAGGAGCTTCTGTTGATTTAGCAATTTTTTCTCTTCATTTAGCAGGAATTTCTTCAATTTTAGGAGCAGTAAATTTTATTACAACAATTATTAATATACGATCATCAGGTATTACTTTTGATCGAATACCATTATTCGTTTGATCTGTTGGAATTACTGCTCTTTTATTATTATTATCTCTTCCTGTTTTAGCTGGAGCTATTACAATACTTTTAACTGATCGAAATTTTAATACATCTTTTTTTGATCCTGCCGGAGGAGGTGACCCAAT…	male	summer	M32	SRR31747068
SPH0247	sp.135	Megaselia sp. 080	Megaselia sp. 080 genotype 001	AATAAATAATATAAGATTTTGAATATTACCTCCTTCCCTTACTCTATTATTAGCCAGCAGTATAGTAGAAAATGGAGCTGGAACTGGGTGAACAGTTTACCCTCCTCTTTCTTCTAGAATTGCTCATAGAGGAGCTTCTGTTGATTTAGCAATTTTTTCTTTACACCTAGCAGGAATTTCTTCAATTCTAGGAGCAGTAAATTTTATTACAACAATTATTAATATACGAACTTCAGGAATTACTTTTGATCGTATACCATTATTTGTTTGATCAGTTGGTATTACAGCTCTTCTTCTATTATTATCTTTACCCGTATTAGCAGGTGCTATTACTATATTATTAACAGACCGAAATTTTAATACTTCTTTCTTTGACCCTGCTGGTGGAGGTGATCCAAT…	male	summer	M32	SRR31747067
SPH0248	sp.77	Megaselia sp. 042	Megaselia sp. 042 genotype 001	AATAAATAATATAAGTTTTTGAATATTACCTCCTTCTTTAACACTTTTATTAGCCAGAAGTATAGTAGAAAATGGAGCTGGAACAGGATGAACAGTTTATCCACCCCTTTCTTCTAGAATTGCTCATAGTGGAGCTTCTGTCGATTTAGCAATTTTTTCTTTACATTTAGCTGGTATTTCTTCAATTTTAGGGGCAGTAAATTTTATTACTACTATTATTAATATACGATCTTCAGGTATTACTTTTGACCGAATACCTTTATTTGTATGATCAGTAGGAATTACTGCACTTTTATTACTTTTATCTTTACCAGTACTAGCCGGTGCTATTACTATACTTTTAACAGATCGAAATTTTAATACATCATTCTTTGATCCTGCCGGAGGAGGAGATCCAAT…	male	summer	M32	SRR31747066
SPH0249	sp.40	Megaselia flava	Megaselia flava genotype 001	AATAAATAATATAAGTTTTTGAATACTTCCTCCTTCTCTTACACTATTGTTAGCCAGTAGTATAGTAGAAAATGGAGCTGGTACAGGATGAACTGTATACCCTCCTCTTTCATCTAGAATTGCTCATAGAGGAGCTTCTGTTGATTTAGCAATTTTTTCTCTTCATTTAGCTGGAATTTCCTCAATTTTAGGAGCAGTTAATTTTATTACAACAATTATTAATATACGATCATCAGGAATTACTTTTGATCGAATACCTTTATTTGTCTGATCTGTTGGAATTACTGCTTTATTATTACTTTTATCCTTACCTGTATTAGCAGGAGCTATTACAATATTATTAACTGATCGAAATTTTAATACTTCATTCTTTGACCCTGCTGGTGGAGGAGATCCTAT…	male	summer	M32	SRR31747065
SPH0250	sp.77	Megaselia sp. 042	Megaselia sp. 042 genotype 002	AATAAATAATATAAGTTTTTGAATATTACCTCCTTCTTTAACACTTTTATTAGCCAGAAGTATAGTAGAAAATGGGGCTGGAACAGGATGAACAGTTTATCCACCCCTTTCTTCTAGAATTGCTCATAGTGGAGCTTCTGTCGATTTAGCAATTTTTTCTTTACATTTAGCTGGTATTTCTTCAATTTTAGGGGCAGTAAATTTTATTACTACTATTATTAATATACGATCTTCAGGTATTACTTTTGACCGAATACCTTTATTTGTATGATCAGTAGGAATTACTGCACTTTTATTACTTTTATCTTTACCAGTACTAGCCGGTGCTATTACTATACTTTTAACAGATCGAAATTTTAATACATCATTCTTTGATCCTGCCGGAGGAGGAGATCCAAT…	male	summer	M32	SRR31747064
SPH0251	sp.18	Megaselia nigriceps	Megaselia nigriceps genotype 001	AATAAATAATATAAGATTTTGAATATTACCTCCTTCATTAACTCTTTTATTAGCCAGAAGTATAGTAGAAAATGGGGCTGGTACAGGATGAACTGTTTATCCTCCACTTTCTGCTAATATTGCACACAGAGGAGCTTCTGTTGATTTAGCAATTTTTTCTCTTCATTTAGCGGGAATTTCTTCAATTCTTGGAGCCGTAAACTTTATTACTACAATTATTAATATACGATCATCAGGAATTACTTTTGATCGAATACCTTTATTTGTATGATCTGTAGGAATTACAGCTATCCTACTTTTATTATCTCTCCCAGTATTAGCCGGAGCTATTACTATACTATTAACAGATCGAAATTTTAATACATCTTTTTTTGATCCTGCAGGAGGAGGTGATCCAAT…	male	summer	M32	SRR31747063
SPH0252	sp.19	Megaselia sp. 009	Megaselia sp. 009 genotype 001	AATAAATAATATAAGATTTTGAATATTACCTCCATCATTAACTCTTTTATTAGCTAGAAGTATAGTAGAAAACGGAGCTGGAACAGGATGAACAGTTTACCCTCCTCTTTCATCTAGAATCGCTCATAGTGGAGCTTCAGTAGATTTAGCAATTTTTTCACTTCATTTAGCTGGAATTTCTTCAATTTTAGGAGCTGTAAATTTTATTACTACTATCATTAATATACGATCATCAGGAATTACTTTTGATCGAATACCTTTATTTGTATGATCAGTAGGAATTACTGCTCTATTACTTTTACTTTCACTTCCTGTTTTAGCTGGTGCTATCACAATACTATTAACTGATCGAAATTTTAATACTTCTTTCTTTGACCCAGCTGGTGGAGGAGATCCAAT…	male	summer	M32	SRR31747062
SPH0253	sp.6	Megaselia sp. 005	Megaselia sp. 005 genotype 001	AATAAATAATATAAGATTTTGAATATTACCTCCTTCTCTTACTCTTTTATTAGCCAGAAGTATAGTAGAAAATGGAGCTGGAACTGGATGAACAGTTTACCCTCCACTTTCTTCTAGAATTGCTCATAGAGGAGCTTCTGTAGATTTAGCTATTTTTTCTTTACATTTAGCAGGAATTTCATCAATTTTAGGGGCTGTAAATTTTATTACAACAATTATTAATATACGATCTTCAGGAATTACTTTTGATCGTATACCATTATTCGTCTGATCAGTTGGTATTACAGCTATTCTTTTATTATTATCTTTACCTGTATTAGCAGGAGCTATTACTATATTATTGACAGATCGAAATTTTAATACTTCTTTCTTTGATCCTGCTGGTGGAGGAGATCCAAT…	male	summer	M32	SRR31747294
SPH0254	sp.71	Megaselia sp. 039	Megaselia sp. 039 genotype 001	AATAAATAATATAAGATTTTGAATATTACCTCCCTCTTTAACTCTTTTATTAGCCAGAAGTATAGTAGAAAATGGAGCTGGAACTGGATGAACAGTTTATCCTCCCCTTTCTTCAAGAATTGCTCATAGAGGTGCTTCTGTTGATTTAGCAATTTTTTCTCTTCATTTAGCTGGAATTTCATCAATTTTAGGAGCTGTAAATTTTATTACAACAATTATTAATATACGATCCTCAGGAATTACATTTGATCGAATACCTTTATTTGTATGATCTGTAGGTATTACCGCTCTATTATTATTATTGTCTCTTCCTGTATTAGCTGGAGCTATTACTATACTTTTAACTGATCGAAATTTTAATACTTCTTTTTTTGATCCTGCAGGAGGAGGAGATCCAAT…	male	summer	M32	SRR31747293
SPH0255	sp.14	Triphleba sp. 001	Triphleba sp. 001 genotype 002	AATAAATAATATAAGATTTTGAATATTACCTCCTTCCTTAACATTACTATTAGCCAGCAGTATAGTAGAAAATGGGGCTGGAACAGGATGAACAGTTTATCCTCCTTTATCAGCTAATATTGCACATAGAGGAGCTTCTGTTGATTTAGCAATTTTTTCTTTACACCTAGCAGGAATTTCTTCAATTTTAGGAGCTGTTAATTTTATTACTACAATTATTAATATACGATCATCTGGTATTACTTTTGATCGAATACCTTTATTTGTATGATCTGTAGGAATCACAGCTTTATTATTATTATTATCTTTACCTGTTTTAGCAGGAGCTATTACAATATTATTAACAGATCGAAATTTTAATACATCATTCTTTGATCCAGCAGGAGGAGGAGATCCAAT…	male	summer	M32	SRR31747291
SPH0257	sp.8	Megaselia pleuralis	Megaselia pleuralis genotype 002	AATAAATAATATAAGTTTTTGAATATTACCTCCTTCCTTAACTTTATTATTAGCCAGAAGTATAGTAGAAAACGGAGCTGGAACAGGATGAACTGTTTACCCTCCCCTTTCTTCTAGAATTGCCCACAGTGGAGCTTCTGTTGATTTAGCAATTTTTTCATTACATTTAGCGGGAATCTCTTCAATTTTAGGAGCTGTTAATTTTATTACAACTATTATTAATATACGATCAAGAGGTATTACTTTTGACCGAATACCTTTATTTGTTTGATCTGTAGGAATTACAGCACTACTACTATTATTATCTCTTCCAGTATTAGCTGGTGCTATTACCATACTATTAACTGATCGAAATTTTAATACCTCTTTCTTTGACCCTGCTGGAGGTGGAGACCCAAT…	male	summer	M32	SRR31747290
SPH0258	sp.1	Megaselia sp. 001	Megaselia sp. 001 genotype 007	AATAAATAATATAAGATTTTGAATATTACCTCCATCATTAACTCTTTTATTAGCCAGAAGTATAGTAGAAAACGGAGCTGGAACAGGGTGAACAGTTTATCCTCCTCTTTCATCAAGAATTGCTCATAGTGGAGCTTCAGTTGATTTAGCAATTTTCTCACTTCATCTAGCTGGGATTTCTTCAATTTTAGGTGCTGTAAATTTCATTACTACTATTATTAATATACGTTCATCAGGAATCACTTTTGATCGAATACCTTTATTTGTATGATCAGTAGGAATTACTGCTTTATTACTTTTACTTTCACTTCCTGTTTTAGCAGGTGCTATTACTATACTTTTAACTGATCGAAACTTTAATACTTCTTTCTTTGATCCTGCAGGAGGAGGAGATCCTAT…	male	summer	M32	SRR31747289
SPH0260	sp.45	Megaselia sp. 024	Megaselia sp. 024 genotype 002	AATAAATAATATAAGATTTTGAATACTACCTCCTTCATTAACTTTATTATTAGCCAGAAGTATAGTAGAAAACGGAGCTGGAACAGGATGAACTGTTTATCCTCCTCTTTCTTCTAGTATTGCACATAGTGGGGCTTCTGTTGATTTAGCAATTTTTTCTCTACATTTAGCTGGAATTTCTTCAATTTTAGGAGCTGTGAATTTTATTACTACTATTATTAATATACGATCAGCTGGAATCACTTTTGATCGAATACCTTTATTTGTTTGATCTGTAGGAATTACAGCTTTATTACTTTTATTATCTCTCCCTGTTTTAGCTGGAGCTATTACTATACTTTTAACAGATCGAAATTTTAATACATCTTTCTTTGATCCTGCCGGAGGAGGAGACCCAAT…	male	summer	M32	SRR31747288
SPH0261	sp.57	Megaselia sp. 030	Megaselia sp. 030 genotype 001	AATAAATAATATAAGATTTTGAATACTTCCCCCATCTTTAACCCTATTATTAGCCAGAAGTATAGTAGAAAATGGAGCTGGAACTGGTTGAACTGTTTACCCTCCTCTTTCTTCAAGAATTGCTCATAGTGGAGCTTCTGTTGATTTAGCAATTTTTTCTTTACATTTAGCCGGAATTTCATCTATTTTAGGAGCTGTAAATTTTATTACTACAATTATTAATATACGATCTTCAGGAATTACATTTGATCGAATACCTTTATTTGTATGATCTGTTGGAATTACAGCTTTATTACTATTATTGTCTCTCCCAGTTCTTGCAGGAGCTATTACTATATTACTAACAGATCGAAATTTTAACACTTCATTTTTTGATCCTGCTGGAGGAGGAGACCCAAT…	male	summer	M32	SRR31747287
SPH0262	sp.1	Megaselia sp. 001	Megaselia sp. 001 genotype 001	AATAAATAATATAAGATTTTGAATATTACCTCCGTCATTAACTCTTTTATTAGCCAGAAGTATAGTAGAAAACGGAGCTGGAACAGGGTGAACAGTTTATCCTCCTCTTTCATCAAGAATTGCTCATAGTGGAGCTTCAGTTGATTTAGCAATTTTCTCACTTCATCTAGCTGGGATTTCTTCAATTTTAGGTGCTGTAAATTTCATTACTACTATTATTAATATACGTTCATCAGGAATCACTTTTGATCGAATACCTTTATTTGTATGATCAGTAGGAATTACTGCTTTATTACTTTTACTTTCACTTCCTGTTTTAGCAGGTGCTATTACTATACTTTTAACTGATCGAAACTTTAATACTTCTTTCTTTGATCCTGCAGGAGGAGGAGATCCTAT…	male	summer	M32	SRR31747286
SPH0263	sp.2	Megaselia sp. 002	Megaselia sp. 002 genotype 010	AATAAATAATATAAGATTCTGAATACTCCCTCCATCTTTAACATTATTATTAGCCAGAAGTATAGTTGAAAATGGAGCTGGAACTGGATGAACTGTATACCCCCCCCTTTCTTCAAGAATTGCTCATAGAGGAGCTTCCGTTGATTTAGCTATTTTTTCATTACATCTAGCCGGAATTTCATCTATTTTAGGAGCTGTAAATTTTATTACTACAATTATTAATATACGATCTTCAGGAATTACCTTTGATCGAATACCTTTATTTGTTTGATCTGTAGGTATCACTGCTTTATTACTACTATTATCTCTTCCAGTCCTTGCAGGAGCTATTACTATATTATTAACCGATCGAAACTTTAATACATCATTTTTTGACCCTGCTGGAGGAGGAGATCCTAT…	male	summer	M32	SRR31747285
SPH0264	sp.1	Megaselia sp. 001	Megaselia sp. 001 genotype 001	AATAAATAATATAAGATTTTGAATATTACCTCCGTCATTAACTCTTTTATTAGCCAGAAGTATAGTAGAAAACGGAGCTGGAACAGGGTGAACAGTTTATCCTCCTCTTTCATCAAGAATTGCTCATAGTGGAGCTTCAGTTGATTTAGCAATTTTCTCACTTCATCTAGCTGGGATTTCTTCAATTTTAGGTGCTGTAAATTTCATTACTACTATTATTAATATACGTTCATCAGGAATCACTTTTGATCGAATACCTTTATTTGTATGATCAGTAGGAATTACTGCTTTATTACTTTTACTTTCACTTCCTGTTTTAGCAGGTGCTATTACTATACTTTTAACTGATCGAAACTTTAATACTTCTTTCTTTGATCCTGCAGGAGGAGGAGATCCTAT…	male	summer	M32	SRR31747284
SPH0265	sp.1	Megaselia sp. 001	Megaselia sp. 001 genotype 001	AATAAATAATATAAGATTTTGAATATTACCTCCGTCATTAACTCTTTTATTAGCCAGAAGTATAGTAGAAAACGGAGCTGGAACAGGGTGAACAGTTTATCCTCCTCTTTCATCAAGAATTGCTCATAGTGGAGCTTCAGTTGATTTAGCAATTTTCTCACTTCATCTAGCTGGGATTTCTTCAATTTTAGGTGCTGTAAATTTCATTACTACTATTATTAATATACGTTCATCAGGAATCACTTTTGATCGAATACCTTTATTTGTATGATCAGTAGGAATTACTGCTTTATTACTTTTACTTTCACTTCCTGTTTTAGCAGGTGCTATTACTATACTTTTAACTGATCGAAACTTTAATACTTCTTTCTTTGATCCTGCAGGAGGAGGAGATCCTAT…	male	summer	M32	SRR31747283
SPH0266	sp.1	Megaselia sp. 001	Megaselia sp. 001 genotype 001	AATAAATAATATAAGATTTTGAATATTACCTCCGTCATTAACTCTTTTATTAGCCAGAAGTATAGTAGAAAACGGAGCTGGAACAGGGTGAACAGTTTATCCTCCTCTTTCATCAAGAATTGCTCATAGTGGAGCTTCAGTTGATTTAGCAATTTTCTCACTTCATCTAGCTGGGATTTCTTCAATTTTAGGTGCTGTAAATTTCATTACTACTATTATTAATATACGTTCATCAGGAATCACTTTTGATCGAATACCTTTATTTGTATGATCAGTAGGAATTACTGCTTTATTACTTTTACTTTCACTTCCTGTTTTAGCAGGTGCTATTACTATACTTTTAACTGATCGAAACTTTAATACTTCTTTCTTTGATCCTGCAGGAGGAGGAGATCCTAT…	male	summer	M32	SRR31747282
SPH0267	sp.77	Megaselia sp. 042	Megaselia sp. 042 genotype 001	AATAAATAATATAAGTTTTTGAATATTACCTCCTTCTTTAACACTTTTATTAGCCAGAAGTATAGTAGAAAATGGAGCTGGAACAGGATGAACAGTTTATCCACCCCTTTCTTCTAGAATTGCTCATAGTGGAGCTTCTGTCGATTTAGCAATTTTTTCTTTACATTTAGCTGGTATTTCTTCAATTTTAGGGGCAGTAAATTTTATTACTACTATTATTAATATACGATCTTCAGGTATTACTTTTGACCGAATACCTTTATTTGTATGATCAGTAGGAATTACTGCACTTTTATTACTTTTATCTTTACCAGTACTAGCCGGTGCTATTACTATACTTTTAACAGATCGAAATTTTAATACATCATTCTTTGATCCTGCCGGAGGAGGAGATCCAAT…	male	summer	M32	SRR31747280
SPH0268	sp.14	Triphleba sp. 001	Triphleba sp. 001 genotype 002	AATAAATAATATAAGATTTTGAATATTACCTCCTTCCTTAACATTACTATTAGCCAGCAGTATAGTAGAAAATGGGGCTGGAACAGGATGAACAGTTTATCCTCCTTTATCAGCTAATATTGCACATAGAGGAGCTTCTGTTGATTTAGCAATTTTTTCTTTACACCTAGCAGGAATTTCTTCAATTTTAGGAGCTGTTAATTTTATTACTACAATTATTAATATACGATCATCTGGTATTACTTTTGATCGAATACCTTTATTTGTATGATCTGTAGGAATCACAGCTTTATTATTATTATTATCTTTACCTGTTTTAGCAGGAGCTATTACAATATTATTAACAGATCGAAATTTTAATACATCATTCTTTGATCCAGCAGGAGGAGGAGATCCAAT…	male	summer	M32	SRR31747279
SPH0269	sp.1	Megaselia sp. 001	Megaselia sp. 001 genotype 003	AATAAATAATATAAGATTTTGAATATTACCTCCGTCATTAACTCTTTTATTAGCCAGAAGTATAGTAGAAAACGGAGCTGGAACAGGATGAACAGTTTATCCTCCTCTTTCATCAAGAATTGCTCATAGTGGAGCTTCAGTTGATTTAGCAATTTTCTCACTTCATCTAGCTGGGATTTCTTCAATTTTAGGTGCTGTAAATTTCATTACTACTATTATTAATATACGTTCATCAGGAATCACTTTTGATCGAATACCTTTATTTGTATGATCAGTAGGAATTACTGCTTTATTACTTTTACTTTCACTTCCTGTTTTAGCAGGTGCTATTACTATACTTTTAACTGATCGAAACTTTAATACTTCTTTCTTTGATCCTGCAGGAGGAGGAGATCCTAT…	male	summer	M32	SRR31747278
SPH0270	sp.1	Megaselia sp. 001	Megaselia sp. 001 genotype 001	AATAAATAATATAAGATTTTGAATATTACCTCCGTCATTAACTCTTTTATTAGCCAGAAGTATAGTAGAAAACGGAGCTGGAACAGGGTGAACAGTTTATCCTCCTCTTTCATCAAGAATTGCTCATAGTGGAGCTTCAGTTGATTTAGCAATTTTCTCACTTCATCTAGCTGGGATTTCTTCAATTTTAGGTGCTGTAAATTTCATTACTACTATTATTAATATACGTTCATCAGGAATCACTTTTGATCGAATACCTTTATTTGTATGATCAGTAGGAATTACTGCTTTATTACTTTTACTTTCACTTCCTGTTTTAGCAGGTGCTATTACTATACTTTTAACTGATCGAAACTTTAATACTTCTTTCTTTGATCCTGCAGGAGGAGGAGATCCTAT…	male	summer	M32	SRR31747277
SPH0271	sp.1	Megaselia sp. 001	Megaselia sp. 001 genotype 003	AATAAATAATATAAGATTTTGAATATTACCTCCGTCATTAACTCTTTTATTAGCCAGAAGTATAGTAGAAAACGGAGCTGGAACAGGATGAACAGTTTATCCTCCTCTTTCATCAAGAATTGCTCATAGTGGAGCTTCAGTTGATTTAGCAATTTTCTCACTTCATCTAGCTGGGATTTCTTCAATTTTAGGTGCTGTAAATTTCATTACTACTATTATTAATATACGTTCATCAGGAATCACTTTTGATCGAATACCTTTATTTGTATGATCAGTAGGAATTACTGCTTTATTACTTTTACTTTCACTTCCTGTTTTAGCAGGTGCTATTACTATACTTTTAACTGATCGAAACTTTAATACTTCTTTCTTTGATCCTGCAGGAGGAGGAGATCCTAT…	male	summer	M32	SRR31747276
SPH0273	sp.136	Megaselia sp. 081	Megaselia sp. 081 genotype 001	AATAAATAATATAAGATTTTGAATATTACCTCCGTCATTAACTCTTTTATTAGCCAGAAGTATAGTAGAAAACGGAGCTGGGACAGGATGAACAGTTTATCCTCCTCTTTCATCTAGAATTGCTCATAGTGGAGCTTCAGTTGATTTAGCAATTTTCTCACTTCACTTAGCTGGAATTTCTTCAATTTTAGGAGCTGTAAATTTTATTACTACTATTATTAATATACGATCATCAGGTATTACTTTAGATCGAATACCTTTATTTGTTTGATCAGTAGGAATTACTGCTTTACTACTTTTACTTTCACTCCCAGTTTTAGCAGGTGCTATTACTATACTTTTAACTGATCGAAACTTTAATACATCTTTCTTTGATCCTGCTGGAGGAGGAGATCCTAT…	male	summer	M32	SRR31747275
SPH0274	sp.137	Megaselia sp. 082	Megaselia sp. 082 genotype 001	TATAAATAACATAAGTTTTTGAATACTACCTCCCTCCCTTACACTGTTATTAGCCAGAAGAATGGTTGAAAACGGAGCAGGAACTGGGTGAACTATTTACCCTCCCCTATCATCGAGAATTGCCCATAGAGGCGCCTCTGTTGATTTAGCTATTTTTTCACTTCATTTAGCGGGAATTTCAAGAATTTTAGGGGCTGTAAATTTTATTACAACTATTATTAATATACGATCTTCGGGAATTACTTTTGATCGAATACCTTTATTTGTTTGATCTGTTGGAATTACAGCCCTTCTTTTACTATTATCTTTACCTGTACTTGCCGGTGCTATTACAATACTTTTAACAGACCGAAATTTTAATACCTCATTTTTTGATCCGGCAGGAGGAGGGGATCCTAT…	male	summer	M32	SRR31747274
SPH0275	sp.1	Megaselia sp. 001	Megaselia sp. 001 genotype 001	AATAAATAATATAAGATTTTGAATATTACCTCCGTCATTAACTCTTTTATTAGCCAGAAGTATAGTAGAAAACGGAGCTGGAACAGGGTGAACAGTTTATCCTCCTCTTTCATCAAGAATTGCTCATAGTGGAGCTTCAGTTGATTTAGCAATTTTCTCACTTCATCTAGCTGGGATTTCTTCAATTTTAGGTGCTGTAAATTTCATTACTACTATTATTAATATACGTTCATCAGGAATCACTTTTGATCGAATACCTTTATTTGTATGATCAGTAGGAATTACTGCTTTATTACTTTTACTTTCACTTCCTGTTTTAGCAGGTGCTATTACTATACTTTTAACTGATCGAAACTTTAATACTTCTTTCTTTGATCCTGCAGGAGGAGGAGATCCTAT…	male	summer	M32	SRR31747273
SPH0276	sp.8	Megaselia pleuralis	Megaselia pleuralis genotype 005	AATAAATAATATAAGTTTTTGAATATTACCTCCTTCCTTAACTTTATTATTAGCCAGAAGTATAGTAGAAAACGGAGCTGGAACAGGATGAACTGTTTACCCCCCCCTTTCTTCTAGAATTGCCCACAGTGGAGCTTCTGTTGATTTAGCAATTTTTTCATTACATTTAGCGGGAATCTCTTCAATTTTAGGAGCTGTTAATTTTATTACAACTATTATTAATATACGATCAAGAGGTATTACTTTTGACCGAATACCTTTATTTGTTTGATCTGTAGGAATTACAGCACTACTACTATTATTATCTCTTCCAGTATTAGCTGGTGCTATTACCATACTATTAACTGATCGAAATTTTAATACCTCTTTCTTTGACCCTGCTGGAGGTGGAGACCCAAT…	male	summer	M32	SRR31747272
SPH0277	sp.52	Megaselia simulans	Megaselia simulans genotype 001	AATAAATAATATAAGATTTTGAATATTACCTCCTTCTTTAACTCTTTTGTTAGCCAGAAGTATAGTAGAAAATGGAGCTGGTACAGGATGAACTGTTTACCCCCCTCTTTCTGCTAATATTGCACATAGAGGAGCTTCTGTTGATTTAGCAATTTTTTCCCTCCACTTAGCGGGAATTTCTTCAATTCTTGGAGCTGTAAATTTTATTACTACAATTATTAATATACGATCTTCAGGAATTACTTTTGATCGAATACCTTTATTTGTGTGATCTGTAGGTATTACAGCTATTTTACTTTTATTATCTCTCCCAGTATTAGCTGGAGCTATTACAATATTATTAACAGATCGAAATTTTAATACATCTTTTTTTGATCCTGCAGGAGGAGGAGATCCAAT…	male	summer	M32	SRR31747271
SPH0278	sp.14	Triphleba sp. 001	Triphleba sp. 001 genotype 002	AATAAATAATATAAGATTTTGAATATTACCTCCTTCCTTAACATTACTATTAGCCAGCAGTATAGTAGAAAATGGGGCTGGAACAGGATGAACAGTTTATCCTCCTTTATCAGCTAATATTGCACATAGAGGAGCTTCTGTTGATTTAGCAATTTTTTCTTTACACCTAGCAGGAATTTCTTCAATTTTAGGAGCTGTTAATTTTATTACTACAATTATTAATATACGATCATCTGGTATTACTTTTGATCGAATACCTTTATTTGTATGATCTGTAGGAATCACAGCTTTATTATTATTATTATCTTTACCTGTTTTAGCAGGAGCTATTACAATATTATTAACAGATCGAAATTTTAATACATCATTCTTTGATCCAGCAGGAGGAGGAGATCCAAT…	male	summer	M32	SRR31747739
SPH0279	sp.138	Megaselia sp. 083	Megaselia sp. 083 genotype 001	AATAAATAATATAAGATTCTGAATATTACCTCCATCATTAACTCTTTTATTAGCCAGAAGTATAGTAGAAAACGGAGCTGGAACAGGATGAACAGTTTATCCTCCTCTTTCTTCTAGAATTGCTCATAGTGGAGCTTCAGTAGATTTAGCAATTTTCTCACTTCATTTAGCTGGAATTTCTTCAATTTTAGGAGCTGTAAATTTTATTACTACTATTATTAATATACGCTCATCAGGAATTACTTTTGATCGAATACCTTTATTTGTATGATCTGTAGGAATTACCGCTTTATTACTTTTACTTTCACTTCCTGTATTAGCAGGTGCTATTACTATACTTTTAACAGATCGAAACTTTAATACCTCTTTTTTTGATCCTGCTGGAGGAGGAGATCCTAT…	male	summer	M32	SRR31747738
SPH0280	sp.139	Megaselia sp. 084	Megaselia sp. 084 genotype 001	TATAAATAATATAAGATTTTGAATATTACCTCCTTCCCTAACACTTTTATTAGCAAGAAGTATAGTAGAAAATGGAGCTGGAACAGGATGAACAGTTTACCCCCCTCTTTCTTCTAGAATCGCTCATAGAGGCGCTTCTGTAGATTTAGCTATTTTTTCTCTTCATTTAGCCGGAATCTCTAGAATTTTAGGAGCCGTAAATTTTATTACTACAATTATTAATATACGATCTTCAGGAATTACTTTTGACCGAATACCTCTATTTGTTTGATCAGTAGGAATTACTGCTCTTCTTTTACTTCTTTCACTTCCTGTATTAGCAGGAGCTATTACTATACTTTTAACTGACCGAAACTTTAATACTTCCTTTTTTGATCCCGCAGGAGGTGGAGACCCTAT…	male	summer	M32	SRR31747737
SPH0281	sp.59	Megaselia crassipes	Megaselia crassipes genotype 001	AATAAATAATATAAGTTTTTGAATATTACCTCCATCTTTAACACTTTTATTAGCAAGTAGTATAGTAGAAAATGGAGCTGGAACAGGATGAACTGTTTATCCTCCACTTTCATCAAGTATTGCTCATAGAGGTGCTTCTGTTGATTTAGCAATTTTTTCTCTTCATTTAGCAGGAATTTCCTCAATTTTAGGAGCTGTAAATTTTATTACTACAATTATTAATATACGATCCCCTGGAATTTCATTTGATCGAATATCTTTATTTGTTTGATCTATTGGTATTACTGCTCTTTTACTTCTATTATCTCTTCCTGTTCTTGCAGGAGCTATTACAATATTATTAACTGATCGAAATTTTAATACATCATTTTTTGACCCAGCAGGAGGAGGAGATCCAAT…	male	summer	M32	SRR31747736
SPH0282	sp.14	Triphleba sp. 001	Triphleba sp. 001 genotype 002	AATAAATAATATAAGATTTTGAATATTACCTCCTTCCTTAACATTACTATTAGCCAGCAGTATAGTAGAAAATGGGGCTGGAACAGGATGAACAGTTTATCCTCCTTTATCAGCTAATATTGCACATAGAGGAGCTTCTGTTGATTTAGCAATTTTTTCTTTACACCTAGCAGGAATTTCTTCAATTTTAGGAGCTGTTAATTTTATTACTACAATTATTAATATACGATCATCTGGTATTACTTTTGATCGAATACCTTTATTTGTATGATCTGTAGGAATCACAGCTTTATTATTATTATTATCTTTACCTGTTTTAGCAGGAGCTATTACAATATTATTAACAGATCGAAATTTTAATACATCATTCTTTGATCCAGCAGGAGGAGGAGATCCAAT…	male	summer	M32	SRR31747735
SPH0283	sp.7	Megaselia pulicaria complex sp. 001	Megaselia pulicaria complex sp. 001 genotype 001	AATAAATAATATAAGTTTTTGAATATTACCTCCTTCTTTAACTCTTTTATTAGCCAGAAGTATAGTAGAAAATGGAGCAGGTACTGGATGAACAGTTTATCCTCCACTTTCTTCTAGAATTGCTCATAGAGGGGCTTCAGTTGATTTAGCAATTTTCTCTTTACACTTAGCTGGGATTTCTTCAATTTTAGGTGCTGTAAATTTTATTACTACAATTATTAACATACGATCTTCAGGAATTACTTTTGATCGAATACCTTTATTTGTTTGATCAGTAGGAATTACTGCTCTTTTATTACTTTTATCTTTACCTGTATTAGCAGGAGCTATTACTATACTTTTAACTGATCGAAATTTTAATACCTCATTTTTTGATCCTGCAGGAGGAGGTGACCCAAT…	male	summer	M32	SRR31747734
SPH0289	sp.55	Megaselia sp. 029	Megaselia sp. 029 genotype 001	AATAAATAATATAAGTTTCTGAATATTACCTCCTTCTTTAACTCTTTTATTAGCCAGAAGTATAGTAGAAAATGGAGCAGGTACTGGATGGACAGTTTATCCTCCACTTTCTTCTAGAATTGCCCATAGAGGAGCTTCTGTTGATTTAGCAATTTTTTCATTACATCTAGCAGGAATTTCTTCAATTTTAGGAGCTGTAAATTTTATTACAACAATTATTAATATACGATCTAGAGGAATTACTTTTGATCGAATACCTTTATTTGTTTGATCAGTTGGAATTACTGCTCTATTATTACTTTTATCCTTACCAGTATTAGCTGGTGCTATTACAATACTTTTAACAGATCGAAATTTTAATACTTCATTTTTTGATCCTGCTGGAGGAGGAGATCCTAT…	female	summer	M32	SRR31747733
SPH0290	sp.18	Megaselia nigriceps	Megaselia nigriceps genotype 010	AATAAATAATATAAGATTTTGAATATTACCTCCTTCATTAACTCTTTTATTAGCCAGAAGTATAGTAGAAAATGGAGCTGGTACAGGATGAACTGTTTATCCTCCACTTTCTGCTAATATTGCACACAGAGGAGCTTCTGTTGATTTAGCAATTTTTTCTCTTCATTTAGCGGGAATTTCTTCAATTCTTGGAGCCGTAAACTTTATTACTACAATTATTAATATACGATCATCAGGAATTACTTTTGATCGAATACCTTTATTTGTATGATCTGTAGGAATTACAGCTATCCTACTTTTATTATCTCTCCCAGTATTAGCTGGAGCTATTACTATACTATTAACAGATCGAAATTTTAACACATCTTTTTTTGATCCTGCAGGAGGAGGTGATCCAAT…	female	summer	M32	SRR31747732
SPH0291	sp.6	Megaselia sp. 005	Megaselia sp. 005 genotype 001	AATAAATAATATAAGATTTTGAATATTACCTCCTTCTCTTACTCTTTTATTAGCCAGAAGTATAGTAGAAAATGGAGCTGGAACTGGATGAACAGTTTACCCTCCACTTTCTTCTAGAATTGCTCATAGAGGAGCTTCTGTAGATTTAGCTATTTTTTCTTTACATTTAGCAGGAATTTCATCAATTTTAGGGGCTGTAAATTTTATTACAACAATTATTAATATACGATCTTCAGGAATTACTTTTGATCGTATACCATTATTCGTCTGATCAGTTGGTATTACAGCTATTCTTTTATTATTATCTTTACCTGTATTAGCAGGAGCTATTACTATATTATTGACAGATCGAAATTTTAATACTTCTTTCTTTGATCCTGCTGGTGGAGGAGATCCAAT…	female	summer	M32	SRR31747731
SPH0292	sp.6	Megaselia sp. 005	Megaselia sp. 005 genotype 001	AATAAATAATATAAGATTTTGAATATTACCTCCTTCTCTTACTCTTTTATTAGCCAGAAGTATAGTAGAAAATGGAGCTGGAACTGGATGAACAGTTTACCCTCCACTTTCTTCTAGAATTGCTCATAGAGGAGCTTCTGTAGATTTAGCTATTTTTTCTTTACATTTAGCAGGAATTTCATCAATTTTAGGGGCTGTAAATTTTATTACAACAATTATTAATATACGATCTTCAGGAATTACTTTTGATCGTATACCATTATTCGTCTGATCAGTTGGTATTACAGCTATTCTTTTATTATTATCTTTACCTGTATTAGCAGGAGCTATTACTATATTATTGACAGATCGAAATTTTAATACTTCTTTCTTTGATCCTGCTGGTGGAGGAGATCCAAT…	female	summer	M32	SRR31747730
SPH0293	sp.7	Megaselia pulicaria complex sp. 001	Megaselia pulicaria complex sp. 001 genotype 001	AATAAATAATATAAGTTTTTGAATATTACCTCCTTCTTTAACTCTTTTATTAGCCAGAAGTATAGTAGAAAATGGAGCAGGTACTGGATGAACAGTTTATCCTCCACTTTCTTCTAGAATTGCTCATAGAGGGGCTTCAGTTGATTTAGCAATTTTCTCTTTACACTTAGCTGGGATTTCTTCAATTTTAGGTGCTGTAAATTTTATTACTACAATTATTAACATACGATCTTCAGGAATTACTTTTGATCGAATACCTTTATTTGTTTGATCAGTAGGAATTACTGCTCTTTTATTACTTTTATCTTTACCTGTATTAGCAGGAGCTATTACTATACTTTTAACTGATCGAAATTTTAATACCTCATTTTTTGATCCTGCAGGAGGAGGTGACCCAAT…	female	summer	M32	SRR31747728
SPH0295	sp.1	Megaselia sp. 001	Megaselia sp. 001 genotype 006	AATAAATAATATAAGATTTTGAATATTACCTCCGTCATTAACTCTTTTATTAGCCAGAAGTATAGTAGAAAACGGAGCTGGAACAGGGTGAACAGTTTATCCTCCTCTTTCATCAAGAATTGCTCATAGTGGAGCTTCAGTTGATTTAGCAATTTTCTCACTTCATCTAGCTGGGATTTCTTCAATTTTAGGTGCTGTAAATTTCATTACTACTATTATTAATATACGTTCATCAGGAATCACTTTTGATCGAATACCTTTATTTGTATGATCAGTAGGAATTACTGCTTTATTACTTTTACTTTCACTTCCTGTTTTAGCAGGTGCTATTACTATACTTTTAACTGATCGAAACTTTAATACTTCTTTCTTTGATCCTGCAGGAGGAGGAGATCCAAT…	female	summer	M32	SRR31747727
SPH0296	sp.1	Megaselia sp. 001	Megaselia sp. 001 genotype 003	AATAAATAATATAAGATTTTGAATATTACCTCCGTCATTAACTCTTTTATTAGCCAGAAGTATAGTAGAAAACGGAGCTGGAACAGGATGAACAGTTTATCCTCCTCTTTCATCAAGAATTGCTCATAGTGGAGCTTCAGTTGATTTAGCAATTTTCTCACTTCATCTAGCTGGGATTTCTTCAATTTTAGGTGCTGTAAATTTCATTACTACTATTATTAATATACGTTCATCAGGAATCACTTTTGATCGAATACCTTTATTTGTATGATCAGTAGGAATTACTGCTTTATTACTTTTACTTTCACTTCCTGTTTTAGCAGGTGCTATTACTATACTTTTAACTGATCGAAACTTTAATACTTCTTTCTTTGATCCTGCAGGAGGAGGAGATCCTAT…	female	summer	M32	SRR31747726
SPH0297	sp.1	Megaselia sp. 001	Megaselia sp. 001 genotype 001	AATAAATAATATAAGATTTTGAATATTACCTCCGTCATTAACTCTTTTATTAGCCAGAAGTATAGTAGAAAACGGAGCTGGAACAGGGTGAACAGTTTATCCTCCTCTTTCATCAAGAATTGCTCATAGTGGAGCTTCAGTTGATTTAGCAATTTTCTCACTTCATCTAGCTGGGATTTCTTCAATTTTAGGTGCTGTAAATTTCATTACTACTATTATTAATATACGTTCATCAGGAATCACTTTTGATCGAATACCTTTATTTGTATGATCAGTAGGAATTACTGCTTTATTACTTTTACTTTCACTTCCTGTTTTAGCAGGTGCTATTACTATACTTTTAACTGATCGAAACTTTAATACTTCTTTCTTTGATCCTGCAGGAGGAGGAGATCCTAT…	female	summer	M32	SRR31747725
SPH0298	sp.1	Megaselia sp. 001	Megaselia sp. 001 genotype 002	AATAAATAATATAAGATTTTGAATATTACCTCCATCATTAACTCTTTTATTAGCCAGAAGTATAGTAGAAAACGGAGCTGGAACAGGATGAACAGTTTATCCTCCTCTTTCATCAAGAATTGCTCATAGTGGAGCTTCAGTTGATTTAGCAATTTTCTCACTTCATCTAGCTGGGATTTCTTCAATTTTAGGTGCTGTAAATTTCATTACTACTATTATTAATATACGTTCATCAGGAATCACTTTTGATCGAATACCTTTATTTGTATGATCAGTAGGAATTACTGCTTTATTACTTTTACTTTCACTTCCTGTTTTAGCAGGTGCTATTACTATACTTTTAACTGATCGAAACTTTAATACTTCTTTCTTTGATCCTGCAGGAGGAGGAGATCCTAT…	female	summer	M32	SRR31747724
SPH0299	sp.1	Megaselia sp. 001	Megaselia sp. 001 genotype 001	AATAAATAATATAAGATTTTGAATATTACCTCCGTCATTAACTCTTTTATTAGCCAGAAGTATAGTAGAAAACGGAGCTGGAACAGGGTGAACAGTTTATCCTCCTCTTTCATCAAGAATTGCTCATAGTGGAGCTTCAGTTGATTTAGCAATTTTCTCACTTCATCTAGCTGGGATTTCTTCAATTTTAGGTGCTGTAAATTTCATTACTACTATTATTAATATACGTTCATCAGGAATCACTTTTGATCGAATACCTTTATTTGTATGATCAGTAGGAATTACTGCTTTATTACTTTTACTTTCACTTCCTGTTTTAGCAGGTGCTATTACTATACTTTTAACTGATCGAAACTTTAATACTTCTTTCTTTGATCCTGCAGGAGGAGGAGATCCTAT…	female	summer	M32	SRR31747723
SPH0300	sp.59	Megaselia crassipes	Megaselia crassipes genotype 001	AATAAATAATATAAGTTTTTGAATATTACCTCCATCTTTAACACTTTTATTAGCAAGTAGTATAGTAGAAAATGGAGCTGGAACAGGATGAACTGTTTATCCTCCACTTTCATCAAGTATTGCTCATAGAGGTGCTTCTGTTGATTTAGCAATTTTTTCTCTTCATTTAGCAGGAATTTCCTCAATTTTAGGAGCTGTAAATTTTATTACTACAATTATTAATATACGATCCCCTGGAATTTCATTTGATCGAATATCTTTATTTGTTTGATCTATTGGTATTACTGCTCTTTTACTTCTATTATCTCTTCCTGTTCTTGCAGGAGCTATTACAATATTATTAACTGATCGAAATTTTAATACATCATTTTTTGACCCAGCAGGAGGAGGAGATCCAAT…	female	summer	M32	SRR31747722
SPH0301	sp.1	Megaselia sp. 001	Megaselia sp. 001 genotype 001	AATAAATAATATAAGATTTTGAATATTACCTCCGTCATTAACTCTTTTATTAGCCAGAAGTATAGTAGAAAACGGAGCTGGAACAGGGTGAACAGTTTATCCTCCTCTTTCATCAAGAATTGCTCATAGTGGAGCTTCAGTTGATTTAGCAATTTTCTCACTTCATCTAGCTGGGATTTCTTCAATTTTAGGTGCTGTAAATTTCATTACTACTATTATTAATATACGTTCATCAGGAATCACTTTTGATCGAATACCTTTATTTGTATGATCAGTAGGAATTACTGCTTTATTACTTTTACTTTCACTTCCTGTTTTAGCAGGTGCTATTACTATACTTTTAACTGATCGAAACTTTAATACTTCTTTCTTTGATCCTGCAGGAGGAGGAGATCCTAT…	female	summer	M32	SRR31747721
SPH0302	sp.1	Megaselia sp. 001	Megaselia sp. 001 genotype 001	AATAAATAATATAAGATTTTGAATATTACCTCCGTCATTAACTCTTTTATTAGCCAGAAGTATAGTAGAAAACGGAGCTGGAACAGGGTGAACAGTTTATCCTCCTCTTTCATCAAGAATTGCTCATAGTGGAGCTTCAGTTGATTTAGCAATTTTCTCACTTCATCTAGCTGGGATTTCTTCAATTTTAGGTGCTGTAAATTTCATTACTACTATTATTAATATACGTTCATCAGGAATCACTTTTGATCGAATACCTTTATTTGTATGATCAGTAGGAATTACTGCTTTATTACTTTTACTTTCACTTCCTGTTTTAGCAGGTGCTATTACTATACTTTTAACTGATCGAAACTTTAATACTTCTTTCTTTGATCCTGCAGGAGGAGGAGATCCTAT…	female	summer	M32	SRR31747720
SPH0303	sp.36	Megaselia sp. 018	Megaselia sp. 018 genotype 001	AATAAATAATATAAGATTTTGAATATTACCTCCTTCTTTAACTCTTTTATTAGCCAGAAGTATAGTGGAAAATGGAGCTGGAACTGGATGAACAGTTTATCCTCCTCTTTCTTCAAGAATTGCTCATAGTGGAGCTTCTGTTGATTTAGCAATTTTCTCTTTACATTTAGCAGGTATCTCTTCCATTTTAGGAGCTGTAAATTTTATTACAACAATTATTAATATACGATCATCAGGAATTACTTTTGATCGAATACCTTTATTTGTGTGGTCTGTTGGTATTACCGCTCTTTTACTTTTGTTGTCTCTCCCTGTTTTAGCTGGAGCTATTACTATATTATTAACTGATCGAAATTTTAATACATCTTTCTTTGATCCAGCAGGAGGAGGAGATCCAAT…	female	summer	M32	SRR31747719
SPH0305	sp.40	Megaselia flava	Megaselia flava genotype 001	AATAAATAATATAAGTTTTTGAATACTTCCTCCTTCTCTTACACTATTGTTAGCCAGTAGTATAGTAGAAAATGGAGCTGGTACAGGATGAACTGTATACCCTCCTCTTTCATCTAGAATTGCTCATAGAGGAGCTTCTGTTGATTTAGCAATTTTTTCTCTTCATTTAGCTGGAATTTCCTCAATTTTAGGAGCAGTTAATTTTATTACAACAATTATTAATATACGATCATCAGGAATTACTTTTGATCGAATACCTTTATTTGTCTGATCTGTTGGAATTACTGCTTTATTATTACTTTTATCCTTACCTGTATTAGCAGGAGCTATTACAATATTATTAACTGATCGAAATTTTAATACTTCATTCTTTGACCCTGCTGGTGGAGGAGATCCTAT…	female	summer	M32	SRR31747717
SPH0306	sp.45	Megaselia sp. 024	Megaselia sp. 024 genotype 001	AATAAATAATATAAGATTTTGAATACTACCTCCTTCATTAACTTTATTATTAGCCAGAAGTATAGTAGAAAACGGAGCTGGAACAGGATGAACTGTTTATCCTCCTCTTTCTTCTAGTATTGCACATAGTGGGGCTTCTGTTGATTTAGCAATTTTTTCTCTACATTTAGCTGGAATTTCTTCAATTTTAGGAGCTGTGAATTTTATTACTACTATTATTAATATACGATCAGCTGGAATCACTTTTGATCGAATACCTTTATTTGTTTGATCTGTAGGAATTACAGCTTTATTACTTTTATTATCTCTCCCTGTTTTAGCTGGAGCTATTACTATACTTTTAACAGATCGAAATTTTAATACATCTTTCTTTGATCCTGCCGGAGGAGGAGACCCAAT…	female	summer	M32	SRR31747517
SPH0308	sp.33	Megaselia xanthophila	Megaselia xanthophila genotype 001	AATAAATAATATAAGATTTTGAATATTACCTCCTTCTCTTACCCTATTATTAGCCAGAAGTATGGTAGAAAATGGAGCTGGAACTGGATGAACAGTTTACCCTCCTCTTTCTTCTAGAATTGCTCACAGAGGAGCTTCTGTAGATTTAGCTATTTTCTCTTTACATTTAGCAGGAATTTCATCAATTTTAGGAGCAGTAAATTTTATTACAACAATCATTAATATACGATCTTCAGGAATTACTTTTGATCGTATACCATTATTCGTTTGATCAGTTGGTATTACAGCTCTACTTTTACTATTATCTTTACCTGTATTAGCAGGAGCTATTACTATATTATTAACAGATCGAAATTTTAATACTTCTTTCTTTGACCCTGCCGGTGGAGGAGATCCAAT…	female	summer	M32	SRR31747516
SPH0309	sp.1	Megaselia sp. 001	Megaselia sp. 001 genotype 003	AATAAATAATATAAGATTTTGAATATTACCTCCGTCATTAACTCTTTTATTAGCCAGAAGTATAGTAGAAAACGGAGCTGGAACAGGATGAACAGTTTATCCTCCTCTTTCATCAAGAATTGCTCATAGTGGAGCTTCAGTTGATTTAGCAATTTTCTCACTTCATCTAGCTGGGATTTCTTCAATTTTAGGTGCTGTAAATTTCATTACTACTATTATTAATATACGTTCATCAGGAATCACTTTTGATCGAATACCTTTATTTGTATGATCAGTAGGAATTACTGCTTTATTACTTTTACTTTCACTTCCTGTTTTAGCAGGTGCTATTACTATACTTTTAACTGATCGAAACTTTAATACTTCTTTCTTTGATCCTGCAGGAGGAGGAGATCCTAT…	female	summer	M32	SRR31747515
SPH0310	sp.1	Megaselia sp. 001	Megaselia sp. 001 genotype 001	AATAAATAATATAAGATTTTGAATATTACCTCCGTCATTAACTCTTTTATTAGCCAGAAGTATAGTAGAAAACGGAGCTGGAACAGGGTGAACAGTTTATCCTCCTCTTTCATCAAGAATTGCTCATAGTGGAGCTTCAGTTGATTTAGCAATTTTCTCACTTCATCTAGCTGGGATTTCTTCAATTTTAGGTGCTGTAAATTTCATTACTACTATTATTAATATACGTTCATCAGGAATCACTTTTGATCGAATACCTTTATTTGTATGATCAGTAGGAATTACTGCTTTATTACTTTTACTTTCACTTCCTGTTTTAGCAGGTGCTATTACTATACTTTTAACTGATCGAAACTTTAATACTTCTTTCTTTGATCCTGCAGGAGGAGGAGATCCTAT…	female	summer	M32	SRR31747514
SPH0311	sp.1	Megaselia sp. 001	Megaselia sp. 001 genotype 001	AATAAATAATATAAGATTTTGAATATTACCTCCGTCATTAACTCTTTTATTAGCCAGAAGTATAGTAGAAAACGGAGCTGGAACAGGGTGAACAGTTTATCCTCCTCTTTCATCAAGAATTGCTCATAGTGGAGCTTCAGTTGATTTAGCAATTTTCTCACTTCATCTAGCTGGGATTTCTTCAATTTTAGGTGCTGTAAATTTCATTACTACTATTATTAATATACGTTCATCAGGAATCACTTTTGATCGAATACCTTTATTTGTATGATCAGTAGGAATTACTGCTTTATTACTTTTACTTTCACTTCCTGTTTTAGCAGGTGCTATTACTATACTTTTAACTGATCGAAACTTTAATACTTCTTTCTTTGATCCTGCAGGAGGAGGAGATCCTAT…	female	summer	M32	SRR31747513
SPH0312	sp.1	Megaselia sp. 001	Megaselia sp. 001 genotype 001	AATAAATAATATAAGATTTTGAATATTACCTCCGTCATTAACTCTTTTATTAGCCAGAAGTATAGTAGAAAACGGAGCTGGAACAGGGTGAACAGTTTATCCTCCTCTTTCATCAAGAATTGCTCATAGTGGAGCTTCAGTTGATTTAGCAATTTTCTCACTTCATCTAGCTGGGATTTCTTCAATTTTAGGTGCTGTAAATTTCATTACTACTATTATTAATATACGTTCATCAGGAATCACTTTTGATCGAATACCTTTATTTGTATGATCAGTAGGAATTACTGCTTTATTACTTTTACTTTCACTTCCTGTTTTAGCAGGTGCTATTACTATACTTTTAACTGATCGAAACTTTAATACTTCTTTCTTTGATCCTGCAGGAGGAGGAGATCCTAT…	female	summer	M32	SRR31747512
SPH0313	sp.1	Megaselia sp. 001	Megaselia sp. 001 genotype 001	AATAAATAATATAAGATTTTGAATATTACCTCCGTCATTAACTCTTTTATTAGCCAGAAGTATAGTAGAAAACGGAGCTGGAACAGGGTGAACAGTTTATCCTCCTCTTTCATCAAGAATTGCTCATAGTGGAGCTTCAGTTGATTTAGCAATTTTCTCACTTCATCTAGCTGGGATTTCTTCAATTTTAGGTGCTGTAAATTTCATTACTACTATTATTAATATACGTTCATCAGGAATCACTTTTGATCGAATACCTTTATTTGTATGATCAGTAGGAATTACTGCTTTATTACTTTTACTTTCACTTCCTGTTTTAGCAGGTGCTATTACTATACTTTTAACTGATCGAAACTTTAATACTTCTTTCTTTGATCCTGCAGGAGGAGGAGATCCTAT…	female	summer	M32	SRR31747511
SPH0314	sp.1	Megaselia sp. 001	Megaselia sp. 001 genotype 001	AATAAATAATATAAGATTTTGAATATTACCTCCGTCATTAACTCTTTTATTAGCCAGAAGTATAGTAGAAAACGGAGCTGGAACAGGGTGAACAGTTTATCCTCCTCTTTCATCAAGAATTGCTCATAGTGGAGCTTCAGTTGATTTAGCAATTTTCTCACTTCATCTAGCTGGGATTTCTTCAATTTTAGGTGCTGTAAATTTCATTACTACTATTATTAATATACGTTCATCAGGAATCACTTTTGATCGAATACCTTTATTTGTATGATCAGTAGGAATTACTGCTTTATTACTTTTACTTTCACTTCCTGTTTTAGCAGGTGCTATTACTATACTTTTAACTGATCGAAACTTTAATACTTCTTTCTTTGATCCTGCAGGAGGAGGAGATCCTAT…	female	summer	M32	SRR31747510
SPH0315	sp.6	Megaselia sp. 005	Megaselia sp. 005 genotype 001	AATAAATAATATAAGATTTTGAATATTACCTCCTTCTCTTACTCTTTTATTAGCCAGAAGTATAGTAGAAAATGGAGCTGGAACTGGATGAACAGTTTACCCTCCACTTTCTTCTAGAATTGCTCATAGAGGAGCTTCTGTAGATTTAGCTATTTTTTCTTTACATTTAGCAGGAATTTCATCAATTTTAGGGGCTGTAAATTTTATTACAACAATTATTAATATACGATCTTCAGGAATTACTTTTGATCGTATACCATTATTCGTCTGATCAGTTGGTATTACAGCTATTCTTTTATTATTATCTTTACCTGTATTAGCAGGAGCTATTACTATATTATTGACAGATCGAAATTTTAATACTTCTTTCTTTGATCCTGCTGGTGGAGGAGATCCAAT…	female	summer	M32	SRR31747509
SPH0316	sp.1	Megaselia sp. 001	Megaselia sp. 001 genotype 001	AATAAATAATATAAGATTTTGAATATTACCTCCGTCATTAACTCTTTTATTAGCCAGAAGTATAGTAGAAAACGGAGCTGGAACAGGGTGAACAGTTTATCCTCCTCTTTCATCAAGAATTGCTCATAGTGGAGCTTCAGTTGATTTAGCAATTTTCTCACTTCATCTAGCTGGGATTTCTTCAATTTTAGGTGCTGTAAATTTCATTACTACTATTATTAATATACGTTCATCAGGAATCACTTTTGATCGAATACCTTTATTTGTATGATCAGTAGGAATTACTGCTTTATTACTTTTACTTTCACTTCCTGTTTTAGCAGGTGCTATTACTATACTTTTAACTGATCGAAACTTTAATACTTCTTTCTTTGATCCTGCAGGAGGAGGAGATCCTAT…	female	summer	M32	SRR31747507
SPH0317	sp.1	Megaselia sp. 001	Megaselia sp. 001 genotype 001	AATAAATAATATAAGATTTTGAATATTACCTCCGTCATTAACTCTTTTATTAGCCAGAAGTATAGTAGAAAACGGAGCTGGAACAGGGTGAACAGTTTATCCTCCTCTTTCATCAAGAATTGCTCATAGTGGAGCTTCAGTTGATTTAGCAATTTTCTCACTTCATCTAGCTGGGATTTCTTCAATTTTAGGTGCTGTAAATTTCATTACTACTATTATTAATATACGTTCATCAGGAATCACTTTTGATCGAATACCTTTATTTGTATGATCAGTAGGAATTACTGCTTTATTACTTTTACTTTCACTTCCTGTTTTAGCAGGTGCTATTACTATACTTTTAACTGATCGAAACTTTAATACTTCTTTCTTTGATCCTGCAGGAGGAGGAGATCCTAT…	female	summer	M32	SRR31747506
SPH0319	sp.1	Megaselia sp. 001	Megaselia sp. 001 genotype 001	AATAAATAATATAAGATTTTGAATATTACCTCCGTCATTAACTCTTTTATTAGCCAGAAGTATAGTAGAAAACGGAGCTGGAACAGGGTGAACAGTTTATCCTCCTCTTTCATCAAGAATTGCTCATAGTGGAGCTTCAGTTGATTTAGCAATTTTCTCACTTCATCTAGCTGGGATTTCTTCAATTTTAGGTGCTGTAAATTTCATTACTACTATTATTAATATACGTTCATCAGGAATCACTTTTGATCGAATACCTTTATTTGTATGATCAGTAGGAATTACTGCTTTATTACTTTTACTTTCACTTCCTGTTTTAGCAGGTGCTATTACTATACTTTTAACTGATCGAAACTTTAATACTTCTTTCTTTGATCCTGCAGGAGGAGGAGATCCTAT…	female	summer	M32	SRR31747505
SPH0320	sp.1	Megaselia sp. 001	Megaselia sp. 001 genotype 001	AATAAATAATATAAGATTTTGAATATTACCTCCGTCATTAACTCTTTTATTAGCCAGAAGTATAGTAGAAAACGGAGCTGGAACAGGGTGAACAGTTTATCCTCCTCTTTCATCAAGAATTGCTCATAGTGGAGCTTCAGTTGATTTAGCAATTTTCTCACTTCATCTAGCTGGGATTTCTTCAATTTTAGGTGCTGTAAATTTCATTACTACTATTATTAATATACGTTCATCAGGAATCACTTTTGATCGAATACCTTTATTTGTATGATCAGTAGGAATTACTGCTTTATTACTTTTACTTTCACTTCCTGTTTTAGCAGGTGCTATTACTATACTTTTAACTGATCGAAACTTTAATACTTCTTTCTTTGATCCTGCAGGAGGAGGAGATCCTAT…	female	summer	M32	SRR31747504
SPH0321	sp.18	Megaselia nigriceps	Megaselia nigriceps genotype 002	AATAAATAATATAAGATTTTGAATATTACCTCCTTCATTAACTCTTTTATTAGCCAGAAGTATAGTAGAAAATGGAGCTGGTACAGGATGAACTGTTTATCCTCCACTTTCTGCTAATATTGCACACAGAGGAGCTTCTGTTGATTTAGCAATTTTTTCTCTTCATTTAGCGGGAATTTCTTCAATTCTTGGAGCCGTAAACTTTATTACTACAATTATTAATATACGATCATCAGGAATTACTTTTGATCGAATACCTTTATTTGTATGATCTGTAGGAATTACAGCTATCCTACTTTTATTATCTCTCCCAGTATTAGCCGGAGCTATTACTATACTATTAACAGATCGAAATTTTAATACATCTTTTTTTGATCCTGCAGGAGGAGGTGATCCAAT…	female	summer	M32	SRR31747503
SPH0322	sp.26	Megaselia sp. 012	Megaselia sp. 012 genotype 007	AATAAATAATATAAGATTTTGAATACTTCCCCCATCTTTAACCCTTCTGTTAGCCAGAAGTATAGTTGAAAACGGAGCTGGAACAGGATGAACTGTATACCCTCCCCTTTCTTCAAGAATTGCTCATAGAGGAGCTTCAGTTGATTTAGCTATTTTTTCATTACACCTAGCTGGAATTTCATCAATTCTAGGGGCTGTAAATTTTATTACCACAATTATTAATATACGATCTTCAGGAATTACTTTTGATCGAATACCTTTATTTGTTTGATCTGTAGGTATTACTGCTTTATTACTATTATTGTCTCTACCAGTCCTTGCAGGAGCTATTACTATGTTATTAACAGATCGAAACTTTAATACATCATTTTTTGATCCTGCTGGAGGAGGTGACCCTAT…	female	summer	M32	SRR31747502
SPH0323	sp.1	Megaselia sp. 001	Megaselia sp. 001 genotype 001	AATAAATAATATAAGATTTTGAATATTACCTCCGTCATTAACTCTTTTATTAGCCAGAAGTATAGTAGAAAACGGAGCTGGAACAGGGTGAACAGTTTATCCTCCTCTTTCATCAAGAATTGCTCATAGTGGAGCTTCAGTTGATTTAGCAATTTTCTCACTTCATCTAGCTGGGATTTCTTCAATTTTAGGTGCTGTAAATTTCATTACTACTATTATTAATATACGTTCATCAGGAATCACTTTTGATCGAATACCTTTATTTGTATGATCAGTAGGAATTACTGCTTTATTACTTTTACTTTCACTTCCTGTTTTAGCAGGTGCTATTACTATACTTTTAACTGATCGAAACTTTAATACTTCTTTCTTTGATCCTGCAGGAGGAGGAGATCCTAT…	female	summer	M32	SRR31747501
SPH0324	sp.26	Megaselia sp. 012	Megaselia sp. 012 genotype 005	AATAAATAATATAAGATTTTGAATACTTCCCCCATCTTTAACCCTTCTGTTAGCCAGAAGTATAGTTGAAAACGGAGCTGGAACAGGATGAACTGTATACCCTCCCCTTTCTTCAAGAATTGCTCATAGAGGAGCTTCAGTTGATTTAGCTATTTTTTCATTACACCTAGCTGGAATTTCATCAATTCTAGGGGCTGTAAATTTTATTACCACAATTATTAATATACGATCTTCAGGAATTACTTTTGATCGAATACCTTTATTTGTTTGATCTGTAGGTATTACTGCTTTATTACTATTATTGTCTCTACCAGTCCTTGCAGGAGCTATTACTATGTTATTAACAGATCGAAACTTTAATACATCATTTTTTGATCCTGCTGGAGGAGGTGATCCTAT…	female	summer	M32	SRR31747500
SPH0325	sp.1	Megaselia sp. 001	Megaselia sp. 001 genotype 018	AATAAATAATATAAGATTTTGAATATTACCTCCATCATTAACTCTTTTATTAGCCAGAAGTATAGTAGAAAACGGAGCTGGAACAGGGTGAACAGTTTATCCTCCTCTTTCGTCAAGAATTGCTCATAGTGGAGCTTCAGTTGATTTAGCAATTTTCTCACTTCATCTAGCTGGGATTTCTTCAATTTTAGGTGCTGTAAATTTCATTACTACTATTATTAATATACGTTCATCAGGAATCACTTTTGATCGAATACCTTTATTTGTATGATCAGTAGGAATTACTGCTTTATTACTTTTACTTTCACTTCCTGTTTTAGCAGGTGCTATTACTATACTTTTAACTGATCGAAACTTTAATACTTCTTTCTTTGATCCTGCAGGAGGAGGAGATCCTAT…	female	summer	M32	SRR31747499
SPH0326	sp.140	Megaselia sp. 085	Megaselia sp. 085 genotype 001	AATAAATAATATAAGATTCTGAATATTACCTCCATCATTAACTTTATTATTAGCCAGAAGTATAGTAGAAAACGGAGCTGGAACAGGATGAACAGTTTATCCTCCTCTATCTTCTAGAATTGCCCATAGTGGGGCTTCAGTAGATTTAGCAATTTTTTCATTACATTTAGCTGGGATTTCTTCAATTTTAGGAGCCGTAAATTTTATTACTACTATTATTAATATACGATCATCAGGAATCACTTTTGATCGTATACCTTTATTTGTGTGATCAGTAGGAATTACTGCTTTATTACTTTTACTTTCACTTCCTGTTTTAGCTGGAGCTATTACAATACTTTTAACAGATCGAAATTTTAATACTTCTTTTTTTGATCCTGCTGGAGGAGGAGATCCAAT…	female	summer	M32	SRR31747498
SPH0327	sp.1	Megaselia sp. 001	Megaselia sp. 001 genotype 001	AATAAATAATATAAGATTTTGAATATTACCTCCGTCATTAACTCTTTTATTAGCCAGAAGTATAGTAGAAAACGGAGCTGGAACAGGGTGAACAGTTTATCCTCCTCTTTCATCAAGAATTGCTCATAGTGGAGCTTCAGTTGATTTAGCAATTTTCTCACTTCATCTAGCTGGGATTTCTTCAATTTTAGGTGCTGTAAATTTCATTACTACTATTATTAATATACGTTCATCAGGAATCACTTTTGATCGAATACCTTTATTTGTATGATCAGTAGGAATTACTGCTTTATTACTTTTACTTTCACTTCCTGTTTTAGCAGGTGCTATTACTATACTTTTAACTGATCGAAACTTTAATACTTCTTTCTTTGATCCTGCAGGAGGAGGAGATCCTAT…	female	summer	M32	SRR31747496
SPH0328	sp.1	Megaselia sp. 001	Megaselia sp. 001 genotype 001	AATAAATAATATAAGATTTTGAATATTACCTCCGTCATTAACTCTTTTATTAGCCAGAAGTATAGTAGAAAACGGAGCTGGAACAGGGTGAACAGTTTATCCTCCTCTTTCATCAAGAATTGCTCATAGTGGAGCTTCAGTTGATTTAGCAATTTTCTCACTTCATCTAGCTGGGATTTCTTCAATTTTAGGTGCTGTAAATTTCATTACTACTATTATTAATATACGTTCATCAGGAATCACTTTTGATCGAATACCTTTATTTGTATGATCAGTAGGAATTACTGCTTTATTACTTTTACTTTCACTTCCTGTTTTAGCAGGTGCTATTACTATACTTTTAACTGATCGAAACTTTAATACTTCTTTCTTTGATCCTGCAGGAGGAGGAGATCCTAT…	female	summer	M32	SRR31747495
SPH0329	sp.10	Megaselia pulicaria complex sp. 002	Megaselia pulicaria complex sp. 002 genotype 001	AATAAATAATATAAGTTTTTGAATATTACCTCCTTCTTTAACTCTTTTATTAGCCAGAAGTATAGTAGAAAATGGAGCAGGTACTGGATGAACAGTTTATCCTCCACTTTCTTCTAGAATTGCTCATAGAGGAGCTTCAGTTGATTTAGCAATTTTCTCTTTACATTTAGCTGGAATTTCTTCAATTTTAGGAGCTGTAAATTTTATTACTACAATTATCAATATACGATCTTCAGGAATTACTTTTGATCGAATACCTTTATTTGTTTGATCAGTAGGAATTACTGCTCTTTTATTACTTTTATCTTTACCTGTATTAGCAGGAGCTATTACTATACTCTTAACTGATCGAAACTTTAATACCTCATTTTTTGATCCTGCAGGAGGAGGTGACCCAAT…	female	summer	M32	SRR31747494
SPH0330	sp.1	Megaselia sp. 001	Megaselia sp. 001 genotype 001	AATAAATAATATAAGATTTTGAATATTACCTCCGTCATTAACTCTTTTATTAGCCAGAAGTATAGTAGAAAACGGAGCTGGAACAGGGTGAACAGTTTATCCTCCTCTTTCATCAAGAATTGCTCATAGTGGAGCTTCAGTTGATTTAGCAATTTTCTCACTTCATCTAGCTGGGATTTCTTCAATTTTAGGTGCTGTAAATTTCATTACTACTATTATTAATATACGTTCATCAGGAATCACTTTTGATCGAATACCTTTATTTGTATGATCAGTAGGAATTACTGCTTTATTACTTTTACTTTCACTTCCTGTTTTAGCAGGTGCTATTACTATACTTTTAACTGATCGAAACTTTAATACTTCTTTCTTTGATCCTGCAGGAGGAGGAGATCCTAT…	female	summer	M32	SRR31747061
SPH0332	sp.1	Megaselia sp. 001	Megaselia sp. 001 genotype 001	AATAAATAATATAAGATTTTGAATATTACCTCCGTCATTAACTCTTTTATTAGCCAGAAGTATAGTAGAAAACGGAGCTGGAACAGGGTGAACAGTTTATCCTCCTCTTTCATCAAGAATTGCTCATAGTGGAGCTTCAGTTGATTTAGCAATTTTCTCACTTCATCTAGCTGGGATTTCTTCAATTTTAGGTGCTGTAAATTTCATTACTACTATTATTAATATACGTTCATCAGGAATCACTTTTGATCGAATACCTTTATTTGTATGATCAGTAGGAATTACTGCTTTATTACTTTTACTTTCACTTCCTGTTTTAGCAGGTGCTATTACTATACTTTTAACTGATCGAAACTTTAATACTTCTTTCTTTGATCCTGCAGGAGGAGGAGATCCTAT…	female	summer	M32	SRR31747060
SPH0333	sp.1	Megaselia sp. 001	Megaselia sp. 001 genotype 001	AATAAATAATATAAGATTTTGAATATTACCTCCGTCATTAACTCTTTTATTAGCCAGAAGTATAGTAGAAAACGGAGCTGGAACAGGGTGAACAGTTTATCCTCCTCTTTCATCAAGAATTGCTCATAGTGGAGCTTCAGTTGATTTAGCAATTTTCTCACTTCATCTAGCTGGGATTTCTTCAATTTTAGGTGCTGTAAATTTCATTACTACTATTATTAATATACGTTCATCAGGAATCACTTTTGATCGAATACCTTTATTTGTATGATCAGTAGGAATTACTGCTTTATTACTTTTACTTTCACTTCCTGTTTTAGCAGGTGCTATTACTATACTTTTAACTGATCGAAACTTTAATACTTCTTTCTTTGATCCTGCAGGAGGAGGAGATCCTAT…	female	summer	M32	SRR31747059
SPH0334	sp.1	Megaselia sp. 001	Megaselia sp. 001 genotype 001	AATAAATAATATAAGATTTTGAATATTACCTCCGTCATTAACTCTTTTATTAGCCAGAAGTATAGTAGAAAACGGAGCTGGAACAGGGTGAACAGTTTATCCTCCTCTTTCATCAAGAATTGCTCATAGTGGAGCTTCAGTTGATTTAGCAATTTTCTCACTTCATCTAGCTGGGATTTCTTCAATTTTAGGTGCTGTAAATTTCATTACTACTATTATTAATATACGTTCATCAGGAATCACTTTTGATCGAATACCTTTATTTGTATGATCAGTAGGAATTACTGCTTTATTACTTTTACTTTCACTTCCTGTTTTAGCAGGTGCTATTACTATACTTTTAACTGATCGAAACTTTAATACTTCTTTCTTTGATCCTGCAGGAGGAGGAGATCCTAT…	female	summer	M32	SRR31747058
SPH0335	sp.1	Megaselia sp. 001	Megaselia sp. 001 genotype 001	AATAAATAATATAAGATTTTGAATATTACCTCCGTCATTAACTCTTTTATTAGCCAGAAGTATAGTAGAAAACGGAGCTGGAACAGGGTGAACAGTTTATCCTCCTCTTTCATCAAGAATTGCTCATAGTGGAGCTTCAGTTGATTTAGCAATTTTCTCACTTCATCTAGCTGGGATTTCTTCAATTTTAGGTGCTGTAAATTTCATTACTACTATTATTAATATACGTTCATCAGGAATCACTTTTGATCGAATACCTTTATTTGTATGATCAGTAGGAATTACTGCTTTATTACTTTTACTTTCACTTCCTGTTTTAGCAGGTGCTATTACTATACTTTTAACTGATCGAAACTTTAATACTTCTTTCTTTGATCCTGCAGGAGGAGGAGATCCTAT…	female	summer	M32	SRR31747057
SPH0337	sp.1	Megaselia sp. 001	Megaselia sp. 001 genotype 003	AATAAATAATATAAGATTTTGAATATTACCTCCGTCATTAACTCTTTTATTAGCCAGAAGTATAGTAGAAAACGGAGCTGGAACAGGATGAACAGTTTATCCTCCTCTTTCATCAAGAATTGCTCATAGTGGAGCTTCAGTTGATTTAGCAATTTTCTCACTTCATCTAGCTGGGATTTCTTCAATTTTAGGTGCTGTAAATTTCATTACTACTATTATTAATATACGTTCATCAGGAATCACTTTTGATCGAATACCTTTATTTGTATGATCAGTAGGAATTACTGCTTTATTACTTTTACTTTCACTTCCTGTTTTAGCAGGTGCTATTACTATACTTTTAACTGATCGAAACTTTAATACTTCTTTCTTTGATCCTGCAGGAGGAGGAGATCCTAT…	female	summer	M32	SRR31747056
SPH0338	sp.1	Megaselia sp. 001	Megaselia sp. 001 genotype 001	AATAAATAATATAAGATTTTGAATATTACCTCCGTCATTAACTCTTTTATTAGCCAGAAGTATAGTAGAAAACGGAGCTGGAACAGGGTGAACAGTTTATCCTCCTCTTTCATCAAGAATTGCTCATAGTGGAGCTTCAGTTGATTTAGCAATTTTCTCACTTCATCTAGCTGGGATTTCTTCAATTTTAGGTGCTGTAAATTTCATTACTACTATTATTAATATACGTTCATCAGGAATCACTTTTGATCGAATACCTTTATTTGTATGATCAGTAGGAATTACTGCTTTATTACTTTTACTTTCACTTCCTGTTTTAGCAGGTGCTATTACTATACTTTTAACTGATCGAAACTTTAATACTTCTTTCTTTGATCCTGCAGGAGGAGGAGATCCTAT…	female	summer	M32	SRR31747055
SPH0339	sp.36	Megaselia sp. 018	Megaselia sp. 018 genotype 001	AATAAATAATATAAGATTTTGAATATTACCTCCTTCTTTAACTCTTTTATTAGCCAGAAGTATAGTGGAAAATGGAGCTGGAACTGGATGAACAGTTTATCCTCCTCTTTCTTCAAGAATTGCTCATAGTGGAGCTTCTGTTGATTTAGCAATTTTCTCTTTACATTTAGCAGGTATCTCTTCCATTTTAGGAGCTGTAAATTTTATTACAACAATTATTAATATACGATCATCAGGAATTACTTTTGATCGAATACCTTTATTTGTGTGGTCTGTTGGTATTACCGCTCTTTTACTTTTGTTGTCTCTCCCTGTTTTAGCTGGAGCTATTACTATATTATTAACTGATCGAAATTTTAATACATCTTTCTTTGATCCAGCAGGAGGAGGAGATCCAAT…	female	summer	M32	SRR31747052
SPH0340	sp.1	Megaselia sp. 001	Megaselia sp. 001 genotype 001	AATAAATAATATAAGATTTTGAATATTACCTCCGTCATTAACTCTTTTATTAGCCAGAAGTATAGTAGAAAACGGAGCTGGAACAGGGTGAACAGTTTATCCTCCTCTTTCATCAAGAATTGCTCATAGTGGAGCTTCAGTTGATTTAGCAATTTTCTCACTTCATCTAGCTGGGATTTCTTCAATTTTAGGTGCTGTAAATTTCATTACTACTATTATTAATATACGTTCATCAGGAATCACTTTTGATCGAATACCTTTATTTGTATGATCAGTAGGAATTACTGCTTTATTACTTTTACTTTCACTTCCTGTTTTAGCAGGTGCTATTACTATACTTTTAACTGATCGAAACTTTAATACTTCTTTCTTTGATCCTGCAGGAGGAGGAGATCCTAT…	female	summer	M32	SRR31747051
SPH0341	sp.14	Triphleba sp. 001	Triphleba sp. 001 genotype 002	AATAAATAATATAAGATTTTGAATATTACCTCCTTCCTTAACATTACTATTAGCCAGCAGTATAGTAGAAAATGGGGCTGGAACAGGATGAACAGTTTATCCTCCTTTATCAGCTAATATTGCACATAGAGGAGCTTCTGTTGATTTAGCAATTTTTTCTTTACACCTAGCAGGAATTTCTTCAATTTTAGGAGCTGTTAATTTTATTACTACAATTATTAATATACGATCATCTGGTATTACTTTTGATCGAATACCTTTATTTGTATGATCTGTAGGAATCACAGCTTTATTATTATTATTATCTTTACCTGTTTTAGCAGGAGCTATTACAATATTATTAACAGATCGAAATTTTAATACATCATTCTTTGATCCAGCAGGAGGAGGAGATCCAAT…	female	summer	M32	SRR31747050
SPH0342	sp.1	Megaselia sp. 001	Megaselia sp. 001 genotype 003	AATAAATAATATAAGATTTTGAATATTACCTCCGTCATTAACTCTTTTATTAGCCAGAAGTATAGTAGAAAACGGAGCTGGAACAGGATGAACAGTTTATCCTCCTCTTTCATCAAGAATTGCTCATAGTGGAGCTTCAGTTGATTTAGCAATTTTCTCACTTCATCTAGCTGGGATTTCTTCAATTTTAGGTGCTGTAAATTTCATTACTACTATTATTAATATACGTTCATCAGGAATCACTTTTGATCGAATACCTTTATTTGTATGATCAGTAGGAATTACTGCTTTATTACTTTTACTTTCACTTCCTGTTTTAGCAGGTGCTATTACTATACTTTTAACTGATCGAAACTTTAATACTTCTTTCTTTGATCCTGCAGGAGGAGGAGATCCTAT…	female	summer	M32	SRR31747049
SPH0343	sp.1	Megaselia sp. 001	Megaselia sp. 001 genotype 003	AATAAATAATATAAGATTTTGAATATTACCTCCGTCATTAACTCTTTTATTAGCCAGAAGTATAGTAGAAAACGGAGCTGGAACAGGATGAACAGTTTATCCTCCTCTTTCATCAAGAATTGCTCATAGTGGAGCTTCAGTTGATTTAGCAATTTTCTCACTTCATCTAGCTGGGATTTCTTCAATTTTAGGTGCTGTAAATTTCATTACTACTATTATTAATATACGTTCATCAGGAATCACTTTTGATCGAATACCTTTATTTGTATGATCAGTAGGAATTACTGCTTTATTACTTTTACTTTCACTTCCTGTTTTAGCAGGTGCTATTACTATACTTTTAACTGATCGAAACTTTAATACTTCTTTCTTTGATCCTGCAGGAGGAGGAGATCCTAT…	female	summer	M32	SRR31747048
SPH0344	sp.6	Megaselia sp. 005	Megaselia sp. 005 genotype 001	AATAAATAATATAAGATTTTGAATATTACCTCCTTCTCTTACTCTTTTATTAGCCAGAAGTATAGTAGAAAATGGAGCTGGAACTGGATGAACAGTTTACCCTCCACTTTCTTCTAGAATTGCTCATAGAGGAGCTTCTGTAGATTTAGCTATTTTTTCTTTACATTTAGCAGGAATTTCATCAATTTTAGGGGCTGTAAATTTTATTACAACAATTATTAATATACGATCTTCAGGAATTACTTTTGATCGTATACCATTATTCGTCTGATCAGTTGGTATTACAGCTATTCTTTTATTATTATCTTTACCTGTATTAGCAGGAGCTATTACTATATTATTGACAGATCGAAATTTTAATACTTCTTTCTTTGATCCTGCTGGTGGAGGAGATCCAAT…	female	summer	M32	SRR31747047
SPH0345	sp.1	Megaselia sp. 001	Megaselia sp. 001 genotype 001	AATAAATAATATAAGATTTTGAATATTACCTCCGTCATTAACTCTTTTATTAGCCAGAAGTATAGTAGAAAACGGAGCTGGAACAGGGTGAACAGTTTATCCTCCTCTTTCATCAAGAATTGCTCATAGTGGAGCTTCAGTTGATTTAGCAATTTTCTCACTTCATCTAGCTGGGATTTCTTCAATTTTAGGTGCTGTAAATTTCATTACTACTATTATTAATATACGTTCATCAGGAATCACTTTTGATCGAATACCTTTATTTGTATGATCAGTAGGAATTACTGCTTTATTACTTTTACTTTCACTTCCTGTTTTAGCAGGTGCTATTACTATACTTTTAACTGATCGAAACTTTAATACTTCTTTCTTTGATCCTGCAGGAGGAGGAGATCCTAT…	female	summer	M32	SRR31747046
SPH0346	sp.1	Megaselia sp. 001	Megaselia sp. 001 genotype 001	AATAAATAATATAAGATTTTGAATATTACCTCCGTCATTAACTCTTTTATTAGCCAGAAGTATAGTAGAAAACGGAGCTGGAACAGGGTGAACAGTTTATCCTCCTCTTTCATCAAGAATTGCTCATAGTGGAGCTTCAGTTGATTTAGCAATTTTCTCACTTCATCTAGCTGGGATTTCTTCAATTTTAGGTGCTGTAAATTTCATTACTACTATTATTAATATACGTTCATCAGGAATCACTTTTGATCGAATACCTTTATTTGTATGATCAGTAGGAATTACTGCTTTATTACTTTTACTTTCACTTCCTGTTTTAGCAGGTGCTATTACTATACTTTTAACTGATCGAAACTTTAATACTTCTTTCTTTGATCCTGCAGGAGGAGGAGATCCTAT…	female	summer	M32	SRR31747045
SPH0347	sp.1	Megaselia sp. 001	Megaselia sp. 001 genotype 001	AATAAATAATATAAGATTTTGAATATTACCTCCGTCATTAACTCTTTTATTAGCCAGAAGTATAGTAGAAAACGGAGCTGGAACAGGGTGAACAGTTTATCCTCCTCTTTCATCAAGAATTGCTCATAGTGGAGCTTCAGTTGATTTAGCAATTTTCTCACTTCATCTAGCTGGGATTTCTTCAATTTTAGGTGCTGTAAATTTCATTACTACTATTATTAATATACGTTCATCAGGAATCACTTTTGATCGAATACCTTTATTTGTATGATCAGTAGGAATTACTGCTTTATTACTTTTACTTTCACTTCCTGTTTTAGCAGGTGCTATTACTATACTTTTAACTGATCGAAACTTTAATACTTCTTTCTTTGATCCTGCAGGAGGAGGAGATCCTAT…	female	summer	M32	SRR31747044
SPH0348	sp.7	Megaselia pulicaria complex sp. 001	Megaselia pulicaria complex sp. 001 genotype 004	AATAAATAATATAAGTTTTTGGATATTACCTCCTTCTTTAACTCTTTTATTAGCCAGAAGTATAGTAGAAAATGGAGCAGGTACTGGATGAACAGTTTATCCTCCACTTTCTTCTAGAATTGCTCATAGAGGGGCTTCAGTTGATTTAGCAATTTTCTCTTTACACTTAGCTGGAATTTCTTCAATTTTAGGTGCTGTAAATTTTATTACTACAATTATTAATATACGATCTTCAGGAATTACTTTTGATCGAATACCTTTATTTGTTTGATCAGTAGGAATTACTGCTCTTTTATTACTTTTATCTTTACCTGTATTAGCAGGAGCTATTACTATACTTTTAACTGATCGAAATTTTAATACCTCATTTTTTGATCCTGCAGGAGGAGGTGACCCAAT…	female	summer	M32	SRR31747043
SPH0349	sp.1	Megaselia sp. 001	Megaselia sp. 001 genotype 001	AATAAATAATATAAGATTTTGAATATTACCTCCGTCATTAACTCTTTTATTAGCCAGAAGTATAGTAGAAAACGGAGCTGGAACAGGGTGAACAGTTTATCCTCCTCTTTCATCAAGAATTGCTCATAGTGGAGCTTCAGTTGATTTAGCAATTTTCTCACTTCATCTAGCTGGGATTTCTTCAATTTTAGGTGCTGTAAATTTCATTACTACTATTATTAATATACGTTCATCAGGAATCACTTTTGATCGAATACCTTTATTTGTATGATCAGTAGGAATTACTGCTTTATTACTTTTACTTTCACTTCCTGTTTTAGCAGGTGCTATTACTATACTTTTAACTGATCGAAACTTTAATACTTCTTTCTTTGATCCTGCAGGAGGAGGAGATCCTAT…	female	summer	M32	SRR31747041
SPH0350	sp.1	Megaselia sp. 001	Megaselia sp. 001 genotype 001	AATAAATAATATAAGATTTTGAATATTACCTCCGTCATTAACTCTTTTATTAGCCAGAAGTATAGTAGAAAACGGAGCTGGAACAGGGTGAACAGTTTATCCTCCTCTTTCATCAAGAATTGCTCATAGTGGAGCTTCAGTTGATTTAGCAATTTTCTCACTTCATCTAGCTGGGATTTCTTCAATTTTAGGTGCTGTAAATTTCATTACTACTATTATTAATATACGTTCATCAGGAATCACTTTTGATCGAATACCTTTATTTGTATGATCAGTAGGAATTACTGCTTTATTACTTTTACTTTCACTTCCTGTTTTAGCAGGTGCTATTACTATACTTTTAACTGATCGAAACTTTAATACTTCTTTCTTTGATCCTGCAGGAGGAGGAGATCCTAT…	female	summer	M32	SRR31747040
SPH0352	sp.1	Megaselia sp. 001	Megaselia sp. 001 genotype 024	AATAAATAATATAAGATTTTGAATATTACCTCCGTCATTAACTCTTTTATTAGCCAGAAGTATAGTAGAAAACGGAGCTGGAACAGGGTGAACAGTTTATCCTCCTCTTTCATCAAGAATTGCCCATAGTGGAGCTTCAGTTGATTTAGCAATTTTCTCACTTCATCTAGCTGGGATTTCTTCAATTTTAGGTGCTGTAAATTTCATTACTACTATTATTAATATACGTTCATCAGGAATCACTTTTGATCGAATACCTTTATTTGTATGATCAGTAGGAATTACTGCTTTATTACTTTTACTTTCACTTCCTGTTTTAGCAGGTGCTATTACTATACTTTTAACTGATCGAAACTTTAATACTTCTTTCTTTGATCCTGCAGGAGGAGGAGATCCTAT…	female	summer	M32	SRR31747039
SPH0353	sp.141	Megaselia sp. 086	Megaselia sp. 086 genotype 001	AATAAATAATATAAGTTTTTGAATATTACCACCTTCCTTAACTCTTCTATTAGCTAGAAGTATAGTAGAAAATGGAGCAGGTACAGGATGAACAGTTTACCCTCCATTATCTTCTAGAATTGCTCATAGAGGAGCTTCTGTTGATTTAGCAATTTTTTCTCTACATTTAGCAGGAATCTCCTCAATTTTAGGTGCTGTAAATTTTATTACAACAATTATTAATATACGATCTTCAGGAATTACTTTTGATCGAATACCTCTATTTGTTTGATCAGTTGGAATTACTGCTCTTTTATTACTTTTATCTTTACCAGTTTTAGCTGGAGCTATTACAATACTTTTAACAGATCGAAATTTTAATACTTCATTTTTTGATCCTGCTGGAGGAGGAGATCCAAT…	female	summer	M32	SRR31747038
SPH0354	sp.26	Megaselia sp. 012	Megaselia sp. 012 genotype 002	AATAAATAATATAAGATTTTGAATACTTCCCCCATCTTTAACCCTTCTGTTAGCCAGAAGTATAGTTGAAAACGGAGCTGGAACAGGATGAACTGTATACCCTCCCCTTTCTTCAAGAATTGCTCATAGAGGAGCTTCAGTTGATTTAGCTATTTTTTCATTACATCTAGCTGGAATTTCATCAATTCTAGGGGCTGTAAATTTTATTACCACAATTATTAATATACGATCTTCAGGAATTACTTTTGATCGAATACCTTTATTTGTTTGATCTGTAGGTATTACTGCTTTATTACTATTATTGTCTCTACCAGTCCTTGCAGGAGCTATTACTATGTTATTAACAGATCGAAACTTTAATACATCATTTTTTGATCCTGCTGGAGGAGGTGACCCTAT…	female	summer	M32	SRR31747270
SPH0356	sp.40	Megaselia flava	Megaselia flava genotype 001	AATAAATAATATAAGTTTTTGAATACTTCCTCCTTCTCTTACACTATTGTTAGCCAGTAGTATAGTAGAAAATGGAGCTGGTACAGGATGAACTGTATACCCTCCTCTTTCATCTAGAATTGCTCATAGAGGAGCTTCTGTTGATTTAGCAATTTTTTCTCTTCATTTAGCTGGAATTTCCTCAATTTTAGGAGCAGTTAATTTTATTACAACAATTATTAATATACGATCATCAGGAATTACTTTTGATCGAATACCTTTATTTGTCTGATCTGTTGGAATTACTGCTTTATTATTACTTTTATCCTTACCTGTATTAGCAGGAGCTATTACAATATTATTAACTGATCGAAATTTTAATACTTCATTCTTTGACCCTGCTGGTGGAGGAGATCCTAT…	female	summer	M32	SRR31747269
SPH0357	sp.1	Megaselia sp. 001	Megaselia sp. 001 genotype 001	AATAAATAATATAAGATTTTGAATATTACCTCCGTCATTAACTCTTTTATTAGCCAGAAGTATAGTAGAAAACGGAGCTGGAACAGGGTGAACAGTTTATCCTCCTCTTTCATCAAGAATTGCTCATAGTGGAGCTTCAGTTGATTTAGCAATTTTCTCACTTCATCTAGCTGGGATTTCTTCAATTTTAGGTGCTGTAAATTTCATTACTACTATTATTAATATACGTTCATCAGGAATCACTTTTGATCGAATACCTTTATTTGTATGATCAGTAGGAATTACTGCTTTATTACTTTTACTTTCACTTCCTGTTTTAGCAGGTGCTATTACTATACTTTTAACTGATCGAAACTTTAATACTTCTTTCTTTGATCCTGCAGGAGGAGGAGATCCTAT…	female	summer	M32	SRR31747268
SPH0358	sp.1	Megaselia sp. 001	Megaselia sp. 001 genotype 001	AATAAATAATATAAGATTTTGAATATTACCTCCGTCATTAACTCTTTTATTAGCCAGAAGTATAGTAGAAAACGGAGCTGGAACAGGGTGAACAGTTTATCCTCCTCTTTCATCAAGAATTGCTCATAGTGGAGCTTCAGTTGATTTAGCAATTTTCTCACTTCATCTAGCTGGGATTTCTTCAATTTTAGGTGCTGTAAATTTCATTACTACTATTATTAATATACGTTCATCAGGAATCACTTTTGATCGAATACCTTTATTTGTATGATCAGTAGGAATTACTGCTTTATTACTTTTACTTTCACTTCCTGTTTTAGCAGGTGCTATTACTATACTTTTAACTGATCGAAACTTTAATACTTCTTTCTTTGATCCTGCAGGAGGAGGAGATCCTAT…	female	summer	M32	SRR31747267
SPH0359	sp.41	Megaselia sp. 021	Megaselia sp. 021 genotype 001	AATAAATAATATAAGATTTTGAATATTACCTCCATCATTAACTCTATTATTAGCCAGAAGTATAGTAGAAAACGGAGCTGGAACAGGATGAACAGTTTATCCTCCTCTTTCATCTAGAATTGCTCATAGTGGAGCTTCAGTAGATTTAGCAATTTTTTCACTTCATTTAGCTGGAATTTCTTCAATTTTAGGAGCTGTAAATTTTATTACTACTATTATTAATATACGATCATCAGGAATTACTTTTGATCGAATACCTTTATTTGTATGATCAGTAGGAATTACTGCTTTATTACTTTTACTTTCACTTCCTGTTTTAGCTGGTGCTATCACAATACTATTAACTGATCGAAATTTTAATACTTCTTTCTTTGATCCTGCTGGAGGAGGAGATCCAAT…	female	summer	M32	SRR31747266
SPH0360	sp.1	Megaselia sp. 001	Megaselia sp. 001 genotype 001	AATAAATAATATAAGATTTTGAATATTACCTCCGTCATTAACTCTTTTATTAGCCAGAAGTATAGTAGAAAACGGAGCTGGAACAGGGTGAACAGTTTATCCTCCTCTTTCATCAAGAATTGCTCATAGTGGAGCTTCAGTTGATTTAGCAATTTTCTCACTTCATCTAGCTGGGATTTCTTCAATTTTAGGTGCTGTAAATTTCATTACTACTATTATTAATATACGTTCATCAGGAATCACTTTTGATCGAATACCTTTATTTGTATGATCAGTAGGAATTACTGCTTTATTACTTTTACTTTCACTTCCTGTTTTAGCAGGTGCTATTACTATACTTTTAACTGATCGAAACTTTAATACTTCTTTCTTTGATCCTGCAGGAGGAGGAGATCCTAT…	female	summer	M32	SRR31747265
SPH0361	sp.36	Megaselia sp. 018	Megaselia sp. 018 genotype 001	AATAAATAATATAAGATTTTGAATATTACCTCCTTCTTTAACTCTTTTATTAGCCAGAAGTATAGTGGAAAATGGAGCTGGAACTGGATGAACAGTTTATCCTCCTCTTTCTTCAAGAATTGCTCATAGTGGAGCTTCTGTTGATTTAGCAATTTTCTCTTTACATTTAGCAGGTATCTCTTCCATTTTAGGAGCTGTAAATTTTATTACAACAATTATTAATATACGATCATCAGGAATTACTTTTGATCGAATACCTTTATTTGTGTGGTCTGTTGGTATTACCGCTCTTTTACTTTTGTTGTCTCTCCCTGTTTTAGCTGGAGCTATTACTATATTATTAACTGATCGAAATTTTAATACATCTTTCTTTGATCCAGCAGGAGGAGGAGATCCAAT…	female	summer	M32	SRR31747263
SPH0362	sp.1	Megaselia sp. 001	Megaselia sp. 001 genotype 001	AATAAATAATATAAGATTTTGAATATTACCTCCGTCATTAACTCTTTTATTAGCCAGAAGTATAGTAGAAAACGGAGCTGGAACAGGGTGAACAGTTTATCCTCCTCTTTCATCAAGAATTGCTCATAGTGGAGCTTCAGTTGATTTAGCAATTTTCTCACTTCATCTAGCTGGGATTTCTTCAATTTTAGGTGCTGTAAATTTCATTACTACTATTATTAATATACGTTCATCAGGAATCACTTTTGATCGAATACCTTTATTTGTATGATCAGTAGGAATTACTGCTTTATTACTTTTACTTTCACTTCCTGTTTTAGCAGGTGCTATTACTATACTTTTAACTGATCGAAACTTTAATACTTCTTTCTTTGATCCTGCAGGAGGAGGAGATCCTAT…	female	summer	M32	SRR31747262
SPH0363	sp.1	Megaselia sp. 001	Megaselia sp. 001 genotype 003	AATAAATAATATAAGATTTTGAATATTACCTCCGTCATTAACTCTTTTATTAGCCAGAAGTATAGTAGAAAACGGAGCTGGAACAGGATGAACAGTTTATCCTCCTCTTTCATCAAGAATTGCTCATAGTGGAGCTTCAGTTGATTTAGCAATTTTCTCACTTCATCTAGCTGGGATTTCTTCAATTTTAGGTGCTGTAAATTTCATTACTACTATTATTAATATACGTTCATCAGGAATCACTTTTGATCGAATACCTTTATTTGTATGATCAGTAGGAATTACTGCTTTATTACTTTTACTTTCACTTCCTGTTTTAGCAGGTGCTATTACTATACTTTTAACTGATCGAAACTTTAATACTTCTTTCTTTGATCCTGCAGGAGGAGGAGATCCTAT…	female	summer	M32	SRR31747261
SPH0364	sp.1	Megaselia sp. 001	Megaselia sp. 001 genotype 021	AATAAATAATATAAGATTTTGAATATTACCTCCGTCATTAACTCTTTTATTAGCCAGAAGTATAGTAGAAAACGGAGCTGGAACAGGATGAACAGTTTATCCTCCTCTTTCATCAAGAATTGCTCATAGTGGAGCTTCAGTTGATTTAGCAATTTTCTCACTTCATCTAGCTGGGATTTCTTCAATTTTAGGTGCTGTAAATTTTATTACTACTATTATTAATATACGTTCATCAGGAATCACTTTTGATCGAATACCTTTATTTGTATGATCAGTAGGAATTACTGCTTTATTACTTTTACTTTCACTTCCTGTTTTAGCAGGTGCTATTACTATACTTTTAACTGATCGAAACTTTAATACTTCTTTCTTTGATCCTGCAGGAGGAGGAGATCCTAT…	female	summer	M32	SRR31747260
SPH0365	sp.1	Megaselia sp. 001	Megaselia sp. 001 genotype 001	AATAAATAATATAAGATTTTGAATATTACCTCCGTCATTAACTCTTTTATTAGCCAGAAGTATAGTAGAAAACGGAGCTGGAACAGGGTGAACAGTTTATCCTCCTCTTTCATCAAGAATTGCTCATAGTGGAGCTTCAGTTGATTTAGCAATTTTCTCACTTCATCTAGCTGGGATTTCTTCAATTTTAGGTGCTGTAAATTTCATTACTACTATTATTAATATACGTTCATCAGGAATCACTTTTGATCGAATACCTTTATTTGTATGATCAGTAGGAATTACTGCTTTATTACTTTTACTTTCACTTCCTGTTTTAGCAGGTGCTATTACTATACTTTTAACTGATCGAAACTTTAATACTTCTTTCTTTGATCCTGCAGGAGGAGGAGATCCTAT…	female	summer	M32	SRR31747259
SPH0367	sp.1	Megaselia sp. 001	Megaselia sp. 001 genotype 001	AATAAATAATATAAGATTTTGAATATTACCTCCGTCATTAACTCTTTTATTAGCCAGAAGTATAGTAGAAAACGGAGCTGGAACAGGGTGAACAGTTTATCCTCCTCTTTCATCAAGAATTGCTCATAGTGGAGCTTCAGTTGATTTAGCAATTTTCTCACTTCATCTAGCTGGGATTTCTTCAATTTTAGGTGCTGTAAATTTCATTACTACTATTATTAATATACGTTCATCAGGAATCACTTTTGATCGAATACCTTTATTTGTATGATCAGTAGGAATTACTGCTTTATTACTTTTACTTTCACTTCCTGTTTTAGCAGGTGCTATTACTATACTTTTAACTGATCGAAACTTTAATACTTCTTTCTTTGATCCTGCAGGAGGAGGAGATCCTAT…	female	summer	M32	SRR31747258
SPH0368	sp.1	Megaselia sp. 001	Megaselia sp. 001 genotype 001	AATAAATAATATAAGATTTTGAATATTACCTCCGTCATTAACTCTTTTATTAGCCAGAAGTATAGTAGAAAACGGAGCTGGAACAGGGTGAACAGTTTATCCTCCTCTTTCATCAAGAATTGCTCATAGTGGAGCTTCAGTTGATTTAGCAATTTTCTCACTTCATCTAGCTGGGATTTCTTCAATTTTAGGTGCTGTAAATTTCATTACTACTATTATTAATATACGTTCATCAGGAATCACTTTTGATCGAATACCTTTATTTGTATGATCAGTAGGAATTACTGCTTTATTACTTTTACTTTCACTTCCTGTTTTAGCAGGTGCTATTACTATACTTTTAACTGATCGAAACTTTAATACTTCTTTCTTTGATCCTGCAGGAGGAGGAGATCCTAT…	female	summer	M32	SRR31747257
SPH0369	sp.1	Megaselia sp. 001	Megaselia sp. 001 genotype 001	AATAAATAATATAAGATTTTGAATATTACCTCCGTCATTAACTCTTTTATTAGCCAGAAGTATAGTAGAAAACGGAGCTGGAACAGGGTGAACAGTTTATCCTCCTCTTTCATCAAGAATTGCTCATAGTGGAGCTTCAGTTGATTTAGCAATTTTCTCACTTCATCTAGCTGGGATTTCTTCAATTTTAGGTGCTGTAAATTTCATTACTACTATTATTAATATACGTTCATCAGGAATCACTTTTGATCGAATACCTTTATTTGTATGATCAGTAGGAATTACTGCTTTATTACTTTTACTTTCACTTCCTGTTTTAGCAGGTGCTATTACTATACTTTTAACTGATCGAAACTTTAATACTTCTTTCTTTGATCCTGCAGGAGGAGGAGATCCTAT…	female	summer	M32	SRR31747256
SPH0370	sp.1	Megaselia sp. 001	Megaselia sp. 001 genotype 001	AATAAATAATATAAGATTTTGAATATTACCTCCGTCATTAACTCTTTTATTAGCCAGAAGTATAGTAGAAAACGGAGCTGGAACAGGGTGAACAGTTTATCCTCCTCTTTCATCAAGAATTGCTCATAGTGGAGCTTCAGTTGATTTAGCAATTTTCTCACTTCATCTAGCTGGGATTTCTTCAATTTTAGGTGCTGTAAATTTCATTACTACTATTATTAATATACGTTCATCAGGAATCACTTTTGATCGAATACCTTTATTTGTATGATCAGTAGGAATTACTGCTTTATTACTTTTACTTTCACTTCCTGTTTTAGCAGGTGCTATTACTATACTTTTAACTGATCGAAACTTTAATACTTCTTTCTTTGATCCTGCAGGAGGAGGAGATCCTAT…	female	summer	M32	SRR31747255
SPH0371	sp.2	Megaselia sp. 002	Megaselia sp. 002 genotype 002	AATAAATAATATAAGATTCTGAATACTCCCTCCATCTTTAACATTATTATTAGCCAGAAGTATAGTTGAAAATGGAGCTGGAACTGGATGAACTGTATACCCTCCCCTTTCTTCAAGAATTGCTCATAGAGGAGCTTCCGTTGATTTGGCTATTTTTTCATTACATCTAGCCGGAATTTCATCTATTTTAGGAGCTGTAAATTTTATTACTACAATTATTAATATACGATCTTCAGGAATTACCTTTGATCGAATACCTTTATTTGTTTGATCTGTAGGTATCACTGCTTTATTACTACTATTATCTCTTCCAGTCCTTGCAGGAGCTATTACTATATTATTAACCGATCGAAACTTTAATACATCATTTTTTGACCCTGCTGGAGGAGGAGATCCTAT…	female	summer	M32	SRR31747254
SPH0372	sp.18	Megaselia nigriceps	Megaselia nigriceps genotype 011	AATAAATAATATAAGATTTTGAATATTACCTCCTTCATTAACTCTTTTATTAGCCAGAAGTATAGTAGAAAATGGGGCTGGTACAGGATGAACTGTTTATCCTCCACTTTCTGCTAATATTGCACACAGAGGAGCTTCTGTTGATTTAGCAATTTTTTCTCTTCATTTAGCGGGAATTTCTTCAATTCTTGGAGCCGTAAACTTTATTACTACAATTATTAATATACGATCATCAGGAATTACTTTTGATCGAATACCTTTATTTGTATGATCTGTAGGAATTACAGCTATCCTACTTTTATTATCTCTCCCAGTGTTAGCCGGAGCTATTACTATACTATTAACAGATCGAAATTTTAATACATCTTTTTTTGATCCTGCAGGAGGAGGTGATCCAAT…	female	summer	M32	SRR31747252
SPH0373	sp.1	Megaselia sp. 001	Megaselia sp. 001 genotype 001	AATAAATAATATAAGATTTTGAATATTACCTCCGTCATTAACTCTTTTATTAGCCAGAAGTATAGTAGAAAACGGAGCTGGAACAGGGTGAACAGTTTATCCTCCTCTTTCATCAAGAATTGCTCATAGTGGAGCTTCAGTTGATTTAGCAATTTTCTCACTTCATCTAGCTGGGATTTCTTCAATTTTAGGTGCTGTAAATTTCATTACTACTATTATTAATATACGTTCATCAGGAATCACTTTTGATCGAATACCTTTATTTGTATGATCAGTAGGAATTACTGCTTTATTACTTTTACTTTCACTTCCTGTTTTAGCAGGTGCTATTACTATACTTTTAACTGATCGAAACTTTAATACTTCTTTCTTTGATCCTGCAGGAGGAGGAGATCCTAT…	female	summer	M32	SRR31747251
SPH0374	sp.1	Megaselia sp. 001	Megaselia sp. 001 genotype 001	AATAAATAATATAAGATTTTGAATATTACCTCCGTCATTAACTCTTTTATTAGCCAGAAGTATAGTAGAAAACGGAGCTGGAACAGGGTGAACAGTTTATCCTCCTCTTTCATCAAGAATTGCTCATAGTGGAGCTTCAGTTGATTTAGCAATTTTCTCACTTCATCTAGCTGGGATTTCTTCAATTTTAGGTGCTGTAAATTTCATTACTACTATTATTAATATACGTTCATCAGGAATCACTTTTGATCGAATACCTTTATTTGTATGATCAGTAGGAATTACTGCTTTATTACTTTTACTTTCACTTCCTGTTTTAGCAGGTGCTATTACTATACTTTTAACTGATCGAAACTTTAATACTTCTTTCTTTGATCCTGCAGGAGGAGGAGATCCTAT…	female	summer	M32	SRR31747250
SPH0375	sp.1	Megaselia sp. 001	Megaselia sp. 001 genotype 001	AATAAATAATATAAGATTTTGAATATTACCTCCGTCATTAACTCTTTTATTAGCCAGAAGTATAGTAGAAAACGGAGCTGGAACAGGGTGAACAGTTTATCCTCCTCTTTCATCAAGAATTGCTCATAGTGGAGCTTCAGTTGATTTAGCAATTTTCTCACTTCATCTAGCTGGGATTTCTTCAATTTTAGGTGCTGTAAATTTCATTACTACTATTATTAATATACGTTCATCAGGAATCACTTTTGATCGAATACCTTTATTTGTATGATCAGTAGGAATTACTGCTTTATTACTTTTACTTTCACTTCCTGTTTTAGCAGGTGCTATTACTATACTTTTAACTGATCGAAACTTTAATACTTCTTTCTTTGATCCTGCAGGAGGAGGAGATCCTAT…	female	summer	M32	SRR31747249
SPH0376	sp.1	Megaselia sp. 001	Megaselia sp. 001 genotype 001	AATAAATAATATAAGATTTTGAATATTACCTCCGTCATTAACTCTTTTATTAGCCAGAAGTATAGTAGAAAACGGAGCTGGAACAGGGTGAACAGTTTATCCTCCTCTTTCATCAAGAATTGCTCATAGTGGAGCTTCAGTTGATTTAGCAATTTTCTCACTTCATCTAGCTGGGATTTCTTCAATTTTAGGTGCTGTAAATTTCATTACTACTATTATTAATATACGTTCATCAGGAATCACTTTTGATCGAATACCTTTATTTGTATGATCAGTAGGAATTACTGCTTTATTACTTTTACTTTCACTTCCTGTTTTAGCAGGTGCTATTACTATACTTTTAACTGATCGAAACTTTAATACTTCTTTCTTTGATCCTGCAGGAGGAGGAGATCCTAT…	female	summer	M32	SRR31747248
SPH0377	sp.185	Megaselia sp. 072	Megaselia sp. 072 genotype 001	AATAAATAATATAAGTTTTTGAATACTACCTCCTTCTTTAACTCTTTTATTAGCCAGAAGTATAGTAGAAAATGGAGCAGGTACAGGATGAACAGTTTACCCTCCACTTTCTTCTAGAATTGCTCATAGAGGAGCTTCTGTTGATTTAGCAATTTTTTCATTACATTTAGCAGGAATTTCTTCAATTTTAGGAGCTGTAAATTTTATTACTACAATTATTAATATACGATCTTCAGGAATTACTTTTGACCGAATACCTTTATTTGTTTGATCTGTTGGAATTACTGCTCTTTTATTACTTTTATCTTTACCAGTATTAGCAGGAGCTATTACAATACTTTTAACAGACCGAAATTTTAATACTTCATTTTTTGATCCTGCTGGAGGAGGAGACCCAAT…	female	summer	M32	SRR31747247
SPH0378	sp.6	Megaselia sp. 005	Megaselia sp. 005 genotype 001	AATAAATAATATAAGATTTTGAATATTACCTCCTTCTCTTACTCTTTTATTAGCCAGAAGTATAGTAGAAAATGGAGCTGGAACTGGATGAACAGTTTACCCTCCACTTTCTTCTAGAATTGCTCATAGAGGAGCTTCTGTAGATTTAGCTATTTTTTCTTTACATTTAGCAGGAATTTCATCAATTTTAGGGGCTGTAAATTTTATTACAACAATTATTAATATACGATCTTCAGGAATTACTTTTGATCGTATACCATTATTCGTCTGATCAGTTGGTATTACAGCTATTCTTTTATTATTATCTTTACCTGTATTAGCAGGAGCTATTACTATATTATTGACAGATCGAAATTTTAATACTTCTTTCTTTGATCCTGCTGGTGGAGGAGATCCAAT…	female	summer	M32	SRR31747246
SPH0379	sp.6	Megaselia sp. 005	Megaselia sp. 005 genotype 001	AATAAATAATATAAGATTTTGAATATTACCTCCTTCTCTTACTCTTTTATTAGCCAGAAGTATAGTAGAAAATGGAGCTGGAACTGGATGAACAGTTTACCCTCCACTTTCTTCTAGAATTGCTCATAGAGGAGCTTCTGTAGATTTAGCTATTTTTTCTTTACATTTAGCAGGAATTTCATCAATTTTAGGGGCTGTAAATTTTATTACAACAATTATTAATATACGATCTTCAGGAATTACTTTTGATCGTATACCATTATTCGTCTGATCAGTTGGTATTACAGCTATTCTTTTATTATTATCTTTACCTGTATTAGCAGGAGCTATTACTATATTATTGACAGATCGAAATTTTAATACTTCTTTCTTTGATCCTGCTGGTGGAGGAGATCCAAT…	female	summer	M32	SRR31747245
SPH0385	sp.6	Megaselia sp. 005	Megaselia sp. 005 genotype 006	AATAAATAATATAAGATTTTGAATATTACCTCCTTCTCTTACTCTTTTATTAGCCAGAAGTATAGTAGAAAATGGAGCTGGAACTGGATGAACAGTTTACCCTCCACTTTCTTCTAGAATTGCTCATAGAGGAGCTTCTGTAGATTTAGCTATTTTTTCTTTACATTTAGCAGGAATTTCATCAATTTTAGGGGCTGTAAATTTTATTACAACAATTATTAATATACGATCTTCAGGAATTACTTTTGATCGTATACCATTATTCGTCTGATCAGTTGGTATTACAGCTATTCTTTTATTATTATCTTTACCTGTATTAGCAGGAGCTATTACTATATTATTAACAGATCGAAATTTTAATACTTCTTTCTTTGATCCTGCTGGTGGAGGAGATCCAAT…	female	summer	M35	SRR31747244
SPH0386	sp.6	Megaselia sp. 005	Megaselia sp. 005 genotype 001	AATAAATAATATAAGATTTTGAATATTACCTCCTTCTCTTACTCTTTTATTAGCCAGAAGTATAGTAGAAAATGGAGCTGGAACTGGATGAACAGTTTACCCTCCACTTTCTTCTAGAATTGCTCATAGAGGAGCTTCTGTAGATTTAGCTATTTTTTCTTTACATTTAGCAGGAATTTCATCAATTTTAGGGGCTGTAAATTTTATTACAACAATTATTAATATACGATCTTCAGGAATTACTTTTGATCGTATACCATTATTCGTCTGATCAGTTGGTATTACAGCTATTCTTTTATTATTATCTTTACCTGTATTAGCAGGAGCTATTACTATATTATTGACAGATCGAAATTTTAATACTTCTTTCTTTGATCCTGCTGGTGGAGGAGATCCAAT…	female	summer	M35	SRR31747243
SPH0387	sp.6	Megaselia sp. 005	Megaselia sp. 005 genotype 005	AATAAATAATATAAGATTTTGAATATTACCTCCTTCTCTTACTCTTTTATTAGCCAGAAGTATAGTAGAAAATGGAGCTGGAACTGGATGAACAGTTTACCCTCCACTTTCTTCTAGAATTGCTCATAGAGGAGCTTCTGTAGATTTAGCTATTTTTTCTCTACATTTAGCAGGAATTTCATCAATTTTAGGAGCTGTAAATTTTATTACAACAATTATTAATATACGATCTTCAGGAATTACTTTTGATCGTATACCATTATTCGTCTGATCAGTTGGTATTACAGCTATTCTTTTATTATTATCTTTACCTGTATTAGCAGGAGCTATTACTATATTATTAACAGATCGAAATTTTAATACTTCTTTCTTTGACCCTGCTGGTGGAGGAGATCCAAT…	female	summer	M35	SRR31747241
SPH0388	sp.6	Megaselia sp. 005	Megaselia sp. 005 genotype 001	AATAAATAATATAAGATTTTGAATATTACCTCCTTCTCTTACTCTTTTATTAGCCAGAAGTATAGTAGAAAATGGAGCTGGAACTGGATGAACAGTTTACCCTCCACTTTCTTCTAGAATTGCTCATAGAGGAGCTTCTGTAGATTTAGCTATTTTTTCTTTACATTTAGCAGGAATTTCATCAATTTTAGGGGCTGTAAATTTTATTACAACAATTATTAATATACGATCTTCAGGAATTACTTTTGATCGTATACCATTATTCGTCTGATCAGTTGGTATTACAGCTATTCTTTTATTATTATCTTTACCTGTATTAGCAGGAGCTATTACTATATTATTGACAGATCGAAATTTTAATACTTCTTTCTTTGATCCTGCTGGTGGAGGAGATCCAAT…	female	summer	M35	SRR31747240
SPH0389	sp.55	Megaselia sp. 029	Megaselia sp. 029 genotype 001	AATAAATAATATAAGTTTCTGAATATTACCTCCTTCTTTAACTCTTTTATTAGCCAGAAGTATAGTAGAAAATGGAGCAGGTACTGGATGGACAGTTTATCCTCCACTTTCTTCTAGAATTGCCCATAGAGGAGCTTCTGTTGATTTAGCAATTTTTTCATTACATCTAGCAGGAATTTCTTCAATTTTAGGAGCTGTAAATTTTATTACAACAATTATTAATATACGATCTAGAGGAATTACTTTTGATCGAATACCTTTATTTGTTTGATCAGTTGGAATTACTGCTCTATTATTACTTTTATCCTTACCAGTATTAGCTGGTGCTATTACAATACTTTTAACAGATCGAAATTTTAATACTTCATTTTTTGATCCTGCTGGAGGAGGAGATCCTAT…	female	summer	M35	SRR31747239
SPH0390	sp.6	Megaselia sp. 005	Megaselia sp. 005 genotype 001	AATAAATAATATAAGATTTTGAATATTACCTCCTTCTCTTACTCTTTTATTAGCCAGAAGTATAGTAGAAAATGGAGCTGGAACTGGATGAACAGTTTACCCTCCACTTTCTTCTAGAATTGCTCATAGAGGAGCTTCTGTAGATTTAGCTATTTTTTCTTTACATTTAGCAGGAATTTCATCAATTTTAGGGGCTGTAAATTTTATTACAACAATTATTAATATACGATCTTCAGGAATTACTTTTGATCGTATACCATTATTCGTCTGATCAGTTGGTATTACAGCTATTCTTTTATTATTATCTTTACCTGTATTAGCAGGAGCTATTACTATATTATTGACAGATCGAAATTTTAATACTTCTTTCTTTGATCCTGCTGGTGGAGGAGATCCAAT…	female	summer	M35	SRR31747238
SPH0391	sp.142	Megaselia sp. 087	Megaselia sp. 087 genotype 001	AATAAATAATATAAGTTTTTGAATACTACCTCCTTCTTTAACTCTTTTATTAGCCAGAAGTATAGTAGAAAATGGAGCAGGTACAGGATGAACAGTTTACCCTCCACTTTCTTCTAGAATTGCTCATAGAGGAGCTTCTGTTGATTTAGCAATTTTTTCATTACATTTAGCAGGAATTTCTTCAATTTTAGGAGCTGTAAATTTTATTACTACAATTATTAATATACGATCTTCAGGAATTACTTTTGACCGAATACCTTTATTTGTTTGATCTGTTGGAATTACTGCTCTTTTATTACTTTTATCTTTACCAGTATTAGCAGGAGCTATTACAATACTTTTAACAGACCGAAATTTTAATACTTCATTTTTTGATCCTGCTGGAGGAGGAGACCCAAT…	female	summer	M35	SRR31747237
SPH0392	sp.6	Megaselia sp. 005	Megaselia sp. 005 genotype 007	AATAAATAATATAAGATTTTGAATATTACCTCCTTCTCTTACTCTTTTATTAGCCAGAAGTATAGTAGAAAATGGAGCTGGAACTGGGTGAACAGTTTACCCTCCACTTTCTTCTAGAATTGCTCATAGAGGAGCTTCTGTAGATTTAGCTATTTTTTCTTTACATTTAGCAGGAATTTCATCAATTTTAGGGGCTGTAAATTTTATTACAACAATTATTAATATACGATCTTCAGGAATTACTTTTGATCGTATACCATTATTCGTCTGATCAGTTGGTATTACAGCTATTCTTTTATTATTATCTTTACCTGTATTAGCAGGAGCTATTACTATATTATTGACAGATCGAAATTTTAATACTTCTTTCTTTGATCCTGCTGGTGGAGGAGATCCAAT…	female	summer	M35	SRR31747236
SPH0393	sp.6	Megaselia sp. 005	Megaselia sp. 005 genotype 001	AATAAATAATATAAGATTTTGAATATTACCTCCTTCTCTTACTCTTTTATTAGCCAGAAGTATAGTAGAAAATGGAGCTGGAACTGGATGAACAGTTTACCCTCCACTTTCTTCTAGAATTGCTCATAGAGGAGCTTCTGTAGATTTAGCTATTTTTTCTTTACATTTAGCAGGAATTTCATCAATTTTAGGGGCTGTAAATTTTATTACAACAATTATTAATATACGATCTTCAGGAATTACTTTTGATCGTATACCATTATTCGTCTGATCAGTTGGTATTACAGCTATTCTTTTATTATTATCTTTACCTGTATTAGCAGGAGCTATTACTATATTATTGACAGATCGAAATTTTAATACTTCTTTCTTTGATCCTGCTGGTGGAGGAGATCCAAT…	female	summer	M35	SRR31747235
SPH0394	sp.6	Megaselia sp. 005	Megaselia sp. 005 genotype 001	AATAAATAATATAAGATTTTGAATATTACCTCCTTCTCTTACTCTTTTATTAGCCAGAAGTATAGTAGAAAATGGAGCTGGAACTGGATGAACAGTTTACCCTCCACTTTCTTCTAGAATTGCTCATAGAGGAGCTTCTGTAGATTTAGCTATTTTTTCTTTACATTTAGCAGGAATTTCATCAATTTTAGGGGCTGTAAATTTTATTACAACAATTATTAATATACGATCTTCAGGAATTACTTTTGATCGTATACCATTATTCGTCTGATCAGTTGGTATTACAGCTATTCTTTTATTATTATCTTTACCTGTATTAGCAGGAGCTATTACTATATTATTGACAGATCGAAATTTTAATACTTCTTTCTTTGATCCTGCTGGTGGAGGAGATCCAAT…	female	summer	M35	SRR31747234
SPH0395	sp.6	Megaselia sp. 005	Megaselia sp. 005 genotype 001	AATAAATAATATAAGATTTTGAATATTACCTCCTTCTCTTACTCTTTTATTAGCCAGAAGTATAGTAGAAAATGGAGCTGGAACTGGATGAACAGTTTACCCTCCACTTTCTTCTAGAATTGCTCATAGAGGAGCTTCTGTAGATTTAGCTATTTTTTCTTTACATTTAGCAGGAATTTCATCAATTTTAGGGGCTGTAAATTTTATTACAACAATTATTAATATACGATCTTCAGGAATTACTTTTGATCGTATACCATTATTCGTCTGATCAGTTGGTATTACAGCTATTCTTTTATTATTATCTTTACCTGTATTAGCAGGAGCTATTACTATATTATTGACAGATCGAAATTTTAATACTTCTTTCTTTGATCCTGCTGGTGGAGGAGATCCAAT…	female	summer	M35	SRR31747233
SPH0396	sp.6	Megaselia sp. 005	Megaselia sp. 005 genotype 001	AATAAATAATATAAGATTTTGAATATTACCTCCTTCTCTTACTCTTTTATTAGCCAGAAGTATAGTAGAAAATGGAGCTGGAACTGGATGAACAGTTTACCCTCCACTTTCTTCTAGAATTGCTCATAGAGGAGCTTCTGTAGATTTAGCTATTTTTTCTTTACATTTAGCAGGAATTTCATCAATTTTAGGGGCTGTAAATTTTATTACAACAATTATTAATATACGATCTTCAGGAATTACTTTTGATCGTATACCATTATTCGTCTGATCAGTTGGTATTACAGCTATTCTTTTATTATTATCTTTACCTGTATTAGCAGGAGCTATTACTATATTATTGACAGATCGAAATTTTAATACTTCTTTCTTTGATCCTGCTGGTGGAGGAGATCCAAT…	female	summer	M35	SRR31747232
SPH0397	sp.143	Megaselia meconicera	Megaselia meconicera genotype 001	AATAAATAACATAAGATTTTGAATATTACCTCCATCATTAACTCTTTTATTAGCCAGAAGTATAGTAGAAAACGGAGCTGGAACAGGATGAACAGTTTATCCTCCTCTCTCATCTAGAATTGCTCATAGTGGAGCTTCAGTTGATTTAGCAATTTTTTCACTTCATTTAGCTGGAATTTCTTCAATTTTAGGAGCTGTAAATTTTATTACTACTATTATTAATATACGTTCATCAGGAATTACTTTTGATCGAATACCTTTATTTGTTTGATCAGTAGGAATTACTGCTTTATTACTTTTACTTTCACTTCCTGTTTTAGCTGGTGCTATTACTATACTTTTAACTGATCGAAATTTTAACACTTCTTTCTTTGATCCTGCTGGAGGAGGAGATCCAAT…	female	summer	M35	SRR31747230
SPH0398	sp.144	Megaselia sp. 088	Megaselia sp. 088 genotype 001	AATAAATAATATAAGTTTTTGAATATTACCTCCTTCTCTAACTCTTTTGTTAGCCAGAAGTATAGTAGAAAATGGAGCAGGTACAGGTTGAACTGTTTATCCTCCCCTTTCTTCTAGAATTGCCCACAGTGGAGCTTCTGTAGATTTAGCAATTTTCTCATTACATTTAGCAGGAATTTCTTCAATTTTAGGAGCTGTAAATTTTATTACTACAATTATTAATATACGATCTTCAGGAATTACTTTTGATCGAATACCTTTATTTGTTTGATCAGTAGGAATTACTGCTCTTTTATTACTTTTATCTTTACCAGTATTAGCAGGAGCTATTACAATACTTTTAACAGATCGAAATTTTAATACTTCTTTCTTTGATCCTGCAGGAGGAGGAGACCCGAT…	female	summer	M35	SRR31747229
SPH0399	sp.2	Megaselia sp. 002	Megaselia sp. 002 genotype 003	AATAAATAATATAAGATTCTGAATACTCCCTCCATCTTTAACATTATTATTAGCCAGAAGTATAGTTGAAAATGGAGCTGGAACTGGATGAACTGTATACCCTCCCCTTTCTTCAAGAATTGCTCATAGAGGAGCTTCCGTTGATTTGGCTATTTTTTCATTACATCTAGCTGGAATTTCATCTATTTTAGGAGCTGTAAATTTTATTACTACAATTATTAATATACGATCTTCAGGAATTACCTTTGATCGAATACCTTTATTTGTTTGATCTGTAGGTATCACTGCTTTATTACTACTATTATCTCTTCCAGTCCTTGCAGGAGCTATTACTATATTATTAACCGATCGAAACTTTAATACATCATTTTTTGACCCTGCTGGAGGAGGAGATCCTAT…	female	summer	M35	SRR31747228
SPH0400	sp.2	Megaselia sp. 002	Megaselia sp. 002 genotype 002	AATAAATAATATAAGATTCTGAATACTCCCTCCATCTTTAACATTATTATTAGCCAGAAGTATAGTTGAAAATGGAGCTGGAACTGGATGAACTGTATACCCTCCCCTTTCTTCAAGAATTGCTCATAGAGGAGCTTCCGTTGATTTGGCTATTTTTTCATTACATCTAGCCGGAATTTCATCTATTTTAGGAGCTGTAAATTTTATTACTACAATTATTAATATACGATCTTCAGGAATTACCTTTGATCGAATACCTTTATTTGTTTGATCTGTAGGTATCACTGCTTTATTACTACTATTATCTCTTCCAGTCCTTGCAGGAGCTATTACTATATTATTAACCGATCGAAACTTTAATACATCATTTTTTGACCCTGCTGGAGGAGGAGATCCTAT…	female	summer	M35	SRR31747227
SPH0401	sp.145	Megaselia sp. 089	Megaselia sp. 089 genotype 001	AATAAATAATATAAGATTTTGAATACTACCTCCGTCATTAACCCTTTTATTAGCCAGAAGTATAGTAGAAAACGGAGCTGGAACAGGATGAACAGTTTATCCTCCTCTATCATCAAGAATTGCTCATAGCGGAGCTTCAGTTGATTTAGCAATTTTCTCACTTCATCTAGCTGGAATTTCTTCAATTTTAGGGGCTGTAAATTTTATTACTACTATTATTAATATACGTTCATCAGGAATCACTTTTGACCGAATGCCTTTATTTGTATGATCTGTAGGAATTACTGCTTTATTACTTTTACTTTCACTTCCTGTTTTAGCAGGTGCTATTACTATACTTTTAACTGATCGAAACTTTAATACTTCTTTCTTTGACCCTGCAGGAGGAGGAGACCCTAT…	female	summer	M35	SRR31747226
SPH0402	sp.1	Megaselia sp. 001	Megaselia sp. 001 genotype 001	AATAAATAATATAAGATTTTGAATATTACCTCCGTCATTAACTCTTTTATTAGCCAGAAGTATAGTAGAAAACGGAGCTGGAACAGGGTGAACAGTTTATCCTCCTCTTTCATCAAGAATTGCTCATAGTGGAGCTTCAGTTGATTTAGCAATTTTCTCACTTCATCTAGCTGGGATTTCTTCAATTTTAGGTGCTGTAAATTTCATTACTACTATTATTAATATACGTTCATCAGGAATCACTTTTGATCGAATACCTTTATTTGTATGATCAGTAGGAATTACTGCTTTATTACTTTTACTTTCACTTCCTGTTTTAGCAGGTGCTATTACTATACTTTTAACTGATCGAAACTTTAATACTTCTTTCTTTGATCCTGCAGGAGGAGGAGATCCTAT…	female	summer	M35	SRR31747225
SPH0404	sp.2	Megaselia sp. 002	Megaselia sp. 002 genotype 001	AATAAATAATATAAGATTCTGAATACTCCCTCCATCTTTAACATTATTATTAGCCAGAAGTATAGTTGAAAATGGAGCTGGAACTGGATGAACTGTATACCCCCCCCTTTCTTCAAGAATTGCTCATAGAGGAGCTTCCGTTGATTTGGCTATTTTTTCATTACATCTAGCCGGAATTTCATCTATTTTAGGAGCTGTAAATTTTATTACTACAATTATTAATATACGATCTTCAGGAATTACCTTTGATCGAATACCTTTATTTGTTTGATCTGTAGGTATCACTGCTTTATTACTACTATTATCTCTTCCAGTCCTTGCAGGAGCTATTACTATATTATTAACCGATCGAAACTTTAATACATCATTTTTTGACCCTGCTGGAGGAGGAGATCCTAT…	female	summer	M35	SRR31747224
SPH0405	sp.1	Megaselia sp. 001	Megaselia sp. 001 genotype 001	AATAAATAATATAAGATTTTGAATATTACCTCCGTCATTAACTCTTTTATTAGCCAGAAGTATAGTAGAAAACGGAGCTGGAACAGGGTGAACAGTTTATCCTCCTCTTTCATCAAGAATTGCTCATAGTGGAGCTTCAGTTGATTTAGCAATTTTCTCACTTCATCTAGCTGGGATTTCTTCAATTTTAGGTGCTGTAAATTTCATTACTACTATTATTAATATACGTTCATCAGGAATCACTTTTGATCGAATACCTTTATTTGTATGATCAGTAGGAATTACTGCTTTATTACTTTTACTTTCACTTCCTGTTTTAGCAGGTGCTATTACTATACTTTTAACTGATCGAAACTTTAATACTTCTTTCTTTGATCCTGCAGGAGGAGGAGATCCTAT…	female	summer	M35	SRR31747223
SPH0407	sp.2	Megaselia sp. 002	Megaselia sp. 002 genotype 002	AATAAATAATATAAGATTCTGAATACTCCCTCCATCTTTAACATTATTATTAGCCAGAAGTATAGTTGAAAATGGAGCTGGAACTGGATGAACTGTATACCCTCCCCTTTCTTCAAGAATTGCTCATAGAGGAGCTTCCGTTGATTTGGCTATTTTTTCATTACATCTAGCCGGAATTTCATCTATTTTAGGAGCTGTAAATTTTATTACTACAATTATTAATATACGATCTTCAGGAATTACCTTTGATCGAATACCTTTATTTGTTTGATCTGTAGGTATCACTGCTTTATTACTACTATTATCTCTTCCAGTCCTTGCAGGAGCTATTACTATATTATTAACCGATCGAAACTTTAATACATCATTTTTTGACCCTGCTGGAGGAGGAGATCCTAT…	female	summer	M35	SRR31747716
SPH0408	sp.2	Megaselia sp. 002	Megaselia sp. 002 genotype 001	AATAAATAATATAAGATTCTGAATACTCCCTCCATCTTTAACATTATTATTAGCCAGAAGTATAGTTGAAAATGGAGCTGGAACTGGATGAACTGTATACCCCCCCCTTTCTTCAAGAATTGCTCATAGAGGAGCTTCCGTTGATTTGGCTATTTTTTCATTACATCTAGCCGGAATTTCATCTATTTTAGGAGCTGTAAATTTTATTACTACAATTATTAATATACGATCTTCAGGAATTACCTTTGATCGAATACCTTTATTTGTTTGATCTGTAGGTATCACTGCTTTATTACTACTATTATCTCTTCCAGTCCTTGCAGGAGCTATTACTATATTATTAACCGATCGAAACTTTAATACATCATTTTTTGACCCTGCTGGAGGAGGAGATCCTAT…	female	summer	M35	SRR31747715
SPH0409	sp.186	Megaselia sp. 073	Megaselia sp. 073 genotype 002	AATAAATAATATAAGTTTTTGATTATTACCTCCTTCTTTAACTCTTTTATTAGCCAGAAGTATAGTAGAAAATGGAGCTGGAACAGGATGAACTGTTTACCCTCCACTTTCTTCTAGAATTGCTCATAGTGGAGCTTCTGTTGATTTAGCAATTTTTTCTCTTCATTTAGCTGGAATTTCATCTATTTTAGGAGCTGTAAATTTTATTACAACAATTATTAATATACGATCTTCAGGAATTACCTTTGATCGAATACCTTTATTTGTTTGATCAGTTGGAATTACTGCTCTTTTACTACTTTTATCTCTTCCAGTATTAGCAGGAGCTATCACAATGTTATTAACAGATCGAAATTTTAATACCTCATTCTTTGACCCCGCTGGAGGAGGAGATCCTAT…	female	summer	M35	SRR31747713
SPH0410	sp.1	Megaselia sp. 001	Megaselia sp. 001 genotype 001	AATAAATAATATAAGATTTTGAATATTACCTCCGTCATTAACTCTTTTATTAGCCAGAAGTATAGTAGAAAACGGAGCTGGAACAGGGTGAACAGTTTATCCTCCTCTTTCATCAAGAATTGCTCATAGTGGAGCTTCAGTTGATTTAGCAATTTTCTCACTTCATCTAGCTGGGATTTCTTCAATTTTAGGTGCTGTAAATTTCATTACTACTATTATTAATATACGTTCATCAGGAATCACTTTTGATCGAATACCTTTATTTGTATGATCAGTAGGAATTACTGCTTTATTACTTTTACTTTCACTTCCTGTTTTAGCAGGTGCTATTACTATACTTTTAACTGATCGAAACTTTAATACTTCTTTCTTTGATCCTGCAGGAGGAGGAGATCCTAT…	female	summer	M35	SRR31747712
SPH0411	sp.1	Megaselia sp. 001	Megaselia sp. 001 genotype 001	AATAAATAATATAAGATTTTGAATATTACCTCCGTCATTAACTCTTTTATTAGCCAGAAGTATAGTAGAAAACGGAGCTGGAACAGGGTGAACAGTTTATCCTCCTCTTTCATCAAGAATTGCTCATAGTGGAGCTTCAGTTGATTTAGCAATTTTCTCACTTCATCTAGCTGGGATTTCTTCAATTTTAGGTGCTGTAAATTTCATTACTACTATTATTAATATACGTTCATCAGGAATCACTTTTGATCGAATACCTTTATTTGTATGATCAGTAGGAATTACTGCTTTATTACTTTTACTTTCACTTCCTGTTTTAGCAGGTGCTATTACTATACTTTTAACTGATCGAAACTTTAATACTTCTTTCTTTGATCCTGCAGGAGGAGGAGATCCTAT…	female	summer	M35	SRR31747711
SPH0412	sp.1	Megaselia sp. 001	Megaselia sp. 001 genotype 019	AATAAATAATATAAGATTTTGGATATTACCTCCGTCATTAACTCTTTTATTAGCCAGAAGTATAGTAGAAAACGGAGCTGGAACAGGATGAACAGTTTATCCTCCTCTTTCATCAAGAATTGCTCATAGTGGAGCTTCAGTTGATTTAGCAATTTTCTCACTTCATCTAGCTGGGATTTCTTCAATTTTAGGTGCTGTAAATTTCATTACTACTATTATTAATATACGTTCATCAGGAATCACTTTTGATCGAATACCTTTATTTGTATGATCAGTAGGAATTACTGCTTTATTACTTTTACTTTCACTTCCTGTTTTAGCAGGTGCTATTACTATACTTTTAACTGATCGAAACTTTAATACTTCTTTCTTTGATCCTGCAGGAGGAGGAGATCCTAT…	female	summer	M35	SRR31747710
SPH0413	sp.1	Megaselia sp. 001	Megaselia sp. 001 genotype 001	AATAAATAATATAAGATTTTGAATATTACCTCCGTCATTAACTCTTTTATTAGCCAGAAGTATAGTAGAAAACGGAGCTGGAACAGGGTGAACAGTTTATCCTCCTCTTTCATCAAGAATTGCTCATAGTGGAGCTTCAGTTGATTTAGCAATTTTCTCACTTCATCTAGCTGGGATTTCTTCAATTTTAGGTGCTGTAAATTTCATTACTACTATTATTAATATACGTTCATCAGGAATCACTTTTGATCGAATACCTTTATTTGTATGATCAGTAGGAATTACTGCTTTATTACTTTTACTTTCACTTCCTGTTTTAGCAGGTGCTATTACTATACTTTTAACTGATCGAAACTTTAATACTTCTTTCTTTGATCCTGCAGGAGGAGGAGATCCTAT…	female	summer	M35	SRR31747709
SPH0414	sp.1	Megaselia sp. 001	Megaselia sp. 001 genotype 006	AATAAATAATATAAGATTTTGAATATTACCTCCGTCATTAACTCTTTTATTAGCCAGAAGTATAGTAGAAAACGGAGCTGGAACAGGGTGAACAGTTTATCCTCCTCTTTCATCAAGAATTGCTCATAGTGGAGCTTCAGTTGATTTAGCAATTTTCTCACTTCATCTAGCTGGGATTTCTTCAATTTTAGGTGCTGTAAATTTCATTACTACTATTATTAATATACGTTCATCAGGAATCACTTTTGATCGAATACCTTTATTTGTATGATCAGTAGGAATTACTGCTTTATTACTTTTACTTTCACTTCCTGTTTTAGCAGGTGCTATTACTATACTTTTAACTGATCGAAACTTTAATACTTCTTTCTTTGATCCTGCAGGAGGAGGAGATCCAAT…	female	summer	M35	SRR31747708
SPH0415	sp.5	Megaselia sp. 004	Megaselia sp. 004 genotype 011	AATAAATAATATAAGATTTTGAATATTGCCTCCATCATTAACTCTTTTATTAGCCAGAAGTATGGTAGAAAACGGAGCTGGAACAGGATGAACTGTTTATCCTCCTCTATCATCTAGAATTGCTCATAGTGGAGCTTCAGTTGATTTAGCAATTTTTTCACTTCATTTAGCTGGAATTTCTTCAATTTTAGGAGCTGTAAATTTTATTACTACTATTATTAATATACGATCATCAGGAATTACTTTTGATCGAATACCTTTACTTGTTTGATCAGTAGGAATTACTGCTTTATTACTTTTATTATCCCTTCCTGTTTTAGCTGGTGCTATTACTATACTTTTAACTGATCGAAATTTTAATACTTCTTTCTTTGACCCTGCTGGAGGAGGAGACCCAAT…	female	summer	M35	SRR31747707
SPH0416	sp.2	Megaselia sp. 002	Megaselia sp. 002 genotype 001	AATAAATAATATAAGATTCTGAATACTCCCTCCATCTTTAACATTATTATTAGCCAGAAGTATAGTTGAAAATGGAGCTGGAACTGGATGAACTGTATACCCCCCCCTTTCTTCAAGAATTGCTCATAGAGGAGCTTCCGTTGATTTGGCTATTTTTTCATTACATCTAGCCGGAATTTCATCTATTTTAGGAGCTGTAAATTTTATTACTACAATTATTAATATACGATCTTCAGGAATTACCTTTGATCGAATACCTTTATTTGTTTGATCTGTAGGTATCACTGCTTTATTACTACTATTATCTCTTCCAGTCCTTGCAGGAGCTATTACTATATTATTAACCGATCGAAACTTTAATACATCATTTTTTGACCCTGCTGGAGGAGGAGATCCTAT…	female	summer	M35	SRR31747706
SPH0417	sp.57	Megaselia sp. 030	Megaselia sp. 030 genotype 001	AATAAATAATATAAGATTTTGAATACTTCCCCCATCTTTAACCCTATTATTAGCCAGAAGTATAGTAGAAAATGGAGCTGGAACTGGTTGAACTGTTTACCCTCCTCTTTCTTCAAGAATTGCTCATAGTGGAGCTTCTGTTGATTTAGCAATTTTTTCTTTACATTTAGCCGGAATTTCATCTATTTTAGGAGCTGTAAATTTTATTACTACAATTATTAATATACGATCTTCAGGAATTACATTTGATCGAATACCTTTATTTGTATGATCTGTTGGAATTACAGCTTTATTACTATTATTGTCTCTCCCAGTTCTTGCAGGAGCTATTACTATATTACTAACAGATCGAAATTTTAACACTTCATTTTTTGATCCTGCTGGAGGAGGAGACCCAAT…	female	summer	M35	SRR31747705
SPH0419	sp.1	Megaselia sp. 001	Megaselia sp. 001 genotype 003	AATAAATAATATAAGATTTTGAATATTACCTCCGTCATTAACTCTTTTATTAGCCAGAAGTATAGTAGAAAACGGAGCTGGAACAGGATGAACAGTTTATCCTCCTCTTTCATCAAGAATTGCTCATAGTGGAGCTTCAGTTGATTTAGCAATTTTCTCACTTCATCTAGCTGGGATTTCTTCAATTTTAGGTGCTGTAAATTTCATTACTACTATTATTAATATACGTTCATCAGGAATCACTTTTGATCGAATACCTTTATTTGTATGATCAGTAGGAATTACTGCTTTATTACTTTTACTTTCACTTCCTGTTTTAGCAGGTGCTATTACTATACTTTTAACTGATCGAAACTTTAATACTTCTTTCTTTGATCCTGCAGGAGGAGGAGATCCTAT…	female	summer	M35	SRR31747704
SPH0420	sp.1	Megaselia sp. 001	Megaselia sp. 001 genotype 001	AATAAATAATATAAGATTTTGAATATTACCTCCGTCATTAACTCTTTTATTAGCCAGAAGTATAGTAGAAAACGGAGCTGGAACAGGGTGAACAGTTTATCCTCCTCTTTCATCAAGAATTGCTCATAGTGGAGCTTCAGTTGATTTAGCAATTTTCTCACTTCATCTAGCTGGGATTTCTTCAATTTTAGGTGCTGTAAATTTCATTACTACTATTATTAATATACGTTCATCAGGAATCACTTTTGATCGAATACCTTTATTTGTATGATCAGTAGGAATTACTGCTTTATTACTTTTACTTTCACTTCCTGTTTTAGCAGGTGCTATTACTATACTTTTAACTGATCGAAACTTTAATACTTCTTTCTTTGATCCTGCAGGAGGAGGAGATCCTAT…	female	summer	M35	SRR31747702
SPH0422	sp.6	Megaselia sp. 005	Megaselia sp. 005 genotype 001	AATAAATAATATAAGATTTTGAATATTACCTCCTTCTCTTACTCTTTTATTAGCCAGAAGTATAGTAGAAAATGGAGCTGGAACTGGATGAACAGTTTACCCTCCACTTTCTTCTAGAATTGCTCATAGAGGAGCTTCTGTAGATTTAGCTATTTTTTCTTTACATTTAGCAGGAATTTCATCAATTTTAGGGGCTGTAAATTTTATTACAACAATTATTAATATACGATCTTCAGGAATTACTTTTGATCGTATACCATTATTCGTCTGATCAGTTGGTATTACAGCTATTCTTTTATTATTATCTTTACCTGTATTAGCAGGAGCTATTACTATATTATTGACAGATCGAAATTTTAATACTTCTTTCTTTGATCCTGCTGGTGGAGGAGATCCAAT…	female	summer	M35	SRR31747701
SPH0423	sp.1	Megaselia sp. 001	Megaselia sp. 001 genotype 001	AATAAATAATATAAGATTTTGAATATTACCTCCGTCATTAACTCTTTTATTAGCCAGAAGTATAGTAGAAAACGGAGCTGGAACAGGGTGAACAGTTTATCCTCCTCTTTCATCAAGAATTGCTCATAGTGGAGCTTCAGTTGATTTAGCAATTTTCTCACTTCATCTAGCTGGGATTTCTTCAATTTTAGGTGCTGTAAATTTCATTACTACTATTATTAATATACGTTCATCAGGAATCACTTTTGATCGAATACCTTTATTTGTATGATCAGTAGGAATTACTGCTTTATTACTTTTACTTTCACTTCCTGTTTTAGCAGGTGCTATTACTATACTTTTAACTGATCGAAACTTTAATACTTCTTTCTTTGATCCTGCAGGAGGAGGAGATCCTAT…	female	summer	M35	SRR31747700
SPH0424	sp.2	Megaselia sp. 002	Megaselia sp. 002 genotype 002	AATAAATAATATAAGATTCTGAATACTCCCTCCATCTTTAACATTATTATTAGCCAGAAGTATAGTTGAAAATGGAGCTGGAACTGGATGAACTGTATACCCTCCCCTTTCTTCAAGAATTGCTCATAGAGGAGCTTCCGTTGATTTGGCTATTTTTTCATTACATCTAGCCGGAATTTCATCTATTTTAGGAGCTGTAAATTTTATTACTACAATTATTAATATACGATCTTCAGGAATTACCTTTGATCGAATACCTTTATTTGTTTGATCTGTAGGTATCACTGCTTTATTACTACTATTATCTCTTCCAGTCCTTGCAGGAGCTATTACTATATTATTAACCGATCGAAACTTTAATACATCATTTTTTGACCCTGCTGGAGGAGGAGATCCTAT…	female	summer	M35	SRR31747699
SPH0425	sp.2	Megaselia sp. 002	Megaselia sp. 002 genotype 003	AATAAATAATATAAGATTCTGAATACTCCCTCCATCTTTAACATTATTATTAGCCAGAAGTATAGTTGAAAATGGAGCTGGAACTGGATGAACTGTATACCCTCCCCTTTCTTCAAGAATTGCTCATAGAGGAGCTTCCGTTGATTTGGCTATTTTTTCATTACATCTAGCTGGAATTTCATCTATTTTAGGAGCTGTAAATTTTATTACTACAATTATTAATATACGATCTTCAGGAATTACCTTTGATCGAATACCTTTATTTGTTTGATCTGTAGGTATCACTGCTTTATTACTACTATTATCTCTTCCAGTCCTTGCAGGAGCTATTACTATATTATTAACCGATCGAAACTTTAATACATCATTTTTTGACCCTGCTGGAGGAGGAGATCCTAT…	female	summer	M35	SRR31747698
SPH0426	sp.55	Megaselia sp. 029	Megaselia sp. 029 genotype 003	AATAAATAATATAAGCTTCTGAATATTACCTCCTTCTTTAACTCTTTTATTAGCCAGAAGTATAGTAGAAAATGGAGCAGGTACTGGATGAACAGTTTATCCTCCACTTTCTTCTAGAATCGCTCATAGAGGAGCTTCTGTTGATTTAGCAATTTTTTCATTACATCTAGCAGGAATTTCTTCAATTTTAGGAGCTGTAAATTTTATTACAACAATTATTAATATACGATCAATAGGAATTACTTTCGATCGAATACCTTTATTTGTTTGATCAGTTGGAATTACTGCTCTATTATTACTTTTATCCTTACCAGTGTTAGCTGGTGCTATTACAATACTTTTAACAGATCGAAATTTTAATACTTCATTTTTTGATCCTGCTGGAGGAGGAGACCCTAT…	female	summer	M35	SRR31747697
SPH0429	sp.2	Megaselia sp. 002	Megaselia sp. 002 genotype 002	AATAAATAATATAAGATTCTGAATACTCCCTCCATCTTTAACATTATTATTAGCCAGAAGTATAGTTGAAAATGGAGCTGGAACTGGATGAACTGTATACCCTCCCCTTTCTTCAAGAATTGCTCATAGAGGAGCTTCCGTTGATTTGGCTATTTTTTCATTACATCTAGCCGGAATTTCATCTATTTTAGGAGCTGTAAATTTTATTACTACAATTATTAATATACGATCTTCAGGAATTACCTTTGATCGAATACCTTTATTTGTTTGATCTGTAGGTATCACTGCTTTATTACTACTATTATCTCTTCCAGTCCTTGCAGGAGCTATTACTATATTATTAACCGATCGAAACTTTAATACATCATTTTTTGACCCTGCTGGAGGAGGAGATCCTAT…	female	summer	M35	SRR31747696
SPH0430	sp.2	Megaselia sp. 002	Megaselia sp. 002 genotype 001	AATAAATAATATAAGATTCTGAATACTCCCTCCATCTTTAACATTATTATTAGCCAGAAGTATAGTTGAAAATGGAGCTGGAACTGGATGAACTGTATACCCCCCCCTTTCTTCAAGAATTGCTCATAGAGGAGCTTCCGTTGATTTGGCTATTTTTTCATTACATCTAGCCGGAATTTCATCTATTTTAGGAGCTGTAAATTTTATTACTACAATTATTAATATACGATCTTCAGGAATTACCTTTGATCGAATACCTTTATTTGTTTGATCTGTAGGTATCACTGCTTTATTACTACTATTATCTCTTCCAGTCCTTGCAGGAGCTATTACTATATTATTAACCGATCGAAACTTTAATACATCATTTTTTGACCCTGCTGGAGGAGGAGATCCTAT…	female	summer	M35	SRR31747695
SPH0431	sp.2	Megaselia sp. 002	Megaselia sp. 002 genotype 001	AATAAATAATATAAGATTCTGAATACTCCCTCCATCTTTAACATTATTATTAGCCAGAAGTATAGTTGAAAATGGAGCTGGAACTGGATGAACTGTATACCCCCCCCTTTCTTCAAGAATTGCTCATAGAGGAGCTTCCGTTGATTTGGCTATTTTTTCATTACATCTAGCCGGAATTTCATCTATTTTAGGAGCTGTAAATTTTATTACTACAATTATTAATATACGATCTTCAGGAATTACCTTTGATCGAATACCTTTATTTGTTTGATCTGTAGGTATCACTGCTTTATTACTACTATTATCTCTTCCAGTCCTTGCAGGAGCTATTACTATATTATTAACCGATCGAAACTTTAATACATCATTTTTTGACCCTGCTGGAGGAGGAGATCCTAT…	female	summer	M35	SRR31747694
SPH0432	sp.26	Megaselia sp. 012	Megaselia sp. 012 genotype 010	AATAAATAATATAAGATTTTGAATACTTCCCCCATCTTTAACCCTTCTGTTAGCCAGAAGTATAGTTGAAAACGGAGCTGGAACAGGATGAACTGTATACCCTCCCCTTTCTTCAAGAATTGCTCATAGAGGAGCTTCAGTTGATTTAGCTATTTTTTCATTACATCTAGCTGGAATTTCATCAATTCTAGGAGCTGTAAATTTTATTACCACAATTATTAATATACGATCTTCAGGAATTACTTTTGATCGAATACCTTTATTTGTTTGATCTGTAGGTATTACTGCTTTATTACTATTATTGTCTCTACCAGTCCTTGCAGGAGCTATTACTATGTTATTAACAGATCGAAACTTTAATACATCATTTTTTGACCCTGCTGGAGGAGGTGACCCTAT…	female	summer	M35	SRR31747693
SPH0433	sp.2	Megaselia sp. 002	Megaselia sp. 002 genotype 003	AATAAATAATATAAGATTCTGAATACTCCCTCCATCTTTAACATTATTATTAGCCAGAAGTATAGTTGAAAATGGAGCTGGAACTGGATGAACTGTATACCCTCCCCTTTCTTCAAGAATTGCTCATAGAGGAGCTTCCGTTGATTTGGCTATTTTTTCATTACATCTAGCTGGAATTTCATCTATTTTAGGAGCTGTAAATTTTATTACTACAATTATTAATATACGATCTTCAGGAATTACCTTTGATCGAATACCTTTATTTGTTTGATCTGTAGGTATCACTGCTTTATTACTACTATTATCTCTTCCAGTCCTTGCAGGAGCTATTACTATATTATTAACCGATCGAAACTTTAATACATCATTTTTTGACCCTGCTGGAGGAGGAGATCCTAT…	female	summer	M35	SRR31747036
SPH0434	sp.54	Gymnophora sp. 001	Gymnophora sp. 001 genotype 001	AATAAATAATATAAGATTTTGAATACTTCCTCCCTCACTAACTTTACTTTTAGCGAGTAGTATAGTAGAAAATGGAGCTGGAACTGGATGAACAGTTTACCCTCCGCTATCTTCTAGCATTGCTCATAGAGGGGCTTCTGTTGATTTAGCTATTTTTTCTCTTCACTTAGCAGGTATTTCTTCTATTTTAGGAGCTGTAAATTTTATTACAACAATTATTAATATACGTTCTTCAGGAATTACCTTTGATCGAATACCTCTATTTGTTTGAAGTGTAGGAATTACTGCTTTACTACTTTTACTATCTCTTCCAGTCTTAGCCGGAGCTATTACCATATTATTAACTGATCGAAATTTTAATACATCATTTTTTGACCCTGCGGGAGGAGGAGACCCTAT…	female	summer	M35	SRR31747035
SPH0435	sp.1	Megaselia sp. 001	Megaselia sp. 001 genotype 001	AATAAATAATATAAGATTTTGAATATTACCTCCGTCATTAACTCTTTTATTAGCCAGAAGTATAGTAGAAAACGGAGCTGGAACAGGGTGAACAGTTTATCCTCCTCTTTCATCAAGAATTGCTCATAGTGGAGCTTCAGTTGATTTAGCAATTTTCTCACTTCATCTAGCTGGGATTTCTTCAATTTTAGGTGCTGTAAATTTCATTACTACTATTATTAATATACGTTCATCAGGAATCACTTTTGATCGAATACCTTTATTTGTATGATCAGTAGGAATTACTGCTTTATTACTTTTACTTTCACTTCCTGTTTTAGCAGGTGCTATTACTATACTTTTAACTGATCGAAACTTTAATACTTCTTTCTTTGATCCTGCAGGAGGAGGAGATCCTAT…	female	summer	M35	SRR31747034
SPH0436	sp.2	Megaselia sp. 002	Megaselia sp. 002 genotype 003	AATAAATAATATAAGATTCTGAATACTCCCTCCATCTTTAACATTATTATTAGCCAGAAGTATAGTTGAAAATGGAGCTGGAACTGGATGAACTGTATACCCTCCCCTTTCTTCAAGAATTGCTCATAGAGGAGCTTCCGTTGATTTGGCTATTTTTTCATTACATCTAGCTGGAATTTCATCTATTTTAGGAGCTGTAAATTTTATTACTACAATTATTAATATACGATCTTCAGGAATTACCTTTGATCGAATACCTTTATTTGTTTGATCTGTAGGTATCACTGCTTTATTACTACTATTATCTCTTCCAGTCCTTGCAGGAGCTATTACTATATTATTAACCGATCGAAACTTTAATACATCATTTTTTGACCCTGCTGGAGGAGGAGATCCTAT…	female	summer	M35	SRR31747033
SPH0437	sp.19	Megaselia sp. 009	Megaselia sp. 009 genotype 001	AATAAATAATATAAGATTTTGAATATTACCTCCATCATTAACTCTTTTATTAGCTAGAAGTATAGTAGAAAACGGAGCTGGAACAGGATGAACAGTTTACCCTCCTCTTTCATCTAGAATCGCTCATAGTGGAGCTTCAGTAGATTTAGCAATTTTTTCACTTCATTTAGCTGGAATTTCTTCAATTTTAGGAGCTGTAAATTTTATTACTACTATCATTAATATACGATCATCAGGAATTACTTTTGATCGAATACCTTTATTTGTATGATCAGTAGGAATTACTGCTCTATTACTTTTACTTTCACTTCCTGTTTTAGCTGGTGCTATCACAATACTATTAACTGATCGAAATTTTAATACTTCTTTCTTTGACCCAGCTGGTGGAGGAGATCCAAT…	female	summer	M35	SRR31747032
SPH0438	sp.41	Megaselia sp. 021	Megaselia sp. 021 genotype 001	AATAAATAATATAAGATTTTGAATATTACCTCCATCATTAACTCTATTATTAGCCAGAAGTATAGTAGAAAACGGAGCTGGAACAGGATGAACAGTTTATCCTCCTCTTTCATCTAGAATTGCTCATAGTGGAGCTTCAGTAGATTTAGCAATTTTTTCACTTCATTTAGCTGGAATTTCTTCAATTTTAGGAGCTGTAAATTTTATTACTACTATTATTAATATACGATCATCAGGAATTACTTTTGATCGAATACCTTTATTTGTATGATCAGTAGGAATTACTGCTTTATTACTTTTACTTTCACTTCCTGTTTTAGCTGGTGCTATCACAATACTATTAACTGATCGAAATTTTAATACTTCTTTCTTTGATCCTGCTGGAGGAGGAGATCCAAT…	female	summer	M35	SRR31747031
SPH0439	sp.1	Megaselia sp. 001	Megaselia sp. 001 genotype 001	AATAAATAATATAAGATTTTGAATATTACCTCCGTCATTAACTCTTTTATTAGCCAGAAGTATAGTAGAAAACGGAGCTGGAACAGGGTGAACAGTTTATCCTCCTCTTTCATCAAGAATTGCTCATAGTGGAGCTTCAGTTGATTTAGCAATTTTCTCACTTCATCTAGCTGGGATTTCTTCAATTTTAGGTGCTGTAAATTTCATTACTACTATTATTAATATACGTTCATCAGGAATCACTTTTGATCGAATACCTTTATTTGTATGATCAGTAGGAATTACTGCTTTATTACTTTTACTTTCACTTCCTGTTTTAGCAGGTGCTATTACTATACTTTTAACTGATCGAAACTTTAATACTTCTTTCTTTGATCCTGCAGGAGGAGGAGATCCTAT…	female	summer	M35	SRR31747030
SPH0440	sp.2	Megaselia sp. 002	Megaselia sp. 002 genotype 002	AATAAATAATATAAGATTCTGAATACTCCCTCCATCTTTAACATTATTATTAGCCAGAAGTATAGTTGAAAATGGAGCTGGAACTGGATGAACTGTATACCCTCCCCTTTCTTCAAGAATTGCTCATAGAGGAGCTTCCGTTGATTTGGCTATTTTTTCATTACATCTAGCCGGAATTTCATCTATTTTAGGAGCTGTAAATTTTATTACTACAATTATTAATATACGATCTTCAGGAATTACCTTTGATCGAATACCTTTATTTGTTTGATCTGTAGGTATCACTGCTTTATTACTACTATTATCTCTTCCAGTCCTTGCAGGAGCTATTACTATATTATTAACCGATCGAAACTTTAATACATCATTTTTTGACCCTGCTGGAGGAGGAGATCCTAT…	female	summer	M35	SRR31747029
SPH0441	sp.1	Megaselia sp. 001	Megaselia sp. 001 genotype 001	AATAAATAATATAAGATTTTGAATATTACCTCCGTCATTAACTCTTTTATTAGCCAGAAGTATAGTAGAAAACGGAGCTGGAACAGGGTGAACAGTTTATCCTCCTCTTTCATCAAGAATTGCTCATAGTGGAGCTTCAGTTGATTTAGCAATTTTCTCACTTCATCTAGCTGGGATTTCTTCAATTTTAGGTGCTGTAAATTTCATTACTACTATTATTAATATACGTTCATCAGGAATCACTTTTGATCGAATACCTTTATTTGTATGATCAGTAGGAATTACTGCTTTATTACTTTTACTTTCACTTCCTGTTTTAGCAGGTGCTATTACTATACTTTTAACTGATCGAAACTTTAATACTTCTTTCTTTGATCCTGCAGGAGGAGGAGATCCTAT…	female	summer	M35	SRR31747028
SPH0442	sp.1	Megaselia sp. 001	Megaselia sp. 001 genotype 001	AATAAATAATATAAGATTTTGAATATTACCTCCGTCATTAACTCTTTTATTAGCCAGAAGTATAGTAGAAAACGGAGCTGGAACAGGGTGAACAGTTTATCCTCCTCTTTCATCAAGAATTGCTCATAGTGGAGCTTCAGTTGATTTAGCAATTTTCTCACTTCATCTAGCTGGGATTTCTTCAATTTTAGGTGCTGTAAATTTCATTACTACTATTATTAATATACGTTCATCAGGAATCACTTTTGATCGAATACCTTTATTTGTATGATCAGTAGGAATTACTGCTTTATTACTTTTACTTTCACTTCCTGTTTTAGCAGGTGCTATTACTATACTTTTAACTGATCGAAACTTTAATACTTCTTTCTTTGATCCTGCAGGAGGAGGAGATCCTAT…	female	summer	M35	SRR31747027
SPH0443	sp.2	Megaselia sp. 002	Megaselia sp. 002 genotype 014	AATAAATAATATAAGATTCTGAATACTCCCTCCATCTTTAACATTATTATTAGCCAGAAGTATAGTTGAAAATGGAGCTGGAACTGGATGAACTGTATACCCTCCCCTTTCTTCAAGAATTGCTCATAGAGGAGCTTCCGTTGATTTGGCTATTTTTTCATTACATCTAGCTGGAATTTCATCTATTTTAGGAGCTGTAAATTTTATTACTACAATTATTAATATACGATCTTCAGGAATTACCTTTGATCGAATACCTTTATTTGTTTGATCTGTAGGTATCACTGCTTTATTGCTACTATTATCTCTTCCAGTCCTTGCAGGAGCTATTACTATATTATTAACCGATCGAAACTTTAATACATCATTTTTTGACCCTGCTGGAGGAGGAGATCCTAT…	female	summer	M35	SRR31747025
SPH0444	sp.1	Megaselia sp. 001	Megaselia sp. 001 genotype 001	AATAAATAATATAAGATTTTGAATATTACCTCCGTCATTAACTCTTTTATTAGCCAGAAGTATAGTAGAAAACGGAGCTGGAACAGGGTGAACAGTTTATCCTCCTCTTTCATCAAGAATTGCTCATAGTGGAGCTTCAGTTGATTTAGCAATTTTCTCACTTCATCTAGCTGGGATTTCTTCAATTTTAGGTGCTGTAAATTTCATTACTACTATTATTAATATACGTTCATCAGGAATCACTTTTGATCGAATACCTTTATTTGTATGATCAGTAGGAATTACTGCTTTATTACTTTTACTTTCACTTCCTGTTTTAGCAGGTGCTATTACTATACTTTTAACTGATCGAAACTTTAATACTTCTTTCTTTGATCCTGCAGGAGGAGGAGATCCTAT…	female	summer	M35	SRR31747024
SPH0445	sp.1	Megaselia sp. 001	Megaselia sp. 001 genotype 030	AATAAATAATATAAGATTTTGAATATTACCTCCGTCATTAACTCTTTTATTAGCCAGAAGTATAGTAGAAAACGGAGCTGGAACAGGGTGAACAGTTTATCCTCCTCTTTCATCAAGAATTGCTCATAGTGGAGCTTCAGTTGATTTAGCAATTTTCTCACTTCATCTAGCTGGGATTTCTTCAATTTTAGGTGCTGTAAATTTCATTACTACTATTATTAATATACGTTCATCAGGAATCACTTTTGATCGAATACCTTTATTTGTATGATCAGTAGGAATTACTGCTTTATTACTTTTACTTTCACTTCCTGTTTTAGCAGGTGCTATTACTATACTTTTAACTGATCGAAACTTTAATACTTCTTTCTTTGACCCTGCAGGAGGAGGAGATCCTAT…	female	summer	M35	SRR31747023
SPH0446	sp.2	Megaselia sp. 002	Megaselia sp. 002 genotype 002	AATAAATAATATAAGATTCTGAATACTCCCTCCATCTTTAACATTATTATTAGCCAGAAGTATAGTTGAAAATGGAGCTGGAACTGGATGAACTGTATACCCTCCCCTTTCTTCAAGAATTGCTCATAGAGGAGCTTCCGTTGATTTGGCTATTTTTTCATTACATCTAGCCGGAATTTCATCTATTTTAGGAGCTGTAAATTTTATTACTACAATTATTAATATACGATCTTCAGGAATTACCTTTGATCGAATACCTTTATTTGTTTGATCTGTAGGTATCACTGCTTTATTACTACTATTATCTCTTCCAGTCCTTGCAGGAGCTATTACTATATTATTAACCGATCGAAACTTTAATACATCATTTTTTGACCCTGCTGGAGGAGGAGATCCTAT…	female	summer	M35	SRR31747022
SPH0447	sp.1	Megaselia sp. 001	Megaselia sp. 001 genotype 001	AATAAATAATATAAGATTTTGAATATTACCTCCGTCATTAACTCTTTTATTAGCCAGAAGTATAGTAGAAAACGGAGCTGGAACAGGGTGAACAGTTTATCCTCCTCTTTCATCAAGAATTGCTCATAGTGGAGCTTCAGTTGATTTAGCAATTTTCTCACTTCATCTAGCTGGGATTTCTTCAATTTTAGGTGCTGTAAATTTCATTACTACTATTATTAATATACGTTCATCAGGAATCACTTTTGATCGAATACCTTTATTTGTATGATCAGTAGGAATTACTGCTTTATTACTTTTACTTTCACTTCCTGTTTTAGCAGGTGCTATTACTATACTTTTAACTGATCGAAACTTTAATACTTCTTTCTTTGATCCTGCAGGAGGAGGAGATCCTAT…	female	summer	M35	SRR31747021
SPH0448	sp.1	Megaselia sp. 001	Megaselia sp. 001 genotype 001	AATAAATAATATAAGATTTTGAATATTACCTCCGTCATTAACTCTTTTATTAGCCAGAAGTATAGTAGAAAACGGAGCTGGAACAGGGTGAACAGTTTATCCTCCTCTTTCATCAAGAATTGCTCATAGTGGAGCTTCAGTTGATTTAGCAATTTTCTCACTTCATCTAGCTGGGATTTCTTCAATTTTAGGTGCTGTAAATTTCATTACTACTATTATTAATATACGTTCATCAGGAATCACTTTTGATCGAATACCTTTATTTGTATGATCAGTAGGAATTACTGCTTTATTACTTTTACTTTCACTTCCTGTTTTAGCAGGTGCTATTACTATACTTTTAACTGATCGAAACTTTAATACTTCTTTCTTTGATCCTGCAGGAGGAGGAGATCCTAT…	female	summer	M35	SRR31747020
SPH0450	sp.1	Megaselia sp. 001	Megaselia sp. 001 genotype 001	AATAAATAATATAAGATTTTGAATATTACCTCCGTCATTAACTCTTTTATTAGCCAGAAGTATAGTAGAAAACGGAGCTGGAACAGGGTGAACAGTTTATCCTCCTCTTTCATCAAGAATTGCTCATAGTGGAGCTTCAGTTGATTTAGCAATTTTCTCACTTCATCTAGCTGGGATTTCTTCAATTTTAGGTGCTGTAAATTTCATTACTACTATTATTAATATACGTTCATCAGGAATCACTTTTGATCGAATACCTTTATTTGTATGATCAGTAGGAATTACTGCTTTATTACTTTTACTTTCACTTCCTGTTTTAGCAGGTGCTATTACTATACTTTTAACTGATCGAAACTTTAATACTTCTTTCTTTGATCCTGCAGGAGGAGGAGATCCTAT…	female	summer	M35	SRR31747019
SPH0452	sp.26	Megaselia sp. 012	Megaselia sp. 012 genotype 008	AATAAATAATATAAGATTTTGAATACTTCCCCCATCTTTAACCCTTCTGTTAGCCAGAAGTATAGTTGAAAACGGAGCTGGAACAGGATGAACTGTATACCCTCCCCTTTCTTCAAGAATTGCTCATAGAGGAGCTTCAGTTGATTTAGCTATTTTTTCATTACATCTAGCTGGAATTTCATCAATTCTAGGAGCTGTAAATTTTATTACCACAATTATTAATATACGATCTTCAGGAATTACTTTTGATCGAATACCTTTATTTGTTTGATCTGTAGGTATTACTGCTTTATTACTATTATTGTCTCTACCAGTCCTTGCAGGAGCTATTACTATGTTATTAACAGATCGAAACTTTAATACATCATTTTTTGATCCTGCTGGAGGAGGTGACCCTAT…	female	summer	M35	SRR31747018
SPH0453	sp.2	Megaselia sp. 002	Megaselia sp. 002 genotype 002	AATAAATAATATAAGATTCTGAATACTCCCTCCATCTTTAACATTATTATTAGCCAGAAGTATAGTTGAAAATGGAGCTGGAACTGGATGAACTGTATACCCTCCCCTTTCTTCAAGAATTGCTCATAGAGGAGCTTCCGTTGATTTGGCTATTTTTTCATTACATCTAGCCGGAATTTCATCTATTTTAGGAGCTGTAAATTTTATTACTACAATTATTAATATACGATCTTCAGGAATTACCTTTGATCGAATACCTTTATTTGTTTGATCTGTAGGTATCACTGCTTTATTACTACTATTATCTCTTCCAGTCCTTGCAGGAGCTATTACTATATTATTAACCGATCGAAACTTTAATACATCATTTTTTGACCCTGCTGGAGGAGGAGATCCTAT…	female	summer	M35	SRR31747017
SPH0454	sp.2	Megaselia sp. 002	Megaselia sp. 002 genotype 012	AATAAATAATATAAGATTCTGAATACTCCCTCCATCTTTAACATTATTATTAGCCAGAAGTATAGTTGAAAATGGAGCTGGAACTGGATGAACTGTATACCCCCCCCTTTCTTCAAGAATTGCTCATAGAGGAGCTTCCGTTGATTTGGCTATTTTTTCATTACATCTAGCCGGAATTTCATCTATTTTAGGAGCTGTAAATTTTATTACTACAATTATTAATATACGATCTTCAGGAATTACCTTTGATCGAATACCTTTATTTGTTTGATCTGTAGGTATCACTGCTTTATTACTACTATTATCTCTTCCAGTCCTTGCAGGAGCTATTACTATATTATTAACCGATCGAAACTTTAATACATCATTTTTTGACCCAGCTGGAGGAGGAGATCCTAT…	female	summer	M35	SRR31747016
SPH0455	sp.2	Megaselia sp. 002	Megaselia sp. 002 genotype 001	AATAAATAATATAAGATTCTGAATACTCCCTCCATCTTTAACATTATTATTAGCCAGAAGTATAGTTGAAAATGGAGCTGGAACTGGATGAACTGTATACCCCCCCCTTTCTTCAAGAATTGCTCATAGAGGAGCTTCCGTTGATTTGGCTATTTTTTCATTACATCTAGCCGGAATTTCATCTATTTTAGGAGCTGTAAATTTTATTACTACAATTATTAATATACGATCTTCAGGAATTACCTTTGATCGAATACCTTTATTTGTTTGATCTGTAGGTATCACTGCTTTATTACTACTATTATCTCTTCCAGTCCTTGCAGGAGCTATTACTATATTATTAACCGATCGAAACTTTAATACATCATTTTTTGACCCTGCTGGAGGAGGAGATCCTAT…	female	summer	M35	SRR31747222
SPH0456	sp.6	Megaselia sp. 005	Megaselia sp. 005 genotype 001	AATAAATAATATAAGATTTTGAATATTACCTCCTTCTCTTACTCTTTTATTAGCCAGAAGTATAGTAGAAAATGGAGCTGGAACTGGATGAACAGTTTACCCTCCACTTTCTTCTAGAATTGCTCATAGAGGAGCTTCTGTAGATTTAGCTATTTTTTCTTTACATTTAGCAGGAATTTCATCAATTTTAGGGGCTGTAAATTTTATTACAACAATTATTAATATACGATCTTCAGGAATTACTTTTGATCGTATACCATTATTCGTCTGATCAGTTGGTATTACAGCTATTCTTTTATTATTATCTTTACCTGTATTAGCAGGAGCTATTACTATATTATTGACAGATCGAAATTTTAATACTTCTTTCTTTGATCCTGCTGGTGGAGGAGATCCAAT…	female	summer	M35	SRR31747221
SPH0457	sp.42	Megaselia sp. 022	Megaselia sp. 022 genotype 001	AATAAATAATATAAGATTTTGAATACTCCCTCCTTCTTTAACTTTATTATTAGCAAGAAGTATAGTAGAAAATGGAGCTGGAACAGGATGAACTGTTTATCCCCCATTATCAGCTAATATTGCCCATAGAGGAGCTTCAGTAGATTTAGCTATTTTCTCTCTTCATTTAGCAGGAATTTCAAGAATTTTAGGGGCTGTAAATTTTATCACAACAATTATTAATATACGATCTTCAGGAATTACATTTGATCGGATGCCTTTATTCGTTTGATCAGTTGGAATTACAGCTTTATTATTATTACTTTCATTACCAGTATTAGCAGGGGCTATTACAATACTTTTAACAGACCGAAATTTTAATACTTCTTTTTTTGATCCTGCTGGAGGTGGAGACCCAAT…	female	summer	M35	SRR31747220
SPH0458	sp.2	Megaselia sp. 002	Megaselia sp. 002 genotype 002	AATAAATAATATAAGATTCTGAATACTCCCTCCATCTTTAACATTATTATTAGCCAGAAGTATAGTTGAAAATGGAGCTGGAACTGGATGAACTGTATACCCTCCCCTTTCTTCAAGAATTGCTCATAGAGGAGCTTCCGTTGATTTGGCTATTTTTTCATTACATCTAGCCGGAATTTCATCTATTTTAGGAGCTGTAAATTTTATTACTACAATTATTAATATACGATCTTCAGGAATTACCTTTGATCGAATACCTTTATTTGTTTGATCTGTAGGTATCACTGCTTTATTACTACTATTATCTCTTCCAGTCCTTGCAGGAGCTATTACTATATTATTAACCGATCGAAACTTTAATACATCATTTTTTGACCCTGCTGGAGGAGGAGATCCTAT…	female	summer	M35	SRR31747219
SPH0459	sp.2	Megaselia sp. 002	Megaselia sp. 002 genotype 002	AATAAATAATATAAGATTCTGAATACTCCCTCCATCTTTAACATTATTATTAGCCAGAAGTATAGTTGAAAATGGAGCTGGAACTGGATGAACTGTATACCCTCCCCTTTCTTCAAGAATTGCTCATAGAGGAGCTTCCGTTGATTTGGCTATTTTTTCATTACATCTAGCCGGAATTTCATCTATTTTAGGAGCTGTAAATTTTATTACTACAATTATTAATATACGATCTTCAGGAATTACCTTTGATCGAATACCTTTATTTGTTTGATCTGTAGGTATCACTGCTTTATTACTACTATTATCTCTTCCAGTCCTTGCAGGAGCTATTACTATATTATTAACCGATCGAAACTTTAATACATCATTTTTTGACCCTGCTGGAGGAGGAGATCCTAT…	female	summer	M35	SRR31747218
SPH0460	sp.2	Megaselia sp. 002	Megaselia sp. 002 genotype 004	AATAAATAATATAAGATTCTGAATACTCCCTCCATCTTTAACATTATTATTAGCCAGAAGTATAGTTGAAAATGGAGCTGGAACTGGATGAACTGTATACCCCCCCCTTTCTTCAAGAATTGCTCATAGAGGAGCTTCCGTTGATTTGGCTATTTTTTCATTACATCTAGCCGGAATTTCATCTATTTTAGGAGCTGTAAATTTTATTACTACAATTATTAATATACGATCTTCAGGAATTACCTTTGATCGAATACCTTTATTTGTTTGATCTGTAGGTATCACTGCTTTATTACTACTATTATCTCTTCCAGTCCTTGCAGGAGCTATTACTATATTATTAACCGATCGAAACTTTAATACATCATTTTTTGACCCTGCTGGAGGAGGAGATCCTAT…	female	summer	M35	SRR31747217
SPH0461	sp.1	Megaselia sp. 001	Megaselia sp. 001 genotype 006	AATAAATAATATAAGATTTTGAATATTACCTCCGTCATTAACTCTTTTATTAGCCAGAAGTATAGTAGAAAACGGAGCTGGAACAGGGTGAACAGTTTATCCTCCTCTTTCATCAAGAATTGCTCATAGTGGAGCTTCAGTTGATTTAGCAATTTTCTCACTTCATCTAGCTGGGATTTCTTCAATTTTAGGTGCTGTAAATTTCATTACTACTATTATTAATATACGTTCATCAGGAATCACTTTTGATCGAATACCTTTATTTGTATGATCAGTAGGAATTACTGCTTTATTACTTTTACTTTCACTTCCTGTTTTAGCAGGTGCTATTACTATACTTTTAACTGATCGAAACTTTAATACTTCTTTCTTTGATCCTGCAGGAGGAGGAGATCCAAT…	female	summer	M35	SRR31747216
SPH0462	sp.1	Megaselia sp. 001	Megaselia sp. 001 genotype 001	AATAAATAATATAAGATTTTGAATATTACCTCCGTCATTAACTCTTTTATTAGCCAGAAGTATAGTAGAAAACGGAGCTGGAACAGGGTGAACAGTTTATCCTCCTCTTTCATCAAGAATTGCTCATAGTGGAGCTTCAGTTGATTTAGCAATTTTCTCACTTCATCTAGCTGGGATTTCTTCAATTTTAGGTGCTGTAAATTTCATTACTACTATTATTAATATACGTTCATCAGGAATCACTTTTGATCGAATACCTTTATTTGTATGATCAGTAGGAATTACTGCTTTATTACTTTTACTTTCACTTCCTGTTTTAGCAGGTGCTATTACTATACTTTTAACTGATCGAAACTTTAATACTTCTTTCTTTGATCCTGCAGGAGGAGGAGATCCTAT…	female	summer	M35	SRR31747215
SPH0463	sp.2	Megaselia sp. 002	Megaselia sp. 002 genotype 001	AATAAATAATATAAGATTCTGAATACTCCCTCCATCTTTAACATTATTATTAGCCAGAAGTATAGTTGAAAATGGAGCTGGAACTGGATGAACTGTATACCCCCCCCTTTCTTCAAGAATTGCTCATAGAGGAGCTTCCGTTGATTTGGCTATTTTTTCATTACATCTAGCCGGAATTTCATCTATTTTAGGAGCTGTAAATTTTATTACTACAATTATTAATATACGATCTTCAGGAATTACCTTTGATCGAATACCTTTATTTGTTTGATCTGTAGGTATCACTGCTTTATTACTACTATTATCTCTTCCAGTCCTTGCAGGAGCTATTACTATATTATTAACCGATCGAAACTTTAATACATCATTTTTTGACCCTGCTGGAGGAGGAGATCCTAT…	female	summer	M35	SRR31747214
SPH0464	sp.1	Megaselia sp. 001	Megaselia sp. 001 genotype 001	AATAAATAATATAAGATTTTGAATATTACCTCCGTCATTAACTCTTTTATTAGCCAGAAGTATAGTAGAAAACGGAGCTGGAACAGGGTGAACAGTTTATCCTCCTCTTTCATCAAGAATTGCTCATAGTGGAGCTTCAGTTGATTTAGCAATTTTCTCACTTCATCTAGCTGGGATTTCTTCAATTTTAGGTGCTGTAAATTTCATTACTACTATTATTAATATACGTTCATCAGGAATCACTTTTGATCGAATACCTTTATTTGTATGATCAGTAGGAATTACTGCTTTATTACTTTTACTTTCACTTCCTGTTTTAGCAGGTGCTATTACTATACTTTTAACTGATCGAAACTTTAATACTTCTTTCTTTGATCCTGCAGGAGGAGGAGATCCTAT…	female	summer	M35	SRR31747213
SPH0465	sp.1	Megaselia sp. 001	Megaselia sp. 001 genotype 001	AATAAATAATATAAGATTTTGAATATTACCTCCGTCATTAACTCTTTTATTAGCCAGAAGTATAGTAGAAAACGGAGCTGGAACAGGGTGAACAGTTTATCCTCCTCTTTCATCAAGAATTGCTCATAGTGGAGCTTCAGTTGATTTAGCAATTTTCTCACTTCATCTAGCTGGGATTTCTTCAATTTTAGGTGCTGTAAATTTCATTACTACTATTATTAATATACGTTCATCAGGAATCACTTTTGATCGAATACCTTTATTTGTATGATCAGTAGGAATTACTGCTTTATTACTTTTACTTTCACTTCCTGTTTTAGCAGGTGCTATTACTATACTTTTAACTGATCGAAACTTTAATACTTCTTTCTTTGATCCTGCAGGAGGAGGAGATCCTAT…	female	summer	M35	SRR31747211
SPH0466	sp.2	Megaselia sp. 002	Megaselia sp. 002 genotype 002	AATAAATAATATAAGATTCTGAATACTCCCTCCATCTTTAACATTATTATTAGCCAGAAGTATAGTTGAAAATGGAGCTGGAACTGGATGAACTGTATACCCTCCCCTTTCTTCAAGAATTGCTCATAGAGGAGCTTCCGTTGATTTGGCTATTTTTTCATTACATCTAGCCGGAATTTCATCTATTTTAGGAGCTGTAAATTTTATTACTACAATTATTAATATACGATCTTCAGGAATTACCTTTGATCGAATACCTTTATTTGTTTGATCTGTAGGTATCACTGCTTTATTACTACTATTATCTCTTCCAGTCCTTGCAGGAGCTATTACTATATTATTAACCGATCGAAACTTTAATACATCATTTTTTGACCCTGCTGGAGGAGGAGATCCTAT…	female	summer	M35	SRR31747210
SPH0468	sp.42	Megaselia sp. 022	Megaselia sp. 022 genotype 001	AATAAATAATATAAGATTTTGAATACTCCCTCCTTCTTTAACTTTATTATTAGCAAGAAGTATAGTAGAAAATGGAGCTGGAACAGGATGAACTGTTTATCCCCCATTATCAGCTAATATTGCCCATAGAGGAGCTTCAGTAGATTTAGCTATTTTCTCTCTTCATTTAGCAGGAATTTCAAGAATTTTAGGGGCTGTAAATTTTATCACAACAATTATTAATATACGATCTTCAGGAATTACATTTGATCGGATGCCTTTATTCGTTTGATCAGTTGGAATTACAGCTTTATTATTATTACTTTCATTACCAGTATTAGCAGGGGCTATTACAATACTTTTAACAGACCGAAATTTTAATACTTCTTTTTTTGATCCTGCTGGAGGTGGAGACCCAAT…	female	summer	M35	SRR31747209
SPH0469	sp.1	Megaselia sp. 001	Megaselia sp. 001 genotype 001	AATAAATAATATAAGATTTTGAATATTACCTCCGTCATTAACTCTTTTATTAGCCAGAAGTATAGTAGAAAACGGAGCTGGAACAGGGTGAACAGTTTATCCTCCTCTTTCATCAAGAATTGCTCATAGTGGAGCTTCAGTTGATTTAGCAATTTTCTCACTTCATCTAGCTGGGATTTCTTCAATTTTAGGTGCTGTAAATTTCATTACTACTATTATTAATATACGTTCATCAGGAATCACTTTTGATCGAATACCTTTATTTGTATGATCAGTAGGAATTACTGCTTTATTACTTTTACTTTCACTTCCTGTTTTAGCAGGTGCTATTACTATACTTTTAACTGATCGAAACTTTAATACTTCTTTCTTTGATCCTGCAGGAGGAGGAGATCCTAT…	female	summer	M35	SRR31747208
SPH0470	sp.41	Megaselia sp. 021	Megaselia sp. 021 genotype 001	AATAAATAATATAAGATTTTGAATATTACCTCCATCATTAACTCTATTATTAGCCAGAAGTATAGTAGAAAACGGAGCTGGAACAGGATGAACAGTTTATCCTCCTCTTTCATCTAGAATTGCTCATAGTGGAGCTTCAGTAGATTTAGCAATTTTTTCACTTCATTTAGCTGGAATTTCTTCAATTTTAGGAGCTGTAAATTTTATTACTACTATTATTAATATACGATCATCAGGAATTACTTTTGATCGAATACCTTTATTTGTATGATCAGTAGGAATTACTGCTTTATTACTTTTACTTTCACTTCCTGTTTTAGCTGGTGCTATCACAATACTATTAACTGATCGAAATTTTAATACTTCTTTCTTTGATCCTGCTGGAGGAGGAGATCCAAT…	female	summer	M35	SRR31747207
SPH0471	sp.2	Megaselia sp. 002	Megaselia sp. 002 genotype 001	AATAAATAATATAAGATTCTGAATACTCCCTCCATCTTTAACATTATTATTAGCCAGAAGTATAGTTGAAAATGGAGCTGGAACTGGATGAACTGTATACCCCCCCCTTTCTTCAAGAATTGCTCATAGAGGAGCTTCCGTTGATTTGGCTATTTTTTCATTACATCTAGCCGGAATTTCATCTATTTTAGGAGCTGTAAATTTTATTACTACAATTATTAATATACGATCTTCAGGAATTACCTTTGATCGAATACCTTTATTTGTTTGATCTGTAGGTATCACTGCTTTATTACTACTATTATCTCTTCCAGTCCTTGCAGGAGCTATTACTATATTATTAACCGATCGAAACTTTAATACATCATTTTTTGACCCTGCTGGAGGAGGAGATCCTAT…	female	summer	M35	SRR31747206
SPH0472	sp.1	Megaselia sp. 001	Megaselia sp. 001 genotype 001	AATAAATAATATAAGATTTTGAATATTACCTCCGTCATTAACTCTTTTATTAGCCAGAAGTATAGTAGAAAACGGAGCTGGAACAGGGTGAACAGTTTATCCTCCTCTTTCATCAAGAATTGCTCATAGTGGAGCTTCAGTTGATTTAGCAATTTTCTCACTTCATCTAGCTGGGATTTCTTCAATTTTAGGTGCTGTAAATTTCATTACTACTATTATTAATATACGTTCATCAGGAATCACTTTTGATCGAATACCTTTATTTGTATGATCAGTAGGAATTACTGCTTTATTACTTTTACTTTCACTTCCTGTTTTAGCAGGTGCTATTACTATACTTTTAACTGATCGAAACTTTAATACTTCTTTCTTTGATCCTGCAGGAGGAGGAGATCCTAT…	female	summer	M35	SRR31747205
SPH0473	sp.6	Megaselia sp. 005	Megaselia sp. 005 genotype 001	AATAAATAATATAAGATTTTGAATATTACCTCCTTCTCTTACTCTTTTATTAGCCAGAAGTATAGTAGAAAATGGAGCTGGAACTGGATGAACAGTTTACCCTCCACTTTCTTCTAGAATTGCTCATAGAGGAGCTTCTGTAGATTTAGCTATTTTTTCTTTACATTTAGCAGGAATTTCATCAATTTTAGGGGCTGTAAATTTTATTACAACAATTATTAATATACGATCTTCAGGAATTACTTTTGATCGTATACCATTATTCGTCTGATCAGTTGGTATTACAGCTATTCTTTTATTATTATCTTTACCTGTATTAGCAGGAGCTATTACTATATTATTGACAGATCGAAATTTTAATACTTCTTTCTTTGATCCTGCTGGTGGAGGAGATCCAAT…	female	summer	M35	SRR31747204
SPH0474	sp.6	Megaselia sp. 005	Megaselia sp. 005 genotype 001	AATAAATAATATAAGATTTTGAATATTACCTCCTTCTCTTACTCTTTTATTAGCCAGAAGTATAGTAGAAAATGGAGCTGGAACTGGATGAACAGTTTACCCTCCACTTTCTTCTAGAATTGCTCATAGAGGAGCTTCTGTAGATTTAGCTATTTTTTCTTTACATTTAGCAGGAATTTCATCAATTTTAGGGGCTGTAAATTTTATTACAACAATTATTAATATACGATCTTCAGGAATTACTTTTGATCGTATACCATTATTCGTCTGATCAGTTGGTATTACAGCTATTCTTTTATTATTATCTTTACCTGTATTAGCAGGAGCTATTACTATATTATTGACAGATCGAAATTTTAATACTTCTTTCTTTGATCCTGCTGGTGGAGGAGATCCAAT…	female	summer	M35	SRR31747203
SPH0475	sp.6	Megaselia sp. 005	Megaselia sp. 005 genotype 001	AATAAATAATATAAGATTTTGAATATTACCTCCTTCTCTTACTCTTTTATTAGCCAGAAGTATAGTAGAAAATGGAGCTGGAACTGGATGAACAGTTTACCCTCCACTTTCTTCTAGAATTGCTCATAGAGGAGCTTCTGTAGATTTAGCTATTTTTTCTTTACATTTAGCAGGAATTTCATCAATTTTAGGGGCTGTAAATTTTATTACAACAATTATTAATATACGATCTTCAGGAATTACTTTTGATCGTATACCATTATTCGTCTGATCAGTTGGTATTACAGCTATTCTTTTATTATTATCTTTACCTGTATTAGCAGGAGCTATTACTATATTATTGACAGATCGAAATTTTAATACTTCTTTCTTTGATCCTGCTGGTGGAGGAGATCCAAT…	female	summer	M35	SRR31747202
SPH0481	sp.6	Megaselia sp. 005	Megaselia sp. 005 genotype 001	AATAAATAATATAAGATTTTGAATATTACCTCCTTCTCTTACTCTTTTATTAGCCAGAAGTATAGTAGAAAATGGAGCTGGAACTGGATGAACAGTTTACCCTCCACTTTCTTCTAGAATTGCTCATAGAGGAGCTTCTGTAGATTTAGCTATTTTTTCTTTACATTTAGCAGGAATTTCATCAATTTTAGGGGCTGTAAATTTTATTACAACAATTATTAATATACGATCTTCAGGAATTACTTTTGATCGTATACCATTATTCGTCTGATCAGTTGGTATTACAGCTATTCTTTTATTATTATCTTTACCTGTATTAGCAGGAGCTATTACTATATTATTGACAGATCGAAATTTTAATACTTCTTTCTTTGATCCTGCTGGTGGAGGAGATCCAAT…	male	summer	M35	SRR31747200
SPH0482	sp.6	Megaselia sp. 005	Megaselia sp. 005 genotype 001	AATAAATAATATAAGATTTTGAATATTACCTCCTTCTCTTACTCTTTTATTAGCCAGAAGTATAGTAGAAAATGGAGCTGGAACTGGATGAACAGTTTACCCTCCACTTTCTTCTAGAATTGCTCATAGAGGAGCTTCTGTAGATTTAGCTATTTTTTCTTTACATTTAGCAGGAATTTCATCAATTTTAGGGGCTGTAAATTTTATTACAACAATTATTAATATACGATCTTCAGGAATTACTTTTGATCGTATACCATTATTCGTCTGATCAGTTGGTATTACAGCTATTCTTTTATTATTATCTTTACCTGTATTAGCAGGAGCTATTACTATATTATTGACAGATCGAAATTTTAATACTTCTTTCTTTGATCCTGCTGGTGGAGGAGATCCAAT…	male	summer	M35	SRR31747199
SPH0483	sp.6	Megaselia sp. 005	Megaselia sp. 005 genotype 001	AATAAATAATATAAGATTTTGAATATTACCTCCTTCTCTTACTCTTTTATTAGCCAGAAGTATAGTAGAAAATGGAGCTGGAACTGGATGAACAGTTTACCCTCCACTTTCTTCTAGAATTGCTCATAGAGGAGCTTCTGTAGATTTAGCTATTTTTTCTTTACATTTAGCAGGAATTTCATCAATTTTAGGGGCTGTAAATTTTATTACAACAATTATTAATATACGATCTTCAGGAATTACTTTTGATCGTATACCATTATTCGTCTGATCAGTTGGTATTACAGCTATTCTTTTATTATTATCTTTACCTGTATTAGCAGGAGCTATTACTATATTATTGACAGATCGAAATTTTAATACTTCTTTCTTTGATCCTGCTGGTGGAGGAGATCCAAT…	male	summer	M35	SRR31747493
SPH0484	sp.6	Megaselia sp. 005	Megaselia sp. 005 genotype 001	AATAAATAATATAAGATTTTGAATATTACCTCCTTCTCTTACTCTTTTATTAGCCAGAAGTATAGTAGAAAATGGAGCTGGAACTGGATGAACAGTTTACCCTCCACTTTCTTCTAGAATTGCTCATAGAGGAGCTTCTGTAGATTTAGCTATTTTTTCTTTACATTTAGCAGGAATTTCATCAATTTTAGGGGCTGTAAATTTTATTACAACAATTATTAATATACGATCTTCAGGAATTACTTTTGATCGTATACCATTATTCGTCTGATCAGTTGGTATTACAGCTATTCTTTTATTATTATCTTTACCTGTATTAGCAGGAGCTATTACTATATTATTGACAGATCGAAATTTTAATACTTCTTTCTTTGATCCTGCTGGTGGAGGAGATCCAAT…	male	summer	M35	SRR31747492
SPH0485	sp.34	Anevrina thoracica	Anevrina thoracica genotype 002	AATAAATAATATAAGTTTCTGAATATTACCCCCATCATTAACATTACTATTAGCAAGCAGTATAGTAGAAAATGGGGCTGGAACAGGTTGAACTGTTTACCCCCCACTTTCATCCAATATTGCTCATAGAGGGGCTTCTGTTGATTTAGCAATTTTTTCTTTACACTTAGCCGGTATTTCCTCAATTTTAGGAGCCGTAAATTTTATTACTACTATCATTAATATACGGGCATCGGGAATTACTTTTGATCGAATACCTTTATTTGTTTGATCTGTAGGAATTACTGCTTTATTATTATTATTATCTTTACCTGTATTAGCTGGAGCTATTACTATATTATTAACTGATCGAAATTTTAATACCTCATTTTTTGATCCTGCTGGAGGAGGAGACCCAAT…	male	summer	M35	SRR31747491
SPH0486	sp.6	Megaselia sp. 005	Megaselia sp. 005 genotype 001	AATAAATAATATAAGATTTTGAATATTACCTCCTTCTCTTACTCTTTTATTAGCCAGAAGTATAGTAGAAAATGGAGCTGGAACTGGATGAACAGTTTACCCTCCACTTTCTTCTAGAATTGCTCATAGAGGAGCTTCTGTAGATTTAGCTATTTTTTCTTTACATTTAGCAGGAATTTCATCAATTTTAGGGGCTGTAAATTTTATTACAACAATTATTAATATACGATCTTCAGGAATTACTTTTGATCGTATACCATTATTCGTCTGATCAGTTGGTATTACAGCTATTCTTTTATTATTATCTTTACCTGTATTAGCAGGAGCTATTACTATATTATTGACAGATCGAAATTTTAATACTTCTTTCTTTGATCCTGCTGGTGGAGGAGATCCAAT…	male	summer	M35	SRR31747490
SPH0487	sp.6	Megaselia sp. 005	Megaselia sp. 005 genotype 001	AATAAATAATATAAGATTTTGAATATTACCTCCTTCTCTTACTCTTTTATTAGCCAGAAGTATAGTAGAAAATGGAGCTGGAACTGGATGAACAGTTTACCCTCCACTTTCTTCTAGAATTGCTCATAGAGGAGCTTCTGTAGATTTAGCTATTTTTTCTTTACATTTAGCAGGAATTTCATCAATTTTAGGGGCTGTAAATTTTATTACAACAATTATTAATATACGATCTTCAGGAATTACTTTTGATCGTATACCATTATTCGTCTGATCAGTTGGTATTACAGCTATTCTTTTATTATTATCTTTACCTGTATTAGCAGGAGCTATTACTATATTATTGACAGATCGAAATTTTAATACTTCTTTCTTTGATCCTGCTGGTGGAGGAGATCCAAT…	male	summer	M35	SRR31747489
SPH0488	sp.6	Megaselia sp. 005	Megaselia sp. 005 genotype 001	AATAAATAATATAAGATTTTGAATATTACCTCCTTCTCTTACTCTTTTATTAGCCAGAAGTATAGTAGAAAATGGAGCTGGAACTGGATGAACAGTTTACCCTCCACTTTCTTCTAGAATTGCTCATAGAGGAGCTTCTGTAGATTTAGCTATTTTTTCTTTACATTTAGCAGGAATTTCATCAATTTTAGGGGCTGTAAATTTTATTACAACAATTATTAATATACGATCTTCAGGAATTACTTTTGATCGTATACCATTATTCGTCTGATCAGTTGGTATTACAGCTATTCTTTTATTATTATCTTTACCTGTATTAGCAGGAGCTATTACTATATTATTGACAGATCGAAATTTTAATACTTCTTTCTTTGATCCTGCTGGTGGAGGAGATCCAAT…	male	summer	M35	SRR31747488
SPH0489	sp.6	Megaselia sp. 005	Megaselia sp. 005 genotype 001	AATAAATAATATAAGATTTTGAATATTACCTCCTTCTCTTACTCTTTTATTAGCCAGAAGTATAGTAGAAAATGGAGCTGGAACTGGATGAACAGTTTACCCTCCACTTTCTTCTAGAATTGCTCATAGAGGAGCTTCTGTAGATTTAGCTATTTTTTCTTTACATTTAGCAGGAATTTCATCAATTTTAGGGGCTGTAAATTTTATTACAACAATTATTAATATACGATCTTCAGGAATTACTTTTGATCGTATACCATTATTCGTCTGATCAGTTGGTATTACAGCTATTCTTTTATTATTATCTTTACCTGTATTAGCAGGAGCTATTACTATATTATTGACAGATCGAAATTTTAATACTTCTTTCTTTGATCCTGCTGGTGGAGGAGATCCAAT…	male	summer	M35	SRR31747487
SPH0490	sp.6	Megaselia sp. 005	Megaselia sp. 005 genotype 001	AATAAATAATATAAGATTTTGAATATTACCTCCTTCTCTTACTCTTTTATTAGCCAGAAGTATAGTAGAAAATGGAGCTGGAACTGGATGAACAGTTTACCCTCCACTTTCTTCTAGAATTGCTCATAGAGGAGCTTCTGTAGATTTAGCTATTTTTTCTTTACATTTAGCAGGAATTTCATCAATTTTAGGGGCTGTAAATTTTATTACAACAATTATTAATATACGATCTTCAGGAATTACTTTTGATCGTATACCATTATTCGTCTGATCAGTTGGTATTACAGCTATTCTTTTATTATTATCTTTACCTGTATTAGCAGGAGCTATTACTATATTATTGACAGATCGAAATTTTAATACTTCTTTCTTTGATCCTGCTGGTGGAGGAGATCCAAT…	male	summer	M35	SRR31747486
SPH0491	sp.19	Megaselia sp. 009	Megaselia sp. 009 genotype 001	AATAAATAATATAAGATTTTGAATATTACCTCCATCATTAACTCTTTTATTAGCTAGAAGTATAGTAGAAAACGGAGCTGGAACAGGATGAACAGTTTACCCTCCTCTTTCATCTAGAATCGCTCATAGTGGAGCTTCAGTAGATTTAGCAATTTTTTCACTTCATTTAGCTGGAATTTCTTCAATTTTAGGAGCTGTAAATTTTATTACTACTATCATTAATATACGATCATCAGGAATTACTTTTGATCGAATACCTTTATTTGTATGATCAGTAGGAATTACTGCTCTATTACTTTTACTTTCACTTCCTGTTTTAGCTGGTGCTATCACAATACTATTAACTGATCGAAATTTTAATACTTCTTTCTTTGACCCAGCTGGTGGAGGAGATCCAAT…	male	summer	M35	SRR31747484
SPH0492	sp.19	Megaselia sp. 009	Megaselia sp. 009 genotype 001	AATAAATAATATAAGATTTTGAATATTACCTCCATCATTAACTCTTTTATTAGCTAGAAGTATAGTAGAAAACGGAGCTGGAACAGGATGAACAGTTTACCCTCCTCTTTCATCTAGAATCGCTCATAGTGGAGCTTCAGTAGATTTAGCAATTTTTTCACTTCATTTAGCTGGAATTTCTTCAATTTTAGGAGCTGTAAATTTTATTACTACTATCATTAATATACGATCATCAGGAATTACTTTTGATCGAATACCTTTATTTGTATGATCAGTAGGAATTACTGCTCTATTACTTTTACTTTCACTTCCTGTTTTAGCTGGTGCTATCACAATACTATTAACTGATCGAAATTTTAATACTTCTTTCTTTGACCCAGCTGGTGGAGGAGATCCAAT…	male	summer	M35	SRR31747483
SPH0493	sp.6	Megaselia sp. 005	Megaselia sp. 005 genotype 001	AATAAATAATATAAGATTTTGAATATTACCTCCTTCTCTTACTCTTTTATTAGCCAGAAGTATAGTAGAAAATGGAGCTGGAACTGGATGAACAGTTTACCCTCCACTTTCTTCTAGAATTGCTCATAGAGGAGCTTCTGTAGATTTAGCTATTTTTTCTTTACATTTAGCAGGAATTTCATCAATTTTAGGGGCTGTAAATTTTATTACAACAATTATTAATATACGATCTTCAGGAATTACTTTTGATCGTATACCATTATTCGTCTGATCAGTTGGTATTACAGCTATTCTTTTATTATTATCTTTACCTGTATTAGCAGGAGCTATTACTATATTATTGACAGATCGAAATTTTAATACTTCTTTCTTTGATCCTGCTGGTGGAGGAGATCCAAT…	male	summer	M35	SRR31747482
SPH0494	sp.6	Megaselia sp. 005	Megaselia sp. 005 genotype 001	AATAAATAATATAAGATTTTGAATATTACCTCCTTCTCTTACTCTTTTATTAGCCAGAAGTATAGTAGAAAATGGAGCTGGAACTGGATGAACAGTTTACCCTCCACTTTCTTCTAGAATTGCTCATAGAGGAGCTTCTGTAGATTTAGCTATTTTTTCTTTACATTTAGCAGGAATTTCATCAATTTTAGGGGCTGTAAATTTTATTACAACAATTATTAATATACGATCTTCAGGAATTACTTTTGATCGTATACCATTATTCGTCTGATCAGTTGGTATTACAGCTATTCTTTTATTATTATCTTTACCTGTATTAGCAGGAGCTATTACTATATTATTGACAGATCGAAATTTTAATACTTCTTTCTTTGATCCTGCTGGTGGAGGAGATCCAAT…	male	summer	M35	SRR31747481
SPH0495	sp.78	Megaselia groenlandica	Megaselia groenlandica genotype 001	AATAAATAATATAAGATTCTGAATATTACCTCCATCATTAACTCTTTTATTAGCCAGAAGTATAGTAGAAAACGGAGCTGGAACAGGATGAACAGTTTATCCTCCTCTTTCTTCTAGAATTGCTCATAGTGGATCTTCAGTAGATTTAGCAATTTTCTCATTACATTTAGCTGGTATTTCTTCAATTTTAGGAGCTGTAAATTTTATTACTACTATTATTAATATACGCTCATCAGGAATTACTTTTGATCGAATACCTTTATTTGTATGATCTGTAGGAATTACTGCTTTATTACTTTTACTTTCACTTCCTGTATTAGCAGGAGCTATTACTATACTTTTAACAGATCGAAATTTTAATACTTCTTTTTTTGATCCTGCTGGAGGAGGAGATCCTAT…	male	summer	M35	SRR31747480
SPH0496	sp.36	Megaselia sp. 018	Megaselia sp. 018 genotype 001	AATAAATAATATAAGATTTTGAATATTACCTCCTTCTTTAACTCTTTTATTAGCCAGAAGTATAGTGGAAAATGGAGCTGGAACTGGATGAACAGTTTATCCTCCTCTTTCTTCAAGAATTGCTCATAGTGGAGCTTCTGTTGATTTAGCAATTTTCTCTTTACATTTAGCAGGTATCTCTTCCATTTTAGGAGCTGTAAATTTTATTACAACAATTATTAATATACGATCATCAGGAATTACTTTTGATCGAATACCTTTATTTGTGTGGTCTGTTGGTATTACCGCTCTTTTACTTTTGTTGTCTCTCCCTGTTTTAGCTGGAGCTATTACTATATTATTAACTGATCGAAATTTTAATACATCTTTCTTTGATCCAGCAGGAGGAGGAGATCCAAT…	male	summer	M35	SRR31747479
SPH0497	sp.42	Megaselia sp. 022	Megaselia sp. 022 genotype 004	AATAAATAATATAAGATTTTGAATACTCCCTCCTTCTTTAACTTTATTATTAGCAAGAAGTATAGTAGAAAATGGAGCTGGAACAGGGTGAACTGTTTATCCCCCATTATCAGCTAATATTGCCCATAGAGGAGCTTCAGTAGATTTAGCTATTTTCTCTCTTCATTTAGCAGGAATTTCAAGAATTTTAGGGGCTGTAAATTTTATCACAACAATTATTAATATACGATCTTCAGGAATTACATTTGATCGGATGCCTTTATTCGTTTGATCAGTTGGAATTACAGCTTTATTATTATTACTTTCATTACCAGTATTAGCAGGGGCTATTACAATACTTTTAACAGACCGAAATTTTAATACTTCTTTTTTTGATCCTGCTGGAGGTGGAGACCCAAT…	male	summer	M35	SRR31747478
SPH0498	sp.79	Triphleba sp. 003	Triphleba sp. 003 genotype 004	AATAAATAATATAAGTTTTTGGATATTACCTCCTTCTCTAACATTATTATTAGCCAGCAGTATAGTAGAAAATGGAGCTGGAACAGGATGAACAGTTTATCCTCCATTATCAGCTAATATTGCACATAGAGGGGCATCTGTAGATTTAGCAATTTTTTCTTTACACTTAGCAGGAATTTCCTCAATTCTAGGAGCTGTAAATTTTATTACTACAATTATTAATATACGATCATCAGGGATTACTTTTGATCGAATACCTTTATTTGTATGATCTGTAGGAATTACAGCTTTATTATTACTATTATCTTTACCTGTCCTAGCAGGAGCAATTACAATACTATTAACAGATCGAAATTTTAATACTTCATTCTTTGACCCAGCAGGAGGAGGAGATCCTAT…	male	summer	M35	SRR31747477
SPH0500	sp.42	Megaselia sp. 022	Megaselia sp. 022 genotype 001	AATAAATAATATAAGATTTTGAATACTCCCTCCTTCTTTAACTTTATTATTAGCAAGAAGTATAGTAGAAAATGGAGCTGGAACAGGATGAACTGTTTATCCCCCATTATCAGCTAATATTGCCCATAGAGGAGCTTCAGTAGATTTAGCTATTTTCTCTCTTCATTTAGCAGGAATTTCAAGAATTTTAGGGGCTGTAAATTTTATCACAACAATTATTAATATACGATCTTCAGGAATTACATTTGATCGGATGCCTTTATTCGTTTGATCAGTTGGAATTACAGCTTTATTATTATTACTTTCATTACCAGTATTAGCAGGGGCTATTACAATACTTTTAACAGACCGAAATTTTAATACTTCTTTTTTTGATCCTGCTGGAGGTGGAGACCCAAT…	male	summer	M35	SRR31747476
SPH0501	sp.42	Megaselia sp. 022	Megaselia sp. 022 genotype 001	AATAAATAATATAAGATTTTGAATACTCCCTCCTTCTTTAACTTTATTATTAGCAAGAAGTATAGTAGAAAATGGAGCTGGAACAGGATGAACTGTTTATCCCCCATTATCAGCTAATATTGCCCATAGAGGAGCTTCAGTAGATTTAGCTATTTTCTCTCTTCATTTAGCAGGAATTTCAAGAATTTTAGGGGCTGTAAATTTTATCACAACAATTATTAATATACGATCTTCAGGAATTACATTTGATCGGATGCCTTTATTCGTTTGATCAGTTGGAATTACAGCTTTATTATTATTACTTTCATTACCAGTATTAGCAGGGGCTATTACAATACTTTTAACAGACCGAAATTTTAATACTTCTTTTTTTGATCCTGCTGGAGGTGGAGACCCAAT…	male	summer	M35	SRR31747475
SPH0502	sp.42	Megaselia sp. 022	Megaselia sp. 022 genotype 003	AATAAATAATATAAGATTTTGAATACTCCCTCCTTCTTTAACTTTATTATTAGCAAGAAGTATAGTAGAAAATGGAGCTGGAACAGGATGAACTGTTTATCCCCCATTATCAGCTAATATTGCCCATAGAGGAGCTTCAGTAGATTTAGCTATTTTCTCTCTTCATTTAGCAGGAATTTCAAGAATTTTAGGGGCTGTAAATTTTATCACAACAATTATTAATATACGATCTTCAGGAATTACATTTGATCGGATGCCTTTATTCGTTTGATCAGTTGGAATTACAGCTTTATTATTATTACTTTCATTACCAGTATTAGCAGGGGCTATTACAATACTTTTAACAGACCGAAATTTTAATACTTCTTTTTTTGATCCTGCTGGAGGTGGGGACCCAAT…	male	summer	M35	SRR31747473
SPH0503	sp.42	Megaselia sp. 022	Megaselia sp. 022 genotype 002	AATAAATAATATAAGATTTTGAATACTTCCTCCTTCTTTAACTTTATTATTAGCAAGAAGTATAGTAGAAAATGGAGCTGGAACAGGATGAACTGTTTATCCCCCATTATCAGCTAATATTGCCCATAGAGGAGCTTCAGTAGATTTAGCTATTTTCTCTCTTCATTTAGCAGGAATTTCAAGAATTTTAGGAGCTGTAAATTTTATCACAACAATTATTAATATACGATCTTCAGGAATTACATTTGATCGGATGCCTTTATTCGTTTGATCAGTTGGAATTACAGCTTTATTATTATTACTTTCATTACCAGTATTAGCGGGGGCTATTACAATACTTTTAACAGACCGAAATTTTAATACTTCTTTTTTTGATCCTGCTGGAGGTGGAGACCCAAT…	male	summer	M35	SRR31747472
SPH0504	sp.42	Megaselia sp. 022	Megaselia sp. 022 genotype 001	AATAAATAATATAAGATTTTGAATACTCCCTCCTTCTTTAACTTTATTATTAGCAAGAAGTATAGTAGAAAATGGAGCTGGAACAGGATGAACTGTTTATCCCCCATTATCAGCTAATATTGCCCATAGAGGAGCTTCAGTAGATTTAGCTATTTTCTCTCTTCATTTAGCAGGAATTTCAAGAATTTTAGGGGCTGTAAATTTTATCACAACAATTATTAATATACGATCTTCAGGAATTACATTTGATCGGATGCCTTTATTCGTTTGATCAGTTGGAATTACAGCTTTATTATTATTACTTTCATTACCAGTATTAGCAGGGGCTATTACAATACTTTTAACAGACCGAAATTTTAATACTTCTTTTTTTGATCCTGCTGGAGGTGGAGACCCAAT…	male	summer	M35	SRR31747471
SPH0505	sp.8	Megaselia pleuralis	Megaselia pleuralis genotype 002	AATAAATAATATAAGTTTTTGAATATTACCTCCTTCCTTAACTTTATTATTAGCCAGAAGTATAGTAGAAAACGGAGCTGGAACAGGATGAACTGTTTACCCTCCCCTTTCTTCTAGAATTGCCCACAGTGGAGCTTCTGTTGATTTAGCAATTTTTTCATTACATTTAGCGGGAATCTCTTCAATTTTAGGAGCTGTTAATTTTATTACAACTATTATTAATATACGATCAAGAGGTATTACTTTTGACCGAATACCTTTATTTGTTTGATCTGTAGGAATTACAGCACTACTACTATTATTATCTCTTCCAGTATTAGCTGGTGCTATTACCATACTATTAACTGATCGAAATTTTAATACCTCTTTCTTTGACCCTGCTGGAGGTGGAGACCCAAT…	male	summer	M35	SRR31747470
SPH0506	sp.19	Megaselia sp. 009	Megaselia sp. 009 genotype 001	AATAAATAATATAAGATTTTGAATATTACCTCCATCATTAACTCTTTTATTAGCTAGAAGTATAGTAGAAAACGGAGCTGGAACAGGATGAACAGTTTACCCTCCTCTTTCATCTAGAATCGCTCATAGTGGAGCTTCAGTAGATTTAGCAATTTTTTCACTTCATTTAGCTGGAATTTCTTCAATTTTAGGAGCTGTAAATTTTATTACTACTATCATTAATATACGATCATCAGGAATTACTTTTGATCGAATACCTTTATTTGTATGATCAGTAGGAATTACTGCTCTATTACTTTTACTTTCACTTCCTGTTTTAGCTGGTGCTATCACAATACTATTAACTGATCGAAATTTTAATACTTCTTTCTTTGACCCAGCTGGTGGAGGAGATCCAAT…	male	summer	M35	SRR31747013
SPH0507	sp.4	Megaselia giraudii group sp. 001	Megaselia giraudii group sp. 001 genotype 001	AATAAATAATATAAGATTTTGAATATTACCTCCTTCTCTTACTCTTTTATTAGCCAGTAGTATAGTAGAAAATGGAGCTGGAACAGGATGAACAGTTTATCCTCCTCTTTCCTCAAGAATTGCTCATAGAGGGGCTTCTGTAGATTTAGCTATTTTTTCTTTACATTTAGCTGGTATCTCATCAATTCTAGGAGCTGTAAATTTTATTACAACAATTATTAATATACGATCTTCAGGAATTACTTTTGATCGAATACCATTATTTGTTTGATCTGTTGGTATTACAGCTCTACTTTTATTATTATCTTTACCTGTATTAGCAGGAGCTATTACTATACTATTAACAGATCGAAATTTTAATACTTCTTTCTTTGATCCTGCTGGTGGAGGAGACCCAAT…	male	summer	M35	SRR31747012
SPH0508	sp.1	Megaselia sp. 001	Megaselia sp. 001 genotype 006	AATAAATAATATAAGATTTTGAATATTACCTCCGTCATTAACTCTTTTATTAGCCAGAAGTATAGTAGAAAACGGAGCTGGAACAGGGTGAACAGTTTATCCTCCTCTTTCATCAAGAATTGCTCATAGTGGAGCTTCAGTTGATTTAGCAATTTTCTCACTTCATCTAGCTGGGATTTCTTCAATTTTAGGTGCTGTAAATTTCATTACTACTATTATTAATATACGTTCATCAGGAATCACTTTTGATCGAATACCTTTATTTGTATGATCAGTAGGAATTACTGCTTTATTACTTTTACTTTCACTTCCTGTTTTAGCAGGTGCTATTACTATACTTTTAACTGATCGAAACTTTAATACTTCTTTCTTTGATCCTGCAGGAGGAGGAGATCCAAT…	male	summer	M35	SRR31747011
SPH0511	sp.2	Megaselia sp. 002	Megaselia sp. 002 genotype 002	AATAAATAATATAAGATTCTGAATACTCCCTCCATCTTTAACATTATTATTAGCCAGAAGTATAGTTGAAAATGGAGCTGGAACTGGATGAACTGTATACCCTCCCCTTTCTTCAAGAATTGCTCATAGAGGAGCTTCCGTTGATTTGGCTATTTTTTCATTACATCTAGCCGGAATTTCATCTATTTTAGGAGCTGTAAATTTTATTACTACAATTATTAATATACGATCTTCAGGAATTACCTTTGATCGAATACCTTTATTTGTTTGATCTGTAGGTATCACTGCTTTATTACTACTATTATCTCTTCCAGTCCTTGCAGGAGCTATTACTATATTATTAACCGATCGAAACTTTAATACATCATTTTTTGACCCTGCTGGAGGAGGAGATCCTAT…	male	summer	M35	SRR31747010
SPH0512	sp.2	Megaselia sp. 002	Megaselia sp. 002 genotype 003	AATAAATAATATAAGATTCTGAATACTCCCTCCATCTTTAACATTATTATTAGCCAGAAGTATAGTTGAAAATGGAGCTGGAACTGGATGAACTGTATACCCTCCCCTTTCTTCAAGAATTGCTCATAGAGGAGCTTCCGTTGATTTGGCTATTTTTTCATTACATCTAGCTGGAATTTCATCTATTTTAGGAGCTGTAAATTTTATTACTACAATTATTAATATACGATCTTCAGGAATTACCTTTGATCGAATACCTTTATTTGTTTGATCTGTAGGTATCACTGCTTTATTACTACTATTATCTCTTCCAGTCCTTGCAGGAGCTATTACTATATTATTAACCGATCGAAACTTTAATACATCATTTTTTGACCCTGCTGGAGGAGGAGATCCTAT…	male	summer	M35	SRR31747009
SPH0513	sp.78	Megaselia groenlandica	Megaselia groenlandica genotype 001	AATAAATAATATAAGATTCTGAATATTACCTCCATCATTAACTCTTTTATTAGCCAGAAGTATAGTAGAAAACGGAGCTGGAACAGGATGAACAGTTTATCCTCCTCTTTCTTCTAGAATTGCTCATAGTGGATCTTCAGTAGATTTAGCAATTTTCTCATTACATTTAGCTGGTATTTCTTCAATTTTAGGAGCTGTAAATTTTATTACTACTATTATTAATATACGCTCATCAGGAATTACTTTTGATCGAATACCTTTATTTGTATGATCTGTAGGAATTACTGCTTTATTACTTTTACTTTCACTTCCTGTATTAGCAGGAGCTATTACTATACTTTTAACAGATCGAAATTTTAATACTTCTTTTTTTGATCCTGCTGGAGGAGGAGATCCTAT…	male	summer	M35	SRR31747008
SPH0514	sp.55	Megaselia sp. 029	Megaselia sp. 029 genotype 001	AATAAATAATATAAGTTTCTGAATATTACCTCCTTCTTTAACTCTTTTATTAGCCAGAAGTATAGTAGAAAATGGAGCAGGTACTGGATGGACAGTTTATCCTCCACTTTCTTCTAGAATTGCCCATAGAGGAGCTTCTGTTGATTTAGCAATTTTTTCATTACATCTAGCAGGAATTTCTTCAATTTTAGGAGCTGTAAATTTTATTACAACAATTATTAATATACGATCTAGAGGAATTACTTTTGATCGAATACCTTTATTTGTTTGATCAGTTGGAATTACTGCTCTATTATTACTTTTATCCTTACCAGTATTAGCTGGTGCTATTACAATACTTTTAACAGATCGAAATTTTAATACTTCATTTTTTGATCCTGCTGGAGGAGGAGATCCTAT…	male	summer	M35	SRR31747006
SPH0515	sp.50	Megaselia sp. 026	Megaselia sp. 026 genotype 001	AATAAATAATATAAGTTTCTGAATACTACCCCCTTCTCTAACCCTTTTATTAGCCAGAAGTATAGTAGAAAATGGAGCTGGTACAGGATGAACTGTCTACCCTCCCCTTTCTGCTAATATTGCACATAGAGGAGCTTCTGTTGATTTAGCAATTTTTTCCCTTCATTTAGCAGGAATTTCCTCAATCCTTGGAGCTGTAAATTTCATTACTACAATTATTAATATACGATCTTCAGGAATTACTTTTGATCGAATACCTTTATTTGTATGATCTGTAGGAATCACTGCTATTTTATTATTATTATCTTTACCGGTATTAGCTGGAGCTATTACTATATTATTAACAGACCGAAATTTTAATACATCTTTTTTTGATCCTGCTGGAGGAGGAGATCCAAT…	male	summer	M35	SRR31747005
SPH0517	sp.50	Megaselia sp. 026	Megaselia sp. 026 genotype 001	AATAAATAATATAAGTTTCTGAATACTACCCCCTTCTCTAACCCTTTTATTAGCCAGAAGTATAGTAGAAAATGGAGCTGGTACAGGATGAACTGTCTACCCTCCCCTTTCTGCTAATATTGCACATAGAGGAGCTTCTGTTGATTTAGCAATTTTTTCCCTTCATTTAGCAGGAATTTCCTCAATCCTTGGAGCTGTAAATTTCATTACTACAATTATTAATATACGATCTTCAGGAATTACTTTTGATCGAATACCTTTATTTGTATGATCTGTAGGAATCACTGCTATTTTATTATTATTATCTTTACCGGTATTAGCTGGAGCTATTACTATATTATTAACAGACCGAAATTTTAATACATCTTTTTTTGATCCTGCTGGAGGAGGAGATCCAAT…	male	summer	M35	SRR31747004
SPH0518	sp.19	Megaselia sp. 009	Megaselia sp. 009 genotype 002	AATAAATAATATAAGATTTTGAATATTACCTCCATCATTAACTCTTTTATTAGCTAGAAGTACAGTAGAAAACGGAGCTGGAACAGGATGAACAGTTTACCCTCCTCTTTCATCTAGAATCGCTCATAGTGGAGCTTCAGTAGATTTAGCAATTTTTTCACTTCATTTAGCTGGAATTTCTTCAATTTTAGGAGCTGTAAATTTTATTACTACTATCATTAATATACGATCATCAGGAATTACTTTTGATCGAATACCTTTATTTGTATGATCAGTAGGAATTACTGCTCTATTACTTTTACTTTCACTTCCTGTTTTAGCTGGTGCTATCACAATACTATTAACTGATCGAAATTTTAATACTTCTTTCTTTGACCCAGCTGGTGGAGGAGATCCAAT…	male	summer	M35	SRR31747003
SPH0519	sp.19	Megaselia sp. 009	Megaselia sp. 009 genotype 001	AATAAATAATATAAGATTTTGAATATTACCTCCATCATTAACTCTTTTATTAGCTAGAAGTATAGTAGAAAACGGAGCTGGAACAGGATGAACAGTTTACCCTCCTCTTTCATCTAGAATCGCTCATAGTGGAGCTTCAGTAGATTTAGCAATTTTTTCACTTCATTTAGCTGGAATTTCTTCAATTTTAGGAGCTGTAAATTTTATTACTACTATCATTAATATACGATCATCAGGAATTACTTTTGATCGAATACCTTTATTTGTATGATCAGTAGGAATTACTGCTCTATTACTTTTACTTTCACTTCCTGTTTTAGCTGGTGCTATCACAATACTATTAACTGATCGAAATTTTAATACTTCTTTCTTTGACCCAGCTGGTGGAGGAGATCCAAT…	male	summer	M35	SRR31747002
SPH0520	sp.19	Megaselia sp. 009	Megaselia sp. 009 genotype 001	AATAAATAATATAAGATTTTGAATATTACCTCCATCATTAACTCTTTTATTAGCTAGAAGTATAGTAGAAAACGGAGCTGGAACAGGATGAACAGTTTACCCTCCTCTTTCATCTAGAATCGCTCATAGTGGAGCTTCAGTAGATTTAGCAATTTTTTCACTTCATTTAGCTGGAATTTCTTCAATTTTAGGAGCTGTAAATTTTATTACTACTATCATTAATATACGATCATCAGGAATTACTTTTGATCGAATACCTTTATTTGTATGATCAGTAGGAATTACTGCTCTATTACTTTTACTTTCACTTCCTGTTTTAGCTGGTGCTATCACAATACTATTAACTGATCGAAATTTTAATACTTCTTTCTTTGACCCAGCTGGTGGAGGAGATCCAAT…	male	summer	M35	SRR31747001
SPH0521	sp.185	Megaselia sp. 072	Megaselia sp. 072 genotype 001	AATAAATAATATAAGTTTTTGAATACTACCTCCTTCTTTAACTCTTTTATTAGCCAGAAGTATAGTAGAAAATGGAGCAGGTACAGGATGAACAGTTTACCCTCCACTTTCTTCTAGAATTGCTCATAGAGGAGCTTCTGTTGATTTAGCAATTTTTTCATTACATTTAGCAGGAATTTCTTCAATTTTAGGAGCTGTAAATTTTATTACTACAATTATTAATATACGATCTTCAGGAATTACTTTTGACCGAATACCTTTATTTGTTTGATCTGTTGGAATTACTGCTCTTTTATTACTTTTATCTTTACCAGTATTAGCAGGAGCTATTACAATACTTTTAACAGACCGAAATTTTAATACTTCATTTTTTGATCCTGCTGGAGGAGGAGACCCAAT…	male	summer	M35	SRR31747000
SPH0522	sp.8	Megaselia pleuralis	Megaselia pleuralis genotype 002	AATAAATAATATAAGTTTTTGAATATTACCTCCTTCCTTAACTTTATTATTAGCCAGAAGTATAGTAGAAAACGGAGCTGGAACAGGATGAACTGTTTACCCTCCCCTTTCTTCTAGAATTGCCCACAGTGGAGCTTCTGTTGATTTAGCAATTTTTTCATTACATTTAGCGGGAATCTCTTCAATTTTAGGAGCTGTTAATTTTATTACAACTATTATTAATATACGATCAAGAGGTATTACTTTTGACCGAATACCTTTATTTGTTTGATCTGTAGGAATTACAGCACTACTACTATTATTATCTCTTCCAGTATTAGCTGGTGCTATTACCATACTATTAACTGATCGAAATTTTAATACCTCTTTCTTTGACCCTGCTGGAGGTGGAGACCCAAT…	male	summer	M35	SRR31746999
SPH0525	sp.1	Megaselia sp. 001	Megaselia sp. 001 genotype 001	AATAAATAATATAAGATTTTGAATATTACCTCCGTCATTAACTCTTTTATTAGCCAGAAGTATAGTAGAAAACGGAGCTGGAACAGGGTGAACAGTTTATCCTCCTCTTTCATCAAGAATTGCTCATAGTGGAGCTTCAGTTGATTTAGCAATTTTCTCACTTCATCTAGCTGGGATTTCTTCAATTTTAGGTGCTGTAAATTTCATTACTACTATTATTAATATACGTTCATCAGGAATCACTTTTGATCGAATACCTTTATTTGTATGATCAGTAGGAATTACTGCTTTATTACTTTTACTTTCACTTCCTGTTTTAGCAGGTGCTATTACTATACTTTTAACTGATCGAAACTTTAATACTTCTTTCTTTGATCCTGCAGGAGGAGGAGATCCTAT…	male	summer	M35	SRR31746998
SPH0526	sp.79	Triphleba sp. 003	Triphleba sp. 003 genotype 003	AATAAATAATATAAGTTTTTGGATATTACCTCCTTCTCTAACATTATTATTAGCCAGCAGTATAGTAGAAAATGGAGCTGGAACAGGATGAACAGTTTATCCTCCATTATCAGCTAATATTGCACATAGAGGGGCATCTGTAGATTTAGCAATTTTTTCTTTACACTTAGCAGGAATTTCCTCAATTCTAGGAGCTGTAAATTTTATTACTACAATTATTAATATACGATCATCAGGGATTACTTTTGATCGAATACCTTTATTTGTGTGATCTGTAGGAATTACAGCTTTATTATTACTATTATCTTTACCTGTCCTAGCAGGAGCAATTACAATACTATTAACAGATCGAAATTTTAATACTTCATTCTTTGACCCAGCAGGAGGAGGAGATCCTAT…	male	summer	M35	SRR31746997
SPH0527	sp.146	Megaselia sp. 090	Megaselia sp. 090 genotype 001	AATAAATAATATAAGTTTTTGAATATTACCTCCTTCTTTAACTCTTTTGTTAGCCAGAAGTATAGTAGAAAATGGAGCTGGTACAGGTTGAACTGTTTATCCTCCTCTTTCTTCTAGAATTGCCCATAGTGGAGCTTCTGTTGATTTAGCAATTTTCTCATTACACCTAGCAGGAATTTCTTCAATTTTAGGAGCTGTAAATTTTATTACTACAATTATTAATATACGATCTTCTGGAATTACTTTTGATCGAATACCTTTATTTGTTTGATCAGTTGGAATTACTGCTCTTTTACTACTTTTATCTTTACCAGTATTAGCCGGAGCTATTACAATACTTTTAACAGATCGAAATTTTAATACTTCATTCTTTGATCCCGCTGGAGGAGGTGACCCAAT…	male	summer	M35	SRR31746995
SPH0528	sp.42	Megaselia sp. 022	Megaselia sp. 022 genotype 001	AATAAATAATATAAGATTTTGAATACTCCCTCCTTCTTTAACTTTATTATTAGCAAGAAGTATAGTAGAAAATGGAGCTGGAACAGGATGAACTGTTTATCCCCCATTATCAGCTAATATTGCCCATAGAGGAGCTTCAGTAGATTTAGCTATTTTCTCTCTTCATTTAGCAGGAATTTCAAGAATTTTAGGGGCTGTAAATTTTATCACAACAATTATTAATATACGATCTTCAGGAATTACATTTGATCGGATGCCTTTATTCGTTTGATCAGTTGGAATTACAGCTTTATTATTATTACTTTCATTACCAGTATTAGCAGGGGCTATTACAATACTTTTAACAGACCGAAATTTTAATACTTCTTTTTTTGATCCTGCTGGAGGTGGAGACCCAAT…	male	summer	M35	SRR31746994
SPH0529	sp.55	Megaselia sp. 029	Megaselia sp. 029 genotype 002	AATAAATAATATAAGTTTCTGAATATTACCTCCTTCTTTAACTCTTTTATTAGCCAGAAGTATAGTAGAAAATGGAGCAGGTACTGGATGAACAGTTTATCCTCCACTTTCTTCTAGAATCGCTCATAGAGGAGCTTCTGTTGATTTAGCAATTTTTTCATTACATTTAGCAGGAATTTCTTCAATTTTAGGAGCTGTAAATTTTATTACAACAATTATTAATATACGATCAATAGGAATTACTTTCGATCGAATACCTTTATTTGTTTGATCAGTTGGAATTACTGCTCTATTATTACTTTTATCCTTACCAGTATTAGCTGGTGCTATTACAATACTTTTAACAGATCGAAATTTTAATACTTCATTTTTTGATCCTGCTGGAGGAGGAGACCCTAT…	male	summer	M35	SRR31746993
SPH0530	sp.2	Megaselia sp. 002	Megaselia sp. 002 genotype 002	AATAAATAATATAAGATTCTGAATACTCCCTCCATCTTTAACATTATTATTAGCCAGAAGTATAGTTGAAAATGGAGCTGGAACTGGATGAACTGTATACCCTCCCCTTTCTTCAAGAATTGCTCATAGAGGAGCTTCCGTTGATTTGGCTATTTTTTCATTACATCTAGCCGGAATTTCATCTATTTTAGGAGCTGTAAATTTTATTACTACAATTATTAATATACGATCTTCAGGAATTACCTTTGATCGAATACCTTTATTTGTTTGATCTGTAGGTATCACTGCTTTATTACTACTATTATCTCTTCCAGTCCTTGCAGGAGCTATTACTATATTATTAACCGATCGAAACTTTAATACATCATTTTTTGACCCTGCTGGAGGAGGAGATCCTAT…	male	summer	M35	SRR31746992
SPH0534	sp.78	Megaselia groenlandica	Megaselia groenlandica genotype 002	AATAAATAATATAAGATTCTGAATATTACCTCCATCATTAACTCTTTTATTAGCCAGAAGTATAGTAGAAAACGGAGCTGGAACAGGATGAACAGTTTACCCTCCTCTTTCTTCTAGAATCGCTCATAGTGGAGCTTCAGTAGATTTAGCAATTTTCTCATTACATTTAGCTGGTATTTCTTCAATTTTAGGAGCTGTAAATTTTATTACTACTATTATTAATATACGTTCATCAGGAATTACTTTTGATCGAATACCTTTATTTGTATGATCTGTAGGAATTACTGCTTTATTACTTTTACTTTCACTTCCTGTATTAGCAGGAGCTATTACTATACTTTTAACAGATCGAAATTTTAATACTTCTTTTTTTGATCCTGCTGGAGGAGGAGATCCTAT…	male	summer	M35	SRR31746991
SPH0535	sp.1	Megaselia sp. 001	Megaselia sp. 001 genotype 001	AATAAATAATATAAGATTTTGAATATTACCTCCGTCATTAACTCTTTTATTAGCCAGAAGTATAGTAGAAAACGGAGCTGGAACAGGGTGAACAGTTTATCCTCCTCTTTCATCAAGAATTGCTCATAGTGGAGCTTCAGTTGATTTAGCAATTTTCTCACTTCATCTAGCTGGGATTTCTTCAATTTTAGGTGCTGTAAATTTCATTACTACTATTATTAATATACGTTCATCAGGAATCACTTTTGATCGAATACCTTTATTTGTATGATCAGTAGGAATTACTGCTTTATTACTTTTACTTTCACTTCCTGTTTTAGCAGGTGCTATTACTATACTTTTAACTGATCGAAACTTTAATACTTCTTTCTTTGATCCTGCAGGAGGAGGAGATCCTAT…	male	summer	M35	SRR31746990
SPH0536	sp.42	Megaselia sp. 022	Megaselia sp. 022 genotype 001	AATAAATAATATAAGATTTTGAATACTCCCTCCTTCTTTAACTTTATTATTAGCAAGAAGTATAGTAGAAAATGGAGCTGGAACAGGATGAACTGTTTATCCCCCATTATCAGCTAATATTGCCCATAGAGGAGCTTCAGTAGATTTAGCTATTTTCTCTCTTCATTTAGCAGGAATTTCAAGAATTTTAGGGGCTGTAAATTTTATCACAACAATTATTAATATACGATCTTCAGGAATTACATTTGATCGGATGCCTTTATTCGTTTGATCAGTTGGAATTACAGCTTTATTATTATTACTTTCATTACCAGTATTAGCAGGGGCTATTACAATACTTTTAACAGACCGAAATTTTAATACTTCTTTTTTTGATCCTGCTGGAGGTGGAGACCCAAT…	male	summer	M35	SRR31747198
SPH0537	sp.2	Megaselia sp. 002	Megaselia sp. 002 genotype 002	AATAAATAATATAAGATTCTGAATACTCCCTCCATCTTTAACATTATTATTAGCCAGAAGTATAGTTGAAAATGGAGCTGGAACTGGATGAACTGTATACCCTCCCCTTTCTTCAAGAATTGCTCATAGAGGAGCTTCCGTTGATTTGGCTATTTTTTCATTACATCTAGCCGGAATTTCATCTATTTTAGGAGCTGTAAATTTTATTACTACAATTATTAATATACGATCTTCAGGAATTACCTTTGATCGAATACCTTTATTTGTTTGATCTGTAGGTATCACTGCTTTATTACTACTATTATCTCTTCCAGTCCTTGCAGGAGCTATTACTATATTATTAACCGATCGAAACTTTAATACATCATTTTTTGACCCTGCTGGAGGAGGAGATCCTAT…	male	summer	M35	SRR31747197
SPH0538	sp.55	Megaselia sp. 029	Megaselia sp. 029 genotype 002	AATAAATAATATAAGTTTCTGAATATTACCTCCTTCTTTAACTCTTTTATTAGCCAGAAGTATAGTAGAAAATGGAGCAGGTACTGGATGAACAGTTTATCCTCCACTTTCTTCTAGAATCGCTCATAGAGGAGCTTCTGTTGATTTAGCAATTTTTTCATTACATTTAGCAGGAATTTCTTCAATTTTAGGAGCTGTAAATTTTATTACAACAATTATTAATATACGATCAATAGGAATTACTTTCGATCGAATACCTTTATTTGTTTGATCAGTTGGAATTACTGCTCTATTATTACTTTTATCCTTACCAGTATTAGCTGGTGCTATTACAATACTTTTAACAGATCGAAATTTTAATACTTCATTTTTTGATCCTGCTGGAGGAGGAGACCCTAT…	male	summer	M35	SRR31747196
SPH0540	sp.2	Megaselia sp. 002	Megaselia sp. 002 genotype 001	AATAAATAATATAAGATTCTGAATACTCCCTCCATCTTTAACATTATTATTAGCCAGAAGTATAGTTGAAAATGGAGCTGGAACTGGATGAACTGTATACCCCCCCCTTTCTTCAAGAATTGCTCATAGAGGAGCTTCCGTTGATTTGGCTATTTTTTCATTACATCTAGCCGGAATTTCATCTATTTTAGGAGCTGTAAATTTTATTACTACAATTATTAATATACGATCTTCAGGAATTACCTTTGATCGAATACCTTTATTTGTTTGATCTGTAGGTATCACTGCTTTATTACTACTATTATCTCTTCCAGTCCTTGCAGGAGCTATTACTATATTATTAACCGATCGAAACTTTAATACATCATTTTTTGACCCTGCTGGAGGAGGAGATCCTAT…	male	summer	M35	SRR31747195
SPH0541	sp.2	Megaselia sp. 002	Megaselia sp. 002 genotype 001	AATAAATAATATAAGATTCTGAATACTCCCTCCATCTTTAACATTATTATTAGCCAGAAGTATAGTTGAAAATGGAGCTGGAACTGGATGAACTGTATACCCCCCCCTTTCTTCAAGAATTGCTCATAGAGGAGCTTCCGTTGATTTGGCTATTTTTTCATTACATCTAGCCGGAATTTCATCTATTTTAGGAGCTGTAAATTTTATTACTACAATTATTAATATACGATCTTCAGGAATTACCTTTGATCGAATACCTTTATTTGTTTGATCTGTAGGTATCACTGCTTTATTACTACTATTATCTCTTCCAGTCCTTGCAGGAGCTATTACTATATTATTAACCGATCGAAACTTTAATACATCATTTTTTGACCCTGCTGGAGGAGGAGATCCTAT…	male	summer	M35	SRR31747193
SPH0542	sp.19	Megaselia sp. 009	Megaselia sp. 009 genotype 001	AATAAATAATATAAGATTTTGAATATTACCTCCATCATTAACTCTTTTATTAGCTAGAAGTATAGTAGAAAACGGAGCTGGAACAGGATGAACAGTTTACCCTCCTCTTTCATCTAGAATCGCTCATAGTGGAGCTTCAGTAGATTTAGCAATTTTTTCACTTCATTTAGCTGGAATTTCTTCAATTTTAGGAGCTGTAAATTTTATTACTACTATCATTAATATACGATCATCAGGAATTACTTTTGATCGAATACCTTTATTTGTATGATCAGTAGGAATTACTGCTCTATTACTTTTACTTTCACTTCCTGTTTTAGCTGGTGCTATCACAATACTATTAACTGATCGAAATTTTAATACTTCTTTCTTTGACCCAGCTGGTGGAGGAGATCCAAT…	male	summer	M35	SRR31747192
SPH0543	sp.2	Megaselia sp. 002	Megaselia sp. 002 genotype 001	AATAAATAATATAAGATTCTGAATACTCCCTCCATCTTTAACATTATTATTAGCCAGAAGTATAGTTGAAAATGGAGCTGGAACTGGATGAACTGTATACCCCCCCCTTTCTTCAAGAATTGCTCATAGAGGAGCTTCCGTTGATTTGGCTATTTTTTCATTACATCTAGCCGGAATTTCATCTATTTTAGGAGCTGTAAATTTTATTACTACAATTATTAATATACGATCTTCAGGAATTACCTTTGATCGAATACCTTTATTTGTTTGATCTGTAGGTATCACTGCTTTATTACTACTATTATCTCTTCCAGTCCTTGCAGGAGCTATTACTATATTATTAACCGATCGAAACTTTAATACATCATTTTTTGACCCTGCTGGAGGAGGAGATCCTAT…	male	summer	M35	SRR31747191
SPH0544	sp.1	Megaselia sp. 001	Megaselia sp. 001 genotype 001	AATAAATAATATAAGATTTTGAATATTACCTCCGTCATTAACTCTTTTATTAGCCAGAAGTATAGTAGAAAACGGAGCTGGAACAGGGTGAACAGTTTATCCTCCTCTTTCATCAAGAATTGCTCATAGTGGAGCTTCAGTTGATTTAGCAATTTTCTCACTTCATCTAGCTGGGATTTCTTCAATTTTAGGTGCTGTAAATTTCATTACTACTATTATTAATATACGTTCATCAGGAATCACTTTTGATCGAATACCTTTATTTGTATGATCAGTAGGAATTACTGCTTTATTACTTTTACTTTCACTTCCTGTTTTAGCAGGTGCTATTACTATACTTTTAACTGATCGAAACTTTAATACTTCTTTCTTTGATCCTGCAGGAGGAGGAGATCCTAT…	male	summer	M35	SRR31747190
SPH0545	sp.1	Megaselia sp. 001	Megaselia sp. 001 genotype 003	AATAAATAATATAAGATTTTGAATATTACCTCCGTCATTAACTCTTTTATTAGCCAGAAGTATAGTAGAAAACGGAGCTGGAACAGGATGAACAGTTTATCCTCCTCTTTCATCAAGAATTGCTCATAGTGGAGCTTCAGTTGATTTAGCAATTTTCTCACTTCATCTAGCTGGGATTTCTTCAATTTTAGGTGCTGTAAATTTCATTACTACTATTATTAATATACGTTCATCAGGAATCACTTTTGATCGAATACCTTTATTTGTATGATCAGTAGGAATTACTGCTTTATTACTTTTACTTTCACTTCCTGTTTTAGCAGGTGCTATTACTATACTTTTAACTGATCGAAACTTTAATACTTCTTTCTTTGATCCTGCAGGAGGAGGAGATCCTAT…	male	summer	M35	SRR31747189
SPH0546	sp.40	Megaselia flava	Megaselia flava genotype 003	AATAAATAATATAAGTTTTTGGATACTTCCTCCTTCTCTTACACTATTGTTAGCCAGTAGTATAGTAGAAAATGGAGCTGGTACAGGATGAACTGTATACCCTCCTCTTTCATCTAGAATTGCTCATAGAGGAGCTTCTGTTGATTTAGCAATTTTTTCTCTTCATTTAGCTGGAATTTCCTCAATTTTAGGAGCAGTTAATTTTATTACAACAATTATTAATATACGATCATCAGGAATTACTTTTGATCGAATACCTTTATTTGTCTGATCTGTTGGAATTACTGCTTTATTATTACTTTTATCCTTACCTGTATTAGCAGGAGCTATTACAATATTATTAACTGATCGAAATTTTAATACTTCATTCTTTGACCCTGCTGGTGGAGGAGATCCTAT…	male	summer	M35	SRR31747188
SPH0549	sp.1	Megaselia sp. 001	Megaselia sp. 001 genotype 001	AATAAATAATATAAGATTTTGAATATTACCTCCGTCATTAACTCTTTTATTAGCCAGAAGTATAGTAGAAAACGGAGCTGGAACAGGGTGAACAGTTTATCCTCCTCTTTCATCAAGAATTGCTCATAGTGGAGCTTCAGTTGATTTAGCAATTTTCTCACTTCATCTAGCTGGGATTTCTTCAATTTTAGGTGCTGTAAATTTCATTACTACTATTATTAATATACGTTCATCAGGAATCACTTTTGATCGAATACCTTTATTTGTATGATCAGTAGGAATTACTGCTTTATTACTTTTACTTTCACTTCCTGTTTTAGCAGGTGCTATTACTATACTTTTAACTGATCGAAACTTTAATACTTCTTTCTTTGATCCTGCAGGAGGAGGAGATCCTAT…	male	summer	M35	SRR31747187
SPH0552	sp.1	Megaselia sp. 001	Megaselia sp. 001 genotype 001	AATAAATAATATAAGATTTTGAATATTACCTCCGTCATTAACTCTTTTATTAGCCAGAAGTATAGTAGAAAACGGAGCTGGAACAGGGTGAACAGTTTATCCTCCTCTTTCATCAAGAATTGCTCATAGTGGAGCTTCAGTTGATTTAGCAATTTTCTCACTTCATCTAGCTGGGATTTCTTCAATTTTAGGTGCTGTAAATTTCATTACTACTATTATTAATATACGTTCATCAGGAATCACTTTTGATCGAATACCTTTATTTGTATGATCAGTAGGAATTACTGCTTTATTACTTTTACTTTCACTTCCTGTTTTAGCAGGTGCTATTACTATACTTTTAACTGATCGAAACTTTAATACTTCTTTCTTTGATCCTGCAGGAGGAGGAGATCCTAT…	male	summer	M35	SRR31747186
SPH0553	sp.1	Megaselia sp. 001	Megaselia sp. 001 genotype 003	AATAAATAATATAAGATTTTGAATATTACCTCCGTCATTAACTCTTTTATTAGCCAGAAGTATAGTAGAAAACGGAGCTGGAACAGGATGAACAGTTTATCCTCCTCTTTCATCAAGAATTGCTCATAGTGGAGCTTCAGTTGATTTAGCAATTTTCTCACTTCATCTAGCTGGGATTTCTTCAATTTTAGGTGCTGTAAATTTCATTACTACTATTATTAATATACGTTCATCAGGAATCACTTTTGATCGAATACCTTTATTTGTATGATCAGTAGGAATTACTGCTTTATTACTTTTACTTTCACTTCCTGTTTTAGCAGGTGCTATTACTATACTTTTAACTGATCGAAACTTTAATACTTCTTTCTTTGATCCTGCAGGAGGAGGAGATCCTAT…	male	summer	M35	SRR31747185
SPH0554	sp.50	Megaselia sp. 026	Megaselia sp. 026 genotype 002	AATAAATAATATAAGTTTCTGAATACTACCCCCTTCTCTAACCCTTTTATTAGCCAGAAGTATAGTAGAAAATGGAGCTGGTACAGGATGAACTGTATACCCTCCCCTTTCTGCTAATATTGCACATAGAGGAGCTTCTGTTGATTTAGCAATTTTTTCCCTTCATTTAGCAGGAATTTCCTCAATCCTTGGAGCTGTAAATTTCATTACTACAATTATTAATATACGATCTTCAGGAATTACTTTTGATCGAATACCTTTATTTGTATGATCTGTAGGAATTACTGCTATTTTATTATTATTATCTTTACCGGTATTAGCTGGAGCTATTACTATATTATTAACAGACCGAAATTTTAATACATCTTTTTTTGATCCTGCTGGAGGAGGAGATCCGAT…	male	summer	M35	SRR31747184
SPH0557	sp.2	Megaselia sp. 002	Megaselia sp. 002 genotype 008	AATAAATAATATAAGATTCTGAATACTCCCTCCATCTTTAACATTATTATTAGCCAGAAGTATAGTTGAAAATGGAGCTGGAACTGGATGAACTGTATACCCTCCCCTTTCTTCAAGAATTACTCATAGAGGAGCTTCCGTTGATTTGGCTATTTTTTCATTACATCTAGCCGGAATTTCATCTATTTTAGGAGCTGTAAATTTTATTACTACAATTATTAATATACGATCTTCAGGAATTACCTTTGATCGAATACCTTTATTTGTTTGATCTGTAGGTATCACTGCTTTATTACTACTATTATCTCTTCCAGTCCTTGCAGGAGCTATTACTATATTATTAACCGATCGAAACTTTAATACATCATTTTTTGACCCTGCTGGAGGAGGAGATCCTAT…	male	summer	M35	SRR31747182
SPH0558	sp.8	Megaselia pleuralis	Megaselia pleuralis genotype 002	AATAAATAATATAAGTTTTTGAATATTACCTCCTTCCTTAACTTTATTATTAGCCAGAAGTATAGTAGAAAACGGAGCTGGAACAGGATGAACTGTTTACCCTCCCCTTTCTTCTAGAATTGCCCACAGTGGAGCTTCTGTTGATTTAGCAATTTTTTCATTACATTTAGCGGGAATCTCTTCAATTTTAGGAGCTGTTAATTTTATTACAACTATTATTAATATACGATCAAGAGGTATTACTTTTGACCGAATACCTTTATTTGTTTGATCTGTAGGAATTACAGCACTACTACTATTATTATCTCTTCCAGTATTAGCTGGTGCTATTACCATACTATTAACTGATCGAAATTTTAATACCTCTTTCTTTGACCCTGCTGGAGGTGGAGACCCAAT…	male	summer	M35	SRR31747181
SPH0559	sp.78	Megaselia groenlandica	Megaselia groenlandica genotype 002	AATAAATAATATAAGATTCTGAATATTACCTCCATCATTAACTCTTTTATTAGCCAGAAGTATAGTAGAAAACGGAGCTGGAACAGGATGAACAGTTTACCCTCCTCTTTCTTCTAGAATCGCTCATAGTGGAGCTTCAGTAGATTTAGCAATTTTCTCATTACATTTAGCTGGTATTTCTTCAATTTTAGGAGCTGTAAATTTTATTACTACTATTATTAATATACGTTCATCAGGAATTACTTTTGATCGAATACCTTTATTTGTATGATCTGTAGGAATTACTGCTTTATTACTTTTACTTTCACTTCCTGTATTAGCAGGAGCTATTACTATACTTTTAACAGATCGAAATTTTAATACTTCTTTTTTTGATCCTGCTGGAGGAGGAGATCCTAT…	male	summer	M35	SRR31747180
SPH0560	sp.2	Megaselia sp. 002	Megaselia sp. 002 genotype 018	AATAAATAATATAAGATTCTGAATACTCCCTCCATCTTTAACATTATTATTAGCCAGAAGTATAGTTGAAAATGGAGCTGGAACTGGATGAACTGTATACCCCCCCCTTTCTTCAAGAATTGCTCATAGAGGAGCTTCCGTTGATTTGGCTATTTTTTCATTACATCTAGCCGGAATTTCATCGATTTTAGGAGCTGTAAATTTTATTACTACAATTATTAATATACGATCTTCAGGAATTACCTTTGATCGAATACCTTTATTTGTTTGATCTGTAGGTATCACTGCTTTATTACTACTATTATCTCTTCCAGTCCTTGCAGGAGCTATTACTATATTATTAACCGATCGAAACTTTAATACATCATTTTTTGACCCTGCTGGAGGAGGAGATCCTAT…	male	summer	M35	SRR31747179
SPH0561	sp.19	Megaselia sp. 009	Megaselia sp. 009 genotype 001	AATAAATAATATAAGATTTTGAATATTACCTCCATCATTAACTCTTTTATTAGCTAGAAGTATAGTAGAAAACGGAGCTGGAACAGGATGAACAGTTTACCCTCCTCTTTCATCTAGAATCGCTCATAGTGGAGCTTCAGTAGATTTAGCAATTTTTTCACTTCATTTAGCTGGAATTTCTTCAATTTTAGGAGCTGTAAATTTTATTACTACTATCATTAATATACGATCATCAGGAATTACTTTTGATCGAATACCTTTATTTGTATGATCAGTAGGAATTACTGCTCTATTACTTTTACTTTCACTTCCTGTTTTAGCTGGTGCTATCACAATACTATTAACTGATCGAAATTTTAATACTTCTTTCTTTGACCCAGCTGGTGGAGGAGATCCAAT…	male	summer	M35	SRR31747178
SPH0562	sp.2	Megaselia sp. 002	Megaselia sp. 002 genotype 002	AATAAATAATATAAGATTCTGAATACTCCCTCCATCTTTAACATTATTATTAGCCAGAAGTATAGTTGAAAATGGAGCTGGAACTGGATGAACTGTATACCCTCCCCTTTCTTCAAGAATTGCTCATAGAGGAGCTTCCGTTGATTTGGCTATTTTTTCATTACATCTAGCCGGAATTTCATCTATTTTAGGAGCTGTAAATTTTATTACTACAATTATTAATATACGATCTTCAGGAATTACCTTTGATCGAATACCTTTATTTGTTTGATCTGTAGGTATCACTGCTTTATTACTACTATTATCTCTTCCAGTCCTTGCAGGAGCTATTACTATATTATTAACCGATCGAAACTTTAATACATCATTTTTTGACCCTGCTGGAGGAGGAGATCCTAT…	male	summer	M35	SRR31747177
SPH0563	sp.19	Megaselia sp. 009	Megaselia sp. 009 genotype 001	AATAAATAATATAAGATTTTGAATATTACCTCCATCATTAACTCTTTTATTAGCTAGAAGTATAGTAGAAAACGGAGCTGGAACAGGATGAACAGTTTACCCTCCTCTTTCATCTAGAATCGCTCATAGTGGAGCTTCAGTAGATTTAGCAATTTTTTCACTTCATTTAGCTGGAATTTCTTCAATTTTAGGAGCTGTAAATTTTATTACTACTATCATTAATATACGATCATCAGGAATTACTTTTGATCGAATACCTTTATTTGTATGATCAGTAGGAATTACTGCTCTATTACTTTTACTTTCACTTCCTGTTTTAGCTGGTGCTATCACAATACTATTAACTGATCGAAATTTTAATACTTCTTTCTTTGACCCAGCTGGTGGAGGAGATCCAAT…	male	summer	M35	SRR31747176
SPH0564	sp.79	Triphleba sp. 003	Triphleba sp. 003 genotype 001	AATAAATAATATAAGTTTTTGAATATTACCTCCTTCTCTAACATTATTATTAGCCAGCAGTATAGTAGAAAATGGAGCTGGAACAGGATGAACAGTTTATCCTCCATTATCAGCTAATATTGCACATAGAGGAGCATCTGTAGATTTAGCAATTTTTTCTTTACACTTAGCAGGAATTTCCTCAATTCTAGGAGCTGTAAATTTTATTACTACAATTATTAATATACGATCATCAGGGATCACTTTTGATCGAATACCTTTATTTGTATGATCTGTAGGAATTACAGCTTTATTATTACTATTATCTTTACCTGTCCTAGCAGGAGCAATTACAATACTATTAACAGATCGAAATTTTAATACTTCATTCTTTGATCCAGCAGGAGGAGGAGATCCTAT…	male	summer	M35	SRR31747175
SPH0566	sp.2	Megaselia sp. 002	Megaselia sp. 002 genotype 001	AATAAATAATATAAGATTCTGAATACTCCCTCCATCTTTAACATTATTATTAGCCAGAAGTATAGTTGAAAATGGAGCTGGAACTGGATGAACTGTATACCCCCCCCTTTCTTCAAGAATTGCTCATAGAGGAGCTTCCGTTGATTTGGCTATTTTTTCATTACATCTAGCCGGAATTTCATCTATTTTAGGAGCTGTAAATTTTATTACTACAATTATTAATATACGATCTTCAGGAATTACCTTTGATCGAATACCTTTATTTGTTTGATCTGTAGGTATCACTGCTTTATTACTACTATTATCTCTTCCAGTCCTTGCAGGAGCTATTACTATATTATTAACCGATCGAAACTTTAATACATCATTTTTTGACCCTGCTGGAGGAGGAGATCCTAT…	male	summer	M35	SRR31747692
SPH0567	sp.19	Megaselia sp. 009	Megaselia sp. 009 genotype 001	AATAAATAATATAAGATTTTGAATATTACCTCCATCATTAACTCTTTTATTAGCTAGAAGTATAGTAGAAAACGGAGCTGGAACAGGATGAACAGTTTACCCTCCTCTTTCATCTAGAATCGCTCATAGTGGAGCTTCAGTAGATTTAGCAATTTTTTCACTTCATTTAGCTGGAATTTCTTCAATTTTAGGAGCTGTAAATTTTATTACTACTATCATTAATATACGATCATCAGGAATTACTTTTGATCGAATACCTTTATTTGTATGATCAGTAGGAATTACTGCTCTATTACTTTTACTTTCACTTCCTGTTTTAGCTGGTGCTATCACAATACTATTAACTGATCGAAATTTTAATACTTCTTTCTTTGACCCAGCTGGTGGAGGAGATCCAAT…	male	summer	M35	SRR31747691
SPH0569	sp.8	Megaselia pleuralis	Megaselia pleuralis genotype 001	AATAAATAATATAAGTTTTTGAATATTACCTCCTTCCTTAACTTTATTATTAGCCAGAAGTATAGTAGAAAACGGAGCTGGAACAGGATGAACTGTTTACCCCCCCCTTTCTTCTAGAATTGCCCACAGTGGAGCTTCTGTTGATTTAGCAATTTTTTCATTACATTTAGCGGGAATCTCTTCAATTTTAGGAGCTGTTAATTTTATTACGACTATTATTAATATACGATCAAGAGGTATTACTTTTGACCGAATACCTTTATTTGTTTGATCTGTAGGAATTACAGCACTACTACTATTATTATCTCTTCCAGTATTAGCTGGTGCTATTACCATACTCTTAACTGATCGAAATTTTAATACCTCTTTCTTTGATCCTGCTGGAGGTGGAGACCCAAT…	male	summer	M35	SRR31747689
SPH0570	sp.8	Megaselia pleuralis	Megaselia pleuralis genotype 002	AATAAATAATATAAGTTTTTGAATATTACCTCCTTCCTTAACTTTATTATTAGCCAGAAGTATAGTAGAAAACGGAGCTGGAACAGGATGAACTGTTTACCCTCCCCTTTCTTCTAGAATTGCCCACAGTGGAGCTTCTGTTGATTTAGCAATTTTTTCATTACATTTAGCGGGAATCTCTTCAATTTTAGGAGCTGTTAATTTTATTACAACTATTATTAATATACGATCAAGAGGTATTACTTTTGACCGAATACCTTTATTTGTTTGATCTGTAGGAATTACAGCACTACTACTATTATTATCTCTTCCAGTATTAGCTGGTGCTATTACCATACTATTAACTGATCGAAATTTTAATACCTCTTTCTTTGACCCTGCTGGAGGTGGAGACCCAAT…	male	summer	M35	SRR31747688
SPH0571	sp.2	Megaselia sp. 002	Megaselia sp. 002 genotype 002	AATAAATAATATAAGATTCTGAATACTCCCTCCATCTTTAACATTATTATTAGCCAGAAGTATAGTTGAAAATGGAGCTGGAACTGGATGAACTGTATACCCTCCCCTTTCTTCAAGAATTGCTCATAGAGGAGCTTCCGTTGATTTGGCTATTTTTTCATTACATCTAGCCGGAATTTCATCTATTTTAGGAGCTGTAAATTTTATTACTACAATTATTAATATACGATCTTCAGGAATTACCTTTGATCGAATACCTTTATTTGTTTGATCTGTAGGTATCACTGCTTTATTACTACTATTATCTCTTCCAGTCCTTGCAGGAGCTATTACTATATTATTAACCGATCGAAACTTTAATACATCATTTTTTGACCCTGCTGGAGGAGGAGATCCTAT…	male	summer	M35	SRR31747687
SPH0577	sp.18	Megaselia nigriceps	Megaselia nigriceps genotype 004	AATAAATAATATAAGATTTTGAATACTACCTCCTTCATTAACTCTTTTATTAGCCAGAAGTATAGTAGAAAATGGAGCTGGTACAGGATGAACTGTTTATCCTCCACTTTCTGCTAATATTGCACACAGAGGAGCTTCTGTTGATTTAGCAATTTTTTCTCTTCATTTAGCGGGAATTTCTTCAATTCTTGGAGCCGTAAACTTTATTACTACAATTATTAATATACGATCATCAGGAATTACTTTTGATCGAATACCTTTATTTGTATGATCTGTAGGAATTACAGCTATCCTACTTTTATTATCTCTCCCAGTATTAGCCGGAGCTATTACTATACTATTAACAGATCGAAATTTTAATACATCTTTTTTTGATCCTGCAGGAGGAGGTGATCCAAT…	female	summer	M38	SRR31747686
SPH0578	sp.25	Megaselia sp. 011	Megaselia sp. 011 genotype 001	AATAAATAATATAAGATTTTGAATATTACCTCCATCATTAACTCTTTTATTAGCCAGAAGTATAGTAGAAAACGGAGCTGGAACAGGATGAACAGTTTACCCTCCTTTATCTTCTAGAATTGCTCATAGTGGAGCTTCAGTTGATTTAGCAATTTTTTCACTTCATTTAGCTGGAATTTCTTCAATTTTAGGAGCTGTAAATTTTATTACTACTATTATTAATATACGTTCATCTGGAATTACTTTTGACCGAATACCTTTATTTGTTTGATCAGTAGGAATTACTGCCTTATTACTTTTACTTTCACTTCCTGTTTTAGCAGGAGCTATTACCATACTTTTAACTGATCGAAATTTTAATACATCATTCTTTGATCCTGCTGGAGGAGGAGATCCTAT…	female	summer	M38	SRR31747685
SPH0580	sp.6	Megaselia sp. 005	Megaselia sp. 005 genotype 001	AATAAATAATATAAGATTTTGAATATTACCTCCTTCTCTTACTCTTTTATTAGCCAGAAGTATAGTAGAAAATGGAGCTGGAACTGGATGAACAGTTTACCCTCCACTTTCTTCTAGAATTGCTCATAGAGGAGCTTCTGTAGATTTAGCTATTTTTTCTTTACATTTAGCAGGAATTTCATCAATTTTAGGGGCTGTAAATTTTATTACAACAATTATTAATATACGATCTTCAGGAATTACTTTTGATCGTATACCATTATTCGTCTGATCAGTTGGTATTACAGCTATTCTTTTATTATTATCTTTACCTGTATTAGCAGGAGCTATTACTATATTATTGACAGATCGAAATTTTAATACTTCTTTCTTTGATCCTGCTGGTGGAGGAGATCCAAT…	female	summer	M38	SRR31747684
SPH0581	sp.18	Megaselia nigriceps	Megaselia nigriceps genotype 005	AATAAATAATATAAGATTTTGAATATTACCTCCTTCATTAACTCTTTTATTAGCCAGAAGTATAGTAGAAAATGGGGCTGGTACAGGATGAACTGTTTATCCTCCACTTTCTGCTAATATTGCACACAGAGGAGCTTCTGTTGATTTAGCAATTTTTTCTCTTCATTTAGCGGGAATTTCTTCAATTCTTGGAGCCGTAAACTTTATTACTACAATTATTAATATACGATCATCAGGAATTACTTTTGATCGAATACCTTTATTTGTATGATCTGTAGGAATTACAGCTATCCTACTTTTATTATCTCTCCCAGTATTAGCCGGAGCTATTACTATACTATTAACAGATCGAAATTTTAATACATCTTTTTTTGATCCTGCGGGAGGAGGTGATCCAAT…	female	summer	M38	SRR31747683
SPH0583	sp.18	Megaselia nigriceps	Megaselia nigriceps genotype 006	AATAAATAATATAAGATTTTGAATATTACCTCCTTCATTAACTCTTTTATTAGCCAGAAGTATAGTAGAAAATGGGGCTGGTACAGGATGAACTGTTTATCCCCCACTTTCTGCTAATATTGCACACAGAGGAGCTTCTGTTGATTTAGCAATTTTTTCTCTTCATTTAGCGGGAATTTCTTCAATTCTTGGAGCCGTAAACTTTATTACTACAATTATTAATATACGATCATCAGGAATTACTTTTGATCGAATACCTTTATTTGTATGATCTGTAGGAATTACAGCTATCCTACTTTTATTATCTCTCCCAGTATTAGCCGGAGCTATTACTATACTATTAACAGATCGAAATTTTAATACATCTTTTTTTGATCCTGCAGGAGGAGGTGACCCAAT…	female	summer	M38	SRR31747682
SPH0585	sp.25	Megaselia sp. 011	Megaselia sp. 011 genotype 001	AATAAATAATATAAGATTTTGAATATTACCTCCATCATTAACTCTTTTATTAGCCAGAAGTATAGTAGAAAACGGAGCTGGAACAGGATGAACAGTTTACCCTCCTTTATCTTCTAGAATTGCTCATAGTGGAGCTTCAGTTGATTTAGCAATTTTTTCACTTCATTTAGCTGGAATTTCTTCAATTTTAGGAGCTGTAAATTTTATTACTACTATTATTAATATACGTTCATCTGGAATTACTTTTGACCGAATACCTTTATTTGTTTGATCAGTAGGAATTACTGCCTTATTACTTTTACTTTCACTTCCTGTTTTAGCAGGAGCTATTACCATACTTTTAACTGATCGAAATTTTAATACATCATTCTTTGATCCTGCTGGAGGAGGAGATCCTAT…	female	summer	M38	SRR31747681
SPH0586	sp.50	Megaselia sp. 026	Megaselia sp. 026 genotype 001	AATAAATAATATAAGTTTCTGAATACTACCCCCTTCTCTAACCCTTTTATTAGCCAGAAGTATAGTAGAAAATGGAGCTGGTACAGGATGAACTGTCTACCCTCCCCTTTCTGCTAATATTGCACATAGAGGAGCTTCTGTTGATTTAGCAATTTTTTCCCTTCATTTAGCAGGAATTTCCTCAATCCTTGGAGCTGTAAATTTCATTACTACAATTATTAATATACGATCTTCAGGAATTACTTTTGATCGAATACCTTTATTTGTATGATCTGTAGGAATCACTGCTATTTTATTATTATTATCTTTACCGGTATTAGCTGGAGCTATTACTATATTATTAACAGACCGAAATTTTAATACATCTTTTTTTGATCCTGCTGGAGGAGGAGATCCAAT…	female	summer	M38	SRR31747680
SPH0587	sp.25	Megaselia sp. 011	Megaselia sp. 011 genotype 001	AATAAATAATATAAGATTTTGAATATTACCTCCATCATTAACTCTTTTATTAGCCAGAAGTATAGTAGAAAACGGAGCTGGAACAGGATGAACAGTTTACCCTCCTTTATCTTCTAGAATTGCTCATAGTGGAGCTTCAGTTGATTTAGCAATTTTTTCACTTCATTTAGCTGGAATTTCTTCAATTTTAGGAGCTGTAAATTTTATTACTACTATTATTAATATACGTTCATCTGGAATTACTTTTGACCGAATACCTTTATTTGTTTGATCAGTAGGAATTACTGCCTTATTACTTTTACTTTCACTTCCTGTTTTAGCAGGAGCTATTACCATACTTTTAACTGATCGAAATTTTAATACATCATTCTTTGATCCTGCTGGAGGAGGAGATCCTAT…	female	summer	M38	SRR31747677
SPH0588	sp.25	Megaselia sp. 011	Megaselia sp. 011 genotype 001	AATAAATAATATAAGATTTTGAATATTACCTCCATCATTAACTCTTTTATTAGCCAGAAGTATAGTAGAAAACGGAGCTGGAACAGGATGAACAGTTTACCCTCCTTTATCTTCTAGAATTGCTCATAGTGGAGCTTCAGTTGATTTAGCAATTTTTTCACTTCATTTAGCTGGAATTTCTTCAATTTTAGGAGCTGTAAATTTTATTACTACTATTATTAATATACGTTCATCTGGAATTACTTTTGACCGAATACCTTTATTTGTTTGATCAGTAGGAATTACTGCCTTATTACTTTTACTTTCACTTCCTGTTTTAGCAGGAGCTATTACCATACTTTTAACTGATCGAAATTTTAATACATCATTCTTTGATCCTGCTGGAGGAGGAGATCCTAT…	female	summer	M38	SRR31747676
SPH0589	sp.25	Megaselia sp. 011	Megaselia sp. 011 genotype 001	AATAAATAATATAAGATTTTGAATATTACCTCCATCATTAACTCTTTTATTAGCCAGAAGTATAGTAGAAAACGGAGCTGGAACAGGATGAACAGTTTACCCTCCTTTATCTTCTAGAATTGCTCATAGTGGAGCTTCAGTTGATTTAGCAATTTTTTCACTTCATTTAGCTGGAATTTCTTCAATTTTAGGAGCTGTAAATTTTATTACTACTATTATTAATATACGTTCATCTGGAATTACTTTTGACCGAATACCTTTATTTGTTTGATCAGTAGGAATTACTGCCTTATTACTTTTACTTTCACTTCCTGTTTTAGCAGGAGCTATTACCATACTTTTAACTGATCGAAATTTTAATACATCATTCTTTGATCCTGCTGGAGGAGGAGATCCTAT…	female	summer	M38	SRR31747675
SPH0590	sp.186	Megaselia sp. 073	Megaselia sp. 073 genotype 001	AATAAATAATATAAGTTTTTGATTATTACCTCCTTCTTTAACTCTTTTATTAGCCAGAAGTATAGTAGAAAATGGAGCTGGAACAGGATGAACTGTTTACCCTCCACTTTCTTCTAGAATTGCTCATAGTGGGGCTTCTGTTGATTTAGCAATTTTTTCTCTTCATTTAGCTGGAATTTCATCTATTTTAGGAGCTGTAAATTTTATTACAACAATTATTAATATACGATCTTCAGGAATTACTTTTGATCGAATACCTTTATTTGTTTGATCAGTTGGAATTACTGCTCTTTTACTACTTTTATCTCTTCCAGTATTAGCAGGAGCTATCACAATGTTATTAACAGATCGAAATTTTAATACTTCATTCTTTGACCCCGCTGGAGGAGGAGATCCTAT…	female	summer	M38	SRR31747674
SPH0591	sp.25	Megaselia sp. 011	Megaselia sp. 011 genotype 001	AATAAATAATATAAGATTTTGAATATTACCTCCATCATTAACTCTTTTATTAGCCAGAAGTATAGTAGAAAACGGAGCTGGAACAGGATGAACAGTTTACCCTCCTTTATCTTCTAGAATTGCTCATAGTGGAGCTTCAGTTGATTTAGCAATTTTTTCACTTCATTTAGCTGGAATTTCTTCAATTTTAGGAGCTGTAAATTTTATTACTACTATTATTAATATACGTTCATCTGGAATTACTTTTGACCGAATACCTTTATTTGTTTGATCAGTAGGAATTACTGCCTTATTACTTTTACTTTCACTTCCTGTTTTAGCAGGAGCTATTACCATACTTTTAACTGATCGAAATTTTAATACATCATTCTTTGATCCTGCTGGAGGAGGAGATCCTAT…	female	summer	M38	SRR31747673
SPH0592	sp.25	Megaselia sp. 011	Megaselia sp. 011 genotype 001	AATAAATAATATAAGATTTTGAATATTACCTCCATCATTAACTCTTTTATTAGCCAGAAGTATAGTAGAAAACGGAGCTGGAACAGGATGAACAGTTTACCCTCCTTTATCTTCTAGAATTGCTCATAGTGGAGCTTCAGTTGATTTAGCAATTTTTTCACTTCATTTAGCTGGAATTTCTTCAATTTTAGGAGCTGTAAATTTTATTACTACTATTATTAATATACGTTCATCTGGAATTACTTTTGACCGAATACCTTTATTTGTTTGATCAGTAGGAATTACTGCCTTATTACTTTTACTTTCACTTCCTGTTTTAGCAGGAGCTATTACCATACTTTTAACTGATCGAAATTTTAATACATCATTCTTTGATCCTGCTGGAGGAGGAGATCCTAT…	female	summer	M38	SRR31747672
SPH0593	sp.110	Megaselia sylvatica	Megaselia sylvatica genotype 001	TATAAATAATATAAGTTTTTGAATATTACCTCCTTCATTAACTCTTTTATTAGCCAGTAGTATAGTAGAAAACGGAGCTGGAACTGGATGAACAGTTTATCCTCCACTTTCTTCAAGTATTGCTCATAGAGGGGCTTCTGTTGATTTAGCAATTTTTTCTCTACACTTAGCAGGAATTTCTTCTATTTTAGGAGCTGTAAATTTTATTACAACAATTATTAATATACGATCATCAGGTATTACATTTGATCGAATACCATTATTTGTTTGATCTGTTGGTATTACAGCTCTTTTACTTCTTTTATCTCTTCCTGTATTAGCCGGAGCTATTACAATACTATTAACAGATCGAAATTTTAATACTTCCTTTTTTGATCCTGCAGGAGGAGGAGACCCAAT…	female	summer	M38	SRR31747671
SPH0594	sp.18	Megaselia nigriceps	Megaselia nigriceps genotype 001	AATAAATAATATAAGATTTTGAATATTACCTCCTTCATTAACTCTTTTATTAGCCAGAAGTATAGTAGAAAATGGGGCTGGTACAGGATGAACTGTTTATCCTCCACTTTCTGCTAATATTGCACACAGAGGAGCTTCTGTTGATTTAGCAATTTTTTCTCTTCATTTAGCGGGAATTTCTTCAATTCTTGGAGCCGTAAACTTTATTACTACAATTATTAATATACGATCATCAGGAATTACTTTTGATCGAATACCTTTATTTGTATGATCTGTAGGAATTACAGCTATCCTACTTTTATTATCTCTCCCAGTATTAGCCGGAGCTATTACTATACTATTAACAGATCGAAATTTTAATACATCTTTTTTTGATCCTGCAGGAGGAGGTGATCCAAT…	female	summer	M38	SRR31747670
SPH0596	sp.25	Megaselia sp. 011	Megaselia sp. 011 genotype 001	AATAAATAATATAAGATTTTGAATATTACCTCCATCATTAACTCTTTTATTAGCCAGAAGTATAGTAGAAAACGGAGCTGGAACAGGATGAACAGTTTACCCTCCTTTATCTTCTAGAATTGCTCATAGTGGAGCTTCAGTTGATTTAGCAATTTTTTCACTTCATTTAGCTGGAATTTCTTCAATTTTAGGAGCTGTAAATTTTATTACTACTATTATTAATATACGTTCATCTGGAATTACTTTTGACCGAATACCTTTATTTGTTTGATCAGTAGGAATTACTGCCTTATTACTTTTACTTTCACTTCCTGTTTTAGCAGGAGCTATTACCATACTTTTAACTGATCGAAATTTTAATACATCATTCTTTGATCCTGCTGGAGGAGGAGATCCTAT…	female	summer	M38	SRR31747669
SPH0597	sp.52	Megaselia simulans	Megaselia simulans genotype 001	AATAAATAATATAAGATTTTGAATATTACCTCCTTCTTTAACTCTTTTGTTAGCCAGAAGTATAGTAGAAAATGGAGCTGGTACAGGATGAACTGTTTACCCCCCTCTTTCTGCTAATATTGCACATAGAGGAGCTTCTGTTGATTTAGCAATTTTTTCCCTCCACTTAGCGGGAATTTCTTCAATTCTTGGAGCTGTAAATTTTATTACTACAATTATTAATATACGATCTTCAGGAATTACTTTTGATCGAATACCTTTATTTGTGTGATCTGTAGGTATTACAGCTATTTTACTTTTATTATCTCTCCCAGTATTAGCTGGAGCTATTACAATATTATTAACAGATCGAAATTTTAATACATCTTTTTTTGATCCTGCAGGAGGAGGAGATCCAAT…	female	summer	M38	SRR31747469
SPH0598	sp.25	Megaselia sp. 011	Megaselia sp. 011 genotype 001	AATAAATAATATAAGATTTTGAATATTACCTCCATCATTAACTCTTTTATTAGCCAGAAGTATAGTAGAAAACGGAGCTGGAACAGGATGAACAGTTTACCCTCCTTTATCTTCTAGAATTGCTCATAGTGGAGCTTCAGTTGATTTAGCAATTTTTTCACTTCATTTAGCTGGAATTTCTTCAATTTTAGGAGCTGTAAATTTTATTACTACTATTATTAATATACGTTCATCTGGAATTACTTTTGACCGAATACCTTTATTTGTTTGATCAGTAGGAATTACTGCCTTATTACTTTTACTTTCACTTCCTGTTTTAGCAGGAGCTATTACCATACTTTTAACTGATCGAAATTTTAATACATCATTCTTTGATCCTGCTGGAGGAGGAGATCCTAT…	female	summer	M38	SRR31747467
SPH0599	sp.2	Megaselia sp. 002	Megaselia sp. 002 genotype 020	AATAAATAATATAAGATTCTGAATACTCCCTCCATCTTTAACATTATTATTAGCCAGAAGTATAGTTGAAAATGGAGCTGGAACTGGATGAACTGTATACCCCCCCCTTTCTTCAAGAATTGCCCATAGAGGAGCTTCCGTTGATTTGGCTATTTTTTCATTACATCTAGCCGGAATTTCATCTATTTTAGGAGCTGTAAATTTTATTACTACAATTATTAATATACGATCTTCAGGAATTACCTTTGATCGAATACCTTTATTTGTTTGATCTGTAGGTATCACTGCTTTATTACTACTATTATCTCTTCCAGTCCTTGCAGGAGCTATTACTATATTATTAACCGATCGAAACTTTAATACATCATTTTTTGACCCTGCTGGAGGAGGAGATCCTAT…	female	summer	M38	SRR31747466
SPH0600	sp.7	Megaselia pulicaria complex sp. 001	Megaselia pulicaria complex sp. 001 genotype 002	AATAAATAATATAAGTTTTTGAATATTACCTCCTTCTTTAACTCTTTTATTAGCCAGAAGTATAGTAGAAAATGGGGCAGGTACTGGATGAACAGTTTATCCTCCACTTTCTTCTAGAATTGCTCATAGAGGGGCTTCAGTTGATTTAGCAATTTTCTCTTTACACTTAGCTGGGATTTCTTCAATTTTAGGTGCTGTAAATTTTATTACTACAATTATTAATATACGATCTTCAGGAATTACTTTTGATCGAATACCTTTATTTGTTTGATCAGTAGGAATTACTGCTCTTTTATTACTTTTATCTTTACCTGTATTAGCAGGAGCTATTACTATACTTTTAACTGATCGAAATTTTAATACCTCATTTTTTGATCCTGCAGGAGGAGGTGACCCAAT…	female	summer	M38	SRR31747465
SPH0601	sp.1	Megaselia sp. 001	Megaselia sp. 001 genotype 003	AATAAATAATATAAGATTTTGAATATTACCTCCGTCATTAACTCTTTTATTAGCCAGAAGTATAGTAGAAAACGGAGCTGGAACAGGATGAACAGTTTATCCTCCTCTTTCATCAAGAATTGCTCATAGTGGAGCTTCAGTTGATTTAGCAATTTTCTCACTTCATCTAGCTGGGATTTCTTCAATTTTAGGTGCTGTAAATTTCATTACTACTATTATTAATATACGTTCATCAGGAATCACTTTTGATCGAATACCTTTATTTGTATGATCAGTAGGAATTACTGCTTTATTACTTTTACTTTCACTTCCTGTTTTAGCAGGTGCTATTACTATACTTTTAACTGATCGAAACTTTAATACTTCTTTCTTTGATCCTGCAGGAGGAGGAGATCCTAT…	female	summer	M38	SRR31747464
SPH0602	sp.1	Megaselia sp. 001	Megaselia sp. 001 genotype 002	AATAAATAATATAAGATTTTGAATATTACCTCCATCATTAACTCTTTTATTAGCCAGAAGTATAGTAGAAAACGGAGCTGGAACAGGATGAACAGTTTATCCTCCTCTTTCATCAAGAATTGCTCATAGTGGAGCTTCAGTTGATTTAGCAATTTTCTCACTTCATCTAGCTGGGATTTCTTCAATTTTAGGTGCTGTAAATTTCATTACTACTATTATTAATATACGTTCATCAGGAATCACTTTTGATCGAATACCTTTATTTGTATGATCAGTAGGAATTACTGCTTTATTACTTTTACTTTCACTTCCTGTTTTAGCAGGTGCTATTACTATACTTTTAACTGATCGAAACTTTAATACTTCTTTCTTTGATCCTGCAGGAGGAGGAGATCCTAT…	female	summer	M38	SRR31747463
SPH0603	sp.11	Megaselia sp. 006	Megaselia sp. 006 genotype 003	AATAAATAATATAAGATTTTGAATATTACCTCCATCTTTAACTTTATTATTAGCCAGAAGAATAGTAGAAAATGGAGCTGGAACTGGATGAACTGTTTATCCTCCTCTTTCTTCAAGAATTGCTCATAGAGGAGCTTCTGTTGATTTAGCAATTTTTTCATTACATTTAGCTGGAATTTCTTCCATTTTAGGAGCTGTAAATTTTATTACAACAATTATTAATATACGATCATCAGGTATTACTTTTGACCGTATACCATTATTTGTGTGATCTGTAGGTATTACAGCTTTATTGTTACTATTATCACTACCAGTACTAGCTGGAGCAATTACTATATTATTAACAGATCGAAATTTTAATACTTCATTCTTTGATCCTGCAGGAGGTGGAGACCCAAT…	female	summer	M38	SRR31747462
SPH0604	sp.11	Megaselia sp. 006	Megaselia sp. 006 genotype 008	AATAAATAATATAAGATTTTGAATATTACCTCCATCTTTAACTTTATTATTAGCCAGAAGAATAGTAGAAAATGGAGCTGGAACTGGATGAACTGTTTATCCTCCTCTTTCTTCAAGAATTGCTCATAGAGGAGCTTCTGTTGATTTAGCAATTTTTTCATTACATTTAGCTGGAATTTCTTCCATTTTAGGAGCTGTAAATTTTATTACAACAATTATTAATATACGATCATCAGGTATTACTTTTGACCGTATACCATTATTTGTGTGATCTGTAGGTATTACAGCTTTATTATTACTATTATCACTACCAGTACTAGCTGGAGCAATTACTATACTATTAACAGATCGAAATTTTAATACTTCATTCTTTGATCCTGCAGGAGGTGGAGACCCAAT…	female	summer	M38	SRR31747461
SPH0606	sp.11	Megaselia sp. 006	Megaselia sp. 006 genotype 001	AATAAATAATATAAGATTTTGAATATTACCTCCATCTTTAACTTTATTATTAGCCAGAAGAATAGTAGAAAATGGAGCTGGAACTGGATGAACTGTTTATCCTCCTCTTTCTTCAAGAATTGCTCATAGAGGAGCTTCTGTTGATTTAGCAATTTTTTCATTACATTTAGCTGGAATTTCTTCCATTTTAGGAGCTGTAAATTTTATTACAACAATTATTAATATACGATCATCAGGTATTACTTTTGACCGTATACCATTATTTGTGTGATCTGTAGGTATTACAGCTTTATTATTACTATTATCACTACCAGTACTAGCTGGAGCAATTACTATATTATTAACAGATCGAAATTTTAATACTTCATTCTTTGATCCTGCAGGAGGTGGAGACCCAAT…	female	summer	M38	SRR31747460
SPH0607	sp.110	Megaselia sylvatica	Megaselia sylvatica genotype 002	TATAAATAATATAAGTTTTTGAATATTACCTCCTTCATTAACTCTTTTATTAGCCAGTAGTATAGTAGAAAACGGAGCTGGAACTGGATGAACAGTTTATCCTCCACTTTCTTCAAGTATTGCTCATAGAGGAGCTTCTGTTGATTTAGCAATTTTTTCTCTACACTTAGCAGGAATTTCTTCTATTTTAGGAGCTGTAAATTTTATTACAACAATTATTAATATACGATCATCAGGTATTACATTTGATCGAATACCATTATTTGTTTGATCTGTTGGTATTACAGCGCTTTTACTTCTTTTATCTCTTCCTGTATTAGCCGGAGCTATTACAATACTATTAACAGATCGAAATTTTAATACTTCCTTTTTTGACCCTGCAGGAGGAGGAGATCCAAT…	female	summer	M38	SRR31747459
SPH0608	sp.10	Megaselia pulicaria complex sp. 002	Megaselia pulicaria complex sp. 002 genotype 004	AATAAATAATATAAGTTTTTGAATATTACCTCCTTCTTTAACTCTTTTATTAGCCAGAAGTATAGTAGAAAATGGAGCAGGTACTGGATGAACAGTTTATCCTCCACTTTCTTCTAGAATTGCTCATAGAGGAGCTTCAGTTGATTTAGCAATTTTCTCTTTACATTTAGCTGGAATTTCTTCAATTTTAGGAGCTGTAAATTTTATTACTACAATTATTAATATACGATCTTCAGGAATTACTTTTGATCGAATACCTTTATTTGTTTGATCAGTAGGAATTACTGCTCTTTTATTACTTTTATCTTTACCTGTATTAGCAGGAGCTATTACTATACTCTTAACTGATCGAAACTTTAATACCTCATTTTTTGATCCTGCAGGAGGAGGTGACCCAAT…	female	summer	M38	SRR31747458
SPH0609	sp.1	Megaselia sp. 001	Megaselia sp. 001 genotype 001	AATAAATAATATAAGATTTTGAATATTACCTCCGTCATTAACTCTTTTATTAGCCAGAAGTATAGTAGAAAACGGAGCTGGAACAGGGTGAACAGTTTATCCTCCTCTTTCATCAAGAATTGCTCATAGTGGAGCTTCAGTTGATTTAGCAATTTTCTCACTTCATCTAGCTGGGATTTCTTCAATTTTAGGTGCTGTAAATTTCATTACTACTATTATTAATATACGTTCATCAGGAATCACTTTTGATCGAATACCTTTATTTGTATGATCAGTAGGAATTACTGCTTTATTACTTTTACTTTCACTTCCTGTTTTAGCAGGTGCTATTACTATACTTTTAACTGATCGAAACTTTAATACTTCTTTCTTTGATCCTGCAGGAGGAGGAGATCCTAT…	female	summer	M38	SRR31747456
SPH0610	sp.1	Megaselia sp. 001	Megaselia sp. 001 genotype 002	AATAAATAATATAAGATTTTGAATATTACCTCCATCATTAACTCTTTTATTAGCCAGAAGTATAGTAGAAAACGGAGCTGGAACAGGATGAACAGTTTATCCTCCTCTTTCATCAAGAATTGCTCATAGTGGAGCTTCAGTTGATTTAGCAATTTTCTCACTTCATCTAGCTGGGATTTCTTCAATTTTAGGTGCTGTAAATTTCATTACTACTATTATTAATATACGTTCATCAGGAATCACTTTTGATCGAATACCTTTATTTGTATGATCAGTAGGAATTACTGCTTTATTACTTTTACTTTCACTTCCTGTTTTAGCAGGTGCTATTACTATACTTTTAACTGATCGAAACTTTAATACTTCTTTCTTTGATCCTGCAGGAGGAGGAGATCCTAT…	female	summer	M38	SRR31747455
SPH0611	sp.1	Megaselia sp. 001	Megaselia sp. 001 genotype 001	AATAAATAATATAAGATTTTGAATATTACCTCCGTCATTAACTCTTTTATTAGCCAGAAGTATAGTAGAAAACGGAGCTGGAACAGGGTGAACAGTTTATCCTCCTCTTTCATCAAGAATTGCTCATAGTGGAGCTTCAGTTGATTTAGCAATTTTCTCACTTCATCTAGCTGGGATTTCTTCAATTTTAGGTGCTGTAAATTTCATTACTACTATTATTAATATACGTTCATCAGGAATCACTTTTGATCGAATACCTTTATTTGTATGATCAGTAGGAATTACTGCTTTATTACTTTTACTTTCACTTCCTGTTTTAGCAGGTGCTATTACTATACTTTTAACTGATCGAAACTTTAATACTTCTTTCTTTGATCCTGCAGGAGGAGGAGATCCTAT…	female	summer	M38	SRR31747454
SPH0614	sp.11	Megaselia sp. 006	Megaselia sp. 006 genotype 006	AATAAATAATATAAGATTTTGAATATTACCTCCATCTTTAACTTTATTATTAGCCAGAAGAATAGTAGAAAATGGAGCTGGAACTGGATGAACTGTTTATCCTCCTCTTTCTTCAAGAATTGCTCATAGAGGAGCTTCTGTTGATTTAGCAATTTTTTCATTACATTTAGCTGGAATTTCTTCCATTTTAGGAGCTGTAAATTTTATTACAACAATTATTAATATACGATCATCAGGTATTACTTTTGACCGTATACCATTATTTGTGTGATCTGTAGGTATTACAGCTTTATTATTGCTATTATCACTACCAGTACTAGCTGGGGCAATTACTATATTATTAACAGATCGAAATTTTAATACTTCATTCTTTGATCCTGCAGGAGGTGGAGACCCAAT…	female	summer	M38	SRR31747453
SPH0615	sp.1	Megaselia sp. 001	Megaselia sp. 001 genotype 002	AATAAATAATATAAGATTTTGAATATTACCTCCATCATTAACTCTTTTATTAGCCAGAAGTATAGTAGAAAACGGAGCTGGAACAGGATGAACAGTTTATCCTCCTCTTTCATCAAGAATTGCTCATAGTGGAGCTTCAGTTGATTTAGCAATTTTCTCACTTCATCTAGCTGGGATTTCTTCAATTTTAGGTGCTGTAAATTTCATTACTACTATTATTAATATACGTTCATCAGGAATCACTTTTGATCGAATACCTTTATTTGTATGATCAGTAGGAATTACTGCTTTATTACTTTTACTTTCACTTCCTGTTTTAGCAGGTGCTATTACTATACTTTTAACTGATCGAAACTTTAATACTTCTTTCTTTGATCCTGCAGGAGGAGGAGATCCTAT…	female	summer	M38	SRR31747452
SPH0616	sp.2	Megaselia sp. 002	Megaselia sp. 002 genotype 019	AATAAATAATATAAGATTCTGAATACTCCCTCCATCTTTAACATTATTATTAGCCAGAAGTATAGTTGAAAATGGAGCTGGAACTGGATGAACTGTATACCCTCCCCTTTCTTCAAGAATTGCTCATAGAGGGGCTTCCGTTGATTTGGCTATTTTTTCATTACATCTAGCTGGAATTTCATCTATTTTAGGAGCTGTAAATTTTATTACTACAATTATTAATATACGATCTTCAGGAATTACCTTTGATCGAATACCTTTATTTGTTTGATCTGTAGGTATCACTGCTTTATTACTACTATTATCTCTTCCAGTCCTTGCAGGAGCTATTACTATATTATTAACCGATCGAAACTTTAATACATCATTTTTTGACCCTGCTGGAGGAGGAGATCCTAT…	female	summer	M38	SRR31747451
SPH0617	sp.1	Megaselia sp. 001	Megaselia sp. 001 genotype 004	GATAAATAATATAAGATTTTGAATATTACCTCCGTCATTAACTCTTTTATTAGCCAGAAGTATAGTAGAAAACGGAGCTGGAACAGGGTGAACAGTTTATCCTCCTCTTTCATCAAGAATTGCTCATAGTGGAGCTTCAGTTGATTTAGCAATTTTCTCACTTCATCTAGCTGGGATTTCTTCAATTTTAGGTGCTGTAAATTTCATTACTACTATTATTAATATACGTTCATCAGGAATCACTTTTGATCGAATACCTTTATTTGTATGATCAGTAGGAATTACTGCTTTATTACTTTTACTTTCACTTCCTGTTTTAGCAGGTGCTATTACTATACTTTTAACTGATCGAAACTTTAATACTTCTTTCTTTGATCCTGCAGGAGGAGGAGATCCTAT…	female	summer	M38	SRR31747450
SPH0618	sp.71	Megaselia sp. 039	Megaselia sp. 039 genotype 001	AATAAATAATATAAGATTTTGAATATTACCTCCCTCTTTAACTCTTTTATTAGCCAGAAGTATAGTAGAAAATGGAGCTGGAACTGGATGAACAGTTTATCCTCCCCTTTCTTCAAGAATTGCTCATAGAGGTGCTTCTGTTGATTTAGCAATTTTTTCTCTTCATTTAGCTGGAATTTCATCAATTTTAGGAGCTGTAAATTTTATTACAACAATTATTAATATACGATCCTCAGGAATTACATTTGATCGAATACCTTTATTTGTATGATCTGTAGGTATTACCGCTCTATTATTATTATTGTCTCTTCCTGTATTAGCTGGAGCTATTACTATACTTTTAACTGATCGAAATTTTAATACTTCTTTTTTTGATCCTGCAGGAGGAGGAGATCCAAT…	female	summer	M38	SRR31747449
SPH0620	sp.11	Megaselia sp. 006	Megaselia sp. 006 genotype 001	AATAAATAATATAAGATTTTGAATATTACCTCCATCTTTAACTTTATTATTAGCCAGAAGAATAGTAGAAAATGGAGCTGGAACTGGATGAACTGTTTATCCTCCTCTTTCTTCAAGAATTGCTCATAGAGGAGCTTCTGTTGATTTAGCAATTTTTTCATTACATTTAGCTGGAATTTCTTCCATTTTAGGAGCTGTAAATTTTATTACAACAATTATTAATATACGATCATCAGGTATTACTTTTGACCGTATACCATTATTTGTGTGATCTGTAGGTATTACAGCTTTATTATTACTATTATCACTACCAGTACTAGCTGGAGCAATTACTATATTATTAACAGATCGAAATTTTAATACTTCATTCTTTGATCCTGCAGGAGGTGGAGACCCAAT…	female	summer	M38	SRR31747448
SPH0622	sp.1	Megaselia sp. 001	Megaselia sp. 001 genotype 023	AATAAATAATATAAGATTTTGAATATTACCTCCATCATTAACTCTTTTATTAGCCAGAAGTATAGTAGAAAACGGAGCTGGAACAGGATGAACAGTTTATCCTCCTCTTTCATCAAGAATTGCTCATAGTGGAGCTTCAGTTGATTTAGCAATTTTCTCACTTCACCTAGCTGGGATTTCTTCAATTTTAGGTGCTGTAAATTTCATTACTACTATTATTAATATACGTTCATCAGGAATCACTTTTGATCGAATACCTTTATTTGTATGATCAGTAGGAATTACTGCTTTATTACTTTTACTTTCACTTCCTGTTTTAGCAGGTGCTATTACTATACTTTTAACTGATCGAAACTTTAATACTTCTTTCTTTGATCCTGCAGGAGGAGGAGATCCTAT…	female	summer	M38	SRR31747447
SPH0623	sp.11	Megaselia sp. 006	Megaselia sp. 006 genotype 001	AATAAATAATATAAGATTTTGAATATTACCTCCATCTTTAACTTTATTATTAGCCAGAAGAATAGTAGAAAATGGAGCTGGAACTGGATGAACTGTTTATCCTCCTCTTTCTTCAAGAATTGCTCATAGAGGAGCTTCTGTTGATTTAGCAATTTTTTCATTACATTTAGCTGGAATTTCTTCCATTTTAGGAGCTGTAAATTTTATTACAACAATTATTAATATACGATCATCAGGTATTACTTTTGACCGTATACCATTATTTGTGTGATCTGTAGGTATTACAGCTTTATTATTACTATTATCACTACCAGTACTAGCTGGAGCAATTACTATATTATTAACAGATCGAAATTTTAATACTTCATTCTTTGATCCTGCAGGAGGTGGAGACCCAAT…	female	summer	M38	SRR31746989
SPH0624	sp.1	Megaselia sp. 001	Megaselia sp. 001 genotype 002	AATAAATAATATAAGATTTTGAATATTACCTCCATCATTAACTCTTTTATTAGCCAGAAGTATAGTAGAAAACGGAGCTGGAACAGGATGAACAGTTTATCCTCCTCTTTCATCAAGAATTGCTCATAGTGGAGCTTCAGTTGATTTAGCAATTTTCTCACTTCATCTAGCTGGGATTTCTTCAATTTTAGGTGCTGTAAATTTCATTACTACTATTATTAATATACGTTCATCAGGAATCACTTTTGATCGAATACCTTTATTTGTATGATCAGTAGGAATTACTGCTTTATTACTTTTACTTTCACTTCCTGTTTTAGCAGGTGCTATTACTATACTTTTAACTGATCGAAACTTTAATACTTCTTTCTTTGATCCTGCAGGAGGAGGAGATCCTAT…	female	summer	M38	SRR31746988
SPH0626	sp.1	Megaselia sp. 001	Megaselia sp. 001 genotype 001	AATAAATAATATAAGATTTTGAATATTACCTCCGTCATTAACTCTTTTATTAGCCAGAAGTATAGTAGAAAACGGAGCTGGAACAGGGTGAACAGTTTATCCTCCTCTTTCATCAAGAATTGCTCATAGTGGAGCTTCAGTTGATTTAGCAATTTTCTCACTTCATCTAGCTGGGATTTCTTCAATTTTAGGTGCTGTAAATTTCATTACTACTATTATTAATATACGTTCATCAGGAATCACTTTTGATCGAATACCTTTATTTGTATGATCAGTAGGAATTACTGCTTTATTACTTTTACTTTCACTTCCTGTTTTAGCAGGTGCTATTACTATACTTTTAACTGATCGAAACTTTAATACTTCTTTCTTTGATCCTGCAGGAGGAGGAGATCCTAT…	female	summer	M38	SRR31746987
SPH0627	sp.2	Megaselia sp. 002	Megaselia sp. 002 genotype 003	AATAAATAATATAAGATTCTGAATACTCCCTCCATCTTTAACATTATTATTAGCCAGAAGTATAGTTGAAAATGGAGCTGGAACTGGATGAACTGTATACCCTCCCCTTTCTTCAAGAATTGCTCATAGAGGAGCTTCCGTTGATTTGGCTATTTTTTCATTACATCTAGCTGGAATTTCATCTATTTTAGGAGCTGTAAATTTTATTACTACAATTATTAATATACGATCTTCAGGAATTACCTTTGATCGAATACCTTTATTTGTTTGATCTGTAGGTATCACTGCTTTATTACTACTATTATCTCTTCCAGTCCTTGCAGGAGCTATTACTATATTATTAACCGATCGAAACTTTAATACATCATTTTTTGACCCTGCTGGAGGAGGAGATCCTAT…	female	summer	M38	SRR31746986
SPH0629	sp.1	Megaselia sp. 001	Megaselia sp. 001 genotype 002	AATAAATAATATAAGATTTTGAATATTACCTCCATCATTAACTCTTTTATTAGCCAGAAGTATAGTAGAAAACGGAGCTGGAACAGGATGAACAGTTTATCCTCCTCTTTCATCAAGAATTGCTCATAGTGGAGCTTCAGTTGATTTAGCAATTTTCTCACTTCATCTAGCTGGGATTTCTTCAATTTTAGGTGCTGTAAATTTCATTACTACTATTATTAATATACGTTCATCAGGAATCACTTTTGATCGAATACCTTTATTTGTATGATCAGTAGGAATTACTGCTTTATTACTTTTACTTTCACTTCCTGTTTTAGCAGGTGCTATTACTATACTTTTAACTGATCGAAACTTTAATACTTCTTTCTTTGATCCTGCAGGAGGAGGAGATCCTAT…	female	summer	M38	SRR31746985
SPH0630	sp.17	Megaselia sp. 008	Megaselia sp. 008 genotype 001	AATAAATAATATAAGTTTTTGAATATTACCTCCTTCTTTAACTCTTTTGTTAGCAAGAAGTATAGTAGAAAATGGAGCAGGTACTGGATGAACAGTTTATCCTCCTCTTTCTTCTAGAATTGCTCATAGTGGAGCTTCAGTTGATTTAGCAATTTTCTCTTTACATTTAGCTGGAATTTCCTCAATTTTAGGAGCTGTAAATTTTATTACTACAATTATTAATATACGATCTTCAGGAATTACTTTTGATCGAATACCTTTATTTGTTTGATCTGTAGGAATTACTGCTCTTTTATTACTTTTATCTTTACCTGTATTAGCAGGAGCTATTACTATACTTTTAACTGATCGAAATTTTAATACTTCATTCTTTGATCCTGCAGGAGGAGGAGACCCAAT…	female	summer	M38	SRR31746984
SPH0631	sp.11	Megaselia sp. 006	Megaselia sp. 006 genotype 004	AATAAATAATATAAGATTTTGAATATTACCTCCATCTTTAACTTTATTATTAGCCAGAAGAATAGTAGAAAATGGGGCTGGAACTGGATGAACTGTTTATCCTCCTCTTTCTTCAAGAATTGCTCATAGAGGAGCTTCTGTTGATTTAGCAATTTTTTCATTACATTTAGCTGGAATTTCTTCCATTTTAGGAGCTGTAAATTTTATTACAACAATTATTAATATACGATCATCAGGTATTACTTTTGACCGTATACCATTATTTGTGTGATCTGTAGGTATTACAGCTTTATTATTACTATTATCACTACCAGTACTAGCTGGAGCAATTACTATATTATTAACAGATCGAAATTTTAATACTTCATTCTTTGATCCTGCAGGAGGTGGAGACCCAAT…	female	summer	M38	SRR31746983
SPH0632	sp.1	Megaselia sp. 001	Megaselia sp. 001 genotype 001	AATAAATAATATAAGATTTTGAATATTACCTCCGTCATTAACTCTTTTATTAGCCAGAAGTATAGTAGAAAACGGAGCTGGAACAGGGTGAACAGTTTATCCTCCTCTTTCATCAAGAATTGCTCATAGTGGAGCTTCAGTTGATTTAGCAATTTTCTCACTTCATCTAGCTGGGATTTCTTCAATTTTAGGTGCTGTAAATTTCATTACTACTATTATTAATATACGTTCATCAGGAATCACTTTTGATCGAATACCTTTATTTGTATGATCAGTAGGAATTACTGCTTTATTACTTTTACTTTCACTTCCTGTTTTAGCAGGTGCTATTACTATACTTTTAACTGATCGAAACTTTAATACTTCTTTCTTTGATCCTGCAGGAGGAGGAGATCCTAT…	female	summer	M38	SRR31746982
SPH0633	sp.10	Megaselia pulicaria complex sp. 002	Megaselia pulicaria complex sp. 002 genotype 001	AATAAATAATATAAGTTTTTGAATATTACCTCCTTCTTTAACTCTTTTATTAGCCAGAAGTATAGTAGAAAATGGAGCAGGTACTGGATGAACAGTTTATCCTCCACTTTCTTCTAGAATTGCTCATAGAGGAGCTTCAGTTGATTTAGCAATTTTCTCTTTACATTTAGCTGGAATTTCTTCAATTTTAGGAGCTGTAAATTTTATTACTACAATTATCAATATACGATCTTCAGGAATTACTTTTGATCGAATACCTTTATTTGTTTGATCAGTAGGAATTACTGCTCTTTTATTACTTTTATCTTTACCTGTATTAGCAGGAGCTATTACTATACTCTTAACTGATCGAAACTTTAATACCTCATTTTTTGATCCTGCAGGAGGAGGTGACCCAAT…	female	summer	M38	SRR31746981
SPH0634	sp.2	Megaselia sp. 002	Megaselia sp. 002 genotype 003	AATAAATAATATAAGATTCTGAATACTCCCTCCATCTTTAACATTATTATTAGCCAGAAGTATAGTTGAAAATGGAGCTGGAACTGGATGAACTGTATACCCTCCCCTTTCTTCAAGAATTGCTCATAGAGGAGCTTCCGTTGATTTGGCTATTTTTTCATTACATCTAGCTGGAATTTCATCTATTTTAGGAGCTGTAAATTTTATTACTACAATTATTAATATACGATCTTCAGGAATTACCTTTGATCGAATACCTTTATTTGTTTGATCTGTAGGTATCACTGCTTTATTACTACTATTATCTCTTCCAGTCCTTGCAGGAGCTATTACTATATTATTAACCGATCGAAACTTTAATACATCATTTTTTGACCCTGCTGGAGGAGGAGATCCTAT…	female	summer	M38	SRR31746980
SPH0635	sp.11	Megaselia sp. 006	Megaselia sp. 006 genotype 002	AATAAATAATATAAGATTTTGAATATTACCTCCATCTTTAACTTTATTATTAGCCAGAAGAATAGTAGAAAATGGAGCTGGAACTGGATGAACTGTTTATCCTCCTCTTTCTTCAAGAATTGCTCATAGAGGAGCTTCTGTTGATTTAGCAATTTTTTCATTACATTTAGCTGGAATTTCTTCCATTTTAGGAGCTGTAAATTTTATTACAACAATTATTAATATACGATCATCAGGTATTACTTTTGACCGTATACCATTATTTGTGTGATCTGTAGGTATTACAGCTTTATTATTACTATTATCACTACCAGTACTAGCTGGAGCAATTACTATATTATTAACAGATCGAAATTTTAATACTTCATTCTTTGACCCTGCAGGAGGTGGAGATCCAAT…	female	summer	M38	SRR31746978
SPH0636	sp.1	Megaselia sp. 001	Megaselia sp. 001 genotype 002	AATAAATAATATAAGATTTTGAATATTACCTCCATCATTAACTCTTTTATTAGCCAGAAGTATAGTAGAAAACGGAGCTGGAACAGGATGAACAGTTTATCCTCCTCTTTCATCAAGAATTGCTCATAGTGGAGCTTCAGTTGATTTAGCAATTTTCTCACTTCATCTAGCTGGGATTTCTTCAATTTTAGGTGCTGTAAATTTCATTACTACTATTATTAATATACGTTCATCAGGAATCACTTTTGATCGAATACCTTTATTTGTATGATCAGTAGGAATTACTGCTTTATTACTTTTACTTTCACTTCCTGTTTTAGCAGGTGCTATTACTATACTTTTAACTGATCGAAACTTTAATACTTCTTTCTTTGATCCTGCAGGAGGAGGAGATCCTAT…	female	summer	M38	SRR31746977
SPH0639	sp.1	Megaselia sp. 001	Megaselia sp. 001 genotype 033	AATAAATAATATAAGATTTTGAATATTACCTCCATCATTAACTCTTTTATTAGCCAGAAGTATAGTAGAAAACGGAGCTGGAACAGGGTGAACAGTTTATCCTCCTCTTTCATCAAGAATTGCTCATAGTGGAGCTTCAGTTGATTTAGCAATTTTCTCACTTCATCTAGCTGGGATTTCTTCAATTTTAGGTGCTGTAAATTTCATTACTACTATTATTAATATACGTTCATCAGGAATCACTTTTGATCGAATACCTCTATTTGTATGATCAGTAGGAATTACTGCTTTATTACTTTTACTTTCACTTCCTGTTTTAGCAGGTGCTATTACTATACTTTTAACTGATCGAAACTTTAATACTTCTTTCTTTGATCCTGCAGGAGGAGGAGATCCTAT…	female	summer	M38	SRR31746976
SPH0640	sp.2	Megaselia sp. 002	Megaselia sp. 002 genotype 001	AATAAATAATATAAGATTCTGAATACTCCCTCCATCTTTAACATTATTATTAGCCAGAAGTATAGTTGAAAATGGAGCTGGAACTGGATGAACTGTATACCCCCCCCTTTCTTCAAGAATTGCTCATAGAGGAGCTTCCGTTGATTTGGCTATTTTTTCATTACATCTAGCCGGAATTTCATCTATTTTAGGAGCTGTAAATTTTATTACTACAATTATTAATATACGATCTTCAGGAATTACCTTTGATCGAATACCTTTATTTGTTTGATCTGTAGGTATCACTGCTTTATTACTACTATTATCTCTTCCAGTCCTTGCAGGAGCTATTACTATATTATTAACCGATCGAAACTTTAATACATCATTTTTTGACCCTGCTGGAGGAGGAGATCCTAT…	female	summer	M38	SRR31746975
SPH0642	sp.26	Megaselia sp. 012	Megaselia sp. 012 genotype 002	AATAAATAATATAAGATTTTGAATACTTCCCCCATCTTTAACCCTTCTGTTAGCCAGAAGTATAGTTGAAAACGGAGCTGGAACAGGATGAACTGTATACCCTCCCCTTTCTTCAAGAATTGCTCATAGAGGAGCTTCAGTTGATTTAGCTATTTTTTCATTACATCTAGCTGGAATTTCATCAATTCTAGGGGCTGTAAATTTTATTACCACAATTATTAATATACGATCTTCAGGAATTACTTTTGATCGAATACCTTTATTTGTTTGATCTGTAGGTATTACTGCTTTATTACTATTATTGTCTCTACCAGTCCTTGCAGGAGCTATTACTATGTTATTAACAGATCGAAACTTTAATACATCATTTTTTGATCCTGCTGGAGGAGGTGACCCTAT…	female	summer	M38	SRR31746974
SPH0644	sp.147	Megaselia sp. 091	Megaselia sp. 091 genotype 001	AATAAATAATATAAGTTTTTGAATACTACCACCTTCTTTAACTCTTTTGTTATCCAGAAGTATAGTAGAAAATGGTGCCGGTACAGGATGAACTGTTTACCCTCCCCTTTCCTCTAGAATTGCTCATAGTGGAGCTTCTGTTGATTTAGCAATTTTCTCATTACATTTAGCAGGAATTTCTTCAATTTTAGGAGCTGTAAATTTTATTACTACAATTATTAATATACGATCTTCAGGAATTACTTTTGATCGAATGCCTCTATTTGTTTGATCAGTAGGAATCACTGCTCTTTTATTACTTTTATCTTTACCAGTATTAGCTGGAGCTATCACAATACTTTTAACAGACCGAAATTTTAATACTTCTTTTTTTGATCCTGCAGGAGGAGGAGATCCAAT…	female	summer	M38	SRR31746973
SPH0645	sp.45	Megaselia sp. 024	Megaselia sp. 024 genotype 001	AATAAATAATATAAGATTTTGAATACTACCTCCTTCATTAACTTTATTATTAGCCAGAAGTATAGTAGAAAACGGAGCTGGAACAGGATGAACTGTTTATCCTCCTCTTTCTTCTAGTATTGCACATAGTGGGGCTTCTGTTGATTTAGCAATTTTTTCTCTACATTTAGCTGGAATTTCTTCAATTTTAGGAGCTGTGAATTTTATTACTACTATTATTAATATACGATCAGCTGGAATCACTTTTGATCGAATACCTTTATTTGTTTGATCTGTAGGAATTACAGCTTTATTACTTTTATTATCTCTCCCTGTTTTAGCTGGAGCTATTACTATACTTTTAACAGATCGAAATTTTAATACATCTTTCTTTGATCCTGCCGGAGGAGGAGACCCAAT…	female	summer	M38	SRR31746972
SPH0646	sp.26	Megaselia sp. 012	Megaselia sp. 012 genotype 003	AATAAATAATATAAGATTTTGAATACTTCCCCCATCTTTAACCCTTCTGTTAGCCAGAAGTATAGTTGAAAACGGAGCTGGAACAGGATGAACTGTATACCCTCCCCTTTCTTCAAGAATTGCTCATAGAGGAGCTTCAGTTGATTTAGCTATTTTTTCATTACACCTAGCTGGAATTTCATCAATTCTAGGGGCTGTAAATTTTATTACCACAATTATTAATATACGATCTTCAGGAATTACTTTTGATCGAATACCTTTATTTGTTTGATCTGTAGGTATTACTGCTTTATTACTATTATTGTCTCTACCAGTCCTTGCAGGAGCTATTACTATGTTATTAACAGATCGAAACTTTAATACATCATTTTTTGATCCTGCTGGAGGAGGTGACCCTAT…	female	summer	M38	SRR31746971
SPH0647	sp.1	Megaselia sp. 001	Megaselia sp. 001 genotype 008	AATAAATAATATAAGATTTTGAATATTACCTCCATCATTAACTCTTTTATTAGCCAGAAGTATAGTAGAAAACGGAACTGGAACAGGATGAACAGTTTATCCTCCTCTTTCATCAAGAATTGCTCATAGTGGAGCTTCAGTTGATTTAGCAATTTTCTCACTTCATCTAGCTGGGATTTCTTCAATTTTAGGTGCTGTAAATTTCATTACTACTATTATTAATATACGTTCATCAGGAATCACTTTTGATCGAATACCTTTATTTGTATGATCAGTAGGAATTACTGCTTTATTACTTTTACTTTCACTTCCTGTTTTAGCAGGTGCTATTACTATACTTTTAACTGATCGAAACTTTAATACTTCTTTCTTTGATCCTGCAGGAGGAGGAGATCCTAT…	female	summer	M38	SRR31746970
SPH0648	sp.2	Megaselia sp. 002	Megaselia sp. 002 genotype 001	AATAAATAATATAAGATTCTGAATACTCCCTCCATCTTTAACATTATTATTAGCCAGAAGTATAGTTGAAAATGGAGCTGGAACTGGATGAACTGTATACCCCCCCCTTTCTTCAAGAATTGCTCATAGAGGAGCTTCCGTTGATTTGGCTATTTTTTCATTACATCTAGCCGGAATTTCATCTATTTTAGGAGCTGTAAATTTTATTACTACAATTATTAATATACGATCTTCAGGAATTACCTTTGATCGAATACCTTTATTTGTTTGATCTGTAGGTATCACTGCTTTATTACTACTATTATCTCTTCCAGTCCTTGCAGGAGCTATTACTATATTATTAACCGATCGAAACTTTAATACATCATTTTTTGACCCTGCTGGAGGAGGAGATCCTAT…	female	summer	M38	SRR31746969
SPH0649	sp.11	Megaselia sp. 006	Megaselia sp. 006 genotype 001	AATAAATAATATAAGATTTTGAATATTACCTCCATCTTTAACTTTATTATTAGCCAGAAGAATAGTAGAAAATGGAGCTGGAACTGGATGAACTGTTTATCCTCCTCTTTCTTCAAGAATTGCTCATAGAGGAGCTTCTGTTGATTTAGCAATTTTTTCATTACATTTAGCTGGAATTTCTTCCATTTTAGGAGCTGTAAATTTTATTACAACAATTATTAATATACGATCATCAGGTATTACTTTTGACCGTATACCATTATTTGTGTGATCTGTAGGTATTACAGCTTTATTATTACTATTATCACTACCAGTACTAGCTGGAGCAATTACTATATTATTAACAGATCGAAATTTTAATACTTCATTCTTTGATCCTGCAGGAGGTGGAGACCCAAT…	female	summer	M38	SRR31746967
SPH0651	sp.1	Megaselia sp. 001	Megaselia sp. 001 genotype 002	AATAAATAATATAAGATTTTGAATATTACCTCCATCATTAACTCTTTTATTAGCCAGAAGTATAGTAGAAAACGGAGCTGGAACAGGATGAACAGTTTATCCTCCTCTTTCATCAAGAATTGCTCATAGTGGAGCTTCAGTTGATTTAGCAATTTTCTCACTTCATCTAGCTGGGATTTCTTCAATTTTAGGTGCTGTAAATTTCATTACTACTATTATTAATATACGTTCATCAGGAATCACTTTTGATCGAATACCTTTATTTGTATGATCAGTAGGAATTACTGCTTTATTACTTTTACTTTCACTTCCTGTTTTAGCAGGTGCTATTACTATACTTTTAACTGATCGAAACTTTAATACTTCTTTCTTTGATCCTGCAGGAGGAGGAGATCCTAT…	female	summer	M38	SRR31746966
SPH0652	sp.1	Megaselia sp. 001	Megaselia sp. 001 genotype 005	AATAAATAATATAAGATTTTGAATATTACCTCCGTCATTAACTCTTTTATTAGCCAGAAGTATAGTAGAAAACGGGGCTGGAACAGGATGAACAGTTTATCCTCCTCTTTCATCAAGAATTGCTCATAGTGGAGCTTCAGTTGATTTAGCAATTTTCTCACTTCATCTAGCTGGGATTTCTTCAATTTTAGGTGCTGTAAATTTCATTACTACTATTATTAATATACGTTCATCAGGAATCACTTTTGATCGAATACCTTTATTTGTATGATCAGTAGGAATTACTGCTTTATTACTTTTACTTTCACTTCCTGTTTTAGCAGGTGCTATTACTATACTTTTAACTGATCGAAACTTTAATACTTCTTTCTTTGATCCTGCAGGAGGAGGAGATCCTAT…	female	summer	M38	SRR31747174
SPH0653	sp.109	Megaselia sp. 061	Megaselia sp. 061 genotype 001	AATAAATAATATAAGATTTTGAATATTACCTCCTTCTTTAACTCTTTTGTTAGCCAGAAGTATAGTAGAAAATGGAGCAGGGACAGGATGAACTGTTTACCCTCCTCTTTCTTCTAGAATTGCTCATAGTGGGACTTCTGTTGATTTAGCAATTTTCTCTTTACATTTAGCAGGAATTTCCTCAATTTTAGGAGCTGTAAATTTTATTACGACAATTATTAATATACGATCTTCAGGAATTACTTTTGATCGAATACCTTTATTTGTATGATCAGTTGGAATTACTGCTCTTCTGTTACTTTTGTCTCTACCAGTATTAGCAGGAGCTATTACAATACTTTTAACAGATCGAAATTTTAATACTTCTTTCTTTGATCCTGCTGGAGGAGGAGATCCAAT…	female	summer	M38	SRR31747173
SPH0654	sp.2	Megaselia sp. 002	Megaselia sp. 002 genotype 015	AATAAATAATATAAGATTCTGAATACTCCCTCCATCTTTAACATTATTATTAGCCAGAAGTATAGTTGAAAATGGAGCTGGAACTGGATGAACTGTATACCCCCCCCTTTCTTCAAGAATTGCTCATAGAGGAGCTTCCGTTGATTTGGCTATTTTTTCATTACATCTAGCCGGAATTTCATCTATTTTAGGAGCTGTAAATTTTATTACTACAATTATTAACATACGATCTTCAGGAATTACCTTTGATCGAATACCTTTATTTGTTTGATCTGTAGGTATCACTGCTTTATTACTACTATTATCTCTTCCAGTCCTTGCAGGAGCTATTACTATATTATTAACCGATCGAAACTTTAATACATCATTTTTTGACCCTGCTGGAGGAGGAGATCCTAT…	female	summer	M38	SRR31747172
SPH0655	sp.19	Megaselia sp. 009	Megaselia sp. 009 genotype 001	AATAAATAATATAAGATTTTGAATATTACCTCCATCATTAACTCTTTTATTAGCTAGAAGTATAGTAGAAAACGGAGCTGGAACAGGATGAACAGTTTACCCTCCTCTTTCATCTAGAATCGCTCATAGTGGAGCTTCAGTAGATTTAGCAATTTTTTCACTTCATTTAGCTGGAATTTCTTCAATTTTAGGAGCTGTAAATTTTATTACTACTATCATTAATATACGATCATCAGGAATTACTTTTGATCGAATACCTTTATTTGTATGATCAGTAGGAATTACTGCTCTATTACTTTTACTTTCACTTCCTGTTTTAGCTGGTGCTATCACAATACTATTAACTGATCGAAATTTTAATACTTCTTTCTTTGACCCAGCTGGTGGAGGAGATCCAAT…	female	summer	M38	SRR31747171
SPH0656	sp.111	Megaselia sp. 062	Megaselia sp. 062 genotype 001	AATAAATAATATAAGTTTTTGAATATTACCCCCATCTTTAACCTTATTATTGGCCAGTAGAATAGTAGAAAATGGAGCAGGTACAGGATGAACTGTTTATCCTCCCCTTTCTTCTAGTATTGCTCATAGTGGATCTTCTGTTGATTTAGCTATTTTTTCCTTACATTTAGCAGGTATTTCATCAATTCTAGGGGCAGTAAATTTTATCACTACTATTATTAATATACGATCTTCAGGTATATCTTTTGATCGAATACCTTTATTTGTTTGATCAGTAGGAATTACAGCTTTACTTTTACTTCTTTCACTTCCAGTATTAGCCGGAGCTATTACTATATTATTAACAGATCGAAACTTTAATACTTCATTTTTTGATCCTGCAGGAGGTGGGGACCCTAT…	female	summer	M38	SRR31747170
SPH0658	sp.1	Megaselia sp. 001	Megaselia sp. 001 genotype 002	AATAAATAATATAAGATTTTGAATATTACCTCCATCATTAACTCTTTTATTAGCCAGAAGTATAGTAGAAAACGGAGCTGGAACAGGATGAACAGTTTATCCTCCTCTTTCATCAAGAATTGCTCATAGTGGAGCTTCAGTTGATTTAGCAATTTTCTCACTTCATCTAGCTGGGATTTCTTCAATTTTAGGTGCTGTAAATTTCATTACTACTATTATTAATATACGTTCATCAGGAATCACTTTTGATCGAATACCTTTATTTGTATGATCAGTAGGAATTACTGCTTTATTACTTTTACTTTCACTTCCTGTTTTAGCAGGTGCTATTACTATACTTTTAACTGATCGAAACTTTAATACTTCTTTCTTTGATCCTGCAGGAGGAGGAGATCCTAT…	female	summer	M38	SRR31747169
SPH0659	sp.1	Megaselia sp. 001	Megaselia sp. 001 genotype 002	AATAAATAATATAAGATTTTGAATATTACCTCCATCATTAACTCTTTTATTAGCCAGAAGTATAGTAGAAAACGGAGCTGGAACAGGATGAACAGTTTATCCTCCTCTTTCATCAAGAATTGCTCATAGTGGAGCTTCAGTTGATTTAGCAATTTTCTCACTTCATCTAGCTGGGATTTCTTCAATTTTAGGTGCTGTAAATTTCATTACTACTATTATTAATATACGTTCATCAGGAATCACTTTTGATCGAATACCTTTATTTGTATGATCAGTAGGAATTACTGCTTTATTACTTTTACTTTCACTTCCTGTTTTAGCAGGTGCTATTACTATACTTTTAACTGATCGAAACTTTAATACTTCTTTCTTTGATCCTGCAGGAGGAGGAGATCCTAT…	female	summer	M38	SRR31747168
SPH0660	sp.2	Megaselia sp. 002	Megaselia sp. 002 genotype 001	AATAAATAATATAAGATTCTGAATACTCCCTCCATCTTTAACATTATTATTAGCCAGAAGTATAGTTGAAAATGGAGCTGGAACTGGATGAACTGTATACCCCCCCCTTTCTTCAAGAATTGCTCATAGAGGAGCTTCCGTTGATTTGGCTATTTTTTCATTACATCTAGCCGGAATTTCATCTATTTTAGGAGCTGTAAATTTTATTACTACAATTATTAATATACGATCTTCAGGAATTACCTTTGATCGAATACCTTTATTTGTTTGATCTGTAGGTATCACTGCTTTATTACTACTATTATCTCTTCCAGTCCTTGCAGGAGCTATTACTATATTATTAACCGATCGAAACTTTAATACATCATTTTTTGACCCTGCTGGAGGAGGAGATCCTAT…	female	summer	M38	SRR31747167
SPH0661	sp.71	Megaselia sp. 039	Megaselia sp. 039 genotype 001	AATAAATAATATAAGATTTTGAATATTACCTCCCTCTTTAACTCTTTTATTAGCCAGAAGTATAGTAGAAAATGGAGCTGGAACTGGATGAACAGTTTATCCTCCCCTTTCTTCAAGAATTGCTCATAGAGGTGCTTCTGTTGATTTAGCAATTTTTTCTCTTCATTTAGCTGGAATTTCATCAATTTTAGGAGCTGTAAATTTTATTACAACAATTATTAATATACGATCCTCAGGAATTACATTTGATCGAATACCTTTATTTGTATGATCTGTAGGTATTACCGCTCTATTATTATTATTGTCTCTTCCTGTATTAGCTGGAGCTATTACTATACTTTTAACTGATCGAAATTTTAATACTTCTTTTTTTGATCCTGCAGGAGGAGGAGATCCAAT…	female	summer	M38	SRR31747165
SPH0662	sp.1	Megaselia sp. 001	Megaselia sp. 001 genotype 002	AATAAATAATATAAGATTTTGAATATTACCTCCATCATTAACTCTTTTATTAGCCAGAAGTATAGTAGAAAACGGAGCTGGAACAGGATGAACAGTTTATCCTCCTCTTTCATCAAGAATTGCTCATAGTGGAGCTTCAGTTGATTTAGCAATTTTCTCACTTCATCTAGCTGGGATTTCTTCAATTTTAGGTGCTGTAAATTTCATTACTACTATTATTAATATACGTTCATCAGGAATCACTTTTGATCGAATACCTTTATTTGTATGATCAGTAGGAATTACTGCTTTATTACTTTTACTTTCACTTCCTGTTTTAGCAGGTGCTATTACTATACTTTTAACTGATCGAAACTTTAATACTTCTTTCTTTGATCCTGCAGGAGGAGGAGATCCTAT…	female	summer	M38	SRR31747164
SPH0663	sp.1	Megaselia sp. 001	Megaselia sp. 001 genotype 005	AATAAATAATATAAGATTTTGAATATTACCTCCGTCATTAACTCTTTTATTAGCCAGAAGTATAGTAGAAAACGGGGCTGGAACAGGATGAACAGTTTATCCTCCTCTTTCATCAAGAATTGCTCATAGTGGAGCTTCAGTTGATTTAGCAATTTTCTCACTTCATCTAGCTGGGATTTCTTCAATTTTAGGTGCTGTAAATTTCATTACTACTATTATTAATATACGTTCATCAGGAATCACTTTTGATCGAATACCTTTATTTGTATGATCAGTAGGAATTACTGCTTTATTACTTTTACTTTCACTTCCTGTTTTAGCAGGTGCTATTACTATACTTTTAACTGATCGAAACTTTAATACTTCTTTCTTTGATCCTGCAGGAGGAGGAGATCCTAT…	female	summer	M38	SRR31747163
SPH0664	sp.1	Megaselia sp. 001	Megaselia sp. 001 genotype 007	AATAAATAATATAAGATTTTGAATATTACCTCCATCATTAACTCTTTTATTAGCCAGAAGTATAGTAGAAAACGGAGCTGGAACAGGGTGAACAGTTTATCCTCCTCTTTCATCAAGAATTGCTCATAGTGGAGCTTCAGTTGATTTAGCAATTTTCTCACTTCATCTAGCTGGGATTTCTTCAATTTTAGGTGCTGTAAATTTCATTACTACTATTATTAATATACGTTCATCAGGAATCACTTTTGATCGAATACCTTTATTTGTATGATCAGTAGGAATTACTGCTTTATTACTTTTACTTTCACTTCCTGTTTTAGCAGGTGCTATTACTATACTTTTAACTGATCGAAACTTTAATACTTCTTTCTTTGATCCTGCAGGAGGAGGAGATCCTAT…	female	summer	M38	SRR31747162
SPH0665	sp.18	Megaselia nigriceps	Megaselia nigriceps genotype 012	AATAAATAATATAAGATTTTGAATATTACCTCCTTCATTAACTCTTTTATTAGCCAGAAGTATAGTAGAAAATGGGGCTGGTACAGGATGAACTGTTTATCCTCCACTTTCTGCTAATATTGCACACAGAGGAGCTTCTGTTGATTTAGCAATTTTTTCTCTTCATTTAGCGGGAATTTCTTCAATTCTTGGAGCCGTAAACTTTATTACTACAATTATTAATATACGATCATCAGGAATTACTTTTGATCGAATACCTTTATTTGTATGATCTGTAGGAATTACAGCTATTCTACTTTTATTATCTCTCCCAGTATTAGCCGGAGCTATTACTATACTATTAACAGATCGAAATTTTAATACATCTTTTTTTGATCCTGCAGGAGGAGGTGATCCAAT…	female	summer	M38	SRR31747161
SPH0666	sp.25	Megaselia sp. 011	Megaselia sp. 011 genotype 001	AATAAATAATATAAGATTTTGAATATTACCTCCATCATTAACTCTTTTATTAGCCAGAAGTATAGTAGAAAACGGAGCTGGAACAGGATGAACAGTTTACCCTCCTTTATCTTCTAGAATTGCTCATAGTGGAGCTTCAGTTGATTTAGCAATTTTTTCACTTCATTTAGCTGGAATTTCTTCAATTTTAGGAGCTGTAAATTTTATTACTACTATTATTAATATACGTTCATCTGGAATTACTTTTGACCGAATACCTTTATTTGTTTGATCAGTAGGAATTACTGCCTTATTACTTTTACTTTCACTTCCTGTTTTAGCAGGAGCTATTACCATACTTTTAACTGATCGAAATTTTAATACATCATTCTTTGATCCTGCTGGAGGAGGAGATCCTAT…	female	summer	M38	SRR31747160
SPH0667	sp.25	Megaselia sp. 011	Megaselia sp. 011 genotype 001	AATAAATAATATAAGATTTTGAATATTACCTCCATCATTAACTCTTTTATTAGCCAGAAGTATAGTAGAAAACGGAGCTGGAACAGGATGAACAGTTTACCCTCCTTTATCTTCTAGAATTGCTCATAGTGGAGCTTCAGTTGATTTAGCAATTTTTTCACTTCATTTAGCTGGAATTTCTTCAATTTTAGGAGCTGTAAATTTTATTACTACTATTATTAATATACGTTCATCTGGAATTACTTTTGACCGAATACCTTTATTTGTTTGATCAGTAGGAATTACTGCCTTATTACTTTTACTTTCACTTCCTGTTTTAGCAGGAGCTATTACCATACTTTTAACTGATCGAAATTTTAATACATCATTCTTTGATCCTGCTGGAGGAGGAGATCCTAT…	female	summer	M38	SRR31747159
SPH0673	sp.25	Megaselia sp. 011	Megaselia sp. 011 genotype 001	AATAAATAATATAAGATTTTGAATATTACCTCCATCATTAACTCTTTTATTAGCCAGAAGTATAGTAGAAAACGGAGCTGGAACAGGATGAACAGTTTACCCTCCTTTATCTTCTAGAATTGCTCATAGTGGAGCTTCAGTTGATTTAGCAATTTTTTCACTTCATTTAGCTGGAATTTCTTCAATTTTAGGAGCTGTAAATTTTATTACTACTATTATTAATATACGTTCATCTGGAATTACTTTTGACCGAATACCTTTATTTGTTTGATCAGTAGGAATTACTGCCTTATTACTTTTACTTTCACTTCCTGTTTTAGCAGGAGCTATTACCATACTTTTAACTGATCGAAATTTTAATACATCATTCTTTGATCCTGCTGGAGGAGGAGATCCTAT…	male	summer	M38	SRR31747158
SPH0674	sp.25	Megaselia sp. 011	Megaselia sp. 011 genotype 001	AATAAATAATATAAGATTTTGAATATTACCTCCATCATTAACTCTTTTATTAGCCAGAAGTATAGTAGAAAACGGAGCTGGAACAGGATGAACAGTTTACCCTCCTTTATCTTCTAGAATTGCTCATAGTGGAGCTTCAGTTGATTTAGCAATTTTTTCACTTCATTTAGCTGGAATTTCTTCAATTTTAGGAGCTGTAAATTTTATTACTACTATTATTAATATACGTTCATCTGGAATTACTTTTGACCGAATACCTTTATTTGTTTGATCAGTAGGAATTACTGCCTTATTACTTTTACTTTCACTTCCTGTTTTAGCAGGAGCTATTACCATACTTTTAACTGATCGAAATTTTAATACATCATTCTTTGATCCTGCTGGAGGAGGAGATCCTAT…	male	summer	M38	SRR31747157
SPH0675	sp.25	Megaselia sp. 011	Megaselia sp. 011 genotype 001	AATAAATAATATAAGATTTTGAATATTACCTCCATCATTAACTCTTTTATTAGCCAGAAGTATAGTAGAAAACGGAGCTGGAACAGGATGAACAGTTTACCCTCCTTTATCTTCTAGAATTGCTCATAGTGGAGCTTCAGTTGATTTAGCAATTTTTTCACTTCATTTAGCTGGAATTTCTTCAATTTTAGGAGCTGTAAATTTTATTACTACTATTATTAATATACGTTCATCTGGAATTACTTTTGACCGAATACCTTTATTTGTTTGATCAGTAGGAATTACTGCCTTATTACTTTTACTTTCACTTCCTGTTTTAGCAGGAGCTATTACCATACTTTTAACTGATCGAAATTTTAATACATCATTCTTTGATCCTGCTGGAGGAGGAGATCCTAT…	male	summer	M38	SRR31747156
SPH0676	sp.25	Megaselia sp. 011	Megaselia sp. 011 genotype 001	AATAAATAATATAAGATTTTGAATATTACCTCCATCATTAACTCTTTTATTAGCCAGAAGTATAGTAGAAAACGGAGCTGGAACAGGATGAACAGTTTACCCTCCTTTATCTTCTAGAATTGCTCATAGTGGAGCTTCAGTTGATTTAGCAATTTTTTCACTTCATTTAGCTGGAATTTCTTCAATTTTAGGAGCTGTAAATTTTATTACTACTATTATTAATATACGTTCATCTGGAATTACTTTTGACCGAATACCTTTATTTGTTTGATCAGTAGGAATTACTGCCTTATTACTTTTACTTTCACTTCCTGTTTTAGCAGGAGCTATTACCATACTTTTAACTGATCGAAATTTTAATACATCATTCTTTGATCCTGCTGGAGGAGGAGATCCTAT…	male	summer	M38	SRR31747154
SPH0677	sp.53	Megaselia sp. 028	Megaselia sp. 028 genotype 002	AATAAATAATATAAGATTTTGAATATTACCTCCTTCTTTAACTCTTTTATTAGCCAGAAGTATAGTAGAAAATGGAGCTGGAACTGGATGAACAGTTTACCCTCCTCTTTCTTCAAGAATTGCTCATAGTGGAGCTTCTGTTGATTTAGCAATTTTCTCCTTACATTTAGCAGGTATCTCTTCAATTTTAGGAGCTGTAAATTTTATTACGACAATTATTAATATACGATCATCAGGAATTACTTTTGATCGAATACCTTTATTTGTATGATCTGTTGGTATTACTGCTCTCTTACTTTTATTATCTCTTCCTGTTTTAGCTGGAGCTATTACTATACTATTAACTGATCGAAATTTTAATACATCTTTCTTTGATCCAGCAGGAGGAGGAGACCCAAT…	male	summer	M38	SRR31747153
SPH0678	sp.25	Megaselia sp. 011	Megaselia sp. 011 genotype 001	AATAAATAATATAAGATTTTGAATATTACCTCCATCATTAACTCTTTTATTAGCCAGAAGTATAGTAGAAAACGGAGCTGGAACAGGATGAACAGTTTACCCTCCTTTATCTTCTAGAATTGCTCATAGTGGAGCTTCAGTTGATTTAGCAATTTTTTCACTTCATTTAGCTGGAATTTCTTCAATTTTAGGAGCTGTAAATTTTATTACTACTATTATTAATATACGTTCATCTGGAATTACTTTTGACCGAATACCTTTATTTGTTTGATCAGTAGGAATTACTGCCTTATTACTTTTACTTTCACTTCCTGTTTTAGCAGGAGCTATTACCATACTTTTAACTGATCGAAATTTTAATACATCATTCTTTGATCCTGCTGGAGGAGGAGATCCTAT…	male	summer	M38	SRR31747152
SPH0679	sp.19	Megaselia sp. 009	Megaselia sp. 009 genotype 004	AATAAATAATATAAGATTTTGAATATTACCTCCATCATTAACTCTTTTATTAGCTAGAAGTATAGTAGAAAACGGAGCTGGAACAGGATGAACAGTTTACCCTCCTCTTTCATCTAGAATCGCTCATAGTGGAGCTTCAGTAGATTTAGCAATTTTTTCACTTCATTTAGCTGGAATTTCTTCAATTTTAGGAGCTGTAAATTTTATTACTACTATCATTAATATACGATCATCAGGAATTACTTTTGATCGAATACCTTTATTTGTATGATCAGTAGGAATTACTGCTCTATTACTTTTACTTTCACTTCCTGTTTTAGCTGGTGCTATCACAATACTATTAACTGATCGAAATTTCAATACTTCTTTCTTTGACCCAGCTGGTGGAGGAGATCCAAT…	male	summer	M38	SRR31747151
SPH0680	sp.25	Megaselia sp. 011	Megaselia sp. 011 genotype 001	AATAAATAATATAAGATTTTGAATATTACCTCCATCATTAACTCTTTTATTAGCCAGAAGTATAGTAGAAAACGGAGCTGGAACAGGATGAACAGTTTACCCTCCTTTATCTTCTAGAATTGCTCATAGTGGAGCTTCAGTTGATTTAGCAATTTTTTCACTTCATTTAGCTGGAATTTCTTCAATTTTAGGAGCTGTAAATTTTATTACTACTATTATTAATATACGTTCATCTGGAATTACTTTTGACCGAATACCTTTATTTGTTTGATCAGTAGGAATTACTGCCTTATTACTTTTACTTTCACTTCCTGTTTTAGCAGGAGCTATTACCATACTTTTAACTGATCGAAATTTTAATACATCATTCTTTGATCCTGCTGGAGGAGGAGATCCTAT…	male	summer	M38	SRR31747445
SPH0681	sp.19	Megaselia sp. 009	Megaselia sp. 009 genotype 003	AATAAATAATATAAGATTTTGAATATTACCTCCATCATTAACTCTTTTATTAGCTAGAAGTATAGTAGAAAACGGAGCTGGAACAGGATGAACAGTTTACCCTCCTCTTTCATCTAGAATCGCTCATAGTGGAGCTTCAGTAGATTTAGCAATTTTTTCACTTCATTTAGCTGGAATTTCTTCAATTTTAGGAGCTGTAAATTTTATTACTACTATCATTAATATACGATCATCAGGAATTACTTTTGATCGAATACCTTTATTTGTGTGATCAGTAGGAATTACTGCTCTATTACTTTTACTTTCACTTCCTGTTTTAGCTGGTGCTATCACAATACTATTAACTGATCGAAATTTTAATACTTCTTTCTTTGACCCAGCTGGTGGAGGAGATCCAAT…	male	summer	M38	SRR31747444
SPH0682	sp.53	Megaselia sp. 028	Megaselia sp. 028 genotype 001	AATAAATAATATAAGATTTTGAATATTACCTCCTTCTTTAACTCTTTTATTAGCCAGAAGTATAGTAGAAAATGGAGCTGGAACTGGGTGAACAGTTTACCCTCCTCTTTCTTCAAGAATTGCTCATAGTGGAGCTTCTGTTGATTTAGCAATTTTCTCCTTACATTTAGCAGGTATCTCTTCAATTTTAGGAGCTGTAAATTTTATTACGACAATTATTAATATACGATCATCAGGAATTACTTTTGATCGAATACCTTTATTTGTATGATCTGTTGGTATTACTGCTCTCTTACTTTTATTATCTCTTCCTGTTTTAGCTGGAGCTATTACTATACTATTAACTGATCGAAATTTTAATACATCTTTCTTTGATCCAGCAGGAGGAGGAGACCCAAT…	male	summer	M38	SRR31747443
SPH0683	sp.36	Megaselia sp. 018	Megaselia sp. 018 genotype 001	AATAAATAATATAAGATTTTGAATATTACCTCCTTCTTTAACTCTTTTATTAGCCAGAAGTATAGTGGAAAATGGAGCTGGAACTGGATGAACAGTTTATCCTCCTCTTTCTTCAAGAATTGCTCATAGTGGAGCTTCTGTTGATTTAGCAATTTTCTCTTTACATTTAGCAGGTATCTCTTCCATTTTAGGAGCTGTAAATTTTATTACAACAATTATTAATATACGATCATCAGGAATTACTTTTGATCGAATACCTTTATTTGTGTGGTCTGTTGGTATTACCGCTCTTTTACTTTTGTTGTCTCTCCCTGTTTTAGCTGGAGCTATTACTATATTATTAACTGATCGAAATTTTAATACATCTTTCTTTGATCCAGCAGGAGGAGGAGATCCAAT…	male	summer	M38	SRR31747442
SPH0684	sp.80	Megaselia sp. 043	Megaselia sp. 043 genotype 002	AATAAATAATATAAGATTTTGGATATTACCTCCATCATTAACTCTATTATTAGCCAGAAGTATAGTAGAAAATGGAGCTGGAACAGGATGAACAGTTTATCCTCCTCTTTCATCCAGAATTGCTCATAGTGGAGCTTCAGTAGATTTAGCAATTTTTTCACTTCATTTAGCTGGAATTTCTTCAATTTTAGGAGCTGTAAATTTTATTACTACTATCATTAATATACGATCATCAGGAATTACTTTTGATCGAATACCTTTATTTGTATGATCAGTAGGAATCACTGCTCTATTACTTTTACTTTCACTTCCTGTTTTAGCTGGTGCTATTACTATACTTTTAACTGATCGAAATTTTAATACTTCTTTCTTTGATCCCGCTGGAGGAGGAGATCCAAT…	male	summer	M38	SRR31747441
SPH0685	sp.148	Megaselia sp. 092	Megaselia sp. 092 genotype 001	AATAAATAATATAAGTTTTTGAATATTACCTCCTTCTTTAACTCTTTTATTAGCCAGAAGTATAGTAGAAAATGGAGCAGGTACAGGATGAACAGTTTACCCTCCCCTTTCTTCTAGTATTGCTCATAGAGGAGCTTCTGTTGATTTAGCAATTTTTTCATTACATTTAGCAGGAATTTCTTCAATTCTAGGAGCTGTAAATTTTATTACAACAATTATTAACATACGATCTTCAGGAATTACTTTTGATCGAATACCTTTATTTGTTTGATCTGTAGGAATTACTGCTCTTTTATTACTTTTATCTTTACCAGTACTAGCTGGAGCCATTACAATACTTTTAACAGATCGAAATTTTAATACCTCATTTTTTGATCCTGCTGGAGGAGGGGACCCAAT…	male	summer	M38	SRR31747440
SPH0686	sp.36	Megaselia sp. 018	Megaselia sp. 018 genotype 002	AATAAATAATATAAGATTTTGAATATTACCTCCTTCTTTAACTCTTTTATTAGCCAGAAGTATAGTGGAAAATGGAGCTGGAACTGGATGAACAGTTTATCCTCCTCTTTCTTCAAGAATTGCTCATAGTGGAGCTTCTGTTGATTTAGCAATTTTCTCTTTACATTTAGCAGGTATCTCTTCCATTTTAGGAGCTGTAAATTTTATTACAACAATTATTAATATACGATCATCAGGAATTACTTTTGACCGAATACCTTTATTTGTATGATCTGTTGGTATTACCGCTCTTTTACTTTTGTTATCTCTCCCTGTTTTAGCTGGAGCTATTACTATATTATTAACTGATCGAAATTTTAATACATCTTTCTTTGATCCAGCAGGAGGAGGAGATCCAAT…	male	summer	M38	SRR31747438
SPH0688	sp.8	Megaselia pleuralis	Megaselia pleuralis genotype 001	AATAAATAATATAAGTTTTTGAATATTACCTCCTTCCTTAACTTTATTATTAGCCAGAAGTATAGTAGAAAACGGAGCTGGAACAGGATGAACTGTTTACCCCCCCCTTTCTTCTAGAATTGCCCACAGTGGAGCTTCTGTTGATTTAGCAATTTTTTCATTACATTTAGCGGGAATCTCTTCAATTTTAGGAGCTGTTAATTTTATTACGACTATTATTAATATACGATCAAGAGGTATTACTTTTGACCGAATACCTTTATTTGTTTGATCTGTAGGAATTACAGCACTACTACTATTATTATCTCTTCCAGTATTAGCTGGTGCTATTACCATACTCTTAACTGATCGAAATTTTAATACCTCTTTCTTTGATCCTGCTGGAGGTGGAGACCCAAT…	male	summer	M38	SRR31747437
SPH0689	sp.19	Megaselia sp. 009	Megaselia sp. 009 genotype 001	AATAAATAATATAAGATTTTGAATATTACCTCCATCATTAACTCTTTTATTAGCTAGAAGTATAGTAGAAAACGGAGCTGGAACAGGATGAACAGTTTACCCTCCTCTTTCATCTAGAATCGCTCATAGTGGAGCTTCAGTAGATTTAGCAATTTTTTCACTTCATTTAGCTGGAATTTCTTCAATTTTAGGAGCTGTAAATTTTATTACTACTATCATTAATATACGATCATCAGGAATTACTTTTGATCGAATACCTTTATTTGTATGATCAGTAGGAATTACTGCTCTATTACTTTTACTTTCACTTCCTGTTTTAGCTGGTGCTATCACAATACTATTAACTGATCGAAATTTTAATACTTCTTTCTTTGACCCAGCTGGTGGAGGAGATCCAAT…	male	summer	M38	SRR31747436
SPH0693	sp.1	Megaselia sp. 001	Megaselia sp. 001 genotype 004	GATAAATAATATAAGATTTTGAATATTACCTCCGTCATTAACTCTTTTATTAGCCAGAAGTATAGTAGAAAACGGAGCTGGAACAGGGTGAACAGTTTATCCTCCTCTTTCATCAAGAATTGCTCATAGTGGAGCTTCAGTTGATTTAGCAATTTTCTCACTTCATCTAGCTGGGATTTCTTCAATTTTAGGTGCTGTAAATTTCATTACTACTATTATTAATATACGTTCATCAGGAATCACTTTTGATCGAATACCTTTATTTGTATGATCAGTAGGAATTACTGCTTTATTACTTTTACTTTCACTTCCTGTTTTAGCAGGTGCTATTACTATACTTTTAACTGATCGAAACTTTAATACTTCTTTCTTTGATCCTGCAGGAGGAGGAGATCCTAT…	male	summer	M38	SRR31747435
SPH0694	sp.1	Megaselia sp. 001	Megaselia sp. 001 genotype 002	AATAAATAATATAAGATTTTGAATATTACCTCCATCATTAACTCTTTTATTAGCCAGAAGTATAGTAGAAAACGGAGCTGGAACAGGATGAACAGTTTATCCTCCTCTTTCATCAAGAATTGCTCATAGTGGAGCTTCAGTTGATTTAGCAATTTTCTCACTTCATCTAGCTGGGATTTCTTCAATTTTAGGTGCTGTAAATTTCATTACTACTATTATTAATATACGTTCATCAGGAATCACTTTTGATCGAATACCTTTATTTGTATGATCAGTAGGAATTACTGCTTTATTACTTTTACTTTCACTTCCTGTTTTAGCAGGTGCTATTACTATACTTTTAACTGATCGAAACTTTAATACTTCTTTCTTTGATCCTGCAGGAGGAGGAGATCCTAT…	male	summer	M38	SRR31747434
SPH0695	sp.1	Megaselia sp. 001	Megaselia sp. 001 genotype 002	AATAAATAATATAAGATTTTGAATATTACCTCCATCATTAACTCTTTTATTAGCCAGAAGTATAGTAGAAAACGGAGCTGGAACAGGATGAACAGTTTATCCTCCTCTTTCATCAAGAATTGCTCATAGTGGAGCTTCAGTTGATTTAGCAATTTTCTCACTTCATCTAGCTGGGATTTCTTCAATTTTAGGTGCTGTAAATTTCATTACTACTATTATTAATATACGTTCATCAGGAATCACTTTTGATCGAATACCTTTATTTGTATGATCAGTAGGAATTACTGCTTTATTACTTTTACTTTCACTTCCTGTTTTAGCAGGTGCTATTACTATACTTTTAACTGATCGAAACTTTAATACTTCTTTCTTTGATCCTGCAGGAGGAGGAGATCCTAT…	male	summer	M38	SRR31747433
SPH0696	sp.149	Megaselia sp. 093	Megaselia sp. 093 genotype 001	AATAAATAATATAAGATTTTGAATATTACCTCCTTCTCTTACCTTACTATTAGCCAGTAGTGTAGTAGAAAATGGAGCTGGAACAGGATGAACAGTTTATCCTCCTCTTTCTTCTAGAATTGCTCATAGAGGAGCTTCTGTAGATTTAGCTATTTTTTCTCTTCATTTAGCAGGAATTTCATCAATTTTAGGAGCTGTAAATTTCATTACAACAATTATTAATATACGATCTTCAGGTATTACTTTTGATCGAATACCTTTATTTGTTTGATCAGTTGGTATTACTGCTCTTCTTTTATTATTATCTTTACCTGTATTAGCAGGAGCTATTACTATATTATTAACAGATCGAAATTTTAATACTTCTTTCTTTGATCCCGCTGGTGGTGGAGACCCAAT…	male	summer	M38	SRR31747432
SPH0697	sp.1	Megaselia sp. 001	Megaselia sp. 001 genotype 002	AATAAATAATATAAGATTTTGAATATTACCTCCATCATTAACTCTTTTATTAGCCAGAAGTATAGTAGAAAACGGAGCTGGAACAGGATGAACAGTTTATCCTCCTCTTTCATCAAGAATTGCTCATAGTGGAGCTTCAGTTGATTTAGCAATTTTCTCACTTCATCTAGCTGGGATTTCTTCAATTTTAGGTGCTGTAAATTTCATTACTACTATTATTAATATACGTTCATCAGGAATCACTTTTGATCGAATACCTTTATTTGTATGATCAGTAGGAATTACTGCTTTATTACTTTTACTTTCACTTCCTGTTTTAGCAGGTGCTATTACTATACTTTTAACTGATCGAAACTTTAATACTTCTTTCTTTGATCCTGCAGGAGGAGGAGATCCTAT…	male	summer	M38	SRR31747431
SPH0698	sp.1	Megaselia sp. 001	Megaselia sp. 001 genotype 020	AATAAATAATATAAGATTTTGAATATTACCCCCGTCATTAACTCTTTTATTAGCCAGAAGTATAGTAGAAAACGGAGCTGGAACAGGGTGAACAGTTTATCCTCCTCTTTCATCAAGAATTGCTCATAGTGGAGCTTCAGTTGATTTAGCAATTTTCTCACTTCATCTAGCTGGGATTTCTTCAATTTTAGGTGCTGTAAATTTCATTACTACTATTATTAATATACGTTCATCAGGAATCACTTTTGATCGAATGCCTTTATTTGTATGATCAGTAGGAATTACTGCTTTATTACTTTTACTTTCACTTCCTGTTTTAGCAGGTGCTATTACTATACTTTTAACTGATCGAAACTTTAATACTTCTTTCTTTGATCCTGCAGGAGGAGGAGATCCTAT…	male	summer	M38	SRR31747430
SPH0699	sp.14	Triphleba sp. 001	Triphleba sp. 001 genotype 002	AATAAATAATATAAGATTTTGAATATTACCTCCTTCCTTAACATTACTATTAGCCAGCAGTATAGTAGAAAATGGGGCTGGAACAGGATGAACAGTTTATCCTCCTTTATCAGCTAATATTGCACATAGAGGAGCTTCTGTTGATTTAGCAATTTTTTCTTTACACCTAGCAGGAATTTCTTCAATTTTAGGAGCTGTTAATTTTATTACTACAATTATTAATATACGATCATCTGGTATTACTTTTGATCGAATACCTTTATTTGTATGATCTGTAGGAATCACAGCTTTATTATTATTATTATCTTTACCTGTTTTAGCAGGAGCTATTACAATATTATTAACAGATCGAAATTTTAATACATCATTCTTTGATCCAGCAGGAGGAGGAGATCCAAT…	male	summer	M38	SRR31747429
SPH0701	sp.1	Megaselia sp. 001	Megaselia sp. 001 genotype 004	GATAAATAATATAAGATTTTGAATATTACCTCCGTCATTAACTCTTTTATTAGCCAGAAGTATAGTAGAAAACGGAGCTGGAACAGGGTGAACAGTTTATCCTCCTCTTTCATCAAGAATTGCTCATAGTGGAGCTTCAGTTGATTTAGCAATTTTCTCACTTCATCTAGCTGGGATTTCTTCAATTTTAGGTGCTGTAAATTTCATTACTACTATTATTAATATACGTTCATCAGGAATCACTTTTGATCGAATACCTTTATTTGTATGATCAGTAGGAATTACTGCTTTATTACTTTTACTTTCACTTCCTGTTTTAGCAGGTGCTATTACTATACTTTTAACTGATCGAAACTTTAATACTTCTTTCTTTGATCCTGCAGGAGGAGGAGATCCTAT…	male	summer	M38	SRR31747427
SPH0702	sp.1	Megaselia sp. 001	Megaselia sp. 001 genotype 010	AATAAATAATATAAGATTTTGAATATTACCTCCGTCATTAACTCTTTTATTAGCCAGAAGTATAGTAGAAAACGGAGCTGGAACAGGGTGAACAGTTTATCCTCCTCTTTCATCAAGAATTGCTCATAGTGGAGCTTCAGTTGATTTAGCAATTTTCTCACTTCATCTAGCTGGGATTTCTTCAATTTTAGGTGCTGTAAATTTCATTACTACTATTATTAATATACGTTCATCAGGAATCACTTTTGATCGAATACCTTTATTTGTATGATCAGTAGGAATCACTGCTTTATTACTTTTACTTTCACTTCCTGTTTTAGCAGGTGCTATTACTATACTTTTAACTGATCGAAACTTTAATACTTCTTTCTTTGATCCTGCAGGAGGAGGAGATCCTAT…	male	summer	M38	SRR31747426
SPH0703	sp.1	Megaselia sp. 001	Megaselia sp. 001 genotype 001	AATAAATAATATAAGATTTTGAATATTACCTCCGTCATTAACTCTTTTATTAGCCAGAAGTATAGTAGAAAACGGAGCTGGAACAGGGTGAACAGTTTATCCTCCTCTTTCATCAAGAATTGCTCATAGTGGAGCTTCAGTTGATTTAGCAATTTTCTCACTTCATCTAGCTGGGATTTCTTCAATTTTAGGTGCTGTAAATTTCATTACTACTATTATTAATATACGTTCATCAGGAATCACTTTTGATCGAATACCTTTATTTGTATGATCAGTAGGAATTACTGCTTTATTACTTTTACTTTCACTTCCTGTTTTAGCAGGTGCTATTACTATACTTTTAACTGATCGAAACTTTAATACTTCTTTCTTTGATCCTGCAGGAGGAGGAGATCCTAT…	male	summer	M38	SRR31747425
SPH0704	sp.58	Megaselia sp. 031	Megaselia sp. 031 genotype 001	AATAAATAATATAAGATTTTGAATATTACCTCCTTCACTAACCCTTTTATTAGCCAGAAGTATAGTAGAAAACGGAGCTGGAACTGGATGAACAGTTTACCCTCCTCTTTCTTCTAGTATTGCTCATAGTGGGGCTTCTGTAGATTTAGCAATTTTTTCATTACATTTAGCTGGAATTTCTTCAATTTTAGGAGCTGTAAATTTTATTACTACAATTATTAATATACGATCTTCAGGAATTACTTTTGACCGAATGCCTTTATTTGTTTGATCTGTAGGAATTACTGCTTTATTACTTTTATTATCACTCCCTGTATTAGCTGGAGCTATTACTATACTTTTAACAGATCGAAATTTTAATACATCCTTTTTTGACCCCGCAGGAGGAGGAGACCCAAT…	male	summer	M38	SRR31747424
SPH0705	sp.1	Megaselia sp. 001	Megaselia sp. 001 genotype 002	AATAAATAATATAAGATTTTGAATATTACCTCCATCATTAACTCTTTTATTAGCCAGAAGTATAGTAGAAAACGGAGCTGGAACAGGATGAACAGTTTATCCTCCTCTTTCATCAAGAATTGCTCATAGTGGAGCTTCAGTTGATTTAGCAATTTTCTCACTTCATCTAGCTGGGATTTCTTCAATTTTAGGTGCTGTAAATTTCATTACTACTATTATTAATATACGTTCATCAGGAATCACTTTTGATCGAATACCTTTATTTGTATGATCAGTAGGAATTACTGCTTTATTACTTTTACTTTCACTTCCTGTTTTAGCAGGTGCTATTACTATACTTTTAACTGATCGAAACTTTAATACTTCTTTCTTTGATCCTGCAGGAGGAGGAGATCCTAT…	male	summer	M38	SRR31747423
SPH0706	sp.1	Megaselia sp. 001	Megaselia sp. 001 genotype 002	AATAAATAATATAAGATTTTGAATATTACCTCCATCATTAACTCTTTTATTAGCCAGAAGTATAGTAGAAAACGGAGCTGGAACAGGATGAACAGTTTATCCTCCTCTTTCATCAAGAATTGCTCATAGTGGAGCTTCAGTTGATTTAGCAATTTTCTCACTTCATCTAGCTGGGATTTCTTCAATTTTAGGTGCTGTAAATTTCATTACTACTATTATTAATATACGTTCATCAGGAATCACTTTTGATCGAATACCTTTATTTGTATGATCAGTAGGAATTACTGCTTTATTACTTTTACTTTCACTTCCTGTTTTAGCAGGTGCTATTACTATACTTTTAACTGATCGAAACTTTAATACTTCTTTCTTTGATCCTGCAGGAGGAGGAGATCCTAT…	male	summer	M38	SRR31747422
SPH0707	sp.1	Megaselia sp. 001	Megaselia sp. 001 genotype 002	AATAAATAATATAAGATTTTGAATATTACCTCCATCATTAACTCTTTTATTAGCCAGAAGTATAGTAGAAAACGGAGCTGGAACAGGATGAACAGTTTATCCTCCTCTTTCATCAAGAATTGCTCATAGTGGAGCTTCAGTTGATTTAGCAATTTTCTCACTTCATCTAGCTGGGATTTCTTCAATTTTAGGTGCTGTAAATTTCATTACTACTATTATTAATATACGTTCATCAGGAATCACTTTTGATCGAATACCTTTATTTGTATGATCAGTAGGAATTACTGCTTTATTACTTTTACTTTCACTTCCTGTTTTAGCAGGTGCTATTACTATACTTTTAACTGATCGAAACTTTAATACTTCTTTCTTTGATCCTGCAGGAGGAGGAGATCCTAT…	male	summer	M38	SRR31746965
SPH0708	sp.1	Megaselia sp. 001	Megaselia sp. 001 genotype 002	AATAAATAATATAAGATTTTGAATATTACCTCCATCATTAACTCTTTTATTAGCCAGAAGTATAGTAGAAAACGGAGCTGGAACAGGATGAACAGTTTATCCTCCTCTTTCATCAAGAATTGCTCATAGTGGAGCTTCAGTTGATTTAGCAATTTTCTCACTTCATCTAGCTGGGATTTCTTCAATTTTAGGTGCTGTAAATTTCATTACTACTATTATTAATATACGTTCATCAGGAATCACTTTTGATCGAATACCTTTATTTGTATGATCAGTAGGAATTACTGCTTTATTACTTTTACTTTCACTTCCTGTTTTAGCAGGTGCTATTACTATACTTTTAACTGATCGAAACTTTAATACTTCTTTCTTTGATCCTGCAGGAGGAGGAGATCCTAT…	male	summer	M38	SRR31746964
SPH0709	sp.80	Megaselia sp. 043	Megaselia sp. 043 genotype 001	AATAAATAATATAAGATTTTGGATATTACCTCCATCATTAACTCTATTATTAGCCAGAAGTATAGTAGAAAATGGAGCTGGAACAGGATGAACAGTTTATCCTCCTCTTTCATCTAGAATTGCTCATAGTGGAGCTTCAGTAGATTTAGCAATTTTTTCACTTCATTTAGCTGGAATTTCTTCAATTTTAGGAGCTGTAAATTTTATTACTACTATCATTAATATACGATCATCAGGAATTACTTTTGATCGAATACCTTTATTTGTGTGATCAGTAGGAATCACTGCTCTATTACTTTTACTTTCACTTCCTGTTTTAGCTGGTGCTATTACTATACTTTTAACTGATCGAAATTTTAATACTTCTTTCTTTGATCCCGCTGGAGGAGGAGATCCAAT…	male	summer	M38	SRR31746963
SPH0710	sp.11	Megaselia sp. 006	Megaselia sp. 006 genotype 002	AATAAATAATATAAGATTTTGAATATTACCTCCATCTTTAACTTTATTATTAGCCAGAAGAATAGTAGAAAATGGAGCTGGAACTGGATGAACTGTTTATCCTCCTCTTTCTTCAAGAATTGCTCATAGAGGAGCTTCTGTTGATTTAGCAATTTTTTCATTACATTTAGCTGGAATTTCTTCCATTTTAGGAGCTGTAAATTTTATTACAACAATTATTAATATACGATCATCAGGTATTACTTTTGACCGTATACCATTATTTGTGTGATCTGTAGGTATTACAGCTTTATTATTACTATTATCACTACCAGTACTAGCTGGAGCAATTACTATATTATTAACAGATCGAAATTTTAATACTTCATTCTTTGACCCTGCAGGAGGTGGAGATCCAAT…	male	summer	M38	SRR31746962
SPH0711	sp.58	Megaselia sp. 031	Megaselia sp. 031 genotype 001	AATAAATAATATAAGATTTTGAATATTACCTCCTTCACTAACCCTTTTATTAGCCAGAAGTATAGTAGAAAACGGAGCTGGAACTGGATGAACAGTTTACCCTCCTCTTTCTTCTAGTATTGCTCATAGTGGGGCTTCTGTAGATTTAGCAATTTTTTCATTACATTTAGCTGGAATTTCTTCAATTTTAGGAGCTGTAAATTTTATTACTACAATTATTAATATACGATCTTCAGGAATTACTTTTGACCGAATGCCTTTATTTGTTTGATCTGTAGGAATTACTGCTTTATTACTTTTATTATCACTCCCTGTATTAGCTGGAGCTATTACTATACTTTTAACAGATCGAAATTTTAATACATCCTTTTTTGACCCCGCAGGAGGAGGAGACCCAAT…	male	summer	M38	SRR31746959
SPH0712	sp.79	Triphleba sp. 003	Triphleba sp. 003 genotype 002	AATAAATAATATAAGTTTTTGAATATTACCTCCTTCTCTAACATTATTATTAGCCAGCAGTATAGTAGAAAATGGGGCTGGAACAGGATGAACAGTTTATCCTCCATTATCAGCTAATATTGCACATAGAGGAGCATCAGTAGATTTAGCAATTTTTTCTTTACACTTAGCAGGAATTTCCTCAATTCTAGGAGCTGTAAATTTTATTACTACAATTATTAATATACGATCATCAGGGATCACTTTTGATCGAATACCTTTATTTGTATGATCTGTAGGAATTACAGCTTTATTATTACTATTATCTTTACCTGTCCTAGCAGGAGCAATTACAATACTATTAACAGATCGAAATTTTAATACTTCATTCTTTGATCCAGCAGGAGGAGGAGATCCTAT…	male	summer	M38	SRR31746958
SPH0713	sp.1	Megaselia sp. 001	Megaselia sp. 001 genotype 002	AATAAATAATATAAGATTTTGAATATTACCTCCATCATTAACTCTTTTATTAGCCAGAAGTATAGTAGAAAACGGAGCTGGAACAGGATGAACAGTTTATCCTCCTCTTTCATCAAGAATTGCTCATAGTGGAGCTTCAGTTGATTTAGCAATTTTCTCACTTCATCTAGCTGGGATTTCTTCAATTTTAGGTGCTGTAAATTTCATTACTACTATTATTAATATACGTTCATCAGGAATCACTTTTGATCGAATACCTTTATTTGTATGATCAGTAGGAATTACTGCTTTATTACTTTTACTTTCACTTCCTGTTTTAGCAGGTGCTATTACTATACTTTTAACTGATCGAAACTTTAATACTTCTTTCTTTGATCCTGCAGGAGGAGGAGATCCTAT…	male	summer	M38	SRR31746957
SPH0716	sp.1	Megaselia sp. 001	Megaselia sp. 001 genotype 002	AATAAATAATATAAGATTTTGAATATTACCTCCATCATTAACTCTTTTATTAGCCAGAAGTATAGTAGAAAACGGAGCTGGAACAGGATGAACAGTTTATCCTCCTCTTTCATCAAGAATTGCTCATAGTGGAGCTTCAGTTGATTTAGCAATTTTCTCACTTCATCTAGCTGGGATTTCTTCAATTTTAGGTGCTGTAAATTTCATTACTACTATTATTAATATACGTTCATCAGGAATCACTTTTGATCGAATACCTTTATTTGTATGATCAGTAGGAATTACTGCTTTATTACTTTTACTTTCACTTCCTGTTTTAGCAGGTGCTATTACTATACTTTTAACTGATCGAAACTTTAATACTTCTTTCTTTGATCCTGCAGGAGGAGGAGATCCTAT…	male	summer	M38	SRR31746956
SPH0717	sp.1	Megaselia sp. 001	Megaselia sp. 001 genotype 002	AATAAATAATATAAGATTTTGAATATTACCTCCATCATTAACTCTTTTATTAGCCAGAAGTATAGTAGAAAACGGAGCTGGAACAGGATGAACAGTTTATCCTCCTCTTTCATCAAGAATTGCTCATAGTGGAGCTTCAGTTGATTTAGCAATTTTCTCACTTCATCTAGCTGGGATTTCTTCAATTTTAGGTGCTGTAAATTTCATTACTACTATTATTAATATACGTTCATCAGGAATCACTTTTGATCGAATACCTTTATTTGTATGATCAGTAGGAATTACTGCTTTATTACTTTTACTTTCACTTCCTGTTTTAGCAGGTGCTATTACTATACTTTTAACTGATCGAAACTTTAATACTTCTTTCTTTGATCCTGCAGGAGGAGGAGATCCTAT…	male	summer	M38	SRR31746955
SPH0719	sp.9	Megaselia pumila	Megaselia pumila genotype 002	TATAAATAATATAAGATTTTGAATATTACCTCCATCATTAACTTTATTATTAGCCAGAAGTATAGTAGAAAACGGAGCTGGGACAGGTTGAACAGTTTACCCTCCTCTTTCTTCTAGAATTGCTCATAGAGGAGCTTCTGTTGATTTAGCAATTTTTTCATTACATTTAGCAGGAATTTCTTCAATTTTAGGAGCTGTAAATTTTATTACAACTATTATTAATATACGATCTTCTGGTATTACTTTTGACCGAATACCTTTATTTGTTTGATCTGTAGGAATTACAGCTCTATTACTTTTATTATCTTTACCTGTTTTAGCAGGAGCTATTACTATACTTTTAACAGACCGAAACTTTAATACCTCATTCTTTGACCCTGCAGGTGGAGGAGATCCTAT…	male	summer	M38	SRR31746954
SPH0720	sp.1	Megaselia sp. 001	Megaselia sp. 001 genotype 001	AATAAATAATATAAGATTTTGAATATTACCTCCGTCATTAACTCTTTTATTAGCCAGAAGTATAGTAGAAAACGGAGCTGGAACAGGGTGAACAGTTTATCCTCCTCTTTCATCAAGAATTGCTCATAGTGGAGCTTCAGTTGATTTAGCAATTTTCTCACTTCATCTAGCTGGGATTTCTTCAATTTTAGGTGCTGTAAATTTCATTACTACTATTATTAATATACGTTCATCAGGAATCACTTTTGATCGAATACCTTTATTTGTATGATCAGTAGGAATTACTGCTTTATTACTTTTACTTTCACTTCCTGTTTTAGCAGGTGCTATTACTATACTTTTAACTGATCGAAACTTTAATACTTCTTTCTTTGATCCTGCAGGAGGAGGAGATCCTAT…	male	summer	M38	SRR31746953
SPH0721	sp.1	Megaselia sp. 001	Megaselia sp. 001 genotype 008	AATAAATAATATAAGATTTTGAATATTACCTCCATCATTAACTCTTTTATTAGCCAGAAGTATAGTAGAAAACGGAACTGGAACAGGATGAACAGTTTATCCTCCTCTTTCATCAAGAATTGCTCATAGTGGAGCTTCAGTTGATTTAGCAATTTTCTCACTTCATCTAGCTGGGATTTCTTCAATTTTAGGTGCTGTAAATTTCATTACTACTATTATTAATATACGTTCATCAGGAATCACTTTTGATCGAATACCTTTATTTGTATGATCAGTAGGAATTACTGCTTTATTACTTTTACTTTCACTTCCTGTTTTAGCAGGTGCTATTACTATACTTTTAACTGATCGAAACTTTAATACTTCTTTCTTTGATCCTGCAGGAGGAGGAGATCCTAT…	male	summer	M38	SRR31746952
SPH0722	sp.1	Megaselia sp. 001	Megaselia sp. 001 genotype 001	AATAAATAATATAAGATTTTGAATATTACCTCCGTCATTAACTCTTTTATTAGCCAGAAGTATAGTAGAAAACGGAGCTGGAACAGGGTGAACAGTTTATCCTCCTCTTTCATCAAGAATTGCTCATAGTGGAGCTTCAGTTGATTTAGCAATTTTCTCACTTCATCTAGCTGGGATTTCTTCAATTTTAGGTGCTGTAAATTTCATTACTACTATTATTAATATACGTTCATCAGGAATCACTTTTGATCGAATACCTTTATTTGTATGATCAGTAGGAATTACTGCTTTATTACTTTTACTTTCACTTCCTGTTTTAGCAGGTGCTATTACTATACTTTTAACTGATCGAAACTTTAATACTTCTTTCTTTGATCCTGCAGGAGGAGGAGATCCTAT…	male	summer	M38	SRR31746951
SPH0723	sp.150	Megaselia sp. 094	Megaselia sp. 094 genotype 001	AATAAATAATATAAGATTCTGACTATTACCTCCATCATTGACTCTCTTATTAGCCAGAAGTATAGTAGAAAACGGGGCTGGAACAGGATGAACAGTTTATCCTCCTCTTTCTTCTAGAATTGCTCATAGTGGAGCTTCGGTAGATTTAGCAATTTTTTCACTTCATTTAGCTGGAATTTCTTCAATTTTAGGAGCTGTAAATTTTATTACTACTATTATTAATATACGATCATCAGGAATCACTTTTGATCGAATACCTTTATTTGTTTGATCTGTAGGAATTACTGCTTTATTACTTTTACTTTCACTTCCTGTATTAGCAGGTGCTATTACTATACTTTTAACAGATCGAAATTTTAATACTTCTTTCTTTGATCCTGCTGGAGGAGGGGATCCTAT…	male	summer	M38	SRR31746950
SPH0724	sp.90	Megaselia sp. 051	Megaselia sp. 051 genotype 001	AATAAATAATATAAGATTTTGAATATTACCTCCTTCTTTAACTCTTTTATTAGCAAGAAGTATAGTAGAAAATGGGGCTGGAACTGGTTGAACGGTTTACCCTCCCCTTTCTTCTAGAATTGCACATAGAGGAGCTTCTGTTGATTTAGCAATTTTTTCTCTTCATTTAGCAGGAATTTCTTCAATTTTAGGAGCAGTAAATTTTATTACAACAATTATTAATATACGATCATCAGGTATTACTTTTGATCGAATACCATTATTCGTTTGATCTGTTGGAATTACTGCTCTTTTATTATTATTATCTCTTCCTGTTTTAGCTGGAGCTATTACAATACTTTTAACTGATCGAAATTTTAATACATCTTTTTTTGATCCTGCCGGAGGAGGTGACCCAAT…	male	summer	M38	SRR31746948
SPH0725	sp.1	Megaselia sp. 001	Megaselia sp. 001 genotype 002	AATAAATAATATAAGATTTTGAATATTACCTCCATCATTAACTCTTTTATTAGCCAGAAGTATAGTAGAAAACGGAGCTGGAACAGGATGAACAGTTTATCCTCCTCTTTCATCAAGAATTGCTCATAGTGGAGCTTCAGTTGATTTAGCAATTTTCTCACTTCATCTAGCTGGGATTTCTTCAATTTTAGGTGCTGTAAATTTCATTACTACTATTATTAATATACGTTCATCAGGAATCACTTTTGATCGAATACCTTTATTTGTATGATCAGTAGGAATTACTGCTTTATTACTTTTACTTTCACTTCCTGTTTTAGCAGGTGCTATTACTATACTTTTAACTGATCGAAACTTTAATACTTCTTTCTTTGATCCTGCAGGAGGAGGAGATCCTAT…	male	summer	M38	SRR31746947
SPH0726	sp.45	Megaselia sp. 024	Megaselia sp. 024 genotype 002	AATAAATAATATAAGATTTTGAATACTACCTCCTTCATTAACTTTATTATTAGCCAGAAGTATAGTAGAAAACGGAGCTGGAACAGGATGAACTGTTTATCCTCCTCTTTCTTCTAGTATTGCACATAGTGGGGCTTCTGTTGATTTAGCAATTTTTTCTCTACATTTAGCTGGAATTTCTTCAATTTTAGGAGCTGTGAATTTTATTACTACTATTATTAATATACGATCAGCTGGAATCACTTTTGATCGAATACCTTTATTTGTTTGATCTGTAGGAATTACAGCTTTATTACTTTTATTATCTCTCCCTGTTTTAGCTGGAGCTATTACTATACTTTTAACAGATCGAAATTTTAATACATCTTTCTTTGATCCTGCCGGAGGAGGAGACCCAAT…	male	summer	M38	SRR31746946
SPH0727	sp.1	Megaselia sp. 001	Megaselia sp. 001 genotype 002	AATAAATAATATAAGATTTTGAATATTACCTCCATCATTAACTCTTTTATTAGCCAGAAGTATAGTAGAAAACGGAGCTGGAACAGGATGAACAGTTTATCCTCCTCTTTCATCAAGAATTGCTCATAGTGGAGCTTCAGTTGATTTAGCAATTTTCTCACTTCATCTAGCTGGGATTTCTTCAATTTTAGGTGCTGTAAATTTCATTACTACTATTATTAATATACGTTCATCAGGAATCACTTTTGATCGAATACCTTTATTTGTATGATCAGTAGGAATTACTGCTTTATTACTTTTACTTTCACTTCCTGTTTTAGCAGGTGCTATTACTATACTTTTAACTGATCGAAACTTTAATACTTCTTTCTTTGATCCTGCAGGAGGAGGAGATCCTAT…	male	summer	M38	SRR31746945
SPH0728	sp.1	Megaselia sp. 001	Megaselia sp. 001 genotype 007	AATAAATAATATAAGATTTTGAATATTACCTCCATCATTAACTCTTTTATTAGCCAGAAGTATAGTAGAAAACGGAGCTGGAACAGGGTGAACAGTTTATCCTCCTCTTTCATCAAGAATTGCTCATAGTGGAGCTTCAGTTGATTTAGCAATTTTCTCACTTCATCTAGCTGGGATTTCTTCAATTTTAGGTGCTGTAAATTTCATTACTACTATTATTAATATACGTTCATCAGGAATCACTTTTGATCGAATACCTTTATTTGTATGATCAGTAGGAATTACTGCTTTATTACTTTTACTTTCACTTCCTGTTTTAGCAGGTGCTATTACTATACTTTTAACTGATCGAAACTTTAATACTTCTTTCTTTGATCCTGCAGGAGGAGGAGATCCTAT…	male	summer	M38	SRR31746944
SPH0730	sp.112	Megaselia sp. 063	Megaselia sp. 063 genotype 001	AATAAATAATATAAGTTTTTGATTACTACCTCCTTCTTTAACTCTTTTATTAGCCAGAAGTATAGTAGAAAATGGGGCTGGAACAGGATGAACTGTTTACCCACCACTTTCTTCTAGAATTGCTCATAGTGGAGCTTCTGTTGATTTAGCAATTTTTTCTCTTCATTTAGCTGGAATTTCGTCTATTTTAGGAGCTGTAAATTTTATTACAACAATTATTAATATACGATCTTCAGGAATTACCCTTGATCGAATACCTTTATTTGTTTGATCAGTTGGAATTACTGCTATTCTGCTACTTTTATCTCTTCCAGTATTAGCAGGAGCTATTACAATATTATTAACAGATCGAAATTTTAATACTTCATTCTTTGATCCTGCTGGAGGAGGTGACCCTAT…	male	summer	M38	SRR31746943
SPH0732	sp.1	Megaselia sp. 001	Megaselia sp. 001 genotype 002	AATAAATAATATAAGATTTTGAATATTACCTCCATCATTAACTCTTTTATTAGCCAGAAGTATAGTAGAAAACGGAGCTGGAACAGGATGAACAGTTTATCCTCCTCTTTCATCAAGAATTGCTCATAGTGGAGCTTCAGTTGATTTAGCAATTTTCTCACTTCATCTAGCTGGGATTTCTTCAATTTTAGGTGCTGTAAATTTCATTACTACTATTATTAATATACGTTCATCAGGAATCACTTTTGATCGAATACCTTTATTTGTATGATCAGTAGGAATTACTGCTTTATTACTTTTACTTTCACTTCCTGTTTTAGCAGGTGCTATTACTATACTTTTAACTGATCGAAACTTTAATACTTCTTTCTTTGATCCTGCAGGAGGAGGAGATCCTAT…	male	summer	M38	SRR31746942
SPH0733	sp.1	Megaselia sp. 001	Megaselia sp. 001 genotype 002	AATAAATAATATAAGATTTTGAATATTACCTCCATCATTAACTCTTTTATTAGCCAGAAGTATAGTAGAAAACGGAGCTGGAACAGGATGAACAGTTTATCCTCCTCTTTCATCAAGAATTGCTCATAGTGGAGCTTCAGTTGATTTAGCAATTTTCTCACTTCATCTAGCTGGGATTTCTTCAATTTTAGGTGCTGTAAATTTCATTACTACTATTATTAATATACGTTCATCAGGAATCACTTTTGATCGAATACCTTTATTTGTATGATCAGTAGGAATTACTGCTTTATTACTTTTACTTTCACTTCCTGTTTTAGCAGGTGCTATTACTATACTTTTAACTGATCGAAACTTTAATACTTCTTTCTTTGATCCTGCAGGAGGAGGAGATCCTAT…	male	summer	M38	SRR31747150
SPH0735	sp.1	Megaselia sp. 001	Megaselia sp. 001 genotype 001	AATAAATAATATAAGATTTTGAATATTACCTCCGTCATTAACTCTTTTATTAGCCAGAAGTATAGTAGAAAACGGAGCTGGAACAGGGTGAACAGTTTATCCTCCTCTTTCATCAAGAATTGCTCATAGTGGAGCTTCAGTTGATTTAGCAATTTTCTCACTTCATCTAGCTGGGATTTCTTCAATTTTAGGTGCTGTAAATTTCATTACTACTATTATTAATATACGTTCATCAGGAATCACTTTTGATCGAATACCTTTATTTGTATGATCAGTAGGAATTACTGCTTTATTACTTTTACTTTCACTTCCTGTTTTAGCAGGTGCTATTACTATACTTTTAACTGATCGAAACTTTAATACTTCTTTCTTTGATCCTGCAGGAGGAGGAGATCCTAT…	male	summer	M38	SRR31747149
SPH0736	sp.19	Megaselia sp. 009	Megaselia sp. 009 genotype 001	AATAAATAATATAAGATTTTGAATATTACCTCCATCATTAACTCTTTTATTAGCTAGAAGTATAGTAGAAAACGGAGCTGGAACAGGATGAACAGTTTACCCTCCTCTTTCATCTAGAATCGCTCATAGTGGAGCTTCAGTAGATTTAGCAATTTTTTCACTTCATTTAGCTGGAATTTCTTCAATTTTAGGAGCTGTAAATTTTATTACTACTATCATTAATATACGATCATCAGGAATTACTTTTGATCGAATACCTTTATTTGTATGATCAGTAGGAATTACTGCTCTATTACTTTTACTTTCACTTCCTGTTTTAGCTGGTGCTATCACAATACTATTAACTGATCGAAATTTTAATACTTCTTTCTTTGACCCAGCTGGTGGAGGAGATCCAAT…	male	summer	M38	SRR31747148
SPH0737	sp.19	Megaselia sp. 009	Megaselia sp. 009 genotype 001	AATAAATAATATAAGATTTTGAATATTACCTCCATCATTAACTCTTTTATTAGCTAGAAGTATAGTAGAAAACGGAGCTGGAACAGGATGAACAGTTTACCCTCCTCTTTCATCTAGAATCGCTCATAGTGGAGCTTCAGTAGATTTAGCAATTTTTTCACTTCATTTAGCTGGAATTTCTTCAATTTTAGGAGCTGTAAATTTTATTACTACTATCATTAATATACGATCATCAGGAATTACTTTTGATCGAATACCTTTATTTGTATGATCAGTAGGAATTACTGCTCTATTACTTTTACTTTCACTTCCTGTTTTAGCTGGTGCTATCACAATACTATTAACTGATCGAAATTTTAATACTTCTTTCTTTGACCCAGCTGGTGGAGGAGATCCAAT…	male	summer	M38	SRR31747146
SPH0738	sp.108	Megaselia sp. 060	Megaselia sp. 060 genotype 002	AATAAATAATATAAGATTTTGAATATTACCTCCATCATTAACTTTATTATTAGCCAGAAGTATAGTAGAAAACGGAGCTGGAACAGGATGAACAGTTTACCCTCCTCTTTCATCTAGAATTGCTCATAGAGGAGCTTCAGTAGATTTAGCAATTTTTTCACTTCATTTAGCTGGAATTTCTTCAATCTTAGGGGCTGTAAATTTTATTACTACTATTATTAATATACGATCTTCAGGAATTACTTTTGATCGAATACCTTTATTTGTATGATCAGTAGGAATTACTGCTCTATTACTTTTACTTTCACTACCTGTTTTAGCTGGTGCTATCACAATACTTTTAACTGATCGAAATTTTAATACTTCTTTCTTTGATCCTGCAGGAGGAGGAGACCCAAT…	male	summer	M38	SRR31747145
SPH0740	sp.1	Megaselia sp. 001	Megaselia sp. 001 genotype 004	GATAAATAATATAAGATTTTGAATATTACCTCCGTCATTAACTCTTTTATTAGCCAGAAGTATAGTAGAAAACGGAGCTGGAACAGGGTGAACAGTTTATCCTCCTCTTTCATCAAGAATTGCTCATAGTGGAGCTTCAGTTGATTTAGCAATTTTCTCACTTCATCTAGCTGGGATTTCTTCAATTTTAGGTGCTGTAAATTTCATTACTACTATTATTAATATACGTTCATCAGGAATCACTTTTGATCGAATACCTTTATTTGTATGATCAGTAGGAATTACTGCTTTATTACTTTTACTTTCACTTCCTGTTTTAGCAGGTGCTATTACTATACTTTTAACTGATCGAAACTTTAATACTTCTTTCTTTGATCCTGCAGGAGGAGGAGATCCTAT…	male	summer	M38	SRR31747144
SPH0742	sp.1	Megaselia sp. 001	Megaselia sp. 001 genotype 001	AATAAATAATATAAGATTTTGAATATTACCTCCGTCATTAACTCTTTTATTAGCCAGAAGTATAGTAGAAAACGGAGCTGGAACAGGGTGAACAGTTTATCCTCCTCTTTCATCAAGAATTGCTCATAGTGGAGCTTCAGTTGATTTAGCAATTTTCTCACTTCATCTAGCTGGGATTTCTTCAATTTTAGGTGCTGTAAATTTCATTACTACTATTATTAATATACGTTCATCAGGAATCACTTTTGATCGAATACCTTTATTTGTATGATCAGTAGGAATTACTGCTTTATTACTTTTACTTTCACTTCCTGTTTTAGCAGGTGCTATTACTATACTTTTAACTGATCGAAACTTTAATACTTCTTTCTTTGATCCTGCAGGAGGAGGAGATCCTAT…	male	summer	M38	SRR31747143
SPH0743	sp.1	Megaselia sp. 001	Megaselia sp. 001 genotype 005	AATAAATAATATAAGATTTTGAATATTACCTCCGTCATTAACTCTTTTATTAGCCAGAAGTATAGTAGAAAACGGGGCTGGAACAGGATGAACAGTTTATCCTCCTCTTTCATCAAGAATTGCTCATAGTGGAGCTTCAGTTGATTTAGCAATTTTCTCACTTCATCTAGCTGGGATTTCTTCAATTTTAGGTGCTGTAAATTTCATTACTACTATTATTAATATACGTTCATCAGGAATCACTTTTGATCGAATACCTTTATTTGTATGATCAGTAGGAATTACTGCTTTATTACTTTTACTTTCACTTCCTGTTTTAGCAGGTGCTATTACTATACTTTTAACTGATCGAAACTTTAATACTTCTTTCTTTGATCCTGCAGGAGGAGGAGATCCTAT…	male	summer	M38	SRR31747142
SPH0744	sp.19	Megaselia sp. 009	Megaselia sp. 009 genotype 001	AATAAATAATATAAGATTTTGAATATTACCTCCATCATTAACTCTTTTATTAGCTAGAAGTATAGTAGAAAACGGAGCTGGAACAGGATGAACAGTTTACCCTCCTCTTTCATCTAGAATCGCTCATAGTGGAGCTTCAGTAGATTTAGCAATTTTTTCACTTCATTTAGCTGGAATTTCTTCAATTTTAGGAGCTGTAAATTTTATTACTACTATCATTAATATACGATCATCAGGAATTACTTTTGATCGAATACCTTTATTTGTATGATCAGTAGGAATTACTGCTCTATTACTTTTACTTTCACTTCCTGTTTTAGCTGGTGCTATCACAATACTATTAACTGATCGAAATTTTAATACTTCTTTCTTTGACCCAGCTGGTGGAGGAGATCCAAT…	male	summer	M38	SRR31747141
SPH0745	sp.14	Triphleba sp. 001	Triphleba sp. 001 genotype 002	AATAAATAATATAAGATTTTGAATATTACCTCCTTCCTTAACATTACTATTAGCCAGCAGTATAGTAGAAAATGGGGCTGGAACAGGATGAACAGTTTATCCTCCTTTATCAGCTAATATTGCACATAGAGGAGCTTCTGTTGATTTAGCAATTTTTTCTTTACACCTAGCAGGAATTTCTTCAATTTTAGGAGCTGTTAATTTTATTACTACAATTATTAATATACGATCATCTGGTATTACTTTTGATCGAATACCTTTATTTGTATGATCTGTAGGAATCACAGCTTTATTATTATTATTATCTTTACCTGTTTTAGCAGGAGCTATTACAATATTATTAACAGATCGAAATTTTAATACATCATTCTTTGATCCAGCAGGAGGAGGAGATCCAAT…	male	summer	M38	SRR31747140
SPH0746	sp.19	Megaselia sp. 009	Megaselia sp. 009 genotype 001	AATAAATAATATAAGATTTTGAATATTACCTCCATCATTAACTCTTTTATTAGCTAGAAGTATAGTAGAAAACGGAGCTGGAACAGGATGAACAGTTTACCCTCCTCTTTCATCTAGAATCGCTCATAGTGGAGCTTCAGTAGATTTAGCAATTTTTTCACTTCATTTAGCTGGAATTTCTTCAATTTTAGGAGCTGTAAATTTTATTACTACTATCATTAATATACGATCATCAGGAATTACTTTTGATCGAATACCTTTATTTGTATGATCAGTAGGAATTACTGCTCTATTACTTTTACTTTCACTTCCTGTTTTAGCTGGTGCTATCACAATACTATTAACTGATCGAAATTTTAATACTTCTTTCTTTGACCCAGCTGGTGGAGGAGATCCAAT…	male	summer	M38	SRR31747139
SPH0747	sp.1	Megaselia sp. 001	Megaselia sp. 001 genotype 002	AATAAATAATATAAGATTTTGAATATTACCTCCATCATTAACTCTTTTATTAGCCAGAAGTATAGTAGAAAACGGAGCTGGAACAGGATGAACAGTTTATCCTCCTCTTTCATCAAGAATTGCTCATAGTGGAGCTTCAGTTGATTTAGCAATTTTCTCACTTCATCTAGCTGGGATTTCTTCAATTTTAGGTGCTGTAAATTTCATTACTACTATTATTAATATACGTTCATCAGGAATCACTTTTGATCGAATACCTTTATTTGTATGATCAGTAGGAATTACTGCTTTATTACTTTTACTTTCACTTCCTGTTTTAGCAGGTGCTATTACTATACTTTTAACTGATCGAAACTTTAATACTTCTTTCTTTGATCCTGCAGGAGGAGGAGATCCTAT…	male	summer	M38	SRR31747138
SPH0748	sp.111	Megaselia sp. 062	Megaselia sp. 062 genotype 001	AATAAATAATATAAGTTTTTGAATATTACCCCCATCTTTAACCTTATTATTGGCCAGTAGAATAGTAGAAAATGGAGCAGGTACAGGATGAACTGTTTATCCTCCCCTTTCTTCTAGTATTGCTCATAGTGGATCTTCTGTTGATTTAGCTATTTTTTCCTTACATTTAGCAGGTATTTCATCAATTCTAGGGGCAGTAAATTTTATCACTACTATTATTAATATACGATCTTCAGGTATATCTTTTGATCGAATACCTTTATTTGTTTGATCAGTAGGAATTACAGCTTTACTTTTACTTCTTTCACTTCCAGTATTAGCCGGAGCTATTACTATATTATTAACAGATCGAAACTTTAATACTTCATTTTTTGATCCTGCAGGAGGTGGGGACCCTAT…	male	summer	M38	SRR31747137
SPH0752	sp.11	Megaselia sp. 006	Megaselia sp. 006 genotype 003	AATAAATAATATAAGATTTTGAATATTACCTCCATCTTTAACTTTATTATTAGCCAGAAGAATAGTAGAAAATGGAGCTGGAACTGGATGAACTGTTTATCCTCCTCTTTCTTCAAGAATTGCTCATAGAGGAGCTTCTGTTGATTTAGCAATTTTTTCATTACATTTAGCTGGAATTTCTTCCATTTTAGGAGCTGTAAATTTTATTACAACAATTATTAATATACGATCATCAGGTATTACTTTTGACCGTATACCATTATTTGTGTGATCTGTAGGTATTACAGCTTTATTGTTACTATTATCACTACCAGTACTAGCTGGAGCAATTACTATATTATTAACAGATCGAAATTTTAATACTTCATTCTTTGATCCTGCAGGAGGTGGAGACCCAAT…	male	summer	M38	SRR31747135
SPH0753	sp.1	Megaselia sp. 001	Megaselia sp. 001 genotype 032	AATAAATAATATAAGATTTTGAATATTACCTCCATCATTAACTCTTTTATTAGCCAGAAGTATAGTAGAAAACGGAGCTGGAACAGGATGAACAGTTTATCCTCCTCTTTCATCAAGAATTGCTCATAGTGGAGCTTCAGTTGATTTAGCAATTTTCTCACTTCATCTAGCTGGGATTTCTTCAATTTTAGGTGCTGTAAATTTCATTACTACTATTATTAATATACGTTCGTCAGGAATCACTTTTGATCGAATACCTTTATTTGTATGATCAGTAGGAATTACTGCTTTATTACTTTTACTTTCACTTCCTGTTTTAGCAGGTGCTATTACTATACTTTTAACTGATCGAAACTTTAATACTTCTTTCTTTGATCCTGCAGGAGGAGGAGATCCTAT…	male	summer	M38	SRR31747134
SPH0754	sp.113	Megaselia limburgensis	Megaselia limburgensis genotype 001	AATAAATAATATAAGATTTTGAATATTACCTCCTTCATTAACTTTACTATTGGCAAGAAGAATAGTAGAAAACGGAGCTGGAACAGGTTGAACTGTTTACCCCCCTCTTTCTTCTAGAATTGCTCATAGAGGAGCTTCAGTTGACTTAGCAATTTTTTCCCTTCATCTTGCAGGAATTTCATCAATTTTAGGAGCAGTAAATTTCATTACTACTATTATTAATATACGTTCTTCAGGAATTACTTTTGATCGAATACCTTTATTTGTCTGATCTGTTGGTATTACAGCTTTATTATTATTATTATCTTTACCTGTTTTAGCCGGAGCCATCACAATACTTTTAACAGATCGAAACTTTAATACTTCATTTTTTGATCCTGCAGGAGGTGGAGACCCAAT…	male	summer	M38	SRR31747133
SPH0757	sp.2	Megaselia sp. 002	Megaselia sp. 002 genotype 001	AATAAATAATATAAGATTCTGAATACTCCCTCCATCTTTAACATTATTATTAGCCAGAAGTATAGTTGAAAATGGAGCTGGAACTGGATGAACTGTATACCCCCCCCTTTCTTCAAGAATTGCTCATAGAGGAGCTTCCGTTGATTTGGCTATTTTTTCATTACATCTAGCCGGAATTTCATCTATTTTAGGAGCTGTAAATTTTATTACTACAATTATTAATATACGATCTTCAGGAATTACCTTTGATCGAATACCTTTATTTGTTTGATCTGTAGGTATCACTGCTTTATTACTACTATTATCTCTTCCAGTCCTTGCAGGAGCTATTACTATATTATTAACCGATCGAAACTTTAATACATCATTTTTTGACCCTGCTGGAGGAGGAGATCCTAT…	male	summer	M38	SRR31747132
SPH0758	sp.14	Triphleba sp. 001	Triphleba sp. 001 genotype 002	AATAAATAATATAAGATTTTGAATATTACCTCCTTCCTTAACATTACTATTAGCCAGCAGTATAGTAGAAAATGGGGCTGGAACAGGATGAACAGTTTATCCTCCTTTATCAGCTAATATTGCACATAGAGGAGCTTCTGTTGATTTAGCAATTTTTTCTTTACACCTAGCAGGAATTTCTTCAATTTTAGGAGCTGTTAATTTTATTACTACAATTATTAATATACGATCATCTGGTATTACTTTTGATCGAATACCTTTATTTGTATGATCTGTAGGAATCACAGCTTTATTATTATTATTATCTTTACCTGTTTTAGCAGGAGCTATTACAATATTATTAACAGATCGAAATTTTAATACATCATTCTTTGATCCAGCAGGAGGAGGAGATCCAAT…	male	summer	M38	SRR31747131
SPH0759	sp.2	Megaselia sp. 002	Megaselia sp. 002 genotype 002	AATAAATAATATAAGATTCTGAATACTCCCTCCATCTTTAACATTATTATTAGCCAGAAGTATAGTTGAAAATGGAGCTGGAACTGGATGAACTGTATACCCTCCCCTTTCTTCAAGAATTGCTCATAGAGGAGCTTCCGTTGATTTGGCTATTTTTTCATTACATCTAGCCGGAATTTCATCTATTTTAGGAGCTGTAAATTTTATTACTACAATTATTAATATACGATCTTCAGGAATTACCTTTGATCGAATACCTTTATTTGTTTGATCTGTAGGTATCACTGCTTTATTACTACTATTATCTCTTCCAGTCCTTGCAGGAGCTATTACTATATTATTAACCGATCGAAACTTTAATACATCATTTTTTGACCCTGCTGGAGGAGGAGATCCTAT…	male	summer	M38	SRR31747130
SPH0934	sp.1	Megaselia sp. 001	Megaselia sp. 001 genotype 002	AATAAATAATATAAGATTTTGAATATTACCTCCATCATTAACTCTTTTATTAGCCAGAAGTATAGTAGAAAACGGAGCTGGAACAGGATGAACAGTTTATCCTCCTCTTTCATCAAGAATTGCTCATAGTGGAGCTTCAGTTGATTTAGCAATTTTCTCACTTCATCTAGCTGGGATTTCTTCAATTTTAGGTGCTGTAAATTTCATTACTACTATTATTAATATACGTTCATCAGGAATCACTTTTGATCGAATACCTTTATTTGTATGATCAGTAGGAATTACTGCTTTATTACTTTTACTTTCACTTCCTGTTTTAGCAGGTGCTATTACTATACTTTTAACTGATCGAAACTTTAATACTTCTTTCTTTGATCCTGCAGGAGGAGGAGATCCTAT…	female	summer	M43	SRR31747129
SPH1057	sp.38	Megaselia dubitalis	Megaselia dubitalis genotype 001	AATAAATAATATAAGATTCTGAATACTTCCTCCTTCTTTAATTTTATTATTAGCTAGTAGTATAGTTGAAAATGGAGCTGGAACTGGTTGAACTGTATATCCTCCCCTATCTTCAAATATTGCTCATAGTGGAGCTTCTGTTGATTTAGCAATTTTCTCTTTACATCTAGCAGGAATTTCTTCAATTTTAGGAGCTGTAAATTTTATTACCACAATTATTAATATACGGTCATCAGGAATTTCATTTGATCGAATACCTTTATTTGTATGATCAGTAGGAATTACTGCTTTATTACTATTATTATCTCTTCCTGTATTAGCAGGAGCTATTACAATATTATTAACAGATCGAAATTTTAATACTTCTTTTTTTGATCCTGCTGGAGGAGGAGACCCTAT…	male	spring	M28	SRR31747128
SPH1058	sp.34	Anevrina thoracica	Anevrina thoracica genotype 003	AATAAATAATATAAGTTTCTGAATATTACCCCCATCATTAACATTACTATTAGCAAGCAGTATAGTAGAAAATGGGGCTGGAACAGGTTGAACTGTTTACCCCCCACTTTCATCCAATATTGCTCATAGAGGGGCTTCTGTTGATTTAGCAATTTTTTCTTTACACTTAGCCGGTATTTCCTCAATTTTAGGAGCCGTAAATTTTATTACTACTATCATTAATATACGGACATCGGGAATTACTTTTGATCGAATACCTTTATTTGTTTGATCTGTAGGAATTACTGCTTTATTATTATTATTATCTTTACCTGTATTAGCTGGAGCTATTACTATATTATTAACTGATCGAAATTTTAATACCTCATTTTTTGATCCTGCTGGAGGAGGAGACCCAAT…	male	spring	M28	SRR31747127
SPH1059	sp.34	Anevrina thoracica	Anevrina thoracica genotype 001	AATAAATAATATAAGTTTCTGAATATTACCTCCATCATTAACTTTACTATTAGCAAGCAGTATAGTAGAAAATGGGGCTGGAACAGGTTGAACTGTTTACCCCCCACTATCATCTAATATTGCTCATAGAGGAGCTTCTGTTGATTTAGCAATTTTTTCTTTACACTTAGCCGGTATTTCCTCGATTTTAGGTGCTGTAAATTTTATTACTACTATTATTAATATACGATCATCAGGAATTACTTTTGATCGAATACCTTTATTTGTTTGATCTGTAGGAATTACTGCTTTATTATTATTATTATCTTTACCTGTATTAGCAGGAGCTATTACTATATTATTAACTGATCGAAATTTTAATACTTCATTTTTCGATCCTGCTGGAGGAGGAGATCCAAT…	male	spring	M28	SRR31747668
SPH1060	sp.34	Anevrina thoracica	Anevrina thoracica genotype 001	AATAAATAATATAAGTTTCTGAATATTACCTCCATCATTAACTTTACTATTAGCAAGCAGTATAGTAGAAAATGGGGCTGGAACAGGTTGAACTGTTTACCCCCCACTATCATCTAATATTGCTCATAGAGGAGCTTCTGTTGATTTAGCAATTTTTTCTTTACACTTAGCCGGTATTTCCTCGATTTTAGGTGCTGTAAATTTTATTACTACTATTATTAATATACGATCATCAGGAATTACTTTTGATCGAATACCTTTATTTGTTTGATCTGTAGGAATTACTGCTTTATTATTATTATTATCTTTACCTGTATTAGCAGGAGCTATTACTATATTATTAACTGATCGAAATTTTAATACTTCATTTTTCGATCCTGCTGGAGGAGGAGATCCAAT…	male	spring	M28	SRR31747666
SPH1061	sp.34	Anevrina thoracica	Anevrina thoracica genotype 001	AATAAATAATATAAGTTTCTGAATATTACCTCCATCATTAACTTTACTATTAGCAAGCAGTATAGTAGAAAATGGGGCTGGAACAGGTTGAACTGTTTACCCCCCACTATCATCTAATATTGCTCATAGAGGAGCTTCTGTTGATTTAGCAATTTTTTCTTTACACTTAGCCGGTATTTCCTCGATTTTAGGTGCTGTAAATTTTATTACTACTATTATTAATATACGATCATCAGGAATTACTTTTGATCGAATACCTTTATTTGTTTGATCTGTAGGAATTACTGCTTTATTATTATTATTATCTTTACCTGTATTAGCAGGAGCTATTACTATATTATTAACTGATCGAAATTTTAATACTTCATTTTTCGATCCTGCTGGAGGAGGAGATCCAAT…	male	spring	M28	SRR31747665
SPH1062	sp.13	Megaselia sp. 007	Megaselia sp. 007 genotype 001	AATAAATAATATAAGATTTTGAATATTACCTCCATCATTAACTCTTTTATTAGCCAGAAGTATAGTAGAAAACGGAGCTGGAACAGGATGAACAGTTTATCCTCCTCTATCATCTAGAATTGCTCATAGTGGAGCTTCAGTAGATTTAGCAATTTTTTCACTTCATTTAGCTGGAATTTCTTCAATTTTAGGTGCTGTAAACTTTATTACTACTATTATTAATATACGTTCATCAGGTATTACTTTTGACCGAATACCTTTATTTGTTTGATCAGTAGGAATTACTGCTTTATTACTTTTACTTTCATTACCTGTTTTAGCAGGAGCTATTACTATACTTTTAACTGATCGAAATTTCAATACTTCTTTCTTTGATCCTGCTGGAGGAGGAGATCCTAT…	male	spring	M28	SRR31747664
SPH1063	sp.34	Anevrina thoracica	Anevrina thoracica genotype 001	AATAAATAATATAAGTTTCTGAATATTACCTCCATCATTAACTTTACTATTAGCAAGCAGTATAGTAGAAAATGGGGCTGGAACAGGTTGAACTGTTTACCCCCCACTATCATCTAATATTGCTCATAGAGGAGCTTCTGTTGATTTAGCAATTTTTTCTTTACACTTAGCCGGTATTTCCTCGATTTTAGGTGCTGTAAATTTTATTACTACTATTATTAATATACGATCATCAGGAATTACTTTTGATCGAATACCTTTATTTGTTTGATCTGTAGGAATTACTGCTTTATTATTATTATTATCTTTACCTGTATTAGCAGGAGCTATTACTATATTATTAACTGATCGAAATTTTAATACTTCATTTTTCGATCCTGCTGGAGGAGGAGATCCAAT…	male	spring	M28	SRR31747663
SPH1064	sp.155	Phora holosericea	Phora holosericea genotype 001	AATAAATAATATAAGTTTTTGAATACTACCACCCTCTCTCTCACTACTCCTTGCTAGAAGAATGGTCGAAAATGGGGCTGGAACAGGATGAACAGTTTATCCTCCCCTCTCTTCTAATATCGCCCATAGAGGAGCATCTGTAGATTTAGCCATTTTTTCCCTTCATCTAGCAGGAATCTCATCGATTTTAGGGGCTGTAAATTTTATCACAACTATTATTAATATACGTTCTTCAGGAATTTCCCTTGATCGAATACCTTTATTTGTATGATCTGTAGGAATTACCGCCCTTTTATTACTTCTCTCACTTCCAGTATTAGCAGGAGCTATCACTATATTATTAACTGACCGAAACCTTAACACCTCATTTTTTGACCCTACAGGAGGGGGAGATCCAAT…	male	spring	M28	SRR31747662
SPH1065	sp.92	Megaselia errata	Megaselia errata genotype 001	AATAAATAATATAAGTTTTTGAATATTACCTCCTTCATTAACCCTACTTTTAGCCAGTAGTATAGTAGAAAATGGGGCTGGGACTGGATGAACAGTTTACCCTCCCCTATCTTCTAGTATTGCTCATAGTGGAGCATCTGTTGATTTAGCAATTTTTTCTCTTCATTTAGCTGGTATTTCATCTATTCTAGGAGCTGTAAATTTTATTACAACAATTATTAATATACGATCGTCTGGAATTACTTTTGATCGAATACCGTTATTCGTTTGATCAGTTGGAATTACAGCTTTATTACTTTTACTTTCTTTACCTGTATTAGCAGGAGCTATTACAATGTTATTAACAGATCGAAATTTTAATACTTCATTTTTTGATCCTGCAGGAGGAGGAGATCCAAT…	male	spring	M28	SRR31747661
SPH1066	sp.13	Megaselia sp. 007	Megaselia sp. 007 genotype 003	AATAAATAATATAAGATTTTGAATATTACCTCCATCATTAACTCTTTTATTAGCCAGAAGTATAGTAGAAAACGGAGCTGGAACAGGATGAACAGTTTATCCTCCTCTATCATCTAGAATTGCTCATAGTGGAGCTTCAGTAGATTTAGCAATTTTTTCACTTCATTTAGCTGGAATTTCTTCAATTTTAGGTGCTGTAAACTTTATTACTACTATTATTAATATACGTTCATCAGGTATTACTTTTGACCGAATACCTTTATTTGTTTGATCAGTAGGAATTACTGCTTTATTACTTTTACTTTCATTACCTGTTTTAGCAGGAGCTATTACTATACTTTTAACTGATCGAAATTTTAATACTTCTTTCTTTGATCCTGCTGGAGGAGGAGATCCTAT…	male	spring	M28	SRR31747660
SPH1067	sp.13	Megaselia sp. 007	Megaselia sp. 007 genotype 001	AATAAATAATATAAGATTTTGAATATTACCTCCATCATTAACTCTTTTATTAGCCAGAAGTATAGTAGAAAACGGAGCTGGAACAGGATGAACAGTTTATCCTCCTCTATCATCTAGAATTGCTCATAGTGGAGCTTCAGTAGATTTAGCAATTTTTTCACTTCATTTAGCTGGAATTTCTTCAATTTTAGGTGCTGTAAACTTTATTACTACTATTATTAATATACGTTCATCAGGTATTACTTTTGACCGAATACCTTTATTTGTTTGATCAGTAGGAATTACTGCTTTATTACTTTTACTTTCATTACCTGTTTTAGCAGGAGCTATTACTATACTTTTAACTGATCGAAATTTCAATACTTCTTTCTTTGATCCTGCTGGAGGAGGAGATCCTAT…	male	spring	M28	SRR31747659
SPH1068	sp.13	Megaselia sp. 007	Megaselia sp. 007 genotype 001	AATAAATAATATAAGATTTTGAATATTACCTCCATCATTAACTCTTTTATTAGCCAGAAGTATAGTAGAAAACGGAGCTGGAACAGGATGAACAGTTTATCCTCCTCTATCATCTAGAATTGCTCATAGTGGAGCTTCAGTAGATTTAGCAATTTTTTCACTTCATTTAGCTGGAATTTCTTCAATTTTAGGTGCTGTAAACTTTATTACTACTATTATTAATATACGTTCATCAGGTATTACTTTTGACCGAATACCTTTATTTGTTTGATCAGTAGGAATTACTGCTTTATTACTTTTACTTTCATTACCTGTTTTAGCAGGAGCTATTACTATACTTTTAACTGATCGAAATTTCAATACTTCTTTCTTTGATCCTGCTGGAGGAGGAGATCCTAT…	male	spring	M28	SRR31747658
SPH1069	sp.47	Megaselia latifemorata	Megaselia latifemorata genotype 001	AATAAATAATATAAGTTTTTGAATATTACCTCCTTCTTTAACTTTACTATTAGCCAGTAGTATAGTAGAAAATGGAGCTGGGACAGGATGAACAGTTTATCCTCCTCTATCCTCTAGAATTGCTCATAGTGGGGCATCAGTTGATTTAGCAATTTTTTCTCTTCATTTAGCTGGTATTTCTTCTATTTTAGGAGCTGTAAATTTTATTACAACAATTATTAATATACGATCATCAGGTATTACTTTTGATCGAATACCTTTATTTGTTTGATCAGTAGGTATTACAGCTTTATTACTTTTACTTTCTCTTCCAGTTTTAGCTGGTGCTATTACAATATTATTAACAGATCGAAATTTTAATACATCATTTTTTGATCCTGCAGGAGGAGGAGACCCAAT…	male	spring	M28	SRR31747657
SPH1070	sp.13	Megaselia sp. 007	Megaselia sp. 007 genotype 001	AATAAATAATATAAGATTTTGAATATTACCTCCATCATTAACTCTTTTATTAGCCAGAAGTATAGTAGAAAACGGAGCTGGAACAGGATGAACAGTTTATCCTCCTCTATCATCTAGAATTGCTCATAGTGGAGCTTCAGTAGATTTAGCAATTTTTTCACTTCATTTAGCTGGAATTTCTTCAATTTTAGGTGCTGTAAACTTTATTACTACTATTATTAATATACGTTCATCAGGTATTACTTTTGACCGAATACCTTTATTTGTTTGATCAGTAGGAATTACTGCTTTATTACTTTTACTTTCATTACCTGTTTTAGCAGGAGCTATTACTATACTTTTAACTGATCGAAATTTCAATACTTCTTTCTTTGATCCTGCTGGAGGAGGAGATCCTAT…	male	spring	M28	SRR31747655
SPH1071	sp.13	Megaselia sp. 007	Megaselia sp. 007 genotype 001	AATAAATAATATAAGATTTTGAATATTACCTCCATCATTAACTCTTTTATTAGCCAGAAGTATAGTAGAAAACGGAGCTGGAACAGGATGAACAGTTTATCCTCCTCTATCATCTAGAATTGCTCATAGTGGAGCTTCAGTAGATTTAGCAATTTTTTCACTTCATTTAGCTGGAATTTCTTCAATTTTAGGTGCTGTAAACTTTATTACTACTATTATTAATATACGTTCATCAGGTATTACTTTTGACCGAATACCTTTATTTGTTTGATCAGTAGGAATTACTGCTTTATTACTTTTACTTTCATTACCTGTTTTAGCAGGAGCTATTACTATACTTTTAACTGATCGAAATTTCAATACTTCTTTCTTTGATCCTGCTGGAGGAGGAGATCCTAT…	male	spring	M28	SRR31747654
SPH1072	sp.13	Megaselia sp. 007	Megaselia sp. 007 genotype 001	AATAAATAATATAAGATTTTGAATATTACCTCCATCATTAACTCTTTTATTAGCCAGAAGTATAGTAGAAAACGGAGCTGGAACAGGATGAACAGTTTATCCTCCTCTATCATCTAGAATTGCTCATAGTGGAGCTTCAGTAGATTTAGCAATTTTTTCACTTCATTTAGCTGGAATTTCTTCAATTTTAGGTGCTGTAAACTTTATTACTACTATTATTAATATACGTTCATCAGGTATTACTTTTGACCGAATACCTTTATTTGTTTGATCAGTAGGAATTACTGCTTTATTACTTTTACTTTCATTACCTGTTTTAGCAGGAGCTATTACTATACTTTTAACTGATCGAAATTTCAATACTTCTTTCTTTGATCCTGCTGGAGGAGGAGATCCTAT…	male	spring	M28	SRR31747653
SPH1073	sp.13	Megaselia sp. 007	Megaselia sp. 007 genotype 001	AATAAATAATATAAGATTTTGAATATTACCTCCATCATTAACTCTTTTATTAGCCAGAAGTATAGTAGAAAACGGAGCTGGAACAGGATGAACAGTTTATCCTCCTCTATCATCTAGAATTGCTCATAGTGGAGCTTCAGTAGATTTAGCAATTTTTTCACTTCATTTAGCTGGAATTTCTTCAATTTTAGGTGCTGTAAACTTTATTACTACTATTATTAATATACGTTCATCAGGTATTACTTTTGACCGAATACCTTTATTTGTTTGATCAGTAGGAATTACTGCTTTATTACTTTTACTTTCATTACCTGTTTTAGCAGGAGCTATTACTATACTTTTAACTGATCGAAATTTCAATACTTCTTTCTTTGATCCTGCTGGAGGAGGAGATCCTAT…	male	spring	M28	SRR31747652
SPH1074	sp.13	Megaselia sp. 007	Megaselia sp. 007 genotype 001	AATAAATAATATAAGATTTTGAATATTACCTCCATCATTAACTCTTTTATTAGCCAGAAGTATAGTAGAAAACGGAGCTGGAACAGGATGAACAGTTTATCCTCCTCTATCATCTAGAATTGCTCATAGTGGAGCTTCAGTAGATTTAGCAATTTTTTCACTTCATTTAGCTGGAATTTCTTCAATTTTAGGTGCTGTAAACTTTATTACTACTATTATTAATATACGTTCATCAGGTATTACTTTTGACCGAATACCTTTATTTGTTTGATCAGTAGGAATTACTGCTTTATTACTTTTACTTTCATTACCTGTTTTAGCAGGAGCTATTACTATACTTTTAACTGATCGAAATTTCAATACTTCTTTCTTTGATCCTGCTGGAGGAGGAGATCCTAT…	male	spring	M28	SRR31747651
SPH1076	sp.13	Megaselia sp. 007	Megaselia sp. 007 genotype 001	AATAAATAATATAAGATTTTGAATATTACCTCCATCATTAACTCTTTTATTAGCCAGAAGTATAGTAGAAAACGGAGCTGGAACAGGATGAACAGTTTATCCTCCTCTATCATCTAGAATTGCTCATAGTGGAGCTTCAGTAGATTTAGCAATTTTTTCACTTCATTTAGCTGGAATTTCTTCAATTTTAGGTGCTGTAAACTTTATTACTACTATTATTAATATACGTTCATCAGGTATTACTTTTGACCGAATACCTTTATTTGTTTGATCAGTAGGAATTACTGCTTTATTACTTTTACTTTCATTACCTGTTTTAGCAGGAGCTATTACTATACTTTTAACTGATCGAAATTTCAATACTTCTTTCTTTGATCCTGCTGGAGGAGGAGATCCTAT…	male	spring	M28	SRR31747650
SPH1077	sp.47	Megaselia latifemorata	Megaselia latifemorata genotype 003	AATAAATAATATAAGTTTTTGAATATTACCTCCTTCTTTAACTTTACTATTAGCCAGTAGTATAGTAGAAAATGGAGCTGGGACAGGATGAACAGTTTATCCTCCTCTATCCTCTAGAATTGCTCATAGTGGGGCATCAGTTGATTTAGCAATTTTTTCTCTTCATTTAGCTGGTATTTCTTCTATTTTAGGAGCTGTAAATTTTATTACAACAATTATTAATATACGATCATCAGGTATTACTTTTGATCGAATACCTTTATTTGTTTGATCAGTAGGTATTACAGCTTTATTACTTTTACTTTCTCTTCCAGTTTTAGCTGGTGCTATTACAATATTATTAACAGATCGAAATTTTAATACATCATTTTTTGATCCTGCAGGAGGAGGAGACCCAAT…	male	spring	M28	SRR31747649
SPH1078	sp.24	Megaselia sp. 010	Megaselia sp. 010 genotype 001	AATAAATAATATAAGATTTTGAATATTACCTCCATCATTAACTCTTTTATTAGCTAGAAGTATAGTAGAAAACGGAGCTGGAACAGGATGAACAGTTTACCCTCCTCTTTCATCTAGAATCGCTCATAGTGGAGCTTCAGTAGATTTAGCAATTTTTTCACTTCATTTAGCTGGAATTTCTTCAATTTTAGGAGCTGTAAATTTTATTACTACTATCATTAATATGCGATCATCAGGAATTACTTTTGATCGAATACCTTTATTTGTATGATCAGTAGGAATTACTGCTCTATTACTTTTACTTTCACTTCCTGTTTTAGCTGGTGCTATCACAATATTATTAACTGATCGAAATTTTAATACTTCTTTCTTTGATCCAGCTGGTGGAGGAGATCCAAT…	male	spring	M28	SRR31747648
SPH1079	sp.47	Megaselia latifemorata	Megaselia latifemorata genotype 001	AATAAATAATATAAGTTTTTGAATATTACCTCCTTCTTTAACTTTACTATTAGCCAGTAGTATAGTAGAAAATGGAGCTGGGACAGGATGAACAGTTTATCCTCCTCTATCCTCTAGAATTGCTCATAGTGGGGCATCAGTTGATTTAGCAATTTTTTCTCTTCATTTAGCTGGTATTTCTTCTATTTTAGGAGCTGTAAATTTTATTACAACAATTATTAATATACGATCATCAGGTATTACTTTTGATCGAATACCTTTATTTGTTTGATCAGTAGGTATTACAGCTTTATTACTTTTACTTTCTCTTCCAGTTTTAGCTGGTGCTATTACAATATTATTAACAGATCGAAATTTTAATACATCATTTTTTGATCCTGCAGGAGGAGGAGACCCAAT…	male	spring	M28	SRR31747647
SPH1080	sp.62	Megaselia sp. 033	Megaselia sp. 033 genotype 001	TATAAATAATATAAGATTCTGAATGTTACCTCCTTCTTTAACACTTTTATTAGCCAGTAGTATAGTGGAAAATGGAGCTGGAACAGGATGAACCGTTTACCCTCCCCTTTCTTCTAATATTGCACATAGAGGTGCATCAGTAGATTTAGCAATTTTTTCTCTTCATTTAGCAGGAATTTCTTCAATTTTAGGAGCTGTAAATTTTATTACAACAATTATTAATATACGATCAACAGGTATTTCTTTTGACCGTATACCTTTATTTGTTTGATCAGTAGGAATTACTGCTCTTCTTTTATTATTATCTCTTCCAGTTTTAGCAGGAGCTATTACTATACTTTTAACAGATCGAAATTTTAATACCTCTTTTTTTGACCCTGCTGGTGGTGGAGATCCTAT…	male	spring	M28	SRR31747646
SPH1081	sp.28	Megaselia sp. 014	Megaselia sp. 014 genotype 001	AATAAATAATATAAGATTTTGAATATTACCTCCTTCTCTTACATTATTATTAGCCAGTAGCATAGTAGAAAATGGAGCTGGAACTGGATGAACAGTTTACCCTCCACTTTCTTCAAGAATTGCTCACAGTGGAGCTTCAGTTGATTTAGCTATTTTCTCTTTACATTTAGCTGGTATTTCATCAATTTTAGGTGCTGTAAATTTTATTACAACAATCATTAATATACGATCTTCAGGAATTACTTTTGATCGAATACCTTTATTTGTTTGATCTGTAGGTATTACAGCTCTTCTTTTATTATTATCTTTACCTGTACTAGCAGGTGCAATTACTATATTATTAACAGATCGAAATTTTAATACTTCTTTCTTTGATCCTGCTGGAGGTGGAGACCCAAT…	male	spring	M28	SRR31746941
SPH1082	sp.156	Megaselia drakei	Megaselia drakei genotype 001	AATAAATAACATAAGATTTTGAATACTTCCTCCTTCTCTTACACTTTTATTAGCCAGAAGTATAGTAGAAAATGGAGCTGGAACAGGATGAACTGTTTATCCTCCTCTTTCTTCAAGAATTGCTCATAGAGGAGCTTCTGTCGATTTAGCTATTTTCTCTCTTCATCTTGCAGGAATTTCAAGAATTTTAGGAGCTGTAAATTTCATTACTACTATTATTAATATACGATCTTCAGGAATTACATTCGATCGAATACCTTTATTTGTTTGATCAGTAGGAATTACTGCCCTTCTATTATTACTCTCTCTTCCTGTTTTAGCCGGAGCTATCACAATACTTTTAACTGACCGAAATTTTAATACTTCTTTTTTTGACCCTGCAGGTGGGGGAGACCCTAT…	male	spring	M28	SRR31746940
SPH1083	sp.89	Megaselia sp. 050	Megaselia sp. 050 genotype 002	AATAAATAATATAAGATTTTGAATATTACCTCCCTCATTAACCTTATTATTAGCAAGAAGTATAACAGAAAATGGGGCAGGAACTGGTTGAACTGTTTATCCTCCCCTTTCTTCAACAATTGCCCATAGAGGGGCATCTGTAGATTTAGCAATTTTTTCACTTCATTTAGCTGGTATTTCATCTATTTTAGGGGCCGTAAATTTCATTACTACTATTATTAATATGCGATCATCAGGAATTACTTTTGATCGAATACCTTTATTTGTTTGATCAGTCGGAATCACTGCTATTTTGCTATTACTATCTTTACCTGTACTAGCTGGAGCAATTACGATATTATTAACAGACCGAAATTTTAATACATCATTCTTTGACCCTGCAGGAGGGGGAGACCCAAT…	male	spring	M28	SRR31746939
SPH1086	sp.56	Megaselia sheppardi	Megaselia sheppardi genotype 001	AATAAATAATATAAGATTTTGAATATTACCCCCTTCTTTAACTCTTTTATTAGCCAGAAGTATAGTAGAAAATGGAGCTGGAACAGGTTGAACCGTTTATCCTCCACTATCTTCAAGAATTGCTCATAGAGGAGCTTCTGTTGATTTAGCAATTTTTTCTCTTCATTTAGCAGGAATTTCTTCAATTTTAGGTGCAGTAAATTTTATTACAACAATCATTAATATACGATCATCAGGAATTACTTTTGACCGAATACCTTTATTCGTATGATCTGTTGGAATTACTGCTCTTTTATTATTATTATCTCTTCCTGTTTTAGCTGGAGCTATTACAATACTTTTAACTGATCGAAATTTTAATACATCTTTCTTTGACCCTGCTGGAGGAGGTGACCCAAT…	male	spring	M28	SRR31746938
SPH1087	sp.157	Megaselia lutea	Megaselia lutea genotype 001	AATAAATAATATAAGATTTTGAATATTACCCCCTTCTTTAACTCTCTTATTAGCCAGAAGTATAGTAGAAAATGGAGCTGGAACTGGTTGAACGGTTTACCCTCCATTATCTTCAAGAATTGCTCATAGAGGAGCTTCTGTTGATTTAGCAATTTTTTCTCTTCATTTAGCAGGAATTTCATCAATTTTAGGTGCAGTAAACTTTATTACAACAATTATTAATATACGATCATCAGGAATTACTTTTGATCGAATACCTTTATTTGTATGATCTGTTGGAATTACTGCTCTATTATTATTACTATCATTACCTGTTTTAGCAGGAGCTATTACAATACTTTTAACCGATCGAAATTTTAATACTTCTTTCTTTGACCCTGCTGGAGGAGGAGATCCTAT…	male	spring	M28	SRR31746937
SPH1088	sp.105	Megaselia pusilla	Megaselia pusilla genotype 001	AATAAATAATATAAGTTTTTGAATACTACCCCCCTCGCTTACCCTTTTATTAGCCAGAAGAATAGTAGAAAACGGAGCAGGGACAGGCTGGACTGTTTACCCTCCTTTATCCTCTAGAATTGCCCATAGAGGGGCTTCTGTTGATTTAGCTATTTTTTCGCTTCATTTAGCAGGAATTTCAAGAATTCTAGGAGCTGTAAATTTTATTACCACTATTATTAATATACGATCTTCTGGTATTACCTTTGACCGAATACCTTTATTTGTTTGATCTGTTGGAATTACTGCTCTTCTTTTACTTTTATCATTACCTGTATTAGCCGGAGCTATTACAATACTTTTAACAGACCGAAATTTTAATACCTCTTTTTTTGACCCAGCGGGAGGTGGAGATCCAAT…	male	spring	M28	SRR31746936
SPH1089	sp.12	Megaselia pulicaria complex sp. 003	Megaselia pulicaria complex sp. 003 genotype 003	AATAAACAATATAAGTTTTTGAATATTACCTCCTTCTTTAACTCTATTATTAGCCAGAAGAATAGTAGAAAACGGAGCTGGAACTGGATGAACAGTATACCCTCCACTTTCTTCTAGAATTGCTCATAGAGGAGCTTCTGTAGATTTAGCAATTTTCTCCCTTCATTTAGCAGGAATTTCTTCAATTTTAGGTGCAGTTAATTTTATTACAACAATTATTAATATACGATCTTCTGGAATTACCTTTGATCGAATACCCTTATTTGTATGATCAGTAGGAATTACTGCCCTTCTATTACTATTATCTTTACCTGTATTAGCTGGAGCTATTACAATATTATTAACAGATCGAAATTTTAATACATCTTTTTTTGATCCAGCAGGTGGGGGAGATCCAAT…	male	spring	M28	SRR31746935
SPH1091	sp.12	Megaselia pulicaria complex sp. 003	Megaselia pulicaria complex sp. 003 genotype 001	AATAAACAATATAAGTTTTTGAATATTACCTCCTTCTTTAACTCTATTATTAGCCAGAAGAATAGTAGAAAACGGAGCTGGAACTGGATGAACAGTATACCCTCCACTTTCTTCTAGAATTGCTCATAGAGGAGCTTCTGTAGATTTAGCAATTTTCTCCCTTCATTTAGCAGGAATTTCTTCAATTTTAGGTGCAGTTAATTTTATTACAACAATTATTAATATACGATCTTCTGGAATTACCTTTGATCGAATACCCTTATTTGTATGATCAGTAGGAATTACTGCCCTTCTATTACTATTATCTTTACCTGTATTAGCTGGAGCTATTACAATATTATTAACAGATCGAAATTTTAATACATCTTTTTTTGATCCAGCAGGTGGAGGAGATCCAAT…	male	spring	M28	SRR31746934
SPH1092	sp.158	Megaselia subnitida	Megaselia subnitida genotype 001	AATAAATAATATAAGATTTTGAATATTACCTCCTTCTTTAACTCTTTTATTAGCAAGAAGTCTAGTAGAAAACGGAGCTGGAACTGGATGAACTGTTTACCCTCCTTTATCTTCAAGAATTGCTCATAGAGGAGCTTCTGTTGATTTAGCAATTTTTTCACTTCATTTAGCAGGAATTTCTTCAATTTTAGGAGCTGTAAATTTTATTACTACAATTATTAACATACGATCTTCAGGAATTACATTTGATCGAATACCTTTATTTGTTTGATCAGTAGGAATTACTGCTCTTTTACTTTTATTATCCCTTCCTGTTTTAGCAGGTGCTATTACAATACTATTAACAGATCGAAATTTTAATACATCATTTTTTGATCCTGCAGGAGGAGGAGATCCTAT…	male	spring	M28	SRR31746933
SPH1093	sp.17	Megaselia sp. 008	Megaselia sp. 008 genotype 007	AATAAATAATATAAGTTTTTGAATATTACCTCCTTCTTTAACTCTTTTGTTAGCAAGAAGTATAGTAGAAAATGGAGCAGGTACTGGATGAACAGTTTATCCTCCTCTTTCTTCTAGAATTGCTCATAGTGGAGCTTCAGTTGATTTAGCAATTTTCTCTTTACATTTAGCTGGAATTTCTTCAATTTTAGGAGCTGTAAATTTTATTACTACAATTATTAATATACGATCTTCAGGAATTACTTTTGATCGAATACCTTTATTTGTTTGATCAGTAGGAATTACTGCTATTTTATTACTTTTATCTTTACCTGTATTAGCAGGAGCTATTACTATACTTTTAACTGATCGAAATTTTAATACTTCATTCTTTGATCCTGCAGGAGGAGGAGACCCAAT…	male	spring	M28	SRR31746932
SPH1094	sp.9	Megaselia pumila	Megaselia pumila genotype 003	TATAAATAATATAAGATTTTGAATATTACCCCCATCATTAACTTTATTATTAGCCAGAAGTATAGTAGAAAACGGAGCTGGGACAGGTTGAACAGTTTACCCTCCTCTTTCTTCTAGAATTGCTCATAGAGGAGCTTCTGTTGATTTAGCAATTTTTTCATTACATTTAGCAGGAATTTCTTCAATTTTAGGAGCTGTAAATTTTATTACAACTATTATTAATATACGATCTTCTGGTATTACTTTTGACCGAATACCTTTATTTGTTTGATCTGTAGGAATTACAGCTCTATTACTTTTATTATCTTTACCTGTTTTAGCAGGAGCTATTACTATACTTTTAACAGACCGAAACTTTAATACCTCATTCTTTGATCCTGCAGGTGGAGGAGATCCTAT…	male	spring	M28	SRR31746930
SPH1095	sp.116	Megaselia rupestris	Megaselia rupestris genotype 002	AATAAATAATATAAGTTTTTGAATATTACCTCCTTCTTTAACTCTTTTATTAGCCAGAAGTATAGTAGAAAATGGGGCTGGAACAGGATGAACTGTTTACCCTCCACTTTCCTCTAGAATTGCTCATAGTGGGGCTTCTGTAGATTTAGCAATTTTTTCTCTTCATTTAGCTGGAATTTCATCTATTTTAGGAGCAGTAAATTTTATTACAACAATTATTAATATACGATCTTCAGGAATTACTTTTGATCGAATACCTTTATTTGTTTGATCAGTTGGAATTACTGCTCTTTTATTACTTTTATCTTTACCAGTATTAGCGGGAGCTATCACAATACTATTAACAGATCGAAATTTTAACACTTCATTTTTTGATCCTGCTGGAGGAGGAGACCCTAT…	male	spring	M28	SRR31746929
SPH1096	sp.48	Megaselia aquilonia	Megaselia aquilonia genotype 001	AATAAATAATATAAGATTTTGAATATTACCTCCATCATTAACTCTTTTATTAGCCAGCAGTATAGTAGAAAACGGAGCTGGAACAGGATGAACAGTTTATCCTCCTCTATCATCAAGAATTGCTCATAGTGGAGCTTCAGTAGATTTAGCAATTTTTTCACTTCATTTAGCTGGAATTTCTTCAATTTTAGGAGCTGTAAATTTTATTACTACTATTATTAATATACGTACATCAGGAATTACTTTTGATCGAATACCTTTATTTGTATGATCAGTAGGAATTACTGCTTTATTACTTTTACTTTCACTTCCTGTTTTAGCAGGAGCTATTACTATACTTTTAACTGATCGAAATTTTAATACATCTTTCTTTGATCCTGCTGGAGGAGGAGATCCAAT…	male	spring	M28	SRR31746928
SPH1097	sp.5	Megaselia sp. 004	Megaselia sp. 004 genotype 002	AATAAATAATATAAGATTTTGAATATTACCTCCATCATTAACTCTTTTATTAGCCAGAAGTATAGTAGAAAACGGGGCTGGAACAGGATGAACAGTTTATCCACCTCTTTCATCTAGAATTGCTCATAGTGGAGCTTCAGTTGATTTAGCAATTTTTTCACTTCATTTAGCTGGAATTTCCTCAATTTTAGGAGCTGTAAACTTTATTACTACTATTATTAATATACGTTCATCAGGAATTACATTTGATCGAATACCTTTATTTGTTTGATCAGTAGGAATTACTGCTTTATTACTTTTATTATCACTTCCTGTTTTAGCAGGTGCTATTACCATACTTTTAACTGATCGAAATTTTAATACTTCTTTCTTTGATCCTGCTGGAGGAGGAGATCCAAT…	male	spring	M28	SRR31746927
SPH1098	sp.5	Megaselia sp. 004	Megaselia sp. 004 genotype 009	AATAAATAATATAAGATTTTGAATATTACCTCCATCATTAACTCTTTTATTAGCCAGAAGTATAGTAGAAAACGGAGCTGGGACAGGATGAACAGTTTATCCACCTCTTTCGTCTAGAATTGCTCATAGTGGAGCTTCAGTTGATTTAGCAATTTTTTCACTTCATTTAGCTGGAATTTCCTCAATTTTAGGAGCTGTAAACTTCATTACTACTATTATTAATATACGTTCATCAGGAATTACATTTGATCGTATACCTTTATTTGTTTGATCAGTAGGAATTACTGCTTTATTACTTTTATTATCACTTCCTGTTTTAGCAGGTGCTATTACTATACTTTTAACTGATCGAAATTTTAATACTTCTTTCTTTGATCCTGCTGGAGGAGGAGATCCTAT…	male	spring	M28	SRR31746926
SPH1100	sp.9	Megaselia pumila	Megaselia pumila genotype 002	TATAAATAATATAAGATTTTGAATATTACCTCCATCATTAACTTTATTATTAGCCAGAAGTATAGTAGAAAACGGAGCTGGGACAGGTTGAACAGTTTACCCTCCTCTTTCTTCTAGAATTGCTCATAGAGGAGCTTCTGTTGATTTAGCAATTTTTTCATTACATTTAGCAGGAATTTCTTCAATTTTAGGAGCTGTAAATTTTATTACAACTATTATTAATATACGATCTTCTGGTATTACTTTTGACCGAATACCTTTATTTGTTTGATCTGTAGGAATTACAGCTCTATTACTTTTATTATCTTTACCTGTTTTAGCAGGAGCTATTACTATACTTTTAACAGACCGAAACTTTAATACCTCATTCTTTGACCCTGCAGGTGGAGGAGATCCTAT…	male	spring	M28	SRR31746925
SPH1101	sp.48	Megaselia aquilonia	Megaselia aquilonia genotype 001	AATAAATAATATAAGATTTTGAATATTACCTCCATCATTAACTCTTTTATTAGCCAGCAGTATAGTAGAAAACGGAGCTGGAACAGGATGAACAGTTTATCCTCCTCTATCATCAAGAATTGCTCATAGTGGAGCTTCAGTAGATTTAGCAATTTTTTCACTTCATTTAGCTGGAATTTCTTCAATTTTAGGAGCTGTAAATTTTATTACTACTATTATTAATATACGTACATCAGGAATTACTTTTGATCGAATACCTTTATTTGTATGATCAGTAGGAATTACTGCTTTATTACTTTTACTTTCACTTCCTGTTTTAGCAGGAGCTATTACTATACTTTTAACTGATCGAAATTTTAATACATCTTTCTTTGATCCTGCTGGAGGAGGAGATCCAAT…	male	spring	M28	SRR31746924
SPH1102	sp.93	Megaselia euryprocta	Megaselia euryprocta genotype 002	TATAAATAATATAAGTTTTTGAATACTTCCTCCTTCTTTAACTCTGCTATTGGCTAGTAGTATAGTAGAAAATGGGGCTGGTACCGGATGAACTGTTTACCCTCCACTTTCTTCTAGAATTGCTCATAGAGGAGCTTCTGTTGATTTAGCGATTTTTTCTCTTCATTTAGCTGGAATTTCATCTATTTTAGGAGCTGTAAATTTTATCACAACTATTATTAATATACGTTCTACTGGTATTACATTTGACCGAATACCTTTATTTGTTTGATCTGTTGGTATTACTGCATTATTATTACTACTTTCTTTACCTGTTCTTGCTGGAGCAATTACTATATTATTAACAGACCGAAATTTTAATACTTCATTCTTTGATCCCGCAGGAGGAGGAGACCCTAT…	male	spring	M28	SRR31746923
SPH1103	sp.62	Megaselia sp. 033	Megaselia sp. 033 genotype 001	TATAAATAATATAAGATTCTGAATGTTACCTCCTTCTTTAACACTTTTATTAGCCAGTAGTATAGTGGAAAATGGAGCTGGAACAGGATGAACCGTTTACCCTCCCCTTTCTTCTAATATTGCACATAGAGGTGCATCAGTAGATTTAGCAATTTTTTCTCTTCATTTAGCAGGAATTTCTTCAATTTTAGGAGCTGTAAATTTTATTACAACAATTATTAATATACGATCAACAGGTATTTCTTTTGACCGTATACCTTTATTTGTTTGATCAGTAGGAATTACTGCTCTTCTTTTATTATTATCTCTTCCAGTTTTAGCAGGAGCTATTACTATACTTTTAACAGATCGAAATTTTAATACCTCTTTTTTTGACCCTGCTGGTGGTGGAGATCCTAT…	male	spring	M28	SRR31746922
SPH1104	sp.62	Megaselia sp. 033	Megaselia sp. 033 genotype 001	TATAAATAATATAAGATTCTGAATGTTACCTCCTTCTTTAACACTTTTATTAGCCAGTAGTATAGTGGAAAATGGAGCTGGAACAGGATGAACCGTTTACCCTCCCCTTTCTTCTAATATTGCACATAGAGGTGCATCAGTAGATTTAGCAATTTTTTCTCTTCATTTAGCAGGAATTTCTTCAATTTTAGGAGCTGTAAATTTTATTACAACAATTATTAATATACGATCAACAGGTATTTCTTTTGACCGTATACCTTTATTTGTTTGATCAGTAGGAATTACTGCTCTTCTTTTATTATTATCTCTTCCAGTTTTAGCAGGAGCTATTACTATACTTTTAACAGATCGAAATTTTAATACCTCTTTTTTTGACCCTGCTGGTGGTGGAGATCCTAT…	male	spring	M28	SRR31746921
SPH1105	sp.24	Megaselia sp. 010	Megaselia sp. 010 genotype 001	AATAAATAATATAAGATTTTGAATATTACCTCCATCATTAACTCTTTTATTAGCTAGAAGTATAGTAGAAAACGGAGCTGGAACAGGATGAACAGTTTACCCTCCTCTTTCATCTAGAATCGCTCATAGTGGAGCTTCAGTAGATTTAGCAATTTTTTCACTTCATTTAGCTGGAATTTCTTCAATTTTAGGAGCTGTAAATTTTATTACTACTATCATTAATATGCGATCATCAGGAATTACTTTTGATCGAATACCTTTATTTGTATGATCAGTAGGAATTACTGCTCTATTACTTTTACTTTCACTTCCTGTTTTAGCTGGTGCTATCACAATATTATTAACTGATCGAAATTTTAATACTTCTTTCTTTGATCCAGCTGGTGGAGGAGATCCAAT…	male	spring	M28	SRR31746919
SPH1106	sp.47	Megaselia latifemorata	Megaselia latifemorata genotype 003	AATAAATAATATAAGTTTTTGAATATTACCTCCTTCTTTAACTTTACTATTAGCCAGTAGTATAGTAGAAAATGGAGCTGGGACAGGATGAACAGTTTATCCTCCTCTATCCTCTAGAATTGCTCATAGTGGGGCATCAGTTGATTTAGCAATTTTTTCTCTTCATTTAGCTGGTATTTCTTCTATTTTAGGAGCTGTAAATTTTATTACAACAATTATTAATATACGATCATCAGGTATTACTTTTGATCGAATACCTTTATTTGTTTGATCAGTAGGTATTACAGCTTTATTACTTTTACTTTCTCTTCCAGTTTTAGCTGGTGCTATTACAATATTATTAACAGATCGAAATTTTAATACATCATTTTTTGATCCTGCAGGAGGAGGAGACCCAAT…	male	spring	M28	SRR31746918
SPH1107	sp.24	Megaselia sp. 010	Megaselia sp. 010 genotype 001	AATAAATAATATAAGATTTTGAATATTACCTCCATCATTAACTCTTTTATTAGCTAGAAGTATAGTAGAAAACGGAGCTGGAACAGGATGAACAGTTTACCCTCCTCTTTCATCTAGAATCGCTCATAGTGGAGCTTCAGTAGATTTAGCAATTTTTTCACTTCATTTAGCTGGAATTTCTTCAATTTTAGGAGCTGTAAATTTTATTACTACTATCATTAATATGCGATCATCAGGAATTACTTTTGATCGAATACCTTTATTTGTATGATCAGTAGGAATTACTGCTCTATTACTTTTACTTTCACTTCCTGTTTTAGCTGGTGCTATCACAATATTATTAACTGATCGAAATTTTAATACTTCTTTCTTTGATCCAGCTGGTGGAGGAGATCCAAT…	male	spring	M28	SRR31747126
SPH1108	sp.47	Megaselia latifemorata	Megaselia latifemorata genotype 004	AATAAATAATATAAGTTTTTGAATATTACCTCCTTCTTTAACTTTACTATTAGCCAGTAGTATAGTAGAAAATGGAGCTGGGACAGGATGAACAGTTTATCCTCCCCTATCCTCTAGAATTGCTCATAGTGGGGCATCAGTTGATTTAGCAATTTTTTCTCTTCATTTAGCTGGTATTTCTTCTATTTTAGGAGCTGTAAATTTTATTACAACAATTATTAATATACGATCATCAGGTATTACTTTTGATCGAATACCTTTATTTGTTTGATCAGTAGGTATTACAGCTTTATTACTTTTACTTTCTCTTCCAGTTTTAGCTGGTGCTATTACAATATTATTAACAGATCGAAATTTTAATACATCATTTTTTGATCCTGCAGGAGGAGGAGACCCAAT…	male	spring	M28	SRR31747125
SPH1109	sp.47	Megaselia latifemorata	Megaselia latifemorata genotype 001	AATAAATAATATAAGTTTTTGAATATTACCTCCTTCTTTAACTTTACTATTAGCCAGTAGTATAGTAGAAAATGGAGCTGGGACAGGATGAACAGTTTATCCTCCTCTATCCTCTAGAATTGCTCATAGTGGGGCATCAGTTGATTTAGCAATTTTTTCTCTTCATTTAGCTGGTATTTCTTCTATTTTAGGAGCTGTAAATTTTATTACAACAATTATTAATATACGATCATCAGGTATTACTTTTGATCGAATACCTTTATTTGTTTGATCAGTAGGTATTACAGCTTTATTACTTTTACTTTCTCTTCCAGTTTTAGCTGGTGCTATTACAATATTATTAACAGATCGAAATTTTAATACATCATTTTTTGATCCTGCAGGAGGAGGAGACCCAAT…	male	spring	M28	SRR31747124
SPH1110	sp.5	Megaselia sp. 004	Megaselia sp. 004 genotype 002	AATAAATAATATAAGATTTTGAATATTACCTCCATCATTAACTCTTTTATTAGCCAGAAGTATAGTAGAAAACGGGGCTGGAACAGGATGAACAGTTTATCCACCTCTTTCATCTAGAATTGCTCATAGTGGAGCTTCAGTTGATTTAGCAATTTTTTCACTTCATTTAGCTGGAATTTCCTCAATTTTAGGAGCTGTAAACTTTATTACTACTATTATTAATATACGTTCATCAGGAATTACATTTGATCGAATACCTTTATTTGTTTGATCAGTAGGAATTACTGCTTTATTACTTTTATTATCACTTCCTGTTTTAGCAGGTGCTATTACCATACTTTTAACTGATCGAAATTTTAATACTTCTTTCTTTGATCCTGCTGGAGGAGGAGATCCAAT…	male	spring	M28	SRR31747123
SPH1111	sp.117	Megaselia sp. 065	Megaselia sp. 065 genotype 001	AATAAATAATATAAGATTTTGAATATTACCTCCTTCATTAACCCTTTTATTAGCCAGAAGTATAGTAGAAAACGGAGCTGGAACAGGATGAACAGTTTACCCTCCTCTTTCATCTAGAATTGCCCATAGTGGAGCTTCAGTAGATTTAGCAATTTTTTCACTTCATTTAGCTGGAATCTCTTCAATTTTAGGTGCAGTAAATTTTATTACTACTATTATTAATATACGTACATCAGGAATTACTTTTGACCGAATACCTTTATTTGTTTGATCAGTAGGTATTACTGCTTTATTACTCTTACTTTCACTACCTGTTTTAGCAGGTGCTATTACTATACTTTTAACTGATCGAAATTTTAATACTTCTTTCTTTGATCCTGCCGGAGGAGGAGATCCTAT…	male	spring	M28	SRR31747122
SPH1112	sp.13	Megaselia sp. 007	Megaselia sp. 007 genotype 001	AATAAATAATATAAGATTTTGAATATTACCTCCATCATTAACTCTTTTATTAGCCAGAAGTATAGTAGAAAACGGAGCTGGAACAGGATGAACAGTTTATCCTCCTCTATCATCTAGAATTGCTCATAGTGGAGCTTCAGTAGATTTAGCAATTTTTTCACTTCATTTAGCTGGAATTTCTTCAATTTTAGGTGCTGTAAACTTTATTACTACTATTATTAATATACGTTCATCAGGTATTACTTTTGACCGAATACCTTTATTTGTTTGATCAGTAGGAATTACTGCTTTATTACTTTTACTTTCATTACCTGTTTTAGCAGGAGCTATTACTATACTTTTAACTGATCGAAATTTCAATACTTCTTTCTTTGATCCTGCTGGAGGAGGAGATCCTAT…	male	spring	M28	SRR31747121
SPH1113	sp.5	Megaselia sp. 004	Megaselia sp. 004 genotype 003	AATAAATAATATAAGATTTTGAATATTACCTCCATCATTAACTCTTTTATTAGCCAGAAGTATAGTAGAAAACGGAGCTGGAACAGGATGAACAGTTTATCCACCTCTTTCATCTAGAATTGCTCATAGTGGAGCTTCAGTTGATTTAGCAATTTTTTCACTTCATTTAGCTGGAATTTCCTCAATTTTAGGAGCTGTAAATTTCATTACTACTATTATTAATATACGTTCATCAGGAATTACATTTGATCGTATACCTTTATTTGTTTGATCAGTAGGAATTACTGCTTTATTACTTTTATTATCACTTCCTGTTTTAGCAGGTGCTATTACTATACTTTTAACTGATCGAAATTTTAATACTTCTTTCTTTGATCCTGCTGGAGGAGGAGATCCTAT…	male	spring	M28	SRR31747120
SPH1114	sp.27	Megaselia sp. 013	Megaselia sp. 013 genotype 001	AATAAATAATATAAGTTTTTGAATACTACCTCCTTCTTTAACACTTTTATTAGCCAGAAGTATAGTAGAAAATGGAGCTGGAACAGGATGAACAGTTTACCCTCCACTTTCTTCTAGAATTGCTCATAGTGGAGCCTCTGTTGATTTAGCAATTTTTTCTCTTCATTTAGCTGGAATTTCATCTATTTTAGGAGCTGTAAATTTTATTACAACAATTATTAATATACGTTCTTCAGGAATTACTTTTGATCGAATACCTCTATTTGTTTGATCAGTTGGAATTACTGCTCTTTTATTACTTCTTTCTCTTCCAGTTTTAGCTGGAGCTATTACAATATTACTAACAGACCGAAATTTTAATACTTCATTCTTTGACCCAGCTGGAGGAGGAGATCCTAT…	male	spring	M28	SRR31747119
SPH1115	sp.116	Megaselia rupestris	Megaselia rupestris genotype 001	AATAAATAATATAAGTTTTTGAATATTACCTCCTTCTTTAACTCTTTTATTAGCCAGAAGTATAGTAGAAAATGGGGCTGGAACAGGGTGAACTGTTTACCCCCCACTTTCCTCTAGAATTGCTCATAGTGGGGCTTCTGTAGATTTAGCAATTTTTTCTCTTCATTTAGCTGGAATTTCATCTATTTTAGGAGCTGTAAATTTTATTACAACAATTATTAATATACGATCTTCAGGAATTACTTTTGATCGAATACCTTTATTTGTTTGATCAGTTGGAATTACTGCTCTTTTATTACTTTTATCTTTACCAGTATTAGCGGGAGCTATCACAATACTATTAACAGATCGAAATTTTAACACTTCATTTTTTGATCCTGCTGGAGGAGGAGACCCTAT…	male	spring	M28	SRR31747117
SPH1116	sp.63	Megaselia atrosericeae	Megaselia atrosericeae genotype 002	TATAAATAATATAAGTTTTTGATTATTACCTCCTTCTTTAACTCTTTTGTTGGCTAGTAGTATAGTAGAAAATGGAGCTGGTACTGGGTGAACTGTTTACCCTCCACTTTCCTCTAGAATTGCTCATAGAGGAGCTTCTGTTGATTTAGCAATTTTTTCTCTTCATTTAGCTGGAATTTCTTCTATTTTAGGGGCTGTAAATTTTATCACAACTATTATTAATATACGTTCTACAGGTATTTCATTTGATCGAATACCCTTATTTGTTTGATCTGTTGGTATTACTGCACTATTATTACTACTTTCTTTACCTGTTCTTGCTGGAGCAATTACTATATTACTAACAGACCGAAATTTTAATACTTCTTTCTTTGACCCTGCTGGGGGAGGAGACCTTAT…	male	spring	M28	SRR31747116
SPH1117	sp.89	Megaselia sp. 050	Megaselia sp. 050 genotype 001	AATAAATAATATAAGATTTTGAATATTACCTCCCTCATTAACCTTATTATTAGCAAGAAGTATAACAGAAAATGGGGCAGGAACTGGTTGAACTGTTTATCCCCCCCTTTCTTCAACAATTGCCCATAGAGGAGCATCTGTAGATTTAGCAATTTTTTCACTTCATTTAGCTGGTATTTCATCTATTTTAGGGGCCGTAAATTTCATTACTACTATTATTAATATGCGATCATCAGGAATTACTTTTGATCGAATACCTTTATTTGTTTGATCAGTCGGAATCACTGCTATTTTGCTATTACTATCTTTACCTGTACTAGCTGGAGCAATTACGATATTATTAACAGACCGAAATTTTAATACATCATTCTTTGACCCTGCAGGAGGGGGAGACCCAAT…	male	spring	M28	SRR31747115
SPH1118	sp.7	Megaselia pulicaria complex sp. 001	Megaselia pulicaria complex sp. 001 genotype 001	AATAAATAATATAAGTTTTTGAATATTACCTCCTTCTTTAACTCTTTTATTAGCCAGAAGTATAGTAGAAAATGGAGCAGGTACTGGATGAACAGTTTATCCTCCACTTTCTTCTAGAATTGCTCATAGAGGGGCTTCAGTTGATTTAGCAATTTTCTCTTTACACTTAGCTGGGATTTCTTCAATTTTAGGTGCTGTAAATTTTATTACTACAATTATTAACATACGATCTTCAGGAATTACTTTTGATCGAATACCTTTATTTGTTTGATCAGTAGGAATTACTGCTCTTTTATTACTTTTATCTTTACCTGTATTAGCAGGAGCTATTACTATACTTTTAACTGATCGAAATTTTAATACCTCATTTTTTGATCCTGCAGGAGGAGGTGACCCAAT…	male	spring	M28	SRR31747114
SPH1121	sp.9	Megaselia pumila	Megaselia pumila genotype 002	TATAAATAATATAAGATTTTGAATATTACCTCCATCATTAACTTTATTATTAGCCAGAAGTATAGTAGAAAACGGAGCTGGGACAGGTTGAACAGTTTACCCTCCTCTTTCTTCTAGAATTGCTCATAGAGGAGCTTCTGTTGATTTAGCAATTTTTTCATTACATTTAGCAGGAATTTCTTCAATTTTAGGAGCTGTAAATTTTATTACAACTATTATTAATATACGATCTTCTGGTATTACTTTTGACCGAATACCTTTATTTGTTTGATCTGTAGGAATTACAGCTCTATTACTTTTATTATCTTTACCTGTTTTAGCAGGAGCTATTACTATACTTTTAACAGACCGAAACTTTAATACCTCATTCTTTGACCCTGCAGGTGGAGGAGATCCTAT…	male	spring	M28	SRR31747113
SPH1122	sp.10	Megaselia pulicaria complex sp. 002	Megaselia pulicaria complex sp. 002 genotype 011	AATAAATAATATAAGTTTTTGAATATTACCTCCTTCTTTAACTCTTTTATTAGCCAGAAGTATAGTAGAAAATGGGGCAGGTACTGGATGAACAGTTTATCCTCCACTTTCTTCTAGAATTGCTCATAGAGGGGCTTCAGTTGATTTAGCAATTTTCTCTTTACATTTAGCTGGAATTTCTTCAATTTTAGGAGCTGTAAATTTTATTACTACAATTATCAATATACGATCTTCAGGAATTACTTTTGATCGAATACCTTTATTTGTTTGATCAGTAGGAATTACTGCTCTTTTATTACTTTTATCTTTACCTGTATTAGCAGGAGCTATTACTATACTCTTAACTGATCGAAACTTTAATACCTCATTTTTTGATCCTGCAGGAGGGGGTGATCCAAT…	male	spring	M28	SRR31747112
SPH1124	sp.64	Megaselia sp. 034	Megaselia sp. 034 genotype 002	AATAAATAATATAAGATTTTGAATATTACCTCCTTCTTTAACTCTTTTGTTAGCCAGAAGTATGGTAGAAAATGGAGCTGGTACAGGATGAACTGTTTATCCTCCTCTTTCTGCTAATATTGCACATAGAGGAGCTTCTGTTGATTTAGCAATTTTTTCCCTCCACTTAGCAGGAATTTCTTCAATTCTTGGAGCTGTAAATTTTATTACTACAATTATTAATATACGGTCTTCAGGAATTACTTTTGATCGAATACCTTTATTTGTATGATCTGTAGGTATTACAGCTATTTTACTTTTATTATCTCTTCCTGTATTAGCTGGAGCTATTACGATATTATTAACAGATCGAAATTTTAATACATCTTTTTTTGATCCTGCAGGAGGAGGAGATCCAAT…	male	spring	M28	SRR31747111
SPH1125	sp.9	Megaselia pumila	Megaselia pumila genotype 001	TATAAATAATATAAGATTTTGAATATTACCTCCATCATTAACTTTATTATTAGCCAGAAGTATAGTAGAAAACGGAGCTGGGACAGGTTGAACAGTTTACCCTCCTCTTTCTTCTAGAATTGCTCATAGAGGAGCTTCTGTTGATTTAGCAATTTTTTCATTACATTTAGCAGGAATTTCTTCAATTTTAGGAGCTGTAAATTTTATTACAACTATTATTAATATACGATCTTCTGGTATTACTTTTGACCGAATACCTTTATTTGTTTGATCTGTAGGAATTACAGCTCTATTACTTTTATTATCTTTACCTGTTTTAGCAGGAGCTATTACTATACTTTTAACAGACCGAAACTTTAATACCTCATTCTTTGATCCTGCAGGTGGAGGAGATCCTAT…	male	spring	M28	SRR31747110
SPH1126	sp.4	Megaselia giraudii group sp. 001	Megaselia giraudii group sp. 001 genotype 001	AATAAATAATATAAGATTTTGAATATTACCTCCTTCTCTTACTCTTTTATTAGCCAGTAGTATAGTAGAAAATGGAGCTGGAACAGGATGAACAGTTTATCCTCCTCTTTCCTCAAGAATTGCTCATAGAGGGGCTTCTGTAGATTTAGCTATTTTTTCTTTACATTTAGCTGGTATCTCATCAATTCTAGGAGCTGTAAATTTTATTACAACAATTATTAATATACGATCTTCAGGAATTACTTTTGATCGAATACCATTATTTGTTTGATCTGTTGGTATTACAGCTCTACTTTTATTATTATCTTTACCTGTATTAGCAGGAGCTATTACTATACTATTAACAGATCGAAATTTTAATACTTCTTTCTTTGATCCTGCTGGTGGAGGAGACCCAAT…	male	spring	M28	SRR31747109
SPH1127	sp.4	Megaselia giraudii group sp. 001	Megaselia giraudii group sp. 001 genotype 001	AATAAATAATATAAGATTTTGAATATTACCTCCTTCTCTTACTCTTTTATTAGCCAGTAGTATAGTAGAAAATGGAGCTGGAACAGGATGAACAGTTTATCCTCCTCTTTCCTCAAGAATTGCTCATAGAGGGGCTTCTGTAGATTTAGCTATTTTTTCTTTACATTTAGCTGGTATCTCATCAATTCTAGGAGCTGTAAATTTTATTACAACAATTATTAATATACGATCTTCAGGAATTACTTTTGATCGAATACCATTATTTGTTTGATCTGTTGGTATTACAGCTCTACTTTTATTATTATCTTTACCTGTATTAGCAGGAGCTATTACTATACTATTAACAGATCGAAATTTTAATACTTCTTTCTTTGATCCTGCTGGTGGAGGAGACCCAAT…	male	spring	M28	SRR31747108
SPH1128	sp.37	Megaselia sp. 020	Megaselia sp. 020 genotype 001	AATAAATAATATAAGATTTTGAATATTACCTCCATCATTAACTCTTTTATTAGCTAGAAGTATAGTAGAAAACGGAGCTGGAACAGGATGAACAGTTTACCCTCCTCTTTCATCTAGAATCGCTCATAGTGGAGCTTCAGTAGATTTAGCAATTTTTTCACTTCATTTAGCTGGGATTTCTTCAATTTTAGGAGCTGTAAATTTTATTACTACTATCATTAATATACGATCATCAGGAATTACTTTTGATCGAATACCTTTATTTGTATGATCAGTAGGAATCACTGCTCTATTACTTTTACTTTCACTTCCTGTTTTAGCTGGTGCTATCACAATACTATTAACTGATCGAAATTTCAATACTTCTTTCTTTGACCCAGCTGGTGGAGGAGATCCAAT…	male	spring	M28	SRR31747105
SPH1129	sp.37	Megaselia sp. 020	Megaselia sp. 020 genotype 001	AATAAATAATATAAGATTTTGAATATTACCTCCATCATTAACTCTTTTATTAGCTAGAAGTATAGTAGAAAACGGAGCTGGAACAGGATGAACAGTTTACCCTCCTCTTTCATCTAGAATCGCTCATAGTGGAGCTTCAGTAGATTTAGCAATTTTTTCACTTCATTTAGCTGGGATTTCTTCAATTTTAGGAGCTGTAAATTTTATTACTACTATCATTAATATACGATCATCAGGAATTACTTTTGATCGAATACCTTTATTTGTATGATCAGTAGGAATCACTGCTCTATTACTTTTACTTTCACTTCCTGTTTTAGCTGGTGCTATCACAATACTATTAACTGATCGAAATTTCAATACTTCTTTCTTTGACCCAGCTGGTGGAGGAGATCCAAT…	male	spring	M28	SRR31747104
SPH1130	sp.19	Megaselia sp. 009	Megaselia sp. 009 genotype 001	AATAAATAATATAAGATTTTGAATATTACCTCCATCATTAACTCTTTTATTAGCTAGAAGTATAGTAGAAAACGGAGCTGGAACAGGATGAACAGTTTACCCTCCTCTTTCATCTAGAATCGCTCATAGTGGAGCTTCAGTAGATTTAGCAATTTTTTCACTTCATTTAGCTGGAATTTCTTCAATTTTAGGAGCTGTAAATTTTATTACTACTATCATTAATATACGATCATCAGGAATTACTTTTGATCGAATACCTTTATTTGTATGATCAGTAGGAATTACTGCTCTATTACTTTTACTTTCACTTCCTGTTTTAGCTGGTGCTATCACAATACTATTAACTGATCGAAATTTTAATACTTCTTTCTTTGACCCAGCTGGTGGAGGAGATCCAAT…	male	spring	M28	SRR31747103
SPH1131	sp.9	Megaselia pumila	Megaselia pumila genotype 003	TATAAATAATATAAGATTTTGAATATTACCCCCATCATTAACTTTATTATTAGCCAGAAGTATAGTAGAAAACGGAGCTGGGACAGGTTGAACAGTTTACCCTCCTCTTTCTTCTAGAATTGCTCATAGAGGAGCTTCTGTTGATTTAGCAATTTTTTCATTACATTTAGCAGGAATTTCTTCAATTTTAGGAGCTGTAAATTTTATTACAACTATTATTAATATACGATCTTCTGGTATTACTTTTGACCGAATACCTTTATTTGTTTGATCTGTAGGAATTACAGCTCTATTACTTTTATTATCTTTACCTGTTTTAGCAGGAGCTATTACTATACTTTTAACAGACCGAAACTTTAATACCTCATTCTTTGATCCTGCAGGTGGAGGAGATCCTAT…	male	spring	M28	SRR31747644
SPH1132	sp.12	Megaselia pulicaria complex sp. 003	Megaselia pulicaria complex sp. 003 genotype 001	AATAAACAATATAAGTTTTTGAATATTACCTCCTTCTTTAACTCTATTATTAGCCAGAAGAATAGTAGAAAACGGAGCTGGAACTGGATGAACAGTATACCCTCCACTTTCTTCTAGAATTGCTCATAGAGGAGCTTCTGTAGATTTAGCAATTTTCTCCCTTCATTTAGCAGGAATTTCTTCAATTTTAGGTGCAGTTAATTTTATTACAACAATTATTAATATACGATCTTCTGGAATTACCTTTGATCGAATACCCTTATTTGTATGATCAGTAGGAATTACTGCCCTTCTATTACTATTATCTTTACCTGTATTAGCTGGAGCTATTACAATATTATTAACAGATCGAAATTTTAATACATCTTTTTTTGATCCAGCAGGTGGAGGAGATCCAAT…	male	spring	M28	SRR31747643
SPH1133	sp.9	Megaselia pumila	Megaselia pumila genotype 001	TATAAATAATATAAGATTTTGAATATTACCTCCATCATTAACTTTATTATTAGCCAGAAGTATAGTAGAAAACGGAGCTGGGACAGGTTGAACAGTTTACCCTCCTCTTTCTTCTAGAATTGCTCATAGAGGAGCTTCTGTTGATTTAGCAATTTTTTCATTACATTTAGCAGGAATTTCTTCAATTTTAGGAGCTGTAAATTTTATTACAACTATTATTAATATACGATCTTCTGGTATTACTTTTGACCGAATACCTTTATTTGTTTGATCTGTAGGAATTACAGCTCTATTACTTTTATTATCTTTACCTGTTTTAGCAGGAGCTATTACTATACTTTTAACAGACCGAAACTTTAATACCTCATTCTTTGATCCTGCAGGTGGAGGAGATCCTAT…	male	spring	M28	SRR31747642
SPH1134	sp.9	Megaselia pumila	Megaselia pumila genotype 001	TATAAATAATATAAGATTTTGAATATTACCTCCATCATTAACTTTATTATTAGCCAGAAGTATAGTAGAAAACGGAGCTGGGACAGGTTGAACAGTTTACCCTCCTCTTTCTTCTAGAATTGCTCATAGAGGAGCTTCTGTTGATTTAGCAATTTTTTCATTACATTTAGCAGGAATTTCTTCAATTTTAGGAGCTGTAAATTTTATTACAACTATTATTAATATACGATCTTCTGGTATTACTTTTGACCGAATACCTTTATTTGTTTGATCTGTAGGAATTACAGCTCTATTACTTTTATTATCTTTACCTGTTTTAGCAGGAGCTATTACTATACTTTTAACAGACCGAAACTTTAATACCTCATTCTTTGATCCTGCAGGTGGAGGAGATCCTAT…	male	spring	M28	SRR31747641
SPH1135	sp.47	Megaselia latifemorata	Megaselia latifemorata genotype 002	AATAAATAATATAAGTTTTTGAATATTACCTCCTTCTTTAACTTTACTATTAGCCAGTAGTATAGTAGAAAATGGAGCTGGGACAGGATGAACAGTTTATCCTCCTCTATCCTCTAGAATTGCTCATAGTGGAGCATCAGTTGATTTAGCAATTTTTTCTCTTCATTTAGCTGGTATTTCTTCTATTTTAGGAGCTGTAAATTTTATTACAACAATTATTAATATACGATCATCAGGTATTACTTTTGATCGAATACCTTTATTTGTTTGATCAGTAGGTATTACAGCTTTATTACTTTTACTTTCTCTTCCAGTTTTAGCTGGTGCTATTACAATATTATTAACAGATCGAAATTTTAATACATCATTTTTTGATCCTGCAGGAGGAGGAGACCCAAT…	male	spring	M28	SRR31747640
SPH1136	sp.63	Megaselia atrosericeae	Megaselia atrosericeae genotype 001	TATAAATAATATAAGTTTTTGATTATTACCTCCTTCTTTAACTCTTTTGTTGGCTAGTAGTATAGTAGAAAATGGAGCTGGTACTGGGTGAACTGTTTACCCTCCACTTTCCTCTAGAATTGCTCATAGAGGAGCTTCTGTTGATTTAGCAATTTTTTCTCTTCATTTAGCTGGAATTTCTTCTATTTTAGGGGCTGTAAATTTTATCACAACTATTATTAATATACGTTCTACAGGTATTTCATTTGATCGAATACCCTTATTTGTTTGATCTGTTGGTATTACTGCACTATTATTACTACTTTCTTTACCTGTTCTTGCTGGAGCAATTACTATATTACTAACAGACCGAAATTTTAATACTTCTTTCTTTGACCCTGCTGGGGGAGGAGATCCTAT…	male	spring	M28	SRR31747639
SPH1138	sp.37	Megaselia sp. 020	Megaselia sp. 020 genotype 001	AATAAATAATATAAGATTTTGAATATTACCTCCATCATTAACTCTTTTATTAGCTAGAAGTATAGTAGAAAACGGAGCTGGAACAGGATGAACAGTTTACCCTCCTCTTTCATCTAGAATCGCTCATAGTGGAGCTTCAGTAGATTTAGCAATTTTTTCACTTCATTTAGCTGGGATTTCTTCAATTTTAGGAGCTGTAAATTTTATTACTACTATCATTAATATACGATCATCAGGAATTACTTTTGATCGAATACCTTTATTTGTATGATCAGTAGGAATCACTGCTCTATTACTTTTACTTTCACTTCCTGTTTTAGCTGGTGCTATCACAATACTATTAACTGATCGAAATTTCAATACTTCTTTCTTTGACCCAGCTGGTGGAGGAGATCCAAT…	male	spring	M28	SRR31747638
SPH1139	sp.56	Megaselia sheppardi	Megaselia sheppardi genotype 001	AATAAATAATATAAGATTTTGAATATTACCCCCTTCTTTAACTCTTTTATTAGCCAGAAGTATAGTAGAAAATGGAGCTGGAACAGGTTGAACCGTTTATCCTCCACTATCTTCAAGAATTGCTCATAGAGGAGCTTCTGTTGATTTAGCAATTTTTTCTCTTCATTTAGCAGGAATTTCTTCAATTTTAGGTGCAGTAAATTTTATTACAACAATCATTAATATACGATCATCAGGAATTACTTTTGACCGAATACCTTTATTCGTATGATCTGTTGGAATTACTGCTCTTTTATTATTATTATCTCTTCCTGTTTTAGCTGGAGCTATTACAATACTTTTAACTGATCGAAATTTTAATACATCTTTCTTTGACCCTGCTGGAGGAGGTGACCCAAT…	male	spring	M28	SRR31747636
SPH1140	sp.5	Megaselia sp. 004	Megaselia sp. 004 genotype 001	AATAAATAATATAAGATTTTGAATATTACCTCCATCATTAACTCTTTTATTAGCCAGAAGTATAGTAGAAAACGGAGCTGGAACAGGATGAACAGTTTATCCACCTCTTTCGTCTAGAATTGCTCATAGTGGAGCTTCAGTTGATTTAGCAATTTTTTCACTTCATTTAGCTGGAATTTCCTCAATTTTAGGAGCTGTAAACTTCATTACTACTATTATTAATATACGTTCATCAGGAATTACATTTGATCGTATACCTTTATTTGTTTGATCAGTAGGAATTACTGCTTTATTACTTTTATTATCACTTCCTGTTTTAGCAGGTGCTATTACTATACTTTTAACTGATCGAAATTTTAATACTTCTTTCTTTGATCCTGCTGGAGGAGGAGATCCTAT…	male	spring	M28	SRR31747635
SPH1141	sp.159	Megaselia sp. 098	Megaselia sp. 098 genotype 001	AATAAATAATATAAGATTTTGAATATTACCTCCTTCCCTTACTTTATTATTAGCCAGCAGTATAGTAGAAAATGGGGCTGGAACTGGATGAACAGTTTACCCCCCTCTTTCTTCTAGAATTGCTCATAGAGGAGCTTCTGTTGATTTAGCAATTTTTTCTCTACATCTAGCAGGAATTTCCTCAATTCTAGGAGCAGTAAATTTTATTACAACAATTATTAATATACGATCTTCAGGGATTACTTTTGATCGTATACCATTATTTGTTTGATCAGTTGGTATTACAGCTCTTCTTCTATTATTATCTTTACCCGTATTAGCAGGTGCTATTACTATATTATTAACAGACCGAAATTTTAATACTTCTTTCTTTGATCCTGCTGGTGGAGGTGACCCAAT…	male	spring	M28	SRR31747634
SPH1142	sp.37	Megaselia sp. 020	Megaselia sp. 020 genotype 001	AATAAATAATATAAGATTTTGAATATTACCTCCATCATTAACTCTTTTATTAGCTAGAAGTATAGTAGAAAACGGAGCTGGAACAGGATGAACAGTTTACCCTCCTCTTTCATCTAGAATCGCTCATAGTGGAGCTTCAGTAGATTTAGCAATTTTTTCACTTCATTTAGCTGGGATTTCTTCAATTTTAGGAGCTGTAAATTTTATTACTACTATCATTAATATACGATCATCAGGAATTACTTTTGATCGAATACCTTTATTTGTATGATCAGTAGGAATCACTGCTCTATTACTTTTACTTTCACTTCCTGTTTTAGCTGGTGCTATCACAATACTATTAACTGATCGAAATTTCAATACTTCTTTCTTTGACCCAGCTGGTGGAGGAGATCCAAT…	male	spring	M28	SRR31747633
SPH1143	sp.5	Megaselia sp. 004	Megaselia sp. 004 genotype 008	AATAAATAATATAAGATTTTGAATATTACCTCCATCATTAACTCTTTTATTAGCCAGAAGTATAGTAGAAAACGGGGCTGGAACAGGATGAACAGTTTATCCACCTCTTTCATCTAGAATTGCTCATAGTGGGGCTTCAGTTGATTTAGCAATTTTTTCACTTCATTTAGCTGGAATTTCCTCAATTTTAGGAGCTGTAAACTTTATTACTACTATTATTAATATACGTTCATCAGGAATTACATTTGATCGAATACCTTTATTTGTTTGATCAGTAGGAATTACTGCTTTATTACTTTTATTATCACTTCCTGTTTTAGCAGGTGCTATTACCATACTTTTAACTGATCGAAATTTTAATACTTCTTTCTTTGATCCTGCTGGAGGAGGAGATCCAAT…	male	spring	M28	SRR31747632
SPH1144	sp.21	Megaselia coccyx	Megaselia coccyx genotype 001	AATAAATAATATAAGATTTTGAATATTACCTCCATCATTAACTCTTTTATTAGCTAGAAGTATAGTAGAAAACGGAGCTGGAACAGGATGAACAGTTTACCCTCCTCTTTCGTCTAGAATCGCTCATAGTGGAGCTTCAGTAGATTTAGCAATTTTTTCACTTCATTTAGCTGGAATTTCTTCAATTTTAGGAGCTGTAAATTTTATTACTACTATCATTAATATACGATCATCAGGAATTACTTTTGATCGAATACCTTTATTTGTATGATCAGTAGGAATTACTGCTCTATTACTTTTACTTTCACTCCCTGTTTTAGCTGGTGCTATCACAATACTATTAACTGATCGAAATTTCAATACTTCTTTCTTTGACCCAGCTGGTGGAGGAGATCCAAT…	male	spring	M28	SRR31747631
SPH1146	sp.37	Megaselia sp. 020	Megaselia sp. 020 genotype 001	AATAAATAATATAAGATTTTGAATATTACCTCCATCATTAACTCTTTTATTAGCTAGAAGTATAGTAGAAAACGGAGCTGGAACAGGATGAACAGTTTACCCTCCTCTTTCATCTAGAATCGCTCATAGTGGAGCTTCAGTAGATTTAGCAATTTTTTCACTTCATTTAGCTGGGATTTCTTCAATTTTAGGAGCTGTAAATTTTATTACTACTATCATTAATATACGATCATCAGGAATTACTTTTGATCGAATACCTTTATTTGTATGATCAGTAGGAATCACTGCTCTATTACTTTTACTTTCACTTCCTGTTTTAGCTGGTGCTATCACAATACTATTAACTGATCGAAATTTCAATACTTCTTTCTTTGACCCAGCTGGTGGAGGAGATCCAAT…	male	spring	M28	SRR31747630
SPH1147	sp.21	Megaselia coccyx	Megaselia coccyx genotype 001	AATAAATAATATAAGATTTTGAATATTACCTCCATCATTAACTCTTTTATTAGCTAGAAGTATAGTAGAAAACGGAGCTGGAACAGGATGAACAGTTTACCCTCCTCTTTCGTCTAGAATCGCTCATAGTGGAGCTTCAGTAGATTTAGCAATTTTTTCACTTCATTTAGCTGGAATTTCTTCAATTTTAGGAGCTGTAAATTTTATTACTACTATCATTAATATACGATCATCAGGAATTACTTTTGATCGAATACCTTTATTTGTATGATCAGTAGGAATTACTGCTCTATTACTTTTACTTTCACTCCCTGTTTTAGCTGGTGCTATCACAATACTATTAACTGATCGAAATTTCAATACTTCTTTCTTTGACCCAGCTGGTGGAGGAGATCCAAT…	male	spring	M28	SRR31747629
SPH1154	sp.43	Megaselia sp. 023	Megaselia sp. 023 genotype 001	AATAAATAATATAAGATTTTGAATATTACCTCCATCATTGACTCTTTTATTAGCCAGAAGCATAGTAGAAAACGGAGCTGGGACAGGATGAACAGTTTACCCTCCTCTTTCATCTAGAATTGCTCATAGTGGAGCTTCAGTTGATTTAGCAATTTTTTCACTTCATCTAGCTGGAATTTCTTCAATTTTAGGAGCCGTAAATTTTATTACTACTATTATTAATATACGTTCATCAGGAATTACTTTTGATCGAATACCTTTATTTGTATGATCAGTAGGAATTACTGCTTTATTACTTTTACTTTCACTTCCTGTTTTAGCAGGTGCTATTACTATACTTTTAACTGATCGAAATTTTAATACTTCTTTCTTTGATCCTGCTGGAGGAGGAGATCCTAT…	female	spring	M32	SRR31747628
SPH1155	sp.30	Megaselia sp. 015	Megaselia sp. 015 genotype 001	AATAAATAATATAAGATTTTGAATATTACCTCCATCATTGACTCTTTTATTAGCCAGAAGTATAGTAGAAAACGGAGCTGGAACAGGATGAACAGTTTATCCTCCTCTTTCTTCTAGAATTGCTCATAGTGGAGCTTCAGTAGATTTAGCAATTTTTTCACTTCATTTAGCTGGAATTTCTTCAATTTTAGGAGCTGTAAATTTTATTACTACTATTATTAATATACGTGCATCAGGTATCACTTTTGATCGAATACCTTTATTTGTTTGATCAGTAGGAATTACTGCTTTATTACTTTTACTTTCACTTCCTGTTTTAGCAGGAGCTATTACTATACTTTTAACTGATCGAAATTTTAATACTTCTTTTTTTGATCCTGCTGGAGGAGGAGATCCTAT…	female	spring	M32	SRR31747627
SPH1156	sp.3	Megaselia sp. 003	Megaselia sp. 003 genotype 001	AATAAATAATATAAGATTCTGAATATTACCTCCATCATTAACTCTTTTATTAGCCAGAAGTATAGTAGAAAACGGAGCTGGAACAGGATGAACAGTTTATCCTCCTCTTTCATCTAGAATTGCTCATAGTGGAGCTTCAGTAGATTTAGCAATTTTTTCACTTCATTTAGCTGGAATTTCTTCAATTTTAGGAGCTGTAAATTTTATTACTACTATTATTAATATACGTGCTTCAGGTATCACTTTTGATCGAATACCTTTATTTGTTTGATCAGTAGGAATTACTGCTTTATTACTTTTACTTTCACTTCCTGTTTTAGCAGGAGCTATTACTATACTTTTAACTGATCGAAATTTTAATACTTCTTTCTTTGATCCTGCTGGAGGAGGAGACCCTAT…	female	spring	M32	SRR31747625
SPH1157	sp.3	Megaselia sp. 003	Megaselia sp. 003 genotype 001	AATAAATAATATAAGATTCTGAATATTACCTCCATCATTAACTCTTTTATTAGCCAGAAGTATAGTAGAAAACGGAGCTGGAACAGGATGAACAGTTTATCCTCCTCTTTCATCTAGAATTGCTCATAGTGGAGCTTCAGTAGATTTAGCAATTTTTTCACTTCATTTAGCTGGAATTTCTTCAATTTTAGGAGCTGTAAATTTTATTACTACTATTATTAATATACGTGCTTCAGGTATCACTTTTGATCGAATACCTTTATTTGTTTGATCAGTAGGAATTACTGCTTTATTACTTTTACTTTCACTTCCTGTTTTAGCAGGAGCTATTACTATACTTTTAACTGATCGAAATTTTAATACTTCTTTCTTTGATCCTGCTGGAGGAGGAGACCCTAT…	female	spring	M32	SRR31747624
SPH1158	sp.3	Megaselia sp. 003	Megaselia sp. 003 genotype 001	AATAAATAATATAAGATTCTGAATATTACCTCCATCATTAACTCTTTTATTAGCCAGAAGTATAGTAGAAAACGGAGCTGGAACAGGATGAACAGTTTATCCTCCTCTTTCATCTAGAATTGCTCATAGTGGAGCTTCAGTAGATTTAGCAATTTTTTCACTTCATTTAGCTGGAATTTCTTCAATTTTAGGAGCTGTAAATTTTATTACTACTATTATTAATATACGTGCTTCAGGTATCACTTTTGATCGAATACCTTTATTTGTTTGATCAGTAGGAATTACTGCTTTATTACTTTTACTTTCACTTCCTGTTTTAGCAGGAGCTATTACTATACTTTTAACTGATCGAAATTTTAATACTTCTTTCTTTGATCCTGCTGGAGGAGGAGACCCTAT…	female	spring	M32	SRR31747623
SPH1159	sp.3	Megaselia sp. 003	Megaselia sp. 003 genotype 008	AATAAATAATATAAGATTCTGAATATTACCTCCATCATTAACTCTTTTATTAGCCAGAAGTATAGTAGAAAACGGAGCTGGAACAGGATGAACAGTTTATCCTCCTCTTTCATCTAGAATTGCTCATAGTGGAGCTTCAGTAGATTTAGCAATTTTTTCACTTCATTTAGCTGGAATTTCTTCAATTTTAGGAGCTGTAAATTTTATTACTACTATTATTAATATACGTGCCTCAGGTATCACTTTTGATCGAATACCTTTATTTGTTTGATCAGTAGGAATTACTGCTTTATTACTTTTACTTTCACTTCCTGTTTTAGCAGGAGCTATTACTATACTTTTAACTGATCGAAATTTTAATACTTCTTTCTTTGATCCTGCTGGAGGAGGAGATCCTAT…	female	spring	M32	SRR31747622
SPH1160	sp.33	Megaselia xanthophila	Megaselia xanthophila genotype 004	AATAAATAATATAAGATTTTGAATATTACCTCCTTCTCTTACCCTATTATTAGCCAGAAGTATGGTAGAAAATGGAGCTGGAACTGGATGAACAGTTTACCCTCCTCTTTCTTCTAGAATTGCTCACAGAGGAGCTTCTGTAGATTTAGCTATTTTCTCTTTACATTTAGCAGGAATTTCATCAATTTTAGGAGCAGTAAATTTTATTACAACAATCATTAATATACGATCTTCAGGAATTACTTTTGATCGTATACCATTATTCGTTTGATCAGTTGGTATCACAGCTCTACTTTTACTATTATCTTTACCTGTATTAGCAGGAGCTATTACTATATTATTAACAGATCGAAATTTTAATACTTCTTTCTTTGACCCTGCCGGTGGAGGAGATCCAAT…	female	spring	M32	SRR31747621
SPH1161	sp.16	Megaselia differens	Megaselia differens genotype 002	AATAAATAATATAAGATTTTGAATATTACCCCCATCATTGACTCTTTTATTAGCCAGAAGTATAGTAGAAAACGGAGCTGGAACAGGATGAACAGTTTATCCTCCTCTTTCATCTAGAATTGCTCATAGTGGAGCTTCAGTAGATTTAGCAATTTTTTCACTTCACTTAGCTGGAATTTCCTCAATTTTAGGAGCTGTAAATTTCATTACTACTATTATTAATATACGTTCATCAGGAATTACTTTTGATCGAATACCTTTATTTGTTTGATCAGTAGGAATTACTGCTTTATTACTTTTACTTTCATTACCTGTTTTAGCAGGTGCTATTACTATACTTTTAACTGATCGAAATTTTAATACTTCTTTCTTTGACCCTGCTGGAGGAGGAGACCCTAT…	female	spring	M32	SRR31747421
SPH1162	sp.3	Megaselia sp. 003	Megaselia sp. 003 genotype 001	AATAAATAATATAAGATTCTGAATATTACCTCCATCATTAACTCTTTTATTAGCCAGAAGTATAGTAGAAAACGGAGCTGGAACAGGATGAACAGTTTATCCTCCTCTTTCATCTAGAATTGCTCATAGTGGAGCTTCAGTAGATTTAGCAATTTTTTCACTTCATTTAGCTGGAATTTCTTCAATTTTAGGAGCTGTAAATTTTATTACTACTATTATTAATATACGTGCTTCAGGTATCACTTTTGATCGAATACCTTTATTTGTTTGATCAGTAGGAATTACTGCTTTATTACTTTTACTTTCACTTCCTGTTTTAGCAGGAGCTATTACTATACTTTTAACTGATCGAAATTTTAATACTTCTTTCTTTGATCCTGCTGGAGGAGGAGACCCTAT…	female	spring	M32	SRR31747420
SPH1163	sp.3	Megaselia sp. 003	Megaselia sp. 003 genotype 001	AATAAATAATATAAGATTCTGAATATTACCTCCATCATTAACTCTTTTATTAGCCAGAAGTATAGTAGAAAACGGAGCTGGAACAGGATGAACAGTTTATCCTCCTCTTTCATCTAGAATTGCTCATAGTGGAGCTTCAGTAGATTTAGCAATTTTTTCACTTCATTTAGCTGGAATTTCTTCAATTTTAGGAGCTGTAAATTTTATTACTACTATTATTAATATACGTGCTTCAGGTATCACTTTTGATCGAATACCTTTATTTGTTTGATCAGTAGGAATTACTGCTTTATTACTTTTACTTTCACTTCCTGTTTTAGCAGGAGCTATTACTATACTTTTAACTGATCGAAATTTTAATACTTCTTTCTTTGATCCTGCTGGAGGAGGAGACCCTAT…	female	spring	M32	SRR31747419
SPH1164	sp.3	Megaselia sp. 003	Megaselia sp. 003 genotype 001	AATAAATAATATAAGATTCTGAATATTACCTCCATCATTAACTCTTTTATTAGCCAGAAGTATAGTAGAAAACGGAGCTGGAACAGGATGAACAGTTTATCCTCCTCTTTCATCTAGAATTGCTCATAGTGGAGCTTCAGTAGATTTAGCAATTTTTTCACTTCATTTAGCTGGAATTTCTTCAATTTTAGGAGCTGTAAATTTTATTACTACTATTATTAATATACGTGCTTCAGGTATCACTTTTGATCGAATACCTTTATTTGTTTGATCAGTAGGAATTACTGCTTTATTACTTTTACTTTCACTTCCTGTTTTAGCAGGAGCTATTACTATACTTTTAACTGATCGAAATTTTAATACTTCTTTCTTTGATCCTGCTGGAGGAGGAGACCCTAT…	female	spring	M32	SRR31747418
SPH1166	sp.10	Megaselia pulicaria complex sp. 002	Megaselia pulicaria complex sp. 002 genotype 001	AATAAATAATATAAGTTTTTGAATATTACCTCCTTCTTTAACTCTTTTATTAGCCAGAAGTATAGTAGAAAATGGAGCAGGTACTGGATGAACAGTTTATCCTCCACTTTCTTCTAGAATTGCTCATAGAGGAGCTTCAGTTGATTTAGCAATTTTCTCTTTACATTTAGCTGGAATTTCTTCAATTTTAGGAGCTGTAAATTTTATTACTACAATTATCAATATACGATCTTCAGGAATTACTTTTGATCGAATACCTTTATTTGTTTGATCAGTAGGAATTACTGCTCTTTTATTACTTTTATCTTTACCTGTATTAGCAGGAGCTATTACTATACTCTTAACTGATCGAAACTTTAATACCTCATTTTTTGATCCTGCAGGAGGAGGTGACCCAAT…	female	spring	M32	SRR31747417
SPH1167	sp.92	Megaselia errata	Megaselia errata genotype 001	AATAAATAATATAAGTTTTTGAATATTACCTCCTTCATTAACCCTACTTTTAGCCAGTAGTATAGTAGAAAATGGGGCTGGGACTGGATGAACAGTTTACCCTCCCCTATCTTCTAGTATTGCTCATAGTGGAGCATCTGTTGATTTAGCAATTTTTTCTCTTCATTTAGCTGGTATTTCATCTATTCTAGGAGCTGTAAATTTTATTACAACAATTATTAATATACGATCGTCTGGAATTACTTTTGATCGAATACCGTTATTCGTTTGATCAGTTGGAATTACAGCTTTATTACTTTTACTTTCTTTACCTGTATTAGCAGGAGCTATTACAATGTTATTAACAGATCGAAATTTTAATACTTCATTTTTTGATCCTGCAGGAGGAGGAGATCCAAT…	female	spring	M32	SRR31747415
SPH1168	sp.3	Megaselia sp. 003	Megaselia sp. 003 genotype 001	AATAAATAATATAAGATTCTGAATATTACCTCCATCATTAACTCTTTTATTAGCCAGAAGTATAGTAGAAAACGGAGCTGGAACAGGATGAACAGTTTATCCTCCTCTTTCATCTAGAATTGCTCATAGTGGAGCTTCAGTAGATTTAGCAATTTTTTCACTTCATTTAGCTGGAATTTCTTCAATTTTAGGAGCTGTAAATTTTATTACTACTATTATTAATATACGTGCTTCAGGTATCACTTTTGATCGAATACCTTTATTTGTTTGATCAGTAGGAATTACTGCTTTATTACTTTTACTTTCACTTCCTGTTTTAGCAGGAGCTATTACTATACTTTTAACTGATCGAAATTTTAATACTTCTTTCTTTGATCCTGCTGGAGGAGGAGACCCTAT…	female	spring	M32	SRR31747414
SPH1169	sp.3	Megaselia sp. 003	Megaselia sp. 003 genotype 001	AATAAATAATATAAGATTCTGAATATTACCTCCATCATTAACTCTTTTATTAGCCAGAAGTATAGTAGAAAACGGAGCTGGAACAGGATGAACAGTTTATCCTCCTCTTTCATCTAGAATTGCTCATAGTGGAGCTTCAGTAGATTTAGCAATTTTTTCACTTCATTTAGCTGGAATTTCTTCAATTTTAGGAGCTGTAAATTTTATTACTACTATTATTAATATACGTGCTTCAGGTATCACTTTTGATCGAATACCTTTATTTGTTTGATCAGTAGGAATTACTGCTTTATTACTTTTACTTTCACTTCCTGTTTTAGCAGGAGCTATTACTATACTTTTAACTGATCGAAATTTTAATACTTCTTTCTTTGATCCTGCTGGAGGAGGAGACCCTAT…	female	spring	M32	SRR31747413
SPH1170	sp.3	Megaselia sp. 003	Megaselia sp. 003 genotype 002	AATAAATAATATAAGATTCTGAATATTACCTCCATCATTAACTCTTTTATTAGCCAGAAGTATAGTAGAAAACGGAGCTGGAACAGGATGAACAGTTTATCCTCCTCTTTCATCTAGAATTGCTCATAGTGGAGCTTCAGTAGATTTAGCAATTTTTTCACTTCATTTAGCTGGAATTTCTTCAATTTTAGGAGCTGTAAATTTTATTACTACTATTATTAATATACGTGCTTCAGGTATCACTTTTGATCGAATACCTTTATTTGTTTGATCAGTAGGAATTACTGCTTTATTACTTTTACTTTCACTTCCTGTTTTAGCAGGAGCTATTACTATACTTTTAACTGATCGAAATTTTAATACTTCTTTCTTTGATCCTGCTGGAGGAGGAGATCCTAT…	female	spring	M32	SRR31747412
SPH1172	sp.16	Megaselia differens	Megaselia differens genotype 002	AATAAATAATATAAGATTTTGAATATTACCCCCATCATTGACTCTTTTATTAGCCAGAAGTATAGTAGAAAACGGAGCTGGAACAGGATGAACAGTTTATCCTCCTCTTTCATCTAGAATTGCTCATAGTGGAGCTTCAGTAGATTTAGCAATTTTTTCACTTCACTTAGCTGGAATTTCCTCAATTTTAGGAGCTGTAAATTTCATTACTACTATTATTAATATACGTTCATCAGGAATTACTTTTGATCGAATACCTTTATTTGTTTGATCAGTAGGAATTACTGCTTTATTACTTTTACTTTCATTACCTGTTTTAGCAGGTGCTATTACTATACTTTTAACTGATCGAAATTTTAATACTTCTTTCTTTGACCCTGCTGGAGGAGGAGACCCTAT…	female	spring	M32	SRR31747411
SPH1173	sp.48	Megaselia aquilonia	Megaselia aquilonia genotype 001	AATAAATAATATAAGATTTTGAATATTACCTCCATCATTAACTCTTTTATTAGCCAGCAGTATAGTAGAAAACGGAGCTGGAACAGGATGAACAGTTTATCCTCCTCTATCATCAAGAATTGCTCATAGTGGAGCTTCAGTAGATTTAGCAATTTTTTCACTTCATTTAGCTGGAATTTCTTCAATTTTAGGAGCTGTAAATTTTATTACTACTATTATTAATATACGTACATCAGGAATTACTTTTGATCGAATACCTTTATTTGTATGATCAGTAGGAATTACTGCTTTATTACTTTTACTTTCACTTCCTGTTTTAGCAGGAGCTATTACTATACTTTTAACTGATCGAAATTTTAATACATCTTTCTTTGATCCTGCTGGAGGAGGAGATCCAAT…	female	spring	M32	SRR31747410
SPH1174	sp.5	Megaselia sp. 004	Megaselia sp. 004 genotype 001	AATAAATAATATAAGATTTTGAATATTACCTCCATCATTAACTCTTTTATTAGCCAGAAGTATAGTAGAAAACGGAGCTGGAACAGGATGAACAGTTTATCCACCTCTTTCGTCTAGAATTGCTCATAGTGGAGCTTCAGTTGATTTAGCAATTTTTTCACTTCATTTAGCTGGAATTTCCTCAATTTTAGGAGCTGTAAACTTCATTACTACTATTATTAATATACGTTCATCAGGAATTACATTTGATCGTATACCTTTATTTGTTTGATCAGTAGGAATTACTGCTTTATTACTTTTATTATCACTTCCTGTTTTAGCAGGTGCTATTACTATACTTTTAACTGATCGAAATTTTAATACTTCTTTCTTTGATCCTGCTGGAGGAGGAGATCCTAT…	female	spring	M32	SRR31747409
SPH1175	sp.3	Megaselia sp. 003	Megaselia sp. 003 genotype 001	AATAAATAATATAAGATTCTGAATATTACCTCCATCATTAACTCTTTTATTAGCCAGAAGTATAGTAGAAAACGGAGCTGGAACAGGATGAACAGTTTATCCTCCTCTTTCATCTAGAATTGCTCATAGTGGAGCTTCAGTAGATTTAGCAATTTTTTCACTTCATTTAGCTGGAATTTCTTCAATTTTAGGAGCTGTAAATTTTATTACTACTATTATTAATATACGTGCTTCAGGTATCACTTTTGATCGAATACCTTTATTTGTTTGATCAGTAGGAATTACTGCTTTATTACTTTTACTTTCACTTCCTGTTTTAGCAGGAGCTATTACTATACTTTTAACTGATCGAAATTTTAATACTTCTTTCTTTGATCCTGCTGGAGGAGGAGACCCTAT…	female	spring	M32	SRR31747408
SPH1176	sp.20	Megaselia basseti	Megaselia basseti genotype 001	AATAAATAATATAAGATTCTGAATACTTCCTCCTTCTTTAACTTTATTATTGGCCAGCAGTATAGTAGAAAATGGAGCTGGTACAGGATGAACAGTTTACCCACCCCTTTCTTCTAGAATTGCTCATAGAGGAGCTTCTGTAGATTTAGCTATTTTTTCTCTTCACCTAGCTGGAATCTCTTCAATTCTAGGAGCTGTAAATTTTATTACAACAATTATTAATATACGATCTTCAGGTATTTCTTTTGATCGAATACCTTTATTTGTTTGATCTGTAGGAATTACTGCCCTACTTTTACTCTTATCTCTTCCTGTTTTAGCAGGAGCTATTACAATATTATTAACAGATCGAAACTTTAATACATCATTTTTTGACCCTGCTGGAGGTGGAGACCCAAT…	female	spring	M32	SRR31747407
SPH1177	sp.28	Megaselia sp. 014	Megaselia sp. 014 genotype 001	AATAAATAATATAAGATTTTGAATATTACCTCCTTCTCTTACATTATTATTAGCCAGTAGCATAGTAGAAAATGGAGCTGGAACTGGATGAACAGTTTACCCTCCACTTTCTTCAAGAATTGCTCACAGTGGAGCTTCAGTTGATTTAGCTATTTTCTCTTTACATTTAGCTGGTATTTCATCAATTTTAGGTGCTGTAAATTTTATTACAACAATCATTAATATACGATCTTCAGGAATTACTTTTGATCGAATACCTTTATTTGTTTGATCTGTAGGTATTACAGCTCTTCTTTTATTATTATCTTTACCTGTACTAGCAGGTGCAATTACTATATTATTAACAGATCGAAATTTTAATACTTCTTTCTTTGATCCTGCTGGAGGTGGAGACCCAAT…	female	spring	M32	SRR31747406
SPH1178	sp.65	Megaselia albalucifrons	Megaselia albalucifrons genotype 002	AATGAATAATATAAGATTTTGAATATTACCTCCTTCTTTAACTCTTTTATTAGCAAGAAGTCTAGTAGAAAACGGAGCTGGAACTGGATGAACTGTTTATCCTCCTTTATCTTCAAGAATTGCTCATAGAGGTGCTTCTGTTGATTTAGCGATTTTTTCACTTCATTTAGCAGGAATTTCTTCAATTCTAGGAGCTGTAAATTTTATTACTACAATTATTAATATACGATCTTCAGGAATTACATTTGACCGAATACCATTATTTGTATGATCAGTAGGAATTACTGCTCTTTTACTTTTATTGTCACTCCCTGTTTTAGCAGGTGCTATTACAATATTATTAACAGATCGAAATTTTAATACTTCATTTTTTGATCCTGCAGGAGGAGGAGATCCTAT…	female	spring	M32	SRR31747404
SPH1179	sp.5	Megaselia sp. 004	Megaselia sp. 004 genotype 001	AATAAATAATATAAGATTTTGAATATTACCTCCATCATTAACTCTTTTATTAGCCAGAAGTATAGTAGAAAACGGAGCTGGAACAGGATGAACAGTTTATCCACCTCTTTCGTCTAGAATTGCTCATAGTGGAGCTTCAGTTGATTTAGCAATTTTTTCACTTCATTTAGCTGGAATTTCCTCAATTTTAGGAGCTGTAAACTTCATTACTACTATTATTAATATACGTTCATCAGGAATTACATTTGATCGTATACCTTTATTTGTTTGATCAGTAGGAATTACTGCTTTATTACTTTTATTATCACTTCCTGTTTTAGCAGGTGCTATTACTATACTTTTAACTGATCGAAATTTTAATACTTCTTTCTTTGATCCTGCTGGAGGAGGAGATCCTAT…	female	spring	M32	SRR31747403
SPH1181	sp.3	Megaselia sp. 003	Megaselia sp. 003 genotype 003	AATAAATAATATAAGATTCTGGATATTACCTCCCTCATTAACTCTTTTATTAGCCAGAAGTATAGTAGAAAACGGAGCTGGAACAGGATGAACAGTTTATCCTCCTCTTTCGTCTAGAATTGCTCATAGTGGAGCTTCAGTAGATTTAGCAATTTTTTCACTTCATTTAGCTGGAATTTCTTCAATTTTAGGAGCTGTAAATTTTATTACTACTATTATTAATATACGTGCTTCAGGTATCACTTTTGATCGAATACCTTTATTTGTTTGATCAGTAGGAATTACTGCTTTATTACTTTTACTTTCACTTCCTGTTTTAGCAGGAGCTATTACTATACTTTTAACTGATCGAAATTTTAATACTTCTTTCTTTGATCCTGCTGGAGGAGGAGACCCTAT…	female	spring	M32	SRR31747402
SPH1182	sp.28	Megaselia sp. 014	Megaselia sp. 014 genotype 001	AATAAATAATATAAGATTTTGAATATTACCTCCTTCTCTTACATTATTATTAGCCAGTAGCATAGTAGAAAATGGAGCTGGAACTGGATGAACAGTTTACCCTCCACTTTCTTCAAGAATTGCTCACAGTGGAGCTTCAGTTGATTTAGCTATTTTCTCTTTACATTTAGCTGGTATTTCATCAATTTTAGGTGCTGTAAATTTTATTACAACAATCATTAATATACGATCTTCAGGAATTACTTTTGATCGAATACCTTTATTTGTTTGATCTGTAGGTATTACAGCTCTTCTTTTATTATTATCTTTACCTGTACTAGCAGGTGCAATTACTATATTATTAACAGATCGAAATTTTAATACTTCTTTCTTTGATCCTGCTGGAGGTGGAGACCCAAT…	female	spring	M32	SRR31747401
SPH1183	sp.5	Megaselia sp. 004	Megaselia sp. 004 genotype 001	AATAAATAATATAAGATTTTGAATATTACCTCCATCATTAACTCTTTTATTAGCCAGAAGTATAGTAGAAAACGGAGCTGGAACAGGATGAACAGTTTATCCACCTCTTTCGTCTAGAATTGCTCATAGTGGAGCTTCAGTTGATTTAGCAATTTTTTCACTTCATTTAGCTGGAATTTCCTCAATTTTAGGAGCTGTAAACTTCATTACTACTATTATTAATATACGTTCATCAGGAATTACATTTGATCGTATACCTTTATTTGTTTGATCAGTAGGAATTACTGCTTTATTACTTTTATTATCACTTCCTGTTTTAGCAGGTGCTATTACTATACTTTTAACTGATCGAAATTTTAATACTTCTTTCTTTGATCCTGCTGGAGGAGGAGATCCTAT…	female	spring	M32	SRR31747400
SPH1184	sp.3	Megaselia sp. 003	Megaselia sp. 003 genotype 001	AATAAATAATATAAGATTCTGAATATTACCTCCATCATTAACTCTTTTATTAGCCAGAAGTATAGTAGAAAACGGAGCTGGAACAGGATGAACAGTTTATCCTCCTCTTTCATCTAGAATTGCTCATAGTGGAGCTTCAGTAGATTTAGCAATTTTTTCACTTCATTTAGCTGGAATTTCTTCAATTTTAGGAGCTGTAAATTTTATTACTACTATTATTAATATACGTGCTTCAGGTATCACTTTTGATCGAATACCTTTATTTGTTTGATCAGTAGGAATTACTGCTTTATTACTTTTACTTTCACTTCCTGTTTTAGCAGGAGCTATTACTATACTTTTAACTGATCGAAATTTTAATACTTCTTTCTTTGATCCTGCTGGAGGAGGAGACCCTAT…	female	spring	M32	SRR31747399
SPH1185	sp.33	Megaselia xanthophila	Megaselia xanthophila genotype 001	AATAAATAATATAAGATTTTGAATATTACCTCCTTCTCTTACCCTATTATTAGCCAGAAGTATGGTAGAAAATGGAGCTGGAACTGGATGAACAGTTTACCCTCCTCTTTCTTCTAGAATTGCTCACAGAGGAGCTTCTGTAGATTTAGCTATTTTCTCTTTACATTTAGCAGGAATTTCATCAATTTTAGGAGCAGTAAATTTTATTACAACAATCATTAATATACGATCTTCAGGAATTACTTTTGATCGTATACCATTATTCGTTTGATCAGTTGGTATTACAGCTCTACTTTTACTATTATCTTTACCTGTATTAGCAGGAGCTATTACTATATTATTAACAGATCGAAATTTTAATACTTCTTTCTTTGACCCTGCCGGTGGAGGAGATCCAAT…	female	spring	M32	SRR31747398
SPH1186	sp.43	Megaselia sp. 023	Megaselia sp. 023 genotype 001	AATAAATAATATAAGATTTTGAATATTACCTCCATCATTGACTCTTTTATTAGCCAGAAGCATAGTAGAAAACGGAGCTGGGACAGGATGAACAGTTTACCCTCCTCTTTCATCTAGAATTGCTCATAGTGGAGCTTCAGTTGATTTAGCAATTTTTTCACTTCATCTAGCTGGAATTTCTTCAATTTTAGGAGCCGTAAATTTTATTACTACTATTATTAATATACGTTCATCAGGAATTACTTTTGATCGAATACCTTTATTTGTATGATCAGTAGGAATTACTGCTTTATTACTTTTACTTTCACTTCCTGTTTTAGCAGGTGCTATTACTATACTTTTAACTGATCGAAATTTTAATACTTCTTTCTTTGATCCTGCTGGAGGAGGAGATCCTAT…	female	spring	M32	SRR31746917
SPH1187	sp.3	Megaselia sp. 003	Megaselia sp. 003 genotype 001	AATAAATAATATAAGATTCTGAATATTACCTCCATCATTAACTCTTTTATTAGCCAGAAGTATAGTAGAAAACGGAGCTGGAACAGGATGAACAGTTTATCCTCCTCTTTCATCTAGAATTGCTCATAGTGGAGCTTCAGTAGATTTAGCAATTTTTTCACTTCATTTAGCTGGAATTTCTTCAATTTTAGGAGCTGTAAATTTTATTACTACTATTATTAATATACGTGCTTCAGGTATCACTTTTGATCGAATACCTTTATTTGTTTGATCAGTAGGAATTACTGCTTTATTACTTTTACTTTCACTTCCTGTTTTAGCAGGAGCTATTACTATACTTTTAACTGATCGAAATTTTAATACTTCTTTCTTTGATCCTGCTGGAGGAGGAGACCCTAT…	female	spring	M32	SRR31746916
SPH1188	sp.5	Megaselia sp. 004	Megaselia sp. 004 genotype 001	AATAAATAATATAAGATTTTGAATATTACCTCCATCATTAACTCTTTTATTAGCCAGAAGTATAGTAGAAAACGGAGCTGGAACAGGATGAACAGTTTATCCACCTCTTTCGTCTAGAATTGCTCATAGTGGAGCTTCAGTTGATTTAGCAATTTTTTCACTTCATTTAGCTGGAATTTCCTCAATTTTAGGAGCTGTAAACTTCATTACTACTATTATTAATATACGTTCATCAGGAATTACATTTGATCGTATACCTTTATTTGTTTGATCAGTAGGAATTACTGCTTTATTACTTTTATTATCACTTCCTGTTTTAGCAGGTGCTATTACTATACTTTTAACTGATCGAAATTTTAATACTTCTTTCTTTGATCCTGCTGGAGGAGGAGATCCTAT…	female	spring	M32	SRR31746915
SPH1189	sp.61	Megaselia brevifemorata	Megaselia brevifemorata genotype 001	AATAAATAATATAAGATTTTGAATATTACCACCATCATTAACTCTTTTATTAGCCAGAAGTATAGTAGAAAACGGAGCTGGAACAGGGTGAACAGTTTATCCTCCTCTTTCCTCTAGAATTGCTCATAGTGGAGCTTCAGTAGATTTAGCAATTTTTTCACTTCATTTAGCTGGAATTTCTTCAATTTTAGGAGCTGTAAATTTTATTACTACTATTATTAATATACGTTCATCAGGTATTACTTTTGATCGAATACCTTTATTTGTTTGATCAGTAGGAATTACTGCTTTATTACTTTTACTTTCACTACCTGTTTTAGCAGGAGCTATTACTATACTTTTAACTGATCGAAATTTTAATACTTCTTTCTTTGACCCTGCTGGAGGAGGAGATCCTAT…	female	spring	M32	SRR31746913
SPH1190	sp.20	Megaselia basseti	Megaselia basseti genotype 001	AATAAATAATATAAGATTCTGAATACTTCCTCCTTCTTTAACTTTATTATTGGCCAGCAGTATAGTAGAAAATGGAGCTGGTACAGGATGAACAGTTTACCCACCCCTTTCTTCTAGAATTGCTCATAGAGGAGCTTCTGTAGATTTAGCTATTTTTTCTCTTCACCTAGCTGGAATCTCTTCAATTCTAGGAGCTGTAAATTTTATTACAACAATTATTAATATACGATCTTCAGGTATTTCTTTTGATCGAATACCTTTATTTGTTTGATCTGTAGGAATTACTGCCCTACTTTTACTCTTATCTCTTCCTGTTTTAGCAGGAGCTATTACAATATTATTAACAGATCGAAACTTTAATACATCATTTTTTGACCCTGCTGGAGGTGGAGACCCAAT…	female	spring	M32	SRR31746912
SPH1191	sp.5	Megaselia sp. 004	Megaselia sp. 004 genotype 002	AATAAATAATATAAGATTTTGAATATTACCTCCATCATTAACTCTTTTATTAGCCAGAAGTATAGTAGAAAACGGGGCTGGAACAGGATGAACAGTTTATCCACCTCTTTCATCTAGAATTGCTCATAGTGGAGCTTCAGTTGATTTAGCAATTTTTTCACTTCATTTAGCTGGAATTTCCTCAATTTTAGGAGCTGTAAACTTTATTACTACTATTATTAATATACGTTCATCAGGAATTACATTTGATCGAATACCTTTATTTGTTTGATCAGTAGGAATTACTGCTTTATTACTTTTATTATCACTTCCTGTTTTAGCAGGTGCTATTACCATACTTTTAACTGATCGAAATTTTAATACTTCTTTCTTTGATCCTGCTGGAGGAGGAGATCCAAT…	female	spring	M32	SRR31746911
SPH1193	sp.81	Megaselia sp. 044	Megaselia sp. 044 genotype 001	AATAAATAATATAAGATTTTGAATATTACCTCCATCATTAACTCTTTTATTAGCCAGAAGTATAGTAGAAAACGGAGCTGGAACAGGATGAACAGTTTATCCTCCTCTCTCATCTAGAATTGCTCATAGTGGAGCTTCAGTAGATTTAGCAATTTTTTCACTTCATTTAGCTGGAATTTCTTCAATTTTAGGAGCTGTAAATTTTATTACTACTATTATTAATATACGTTCATCAGGTATCACTTTTGATCGAATACCTTTATTTGTTTGATCAGTAGGAATTACTGCTTTATTACTTTTACTTTCATTACCTGTTTTAGCAGGAGCTATTACTATACTTTTAACTGATCGAAATTTTAATACTTCTTTCTTTGACCCTGCCGGAGGAGGAGATCCTAT…	female	spring	M32	SRR31746910
SPH1194	sp.7	Megaselia pulicaria complex sp. 001	Megaselia pulicaria complex sp. 001 genotype 001	AATAAATAATATAAGTTTTTGAATATTACCTCCTTCTTTAACTCTTTTATTAGCCAGAAGTATAGTAGAAAATGGAGCAGGTACTGGATGAACAGTTTATCCTCCACTTTCTTCTAGAATTGCTCATAGAGGGGCTTCAGTTGATTTAGCAATTTTCTCTTTACACTTAGCTGGGATTTCTTCAATTTTAGGTGCTGTAAATTTTATTACTACAATTATTAACATACGATCTTCAGGAATTACTTTTGATCGAATACCTTTATTTGTTTGATCAGTAGGAATTACTGCTCTTTTATTACTTTTATCTTTACCTGTATTAGCAGGAGCTATTACTATACTTTTAACTGATCGAAATTTTAATACCTCATTTTTTGATCCTGCAGGAGGAGGTGACCCAAT…	female	spring	M32	SRR31746909
SPH1197	sp.21	Megaselia coccyx	Megaselia coccyx genotype 001	AATAAATAATATAAGATTTTGAATATTACCTCCATCATTAACTCTTTTATTAGCTAGAAGTATAGTAGAAAACGGAGCTGGAACAGGATGAACAGTTTACCCTCCTCTTTCGTCTAGAATCGCTCATAGTGGAGCTTCAGTAGATTTAGCAATTTTTTCACTTCATTTAGCTGGAATTTCTTCAATTTTAGGAGCTGTAAATTTTATTACTACTATCATTAATATACGATCATCAGGAATTACTTTTGATCGAATACCTTTATTTGTATGATCAGTAGGAATTACTGCTCTATTACTTTTACTTTCACTCCCTGTTTTAGCTGGTGCTATCACAATACTATTAACTGATCGAAATTTCAATACTTCTTTCTTTGACCCAGCTGGTGGAGGAGATCCAAT…	female	spring	M32	SRR31746908
SPH1198	sp.3	Megaselia sp. 003	Megaselia sp. 003 genotype 002	AATAAATAATATAAGATTCTGAATATTACCTCCATCATTAACTCTTTTATTAGCCAGAAGTATAGTAGAAAACGGAGCTGGAACAGGATGAACAGTTTATCCTCCTCTTTCATCTAGAATTGCTCATAGTGGAGCTTCAGTAGATTTAGCAATTTTTTCACTTCATTTAGCTGGAATTTCTTCAATTTTAGGAGCTGTAAATTTTATTACTACTATTATTAATATACGTGCTTCAGGTATCACTTTTGATCGAATACCTTTATTTGTTTGATCAGTAGGAATTACTGCTTTATTACTTTTACTTTCACTTCCTGTTTTAGCAGGAGCTATTACTATACTTTTAACTGATCGAAATTTTAATACTTCTTTCTTTGATCCTGCTGGAGGAGGAGATCCTAT…	female	spring	M32	SRR31746907
SPH1199	sp.21	Megaselia coccyx	Megaselia coccyx genotype 001	AATAAATAATATAAGATTTTGAATATTACCTCCATCATTAACTCTTTTATTAGCTAGAAGTATAGTAGAAAACGGAGCTGGAACAGGATGAACAGTTTACCCTCCTCTTTCGTCTAGAATCGCTCATAGTGGAGCTTCAGTAGATTTAGCAATTTTTTCACTTCATTTAGCTGGAATTTCTTCAATTTTAGGAGCTGTAAATTTTATTACTACTATCATTAATATACGATCATCAGGAATTACTTTTGATCGAATACCTTTATTTGTATGATCAGTAGGAATTACTGCTCTATTACTTTTACTTTCACTCCCTGTTTTAGCTGGTGCTATCACAATACTATTAACTGATCGAAATTTCAATACTTCTTTCTTTGACCCAGCTGGTGGAGGAGATCCAAT…	female	spring	M32	SRR31746906
SPH1200	sp.16	Megaselia differens	Megaselia differens genotype 002	AATAAATAATATAAGATTTTGAATATTACCCCCATCATTGACTCTTTTATTAGCCAGAAGTATAGTAGAAAACGGAGCTGGAACAGGATGAACAGTTTATCCTCCTCTTTCATCTAGAATTGCTCATAGTGGAGCTTCAGTAGATTTAGCAATTTTTTCACTTCACTTAGCTGGAATTTCCTCAATTTTAGGAGCTGTAAATTTCATTACTACTATTATTAATATACGTTCATCAGGAATTACTTTTGATCGAATACCTTTATTTGTTTGATCAGTAGGAATTACTGCTTTATTACTTTTACTTTCATTACCTGTTTTAGCAGGTGCTATTACTATACTTTTAACTGATCGAAATTTTAATACTTCTTTCTTTGACCCTGCTGGAGGAGGAGACCCTAT…	female	spring	M32	SRR31746905
SPH1201	sp.27	Megaselia sp. 013	Megaselia sp. 013 genotype 001	AATAAATAATATAAGTTTTTGAATACTACCTCCTTCTTTAACACTTTTATTAGCCAGAAGTATAGTAGAAAATGGAGCTGGAACAGGATGAACAGTTTACCCTCCACTTTCTTCTAGAATTGCTCATAGTGGAGCCTCTGTTGATTTAGCAATTTTTTCTCTTCATTTAGCTGGAATTTCATCTATTTTAGGAGCTGTAAATTTTATTACAACAATTATTAATATACGTTCTTCAGGAATTACTTTTGATCGAATACCTCTATTTGTTTGATCAGTTGGAATTACTGCTCTTTTATTACTTCTTTCTCTTCCAGTTTTAGCTGGAGCTATTACAATATTACTAACAGACCGAAATTTTAATACTTCATTCTTTGACCCAGCTGGAGGAGGAGATCCTAT…	female	spring	M32	SRR31746904
SPH1202	sp.20	Megaselia basseti	Megaselia basseti genotype 005	AATAAATAATATAAGATTCTGAATACTTCCTCCTTCTTTAACTTTATTATTGGCCAGCAGTATAGTAGAAAATGGAGCTGGTACAGGATGAACAGTTTACCCACCCCTTTCTTCTAGAATTGCTCATAGAGGAGCTTCTGTAGATTTAGCTATTTTTTCTCTTCACTTAGCTGGAATCTCTTCAATTCTAGGAGCTGTAAATTTTATTACAACAATTATTAATATACGATCTTCAGGTATTTCTTTTGATCGAATACCTTTATTTGTTTGATCTGTAGGAATTACTGCCCTACTTTTACTCTTATCTCTTCCTGTTTTAGCAGGAGCTATTACAATATTATTAACAGATCGAAACTTTAATACATCATTTTTTGACCCTGCTGGAGGTGGAGACCCAAT…	female	spring	M32	SRR31746902
SPH1203	sp.12	Megaselia pulicaria complex sp. 003	Megaselia pulicaria complex sp. 003 genotype 001	AATAAACAATATAAGTTTTTGAATATTACCTCCTTCTTTAACTCTATTATTAGCCAGAAGAATAGTAGAAAACGGAGCTGGAACTGGATGAACAGTATACCCTCCACTTTCTTCTAGAATTGCTCATAGAGGAGCTTCTGTAGATTTAGCAATTTTCTCCCTTCATTTAGCAGGAATTTCTTCAATTTTAGGTGCAGTTAATTTTATTACAACAATTATTAATATACGATCTTCTGGAATTACCTTTGATCGAATACCCTTATTTGTATGATCAGTAGGAATTACTGCCCTTCTATTACTATTATCTTTACCTGTATTAGCTGGAGCTATTACAATATTATTAACAGATCGAAATTTTAATACATCTTTTTTTGATCCAGCAGGTGGAGGAGATCCAAT…	female	spring	M32	SRR31746901
SPH1204	sp.5	Megaselia sp. 004	Megaselia sp. 004 genotype 001	AATAAATAATATAAGATTTTGAATATTACCTCCATCATTAACTCTTTTATTAGCCAGAAGTATAGTAGAAAACGGAGCTGGAACAGGATGAACAGTTTATCCACCTCTTTCGTCTAGAATTGCTCATAGTGGAGCTTCAGTTGATTTAGCAATTTTTTCACTTCATTTAGCTGGAATTTCCTCAATTTTAGGAGCTGTAAACTTCATTACTACTATTATTAATATACGTTCATCAGGAATTACATTTGATCGTATACCTTTATTTGTTTGATCAGTAGGAATTACTGCTTTATTACTTTTATTATCACTTCCTGTTTTAGCAGGTGCTATTACTATACTTTTAACTGATCGAAATTTTAATACTTCTTTCTTTGATCCTGCTGGAGGAGGAGATCCTAT…	female	spring	M32	SRR31746900
SPH1205	sp.21	Megaselia coccyx	Megaselia coccyx genotype 001	AATAAATAATATAAGATTTTGAATATTACCTCCATCATTAACTCTTTTATTAGCTAGAAGTATAGTAGAAAACGGAGCTGGAACAGGATGAACAGTTTACCCTCCTCTTTCGTCTAGAATCGCTCATAGTGGAGCTTCAGTAGATTTAGCAATTTTTTCACTTCATTTAGCTGGAATTTCTTCAATTTTAGGAGCTGTAAATTTTATTACTACTATCATTAATATACGATCATCAGGAATTACTTTTGATCGAATACCTTTATTTGTATGATCAGTAGGAATTACTGCTCTATTACTTTTACTTTCACTCCCTGTTTTAGCTGGTGCTATCACAATACTATTAACTGATCGAAATTTCAATACTTCTTTCTTTGACCCAGCTGGTGGAGGAGATCCAAT…	female	spring	M32	SRR31746899
SPH1207	sp.21	Megaselia coccyx	Megaselia coccyx genotype 001	AATAAATAATATAAGATTTTGAATATTACCTCCATCATTAACTCTTTTATTAGCTAGAAGTATAGTAGAAAACGGAGCTGGAACAGGATGAACAGTTTACCCTCCTCTTTCGTCTAGAATCGCTCATAGTGGAGCTTCAGTAGATTTAGCAATTTTTTCACTTCATTTAGCTGGAATTTCTTCAATTTTAGGAGCTGTAAATTTTATTACTACTATCATTAATATACGATCATCAGGAATTACTTTTGATCGAATACCTTTATTTGTATGATCAGTAGGAATTACTGCTCTATTACTTTTACTTTCACTCCCTGTTTTAGCTGGTGCTATCACAATACTATTAACTGATCGAAATTTCAATACTTCTTTCTTTGACCCAGCTGGTGGAGGAGATCCAAT…	female	spring	M32	SRR31746898
SPH1208	sp.4	Megaselia giraudii group sp. 001	Megaselia giraudii group sp. 001 genotype 008	AATAAATAATATAAGATTTTGAATATTACCTCCTTCTCTTACTCTTTTATTAGCCAGTAGTATAGTAGAAAATGGAGCTGGAACAGGATGAACAGTTTATCCTCCTCTTTCTTCAAGAATTGCTCATAGAGGAGCTTCTGTAGATTTAGCTATTTTTTCTTTACATTTAGCTGGTATCTCATCAATTCTAGGAGCTGTAAATTTTATTACAACAATTATTAATATACGATCTTCAGGAATTACTTTTGATCGAATACCATTATTTGTTTGATCTGTTGGTATTACAGCTCTACTTTTATTATTATCTTTACCTGTATTAGCAGGAGCTATTACTATACTATTAACAGATCGAAATTTTAATACTTCTTTCTTTGATCCTGCTGGTGGAGGAGACCCAAT…	female	spring	M32	SRR31746897
SPH1209	sp.21	Megaselia coccyx	Megaselia coccyx genotype 001	AATAAATAATATAAGATTTTGAATATTACCTCCATCATTAACTCTTTTATTAGCTAGAAGTATAGTAGAAAACGGAGCTGGAACAGGATGAACAGTTTACCCTCCTCTTTCGTCTAGAATCGCTCATAGTGGAGCTTCAGTAGATTTAGCAATTTTTTCACTTCATTTAGCTGGAATTTCTTCAATTTTAGGAGCTGTAAATTTTATTACTACTATCATTAATATACGATCATCAGGAATTACTTTTGATCGAATACCTTTATTTGTATGATCAGTAGGAATTACTGCTCTATTACTTTTACTTTCACTCCCTGTTTTAGCTGGTGCTATCACAATACTATTAACTGATCGAAATTTCAATACTTCTTTCTTTGACCCAGCTGGTGGAGGAGATCCAAT…	female	spring	M32	SRR31746896
SPH1210	sp.28	Megaselia sp. 014	Megaselia sp. 014 genotype 001	AATAAATAATATAAGATTTTGAATATTACCTCCTTCTCTTACATTATTATTAGCCAGTAGCATAGTAGAAAATGGAGCTGGAACTGGATGAACAGTTTACCCTCCACTTTCTTCAAGAATTGCTCACAGTGGAGCTTCAGTTGATTTAGCTATTTTCTCTTTACATTTAGCTGGTATTTCATCAATTTTAGGTGCTGTAAATTTTATTACAACAATCATTAATATACGATCTTCAGGAATTACTTTTGATCGAATACCTTTATTTGTTTGATCTGTAGGTATTACAGCTCTTCTTTTATTATTATCTTTACCTGTACTAGCAGGTGCAATTACTATATTATTAACAGATCGAAATTTTAATACTTCTTTCTTTGATCCTGCTGGAGGTGGAGACCCAAT…	female	spring	M32	SRR31746895
SPH1211	sp.94	Megaselia sp. 053	Megaselia sp. 053 genotype 001	AATAAATAATATAAGATTTTGAATACTCCCTCCTTCTTTAACATTATTATTAGCCAGAAGTATAGTAGAAAATGGAGCAGGAACAGGTTGAACAGTTTATCCTCCTCTTTCTTCAAGAATTGCTCATAGAGGAGCTTCTGTTGATTTAGCAATTTTTTCTCTTCATTTAGCTGGAATTTCTTCAATTCTAGGTGCAGTAAATTTTATTACTACAATTATTAATATACGCTCATCAGGAATTACCTTTGATCGAATACCTTTATTTGTTTGATCAGTAGGTATTACTGCTCTTCTTTTATTATTATCACTTCCCGTTTTAGCTGGTGCTATTACTATACTATTAACAGACCGAAATTTTAATACATCATTCTTCGACCCTGCTGGAGGAGGAGACCCTAT…	female	spring	M32	SRR31746894
SPH1212	sp.5	Megaselia sp. 004	Megaselia sp. 004 genotype 001	AATAAATAATATAAGATTTTGAATATTACCTCCATCATTAACTCTTTTATTAGCCAGAAGTATAGTAGAAAACGGAGCTGGAACAGGATGAACAGTTTATCCACCTCTTTCGTCTAGAATTGCTCATAGTGGAGCTTCAGTTGATTTAGCAATTTTTTCACTTCATTTAGCTGGAATTTCCTCAATTTTAGGAGCTGTAAACTTCATTACTACTATTATTAATATACGTTCATCAGGAATTACATTTGATCGTATACCTTTATTTGTTTGATCAGTAGGAATTACTGCTTTATTACTTTTATTATCACTTCCTGTTTTAGCAGGTGCTATTACTATACTTTTAACTGATCGAAATTTTAATACTTCTTTCTTTGATCCTGCTGGAGGAGGAGATCCTAT…	female	spring	M32	SRR31747102
SPH1213	sp.5	Megaselia sp. 004	Megaselia sp. 004 genotype 001	AATAAATAATATAAGATTTTGAATATTACCTCCATCATTAACTCTTTTATTAGCCAGAAGTATAGTAGAAAACGGAGCTGGAACAGGATGAACAGTTTATCCACCTCTTTCGTCTAGAATTGCTCATAGTGGAGCTTCAGTTGATTTAGCAATTTTTTCACTTCATTTAGCTGGAATTTCCTCAATTTTAGGAGCTGTAAACTTCATTACTACTATTATTAATATACGTTCATCAGGAATTACATTTGATCGTATACCTTTATTTGTTTGATCAGTAGGAATTACTGCTTTATTACTTTTATTATCACTTCCTGTTTTAGCAGGTGCTATTACTATACTTTTAACTGATCGAAATTTTAATACTTCTTTCTTTGATCCTGCTGGAGGAGGAGATCCTAT…	female	spring	M32	SRR31747100
SPH1214	sp.80	Megaselia sp. 043	Megaselia sp. 043 genotype 003	AATAAATAATATAAGATTTTGGATATTACCTCCATCATTAACTCTATTATTAGCCAGAAGTATAGTAGAAAACGGAGCTGGAACAGGATGAACAGTTTATCCTCCTCTTTCATCCAGAATTGCTCATAGTGGAGCTTCAGTAGATTTAGCAATTTTTTCACTTCATTTAGCTGGAATTTCTTCAATTTTAGGAGCTGTAAATTTTATTACTACTATCATTAATATACGATCATCAGGAATTACTTTTGATCGAATACCTTTATTTGTGTGATCAGTAGGAATCACTGCTCTATTACTTTTACTTTCACTTCCTGTTTTAGCTGGTGCTATTACTATACTTTTAACTGATCGAAATTTTAATACTTCTTTCTTTGATCCCGCTGGAGGAGGAGATCCAAT…	female	spring	M32	SRR31747099
SPH1215	sp.41	Megaselia sp. 021	Megaselia sp. 021 genotype 001	AATAAATAATATAAGATTTTGAATATTACCTCCATCATTAACTCTATTATTAGCCAGAAGTATAGTAGAAAACGGAGCTGGAACAGGATGAACAGTTTATCCTCCTCTTTCATCTAGAATTGCTCATAGTGGAGCTTCAGTAGATTTAGCAATTTTTTCACTTCATTTAGCTGGAATTTCTTCAATTTTAGGAGCTGTAAATTTTATTACTACTATTATTAATATACGATCATCAGGAATTACTTTTGATCGAATACCTTTATTTGTATGATCAGTAGGAATTACTGCTTTATTACTTTTACTTTCACTTCCTGTTTTAGCTGGTGCTATCACAATACTATTAACTGATCGAAATTTTAATACTTCTTTCTTTGATCCTGCTGGAGGAGGAGATCCAAT…	female	spring	M32	SRR31747098
SPH1216	sp.5	Megaselia sp. 004	Megaselia sp. 004 genotype 001	AATAAATAATATAAGATTTTGAATATTACCTCCATCATTAACTCTTTTATTAGCCAGAAGTATAGTAGAAAACGGAGCTGGAACAGGATGAACAGTTTATCCACCTCTTTCGTCTAGAATTGCTCATAGTGGAGCTTCAGTTGATTTAGCAATTTTTTCACTTCATTTAGCTGGAATTTCCTCAATTTTAGGAGCTGTAAACTTCATTACTACTATTATTAATATACGTTCATCAGGAATTACATTTGATCGTATACCTTTATTTGTTTGATCAGTAGGAATTACTGCTTTATTACTTTTATTATCACTTCCTGTTTTAGCAGGTGCTATTACTATACTTTTAACTGATCGAAATTTTAATACTTCTTTCTTTGATCCTGCTGGAGGAGGAGATCCTAT…	female	spring	M32	SRR31747097
SPH1217	sp.3	Megaselia sp. 003	Megaselia sp. 003 genotype 001	AATAAATAATATAAGATTCTGAATATTACCTCCATCATTAACTCTTTTATTAGCCAGAAGTATAGTAGAAAACGGAGCTGGAACAGGATGAACAGTTTATCCTCCTCTTTCATCTAGAATTGCTCATAGTGGAGCTTCAGTAGATTTAGCAATTTTTTCACTTCATTTAGCTGGAATTTCTTCAATTTTAGGAGCTGTAAATTTTATTACTACTATTATTAATATACGTGCTTCAGGTATCACTTTTGATCGAATACCTTTATTTGTTTGATCAGTAGGAATTACTGCTTTATTACTTTTACTTTCACTTCCTGTTTTAGCAGGAGCTATTACTATACTTTTAACTGATCGAAATTTTAATACTTCTTTCTTTGATCCTGCTGGAGGAGGAGACCCTAT…	female	spring	M32	SRR31747096
SPH1218	sp.3	Megaselia sp. 003	Megaselia sp. 003 genotype 001	AATAAATAATATAAGATTCTGAATATTACCTCCATCATTAACTCTTTTATTAGCCAGAAGTATAGTAGAAAACGGAGCTGGAACAGGATGAACAGTTTATCCTCCTCTTTCATCTAGAATTGCTCATAGTGGAGCTTCAGTAGATTTAGCAATTTTTTCACTTCATTTAGCTGGAATTTCTTCAATTTTAGGAGCTGTAAATTTTATTACTACTATTATTAATATACGTGCTTCAGGTATCACTTTTGATCGAATACCTTTATTTGTTTGATCAGTAGGAATTACTGCTTTATTACTTTTACTTTCACTTCCTGTTTTAGCAGGAGCTATTACTATACTTTTAACTGATCGAAATTTTAATACTTCTTTCTTTGATCCTGCTGGAGGAGGAGACCCTAT…	female	spring	M32	SRR31747095
SPH1220	sp.5	Megaselia sp. 004	Megaselia sp. 004 genotype 007	AATAAATAATATAAGATTTTGAATATTACCTCCATCATTAACTCTTTTATTAGCCAGAAGTATAGTAGAAAACGGAGCTGGAACAGGATGAACAGTTTATCCACCTCTTTCGTCTAGAATTGCACATAGTGGAGCTTCAGTTGATTTAGCAATTTTTTCACTTCATTTAGCTGGAATTTCCTCAATTTTAGGAGCTGTAAACTTCATTACTACTATTATTAATATACGTTCATCAGGAATTACATTTGATCGTATACCTTTATTTGTTTGATCAGTAGGAATTACTGCTTTATTACTTTTATTATCACTTCCTGTTTTAGCAGGTGCTATTACTATACTTTTAACTGATCGAAATTTTAATACTTCTTTCTTTGATCCTGCTGGAGGAGGAGATCCTAT…	female	spring	M32	SRR31747094
SPH1221	sp.3	Megaselia sp. 003	Megaselia sp. 003 genotype 002	AATAAATAATATAAGATTCTGAATATTACCTCCATCATTAACTCTTTTATTAGCCAGAAGTATAGTAGAAAACGGAGCTGGAACAGGATGAACAGTTTATCCTCCTCTTTCATCTAGAATTGCTCATAGTGGAGCTTCAGTAGATTTAGCAATTTTTTCACTTCATTTAGCTGGAATTTCTTCAATTTTAGGAGCTGTAAATTTTATTACTACTATTATTAATATACGTGCTTCAGGTATCACTTTTGATCGAATACCTTTATTTGTTTGATCAGTAGGAATTACTGCTTTATTACTTTTACTTTCACTTCCTGTTTTAGCAGGAGCTATTACTATACTTTTAACTGATCGAAATTTTAATACTTCTTTCTTTGATCCTGCTGGAGGAGGAGATCCTAT…	female	spring	M32	SRR31747093
SPH1223	sp.61	Megaselia brevifemorata	Megaselia brevifemorata genotype 001	AATAAATAATATAAGATTTTGAATATTACCACCATCATTAACTCTTTTATTAGCCAGAAGTATAGTAGAAAACGGAGCTGGAACAGGGTGAACAGTTTATCCTCCTCTTTCCTCTAGAATTGCTCATAGTGGAGCTTCAGTAGATTTAGCAATTTTTTCACTTCATTTAGCTGGAATTTCTTCAATTTTAGGAGCTGTAAATTTTATTACTACTATTATTAATATACGTTCATCAGGTATTACTTTTGATCGAATACCTTTATTTGTTTGATCAGTAGGAATTACTGCTTTATTACTTTTACTTTCACTACCTGTTTTAGCAGGAGCTATTACTATACTTTTAACTGATCGAAATTTTAATACTTCTTTCTTTGACCCTGCTGGAGGAGGAGATCCTAT…	female	spring	M32	SRR31747092
SPH1224	sp.5	Megaselia sp. 004	Megaselia sp. 004 genotype 012	AATAAATAATATAAGATTTTGAATATTACCTCCATCATTAACTCTTTTATTAGCCAGAAGTATAGTAGAAAACGGAGCTGGAACCGGATGAACAGTTTATCCACCTCTTTCATCTAGAATTGCTCATAGTGGAGCTTCAGTTGATTTAGCAATTTTTTCACTTCATTTAGCTGGAATTTCCTCAATTTTAGGAGCTGTAAACTTCATTACTACTATTATTAATATACGTTCATCAGGAATTACATTTGATCGTATACCTTTATTTGTTTGATCAGTAGGAATTACTGCTTTATTACTTTTATTATCACTTCCTGTTTTAGCAGGTGCTATTACTATACTTTTAACTGATCGAAATTTTAATACTTCTTTCTTTGATCCTGCTGGAGGAGGAGATCCTAT…	female	spring	M32	SRR31747091
SPH1225	sp.3	Megaselia sp. 003	Megaselia sp. 003 genotype 001	AATAAATAATATAAGATTCTGAATATTACCTCCATCATTAACTCTTTTATTAGCCAGAAGTATAGTAGAAAACGGAGCTGGAACAGGATGAACAGTTTATCCTCCTCTTTCATCTAGAATTGCTCATAGTGGAGCTTCAGTAGATTTAGCAATTTTTTCACTTCATTTAGCTGGAATTTCTTCAATTTTAGGAGCTGTAAATTTTATTACTACTATTATTAATATACGTGCTTCAGGTATCACTTTTGATCGAATACCTTTATTTGTTTGATCAGTAGGAATTACTGCTTTATTACTTTTACTTTCACTTCCTGTTTTAGCAGGAGCTATTACTATACTTTTAACTGATCGAAATTTTAATACTTCTTTCTTTGATCCTGCTGGAGGAGGAGACCCTAT…	female	spring	M32	SRR31747089
SPH1226	sp.3	Megaselia sp. 003	Megaselia sp. 003 genotype 001	AATAAATAATATAAGATTCTGAATATTACCTCCATCATTAACTCTTTTATTAGCCAGAAGTATAGTAGAAAACGGAGCTGGAACAGGATGAACAGTTTATCCTCCTCTTTCATCTAGAATTGCTCATAGTGGAGCTTCAGTAGATTTAGCAATTTTTTCACTTCATTTAGCTGGAATTTCTTCAATTTTAGGAGCTGTAAATTTTATTACTACTATTATTAATATACGTGCTTCAGGTATCACTTTTGATCGAATACCTTTATTTGTTTGATCAGTAGGAATTACTGCTTTATTACTTTTACTTTCACTTCCTGTTTTAGCAGGAGCTATTACTATACTTTTAACTGATCGAAATTTTAATACTTCTTTCTTTGATCCTGCTGGAGGAGGAGACCCTAT…	female	spring	M32	SRR31747088
SPH1227	sp.160	Megaselia longiseta	Megaselia longiseta genotype 001	AATAAATAATATAAGTTTTTGAATATTACCTCCTTCTTTAACACTACTTATCGCCAGAAGTATAGTGGAAAACGGAGCTGGTACAGGTTGAACAGTTTATCCCCCTCTATCTTCTAGAATTGCTCATAGAGGAGCTTCTGTAGATTTAGCTATTTTTTCATTACATATGGCTGGTATTTCTTCCATTTTAGGTGCAGTAAACTTTATTACTACTATTATTAATATACGAACATTAGGTATTACTTTTGACCGAATACCTTTATTTGTATGATCAGTAGGAATTACTGCTATTCTATTACTTTTATCTTTACCTGTCTTAGCAGGAGCAATTACAATACTTTTAACAGATCGAAATTTTAATACATCATTTTTTGACCCCGCCGGAGGAGGAGACCCAAT…	female	spring	M32	SRR31747087
SPH1228	sp.21	Megaselia coccyx	Megaselia coccyx genotype 001	AATAAATAATATAAGATTTTGAATATTACCTCCATCATTAACTCTTTTATTAGCTAGAAGTATAGTAGAAAACGGAGCTGGAACAGGATGAACAGTTTACCCTCCTCTTTCGTCTAGAATCGCTCATAGTGGAGCTTCAGTAGATTTAGCAATTTTTTCACTTCATTTAGCTGGAATTTCTTCAATTTTAGGAGCTGTAAATTTTATTACTACTATCATTAATATACGATCATCAGGAATTACTTTTGATCGAATACCTTTATTTGTATGATCAGTAGGAATTACTGCTCTATTACTTTTACTTTCACTCCCTGTTTTAGCTGGTGCTATCACAATACTATTAACTGATCGAAATTTCAATACTTCTTTCTTTGACCCAGCTGGTGGAGGAGATCCAAT…	female	spring	M32	SRR31747086
SPH1229	sp.28	Megaselia sp. 014	Megaselia sp. 014 genotype 001	AATAAATAATATAAGATTTTGAATATTACCTCCTTCTCTTACATTATTATTAGCCAGTAGCATAGTAGAAAATGGAGCTGGAACTGGATGAACAGTTTACCCTCCACTTTCTTCAAGAATTGCTCACAGTGGAGCTTCAGTTGATTTAGCTATTTTCTCTTTACATTTAGCTGGTATTTCATCAATTTTAGGTGCTGTAAATTTTATTACAACAATCATTAATATACGATCTTCAGGAATTACTTTTGATCGAATACCTTTATTTGTTTGATCTGTAGGTATTACAGCTCTTCTTTTATTATTATCTTTACCTGTACTAGCAGGTGCAATTACTATATTATTAACAGATCGAAATTTTAATACTTCTTTCTTTGATCCTGCTGGAGGTGGAGACCCAAT…	female	spring	M32	SRR31747085
SPH1230	sp.20	Megaselia basseti	Megaselia basseti genotype 002	AATAAATAATATAAGATTCTGAATACTTCCTCCTTCTTTAACTTTATTATTGGCCAGCAGTATAGTAGAAAATGGAGCTGGTACAGGATGAACAGTTTACCCTCCCCTTTCTTCTAGAATTGCTCATAGAGGAGCTTCTGTAGATTTAGCTATTTTTTCTCTTCACCTAGCTGGAATCTCTTCAATTCTAGGAGCTGTAAATTTTATTACAACAATTATTAATATACGGTCTTCAGGTATTTCTTTTGATCGAATACCTTTATTTGTTTGATCTGTAGGAATTACTGCCCTACTTTTACTCTTATCTCTTCCTGTTTTAGCGGGAGCTATTACAATATTATTAACAGATCGAAACTTTAATACATCATTTTTTGATCCTGCTGGAGGTGGAGACCCAAT…	female	spring	M32	SRR31747084
SPH1231	sp.5	Megaselia sp. 004	Megaselia sp. 004 genotype 001	AATAAATAATATAAGATTTTGAATATTACCTCCATCATTAACTCTTTTATTAGCCAGAAGTATAGTAGAAAACGGAGCTGGAACAGGATGAACAGTTTATCCACCTCTTTCGTCTAGAATTGCTCATAGTGGAGCTTCAGTTGATTTAGCAATTTTTTCACTTCATTTAGCTGGAATTTCCTCAATTTTAGGAGCTGTAAACTTCATTACTACTATTATTAATATACGTTCATCAGGAATTACATTTGATCGTATACCTTTATTTGTTTGATCAGTAGGAATTACTGCTTTATTACTTTTATTATCACTTCCTGTTTTAGCAGGTGCTATTACTATACTTTTAACTGATCGAAATTTTAATACTTCTTTCTTTGATCCTGCTGGAGGAGGAGATCCTAT…	female	spring	M32	SRR31747083
SPH1232	sp.41	Megaselia sp. 021	Megaselia sp. 021 genotype 001	AATAAATAATATAAGATTTTGAATATTACCTCCATCATTAACTCTATTATTAGCCAGAAGTATAGTAGAAAACGGAGCTGGAACAGGATGAACAGTTTATCCTCCTCTTTCATCTAGAATTGCTCATAGTGGAGCTTCAGTAGATTTAGCAATTTTTTCACTTCATTTAGCTGGAATTTCTTCAATTTTAGGAGCTGTAAATTTTATTACTACTATTATTAATATACGATCATCAGGAATTACTTTTGATCGAATACCTTTATTTGTATGATCAGTAGGAATTACTGCTTTATTACTTTTACTTTCACTTCCTGTTTTAGCTGGTGCTATCACAATACTATTAACTGATCGAAATTTTAATACTTCTTTCTTTGATCCTGCTGGAGGAGGAGATCCAAT…	female	spring	M32	SRR31747082
SPH1233	sp.160	Megaselia longiseta	Megaselia longiseta genotype 001	AATAAATAATATAAGTTTTTGAATATTACCTCCTTCTTTAACACTACTTATCGCCAGAAGTATAGTGGAAAACGGAGCTGGTACAGGTTGAACAGTTTATCCCCCTCTATCTTCTAGAATTGCTCATAGAGGAGCTTCTGTAGATTTAGCTATTTTTTCATTACATATGGCTGGTATTTCTTCCATTTTAGGTGCAGTAAACTTTATTACTACTATTATTAATATACGAACATTAGGTATTACTTTTGACCGAATACCTTTATTTGTATGATCAGTAGGAATTACTGCTATTCTATTACTTTTATCTTTACCTGTCTTAGCAGGAGCAATTACAATACTTTTAACAGATCGAAATTTTAATACATCATTTTTTGACCCCGCCGGAGGAGGAGACCCAAT…	female	spring	M32	SRR31747081
SPH1234	sp.3	Megaselia sp. 003	Megaselia sp. 003 genotype 002	AATAAATAATATAAGATTCTGAATATTACCTCCATCATTAACTCTTTTATTAGCCAGAAGTATAGTAGAAAACGGAGCTGGAACAGGATGAACAGTTTATCCTCCTCTTTCATCTAGAATTGCTCATAGTGGAGCTTCAGTAGATTTAGCAATTTTTTCACTTCATTTAGCTGGAATTTCTTCAATTTTAGGAGCTGTAAATTTTATTACTACTATTATTAATATACGTGCTTCAGGTATCACTTTTGATCGAATACCTTTATTTGTTTGATCAGTAGGAATTACTGCTTTATTACTTTTACTTTCACTTCCTGTTTTAGCAGGAGCTATTACTATACTTTTAACTGATCGAAATTTTAATACTTCTTTCTTTGATCCTGCTGGAGGAGGAGATCCTAT…	female	spring	M32	SRR31747080
SPH1237	sp.3	Megaselia sp. 003	Megaselia sp. 003 genotype 004	AATAAATAATATAAGATTCTGAATATTACCTCCATCATTAACTCTTTTATTAGCCAGAAGTATAGTAGAAAACGGAGCTGGAACAGGATGAACAGTTTACCCTCCTCTTTCATCTAGAATTGCTCATAGTGGAGCTTCAGTAGATTTAGCAATTTTTTCACTTCATTTAGCTGGAATTTCTTCAATTTTAGGGGCTGTAAATTTTATTACTACTATTATTAATATACGTACTTCAGGTATCACTTTTGATCGAATACCTTTATTTGTTTGATCAGTAGGAATTACTGCTTTATTACTTTTACTTTCACTTCCTGTTTTAGCAGGAGCTATTACTATACTTTTAACTGATCGAAATTTTAATACTTCTTTCTTTGACCCTGCTGGAGGGGGAGATCCTAT…	female	spring	M32	SRR31747620
SPH1238	sp.5	Megaselia sp. 004	Megaselia sp. 004 genotype 001	AATAAATAATATAAGATTTTGAATATTACCTCCATCATTAACTCTTTTATTAGCCAGAAGTATAGTAGAAAACGGAGCTGGAACAGGATGAACAGTTTATCCACCTCTTTCGTCTAGAATTGCTCATAGTGGAGCTTCAGTTGATTTAGCAATTTTTTCACTTCATTTAGCTGGAATTTCCTCAATTTTAGGAGCTGTAAACTTCATTACTACTATTATTAATATACGTTCATCAGGAATTACATTTGATCGTATACCTTTATTTGTTTGATCAGTAGGAATTACTGCTTTATTACTTTTATTATCACTTCCTGTTTTAGCAGGTGCTATTACTATACTTTTAACTGATCGAAATTTTAATACTTCTTTCTTTGATCCTGCTGGAGGAGGAGATCCTAT…	female	spring	M32	SRR31747619
SPH1239	sp.28	Megaselia sp. 014	Megaselia sp. 014 genotype 001	AATAAATAATATAAGATTTTGAATATTACCTCCTTCTCTTACATTATTATTAGCCAGTAGCATAGTAGAAAATGGAGCTGGAACTGGATGAACAGTTTACCCTCCACTTTCTTCAAGAATTGCTCACAGTGGAGCTTCAGTTGATTTAGCTATTTTCTCTTTACATTTAGCTGGTATTTCATCAATTTTAGGTGCTGTAAATTTTATTACAACAATCATTAATATACGATCTTCAGGAATTACTTTTGATCGAATACCTTTATTTGTTTGATCTGTAGGTATTACAGCTCTTCTTTTATTATTATCTTTACCTGTACTAGCAGGTGCAATTACTATATTATTAACAGATCGAAATTTTAATACTTCTTTCTTTGATCCTGCTGGAGGTGGAGACCCAAT…	female	spring	M32	SRR31747618
SPH1240	sp.48	Megaselia aquilonia	Megaselia aquilonia genotype 001	AATAAATAATATAAGATTTTGAATATTACCTCCATCATTAACTCTTTTATTAGCCAGCAGTATAGTAGAAAACGGAGCTGGAACAGGATGAACAGTTTATCCTCCTCTATCATCAAGAATTGCTCATAGTGGAGCTTCAGTAGATTTAGCAATTTTTTCACTTCATTTAGCTGGAATTTCTTCAATTTTAGGAGCTGTAAATTTTATTACTACTATTATTAATATACGTACATCAGGAATTACTTTTGATCGAATACCTTTATTTGTATGATCAGTAGGAATTACTGCTTTATTACTTTTACTTTCACTTCCTGTTTTAGCAGGAGCTATTACTATACTTTTAACTGATCGAAATTTTAATACATCTTTCTTTGATCCTGCTGGAGGAGGAGATCCAAT…	female	spring	M32	SRR31747617
SPH1241	sp.14	Triphleba sp. 001	Triphleba sp. 001 genotype 001	AATAAATAATATAAGATTTTGAATATTACCTCCTTCTTTAACGTTACTATTAGCCAGCAGTATAGTAGAAAATGGAGCTGGAACAGGATGAACTGTTTATCCTCCTTTATCAGCTAATATTGCACATAGAGGAGCTTCTGTTGATTTAGCAATTTTTTCTTTACACCTAGCAGGGATTTCTTCAATTTTAGGGGCTGTTAATTTTATTACTACAATTATTAATATACGATCATCTGGTATTACTTTTGATCGAATACCTTTATTTGTATGATCTGTAGGAATCACAGCTTTATTATTATTATTATCTTTACCTGTTTTAGCAGGAGCTATTACAATATTATTAACAGATCGAAATTTTAATACATCATTCTTTGACCCAGCAGGAGGAGGAGACCCAAT…	female	spring	M32	SRR31747616
SPH1242	sp.3	Megaselia sp. 003	Megaselia sp. 003 genotype 001	AATAAATAATATAAGATTCTGAATATTACCTCCATCATTAACTCTTTTATTAGCCAGAAGTATAGTAGAAAACGGAGCTGGAACAGGATGAACAGTTTATCCTCCTCTTTCATCTAGAATTGCTCATAGTGGAGCTTCAGTAGATTTAGCAATTTTTTCACTTCATTTAGCTGGAATTTCTTCAATTTTAGGAGCTGTAAATTTTATTACTACTATTATTAATATACGTGCTTCAGGTATCACTTTTGATCGAATACCTTTATTTGTTTGATCAGTAGGAATTACTGCTTTATTACTTTTACTTTCACTTCCTGTTTTAGCAGGAGCTATTACTATACTTTTAACTGATCGAAATTTTAATACTTCTTTCTTTGATCCTGCTGGAGGAGGAGACCCTAT…	female	spring	M32	SRR31747615
SPH1243	sp.21	Megaselia coccyx	Megaselia coccyx genotype 001	AATAAATAATATAAGATTTTGAATATTACCTCCATCATTAACTCTTTTATTAGCTAGAAGTATAGTAGAAAACGGAGCTGGAACAGGATGAACAGTTTACCCTCCTCTTTCGTCTAGAATCGCTCATAGTGGAGCTTCAGTAGATTTAGCAATTTTTTCACTTCATTTAGCTGGAATTTCTTCAATTTTAGGAGCTGTAAATTTTATTACTACTATCATTAATATACGATCATCAGGAATTACTTTTGATCGAATACCTTTATTTGTATGATCAGTAGGAATTACTGCTCTATTACTTTTACTTTCACTCCCTGTTTTAGCTGGTGCTATCACAATACTATTAACTGATCGAAATTTCAATACTTCTTTCTTTGACCCAGCTGGTGGAGGAGATCCAAT…	female	spring	M32	SRR31747614
SPH1249	sp.16	Megaselia differens	Megaselia differens genotype 002	AATAAATAATATAAGATTTTGAATATTACCCCCATCATTGACTCTTTTATTAGCCAGAAGTATAGTAGAAAACGGAGCTGGAACAGGATGAACAGTTTATCCTCCTCTTTCATCTAGAATTGCTCATAGTGGAGCTTCAGTAGATTTAGCAATTTTTTCACTTCACTTAGCTGGAATTTCCTCAATTTTAGGAGCTGTAAATTTCATTACTACTATTATTAATATACGTTCATCAGGAATTACTTTTGATCGAATACCTTTATTTGTTTGATCAGTAGGAATTACTGCTTTATTACTTTTACTTTCATTACCTGTTTTAGCAGGTGCTATTACTATACTTTTAACTGATCGAAATTTTAATACTTCTTTCTTTGACCCTGCTGGAGGAGGAGACCCTAT…	male	spring	M32	SRR31747613
SPH1250	sp.27	Megaselia sp. 013	Megaselia sp. 013 genotype 002	AATAAATAATATAAGTTTTTGAATACTACCTCCTTCTTTAACACTTTTATTAGCCAGAAGTATAGTAGAAAATGGAGCTGGAACAGGATGAACAGTTTACCCCCCACTTTCTTCTAGAATTGCTCATAGTGGAGCCTCTGTTGATTTAGCAATTTTTTCTCTTCATTTAGCTGGAATTTCATCTATTTTAGGAGCTGTAAATTTTATTACAACAATTATTAATATACGTTCTTCAGGAATTACTTTTGATCGAATACCTCTATTTGTTTGATCAGTTGGAATTACTGCTCTTTTATTACTTCTTTCTCTTCCAGTTTTAGCTGGAGCTATTACAATATTACTAACAGACCGAAATTTTAATACTTCATTCTTTGACCCAGCTGGAGGAGGAGATCCTAT…	male	spring	M32	SRR31747612
SPH1251	sp.17	Megaselia sp. 008	Megaselia sp. 008 genotype 003	AATAAATAATATAAGTTTTTGAATATTACCTCCTTCTTTAACTCTTTTGTTAGCAAGAAGTATAGTAGAAAATGGAGCAGGTACTGGATGAACAGTTTATCCTCCTCTTTCTTCTAGAATTGCTCATAGTGGAGCTTCAGTTGATTTAGCAATTTTCTCTTTACATTTAGCTGGAATTTCCTCAATTTTAGGGGCTGTAAATTTTATTACTACAATTATTAATATACGATCTTCAGGAATTACTTTTGATCGAATACCTTTATTTGTTTGATCTGTAGGAATTACTGCTCTTTTATTACTTTTATCTTTACCTGTATTAGCAGGAGCTATTACTATACTTTTAACTGATCGAAATTTTAATACTTCATTCTTTGATCCTGCAGGAGGAGGAGATCCAAT…	male	spring	M32	SRR31747611
SPH1252	sp.28	Megaselia sp. 014	Megaselia sp. 014 genotype 001	AATAAATAATATAAGATTTTGAATATTACCTCCTTCTCTTACATTATTATTAGCCAGTAGCATAGTAGAAAATGGAGCTGGAACTGGATGAACAGTTTACCCTCCACTTTCTTCAAGAATTGCTCACAGTGGAGCTTCAGTTGATTTAGCTATTTTCTCTTTACATTTAGCTGGTATTTCATCAATTTTAGGTGCTGTAAATTTTATTACAACAATCATTAATATACGATCTTCAGGAATTACTTTTGATCGAATACCTTTATTTGTTTGATCTGTAGGTATTACAGCTCTTCTTTTATTATTATCTTTACCTGTACTAGCAGGTGCAATTACTATATTATTAACAGATCGAAATTTTAATACTTCTTTCTTTGATCCTGCTGGAGGTGGAGACCCAAT…	male	spring	M32	SRR31747608
SPH1253	sp.21	Megaselia coccyx	Megaselia coccyx genotype 001	AATAAATAATATAAGATTTTGAATATTACCTCCATCATTAACTCTTTTATTAGCTAGAAGTATAGTAGAAAACGGAGCTGGAACAGGATGAACAGTTTACCCTCCTCTTTCGTCTAGAATCGCTCATAGTGGAGCTTCAGTAGATTTAGCAATTTTTTCACTTCATTTAGCTGGAATTTCTTCAATTTTAGGAGCTGTAAATTTTATTACTACTATCATTAATATACGATCATCAGGAATTACTTTTGATCGAATACCTTTATTTGTATGATCAGTAGGAATTACTGCTCTATTACTTTTACTTTCACTCCCTGTTTTAGCTGGTGCTATCACAATACTATTAACTGATCGAAATTTCAATACTTCTTTCTTTGACCCAGCTGGTGGAGGAGATCCAAT…	male	spring	M32	SRR31747607
SPH1254	sp.5	Megaselia sp. 004	Megaselia sp. 004 genotype 002	AATAAATAATATAAGATTTTGAATATTACCTCCATCATTAACTCTTTTATTAGCCAGAAGTATAGTAGAAAACGGGGCTGGAACAGGATGAACAGTTTATCCACCTCTTTCATCTAGAATTGCTCATAGTGGAGCTTCAGTTGATTTAGCAATTTTTTCACTTCATTTAGCTGGAATTTCCTCAATTTTAGGAGCTGTAAACTTTATTACTACTATTATTAATATACGTTCATCAGGAATTACATTTGATCGAATACCTTTATTTGTTTGATCAGTAGGAATTACTGCTTTATTACTTTTATTATCACTTCCTGTTTTAGCAGGTGCTATTACCATACTTTTAACTGATCGAAATTTTAATACTTCTTTCTTTGATCCTGCTGGAGGAGGAGATCCAAT…	male	spring	M32	SRR31747606
SPH1255	sp.7	Megaselia pulicaria complex sp. 001	Megaselia pulicaria complex sp. 001 genotype 001	AATAAATAATATAAGTTTTTGAATATTACCTCCTTCTTTAACTCTTTTATTAGCCAGAAGTATAGTAGAAAATGGAGCAGGTACTGGATGAACAGTTTATCCTCCACTTTCTTCTAGAATTGCTCATAGAGGGGCTTCAGTTGATTTAGCAATTTTCTCTTTACACTTAGCTGGGATTTCTTCAATTTTAGGTGCTGTAAATTTTATTACTACAATTATTAACATACGATCTTCAGGAATTACTTTTGATCGAATACCTTTATTTGTTTGATCAGTAGGAATTACTGCTCTTTTATTACTTTTATCTTTACCTGTATTAGCAGGAGCTATTACTATACTTTTAACTGATCGAAATTTTAATACCTCATTTTTTGATCCTGCAGGAGGAGGTGACCCAAT…	male	spring	M32	SRR31747605
SPH1257	sp.3	Megaselia sp. 003	Megaselia sp. 003 genotype 001	AATAAATAATATAAGATTCTGAATATTACCTCCATCATTAACTCTTTTATTAGCCAGAAGTATAGTAGAAAACGGAGCTGGAACAGGATGAACAGTTTATCCTCCTCTTTCATCTAGAATTGCTCATAGTGGAGCTTCAGTAGATTTAGCAATTTTTTCACTTCATTTAGCTGGAATTTCTTCAATTTTAGGAGCTGTAAATTTTATTACTACTATTATTAATATACGTGCTTCAGGTATCACTTTTGATCGAATACCTTTATTTGTTTGATCAGTAGGAATTACTGCTTTATTACTTTTACTTTCACTTCCTGTTTTAGCAGGAGCTATTACTATACTTTTAACTGATCGAAATTTTAATACTTCTTTCTTTGATCCTGCTGGAGGAGGAGACCCTAT…	male	spring	M32	SRR31747604
SPH1258	sp.43	Megaselia sp. 023	Megaselia sp. 023 genotype 001	AATAAATAATATAAGATTTTGAATATTACCTCCATCATTGACTCTTTTATTAGCCAGAAGCATAGTAGAAAACGGAGCTGGGACAGGATGAACAGTTTACCCTCCTCTTTCATCTAGAATTGCTCATAGTGGAGCTTCAGTTGATTTAGCAATTTTTTCACTTCATCTAGCTGGAATTTCTTCAATTTTAGGAGCCGTAAATTTTATTACTACTATTATTAATATACGTTCATCAGGAATTACTTTTGATCGAATACCTTTATTTGTATGATCAGTAGGAATTACTGCTTTATTACTTTTACTTTCACTTCCTGTTTTAGCAGGTGCTATTACTATACTTTTAACTGATCGAAATTTTAATACTTCTTTCTTTGATCCTGCTGGAGGAGGAGATCCTAT…	male	spring	M32	SRR31747603
SPH1259	sp.43	Megaselia sp. 023	Megaselia sp. 023 genotype 001	AATAAATAATATAAGATTTTGAATATTACCTCCATCATTGACTCTTTTATTAGCCAGAAGCATAGTAGAAAACGGAGCTGGGACAGGATGAACAGTTTACCCTCCTCTTTCATCTAGAATTGCTCATAGTGGAGCTTCAGTTGATTTAGCAATTTTTTCACTTCATCTAGCTGGAATTTCTTCAATTTTAGGAGCCGTAAATTTTATTACTACTATTATTAATATACGTTCATCAGGAATTACTTTTGATCGAATACCTTTATTTGTATGATCAGTAGGAATTACTGCTTTATTACTTTTACTTTCACTTCCTGTTTTAGCAGGTGCTATTACTATACTTTTAACTGATCGAAATTTTAATACTTCTTTCTTTGATCCTGCTGGAGGAGGAGATCCTAT…	male	spring	M32	SRR31747602
SPH1260	sp.3	Megaselia sp. 003	Megaselia sp. 003 genotype 001	AATAAATAATATAAGATTCTGAATATTACCTCCATCATTAACTCTTTTATTAGCCAGAAGTATAGTAGAAAACGGAGCTGGAACAGGATGAACAGTTTATCCTCCTCTTTCATCTAGAATTGCTCATAGTGGAGCTTCAGTAGATTTAGCAATTTTTTCACTTCATTTAGCTGGAATTTCTTCAATTTTAGGAGCTGTAAATTTTATTACTACTATTATTAATATACGTGCTTCAGGTATCACTTTTGATCGAATACCTTTATTTGTTTGATCAGTAGGAATTACTGCTTTATTACTTTTACTTTCACTTCCTGTTTTAGCAGGAGCTATTACTATACTTTTAACTGATCGAAATTTTAATACTTCTTTCTTTGATCCTGCTGGAGGAGGAGACCCTAT…	male	spring	M32	SRR31747601
SPH1261	sp.43	Megaselia sp. 023	Megaselia sp. 023 genotype 002	AATAAATAATATAAGATTTTGAATATTACCTCCATCATTAACCCTTTTATTAGCCAGAAGTATAGTAGAAAACGGAGCTGGGACAGGATGAACAGTTTACCCTCCTCTTTCATCTAGAATTGCCCATAGTGGAGCTTCAGTTGATTTAGCAATTTTTTCACTTCATCTAGCTGGAATTTCTTCAATTTTAGGAGCCGTAAATTTTATTACTACTATTATTAATATACGTTCATCAGGAATTACTTTTGATCGAATACCTTTATTTGTATGATCAGTAGGAATCACTGCTTTATTACTTTTACTTTCACTCCCTGTTTTAGCAGGTGCTATTACTATACTTTTAACTGATCGAAATTTTAATACTTCTTTCTTTGATCCTGCTGGAGGAGGAGATCCTAT…	male	spring	M32	SRR31747600
[truncated: 1,043 more rows]

## Sheet: Table_S3
Statistics	SPH0001	SPH0002	SPH0003	SPH0005	SPH0006	SPH0007	SPH0008	SPH0009	SPH0010	SPH0011	SPH0012	SPH0013	SPH0014	SPH0015	SPH0016	SPH0017	SPH0018	SPH0020	SPH0021	SPH0022	SPH0023	SPH0024	SPH0025	SPH0026	SPH0027	SPH0028	SPH0029	SPH0031	SPH0032	SPH0033	SPH0034	SPH0035	SPH0037	SPH0040	SPH0041	SPH0044	SPH0047	SPH0048	SPH0049	SPH0050	SPH0051	SPH0052	SPH0053	SPH0054	SPH0055	SPH0056	SPH0057	SPH0058	SPH0059
[truncated: 21 more rows]
[truncated: 1,793 more columns]

[truncated: 3 more sheets: Table_S4, Table_S5, Table_S6]
