# Supplementary material for: What lurks in the dark? An innovative framework for studying diverse wild insect microbiota
Source: Microbiome. 2025 Aug 12;13:186. doi: 10.1186/s40168-025-02169-9 (PMC12341219; doi:10.1186/s40168-025-02169-9)
Supplement: Supplementary file 9 — Supplementary Material 8. [file 40168_2025_2169_MOESM8_ESM.zip › File_S1_unfiltered_COI_ZOTU_table.xlsx]

## Sheet: File_S1
Genotype	OTU	Taxonomy	Sequence	Total_reads	SPH0001	SPH0002	SPH0003	SPH0005	SPH0006	SPH0007	SPH0008	SPH0009	SPH0010	SPH0011	SPH0012	SPH0013	SPH0014	SPH0015	SPH0016	SPH0017	SPH0018	SPH0020	SPH0021	SPH0022	SPH0023	SPH0024	SPH0025	SPH0026	SPH0027	SPH0028	SPH0029	SPH0031	SPH0032	SPH0033	SPH0034	SPH0035	SPH0037	SPH0040	SPH0041	SPH0044	SPH0047	SPH0048	SPH0049	SPH0050	SPH0051	SPH0052	SPH0053	SPH0054	SPH0055
ZOTU1	OTU1	Eukaryota(1.00),Arthropoda(1.00),Insecta(1.00),Diptera(0.99),Phoridae(0.98),Megaselia(0.98),Megaselia_subpalpalis(0.46)	AATAAATAATATAAGATTTTGAATATTACCTCCGTCATTAACTCTTTTATTAGCCAGAAGTATAGTAGAAAACGGAGCTGGAACAGGGTGAACAGTTTATCCTCCTCTTTCATCAAGAATTGCTCATAGTGGAGCTTCAGTTGATTTAGCAATTTTCTCACTTCATCTAGCTGGGATTTCTTCAATTTTAGGTGCTGTAAATTTCATTACTACTATTATTAATATACGTTCATCAGGAATCACTTTTGATCGAATACCTTTATTTGTATGATCAGTAGGAATTACTGCTTTATTACTTTTACTTTCACTTCCTGTTTTAGCAGGTGCTATTACTATACTTTTAACTGATCGAAACTTTAATACTTCTTTCTTTGATCCTGCAGGAGGAGGAGATCCTAT…	3515788	0	0	0	0	0	0	0	0	0	0	0	0	0	0	0	0	0	0	0	0	0	0	0	0	0	0	0	0	0	0	0	0	0	0	0	0	0	0	0	0	0	0	0	0	0
ZOTU2	OTU1	Eukaryota(1.00),Arthropoda(1.00),Insecta(1.00),Diptera(0.91),Phoridae(0.91),Megaselia(0.91),Megaselia_clara(0.09)	AATAAATAATATAAGATTTTGAATATTACCTCCATCATTAACTCTTTTATTAGCCAGAAGTATAGTAGAAAACGGAGCTGGAACAGGATGAACAGTTTATCCTCCTCTTTCATCAAGAATTGCTCATAGTGGAGCTTCAGTTGATTTAGCAATTTTCTCACTTCATCTAGCTGGGATTTCTTCAATTTTAGGTGCTGTAAATTTCATTACTACTATTATTAATATACGTTCATCAGGAATCACTTTTGATCGAATACCTTTATTTGTATGATCAGTAGGAATTACTGCTTTATTACTTTTACTTTCACTTCCTGTTTTAGCAGGTGCTATTACTATACTTTTAACTGATCGAAACTTTAATACTTCTTTCTTTGATCCTGCAGGAGGAGGAGATCCTAT…	2525290	0	4	28182	0	0	0	0	0	4	21141	106	34118	0	0	0	5	0	35	22710	21	25487	0	0	0	19	22199	32868	3	3	0	0	0	15242	0	0	60	0	13	0	0	12	0	0	61	4
ZOTU3	OTU2	Eukaryota(1.00),Arthropoda(1.00),Insecta(1.00),Diptera(0.91),Phoridae(0.91),Megaselia(0.91),Megaselia_lucifrons(0.89)	AATAAATAATATAAGATTTTGAATATTACCTCCTTCTCTTACTCTTTTATTAGCCAGTAGTATAGTAGAAAATGGAGCTGGAACAGGATGAACAGTTTATCCTCCTCTTTCCTCAAGAATTGCTCATAGAGGGGCTTCTGTAGATTTAGCTATTTTTTCTTTACATTTAGCTGGTATCTCATCAATTCTAGGAGCTGTAAATTTTATTACAACAATTATTAATATACGATCTTCAGGAATTACTTTTGATCGAATACCATTATTTGTTTGATCTGTTGGTATTACAGCTCTACTTTTATTATTATCTTTACCTGTATTAGCAGGAGCTATTACTATACTATTAACAGATCGAAATTTTAATACTTCTTTCTTTGATCCTGCTGGTGGAGGAGACCCAAT…	1851055	0	0	0	0	0	0	0	0	0	0	0	0	0	0	0	0	0	0	0	0	0	0	0	0	0	0	0	0	0	0	0	0	0	0	0	0	0	0	0	0	0	0	0	0	0
ZOTU4	OTU3	Eukaryota(1.00),Arthropoda(1.00),Insecta(1.00),Diptera(1.00),Phoridae(1.00),Megaselia(1.00),Megaselia_humeralis(1.00)	AATAAATAATATAAGATTTTGAATATTACCTCCTTCTCTTACTCTTTTATTAGCCAGAAGTATAGTAGAAAATGGAGCTGGAACTGGATGAACAGTTTACCCTCCACTTTCTTCTAGAATTGCTCATAGAGGAGCTTCTGTAGATTTAGCTATTTTTTCTTTACATTTAGCAGGAATTTCATCAATTTTAGGGGCTGTAAATTTTATTACAACAATTATTAATATACGATCTTCAGGAATTACTTTTGATCGTATACCATTATTCGTCTGATCAGTTGGTATTACAGCTATTCTTTTATTATTATCTTTACCTGTATTAGCAGGAGCTATTACTATATTATTGACAGATCGAAATTTTAATACTTCTTTCTTTGATCCTGCTGGTGGAGGAGATCCAAT…	1483561	0	0	0	0	0	0	0	0	0	0	0	0	0	0	0	0	0	0	0	0	0	0	0	0	0	0	0	0	0	0	0	0	0	0	0	0	0	0	0	0	0	0	0	0	0
ZOTU7	OTU6	Eukaryota(1.00),Arthropoda(1.00),Insecta(1.00),Diptera(0.99),Phoridae(0.99),Megaselia(0.99),Megaselia_robusta(0.49)	AATAAATAATATAAGATTCTGAATATTACCTCCATCATTAACTCTTTTATTAGCCAGAAGTATAGTAGAAAACGGAGCTGGAACAGGATGAACAGTTTATCCTCCTCTTTCATCTAGAATTGCTCATAGTGGAGCTTCAGTAGATTTAGCAATTTTTTCACTTCATTTAGCTGGAATTTCTTCAATTTTAGGAGCTGTAAATTTTATTACTACTATTATTAATATACGTGCTTCAGGTATCACTTTTGATCGAATACCTTTATTTGTTTGATCAGTAGGAATTACTGCTTTATTACTTTTACTTTCACTTCCTGTTTTAGCAGGAGCTATTACTATACTTTTAACTGATCGAAATTTTAATACTTCTTTCTTTGATCCTGCTGGAGGAGGAGACCCTAT…	1401144	0	0	0	0	0	0	0	0	0	0	0	0	0	0	0	0	0	0	0	0	0	0	0	0	0	0	0	0	0	0	0	0	0	0	0	0	0	0	0	0	0	0	0	0	0
ZOTU5	OTU4	Eukaryota(1.00),Arthropoda(0.99),Insecta(0.99),Diptera(0.69),Muscidae(0.03),Potamia(0.02),Potamia_littoralis(0.02)	AATAAATAATATAAGATTCTGAATACTCCCTCCATCTTTAACATTATTATTAGCCAGAAGTATAGTTGAAAATGGAGCTGGAACTGGATGAACTGTATACCCCCCCCTTTCTTCAAGAATTGCTCATAGAGGAGCTTCCGTTGATTTGGCTATTTTTTCATTACATCTAGCCGGAATTTCATCTATTTTAGGAGCTGTAAATTTTATTACTACAATTATTAATATACGATCTTCAGGAATTACCTTTGATCGAATACCTTTATTTGTTTGATCTGTAGGTATCACTGCTTTATTACTACTATTATCTCTTCCAGTCCTTGCAGGAGCTATTACTATATTATTAACCGATCGAAACTTTAATACATCATTTTTTGACCCTGCTGGAGGAGGAGATCCTAT…	1327611	0	0	0	0	0	0	10360	0	0	9	4244	0	21680	0	0	0	0	0	0	0	149	20861	0	0	0	4	0	0	15393	0	0	0	0	0	0	0	0	0	0	0	2	0	17389	15	0
ZOTU6	OTU5	Eukaryota(1.00),Arthropoda(1.00),Insecta(1.00),Diptera(1.00),Phoridae(1.00),Megaselia(1.00),Megaselia_pleuralis(1.00)	AATAAATAATATAAGTTTTTGAATATTACCTCCTTCCTTAACTTTATTATTAGCCAGAAGTATAGTAGAAAACGGAGCTGGAACAGGATGAACTGTTTACCCCCCCCTTTCTTCTAGAATTGCCCACAGTGGAGCTTCTGTTGATTTAGCAATTTTTTCATTACATTTAGCGGGAATCTCTTCAATTTTAGGAGCTGTTAATTTTATTACGACTATTATTAATATACGATCAAGAGGTATTACTTTTGACCGAATACCTTTATTTGTTTGATCTGTAGGAATTACAGCACTACTACTATTATTATCTCTTCCAGTATTAGCTGGTGCTATTACCATACTCTTAACTGATCGAAATTTTAATACCTCTTTCTTTGATCCTGCTGGAGGTGGAGACCCAAT…	1277476	0	0	0	0	0	0	0	0	0	0	0	0	0	0	16243	0	0	0	0	0	0	0	0	0	2	0	0	0	0	0	0	0	0	0	0	0	0	0	0	0	0	0	0	0	0
ZOTU9	OTU1	Eukaryota(1.00),Arthropoda(1.00),Insecta(1.00),Diptera(0.97),Phoridae(0.96),Megaselia(0.96),Megaselia_subpalpalis(0.52)	AATAAATAATATAAGATTTTGAATATTACCTCCGTCATTAACTCTTTTATTAGCCAGAAGTATAGTAGAAAACGGAGCTGGAACAGGATGAACAGTTTATCCTCCTCTTTCATCAAGAATTGCTCATAGTGGAGCTTCAGTTGATTTAGCAATTTTCTCACTTCATCTAGCTGGGATTTCTTCAATTTTAGGTGCTGTAAATTTCATTACTACTATTATTAATATACGTTCATCAGGAATCACTTTTGATCGAATACCTTTATTTGTATGATCAGTAGGAATTACTGCTTTATTACTTTTACTTTCACTTCCTGTTTTAGCAGGTGCTATTACTATACTTTTAACTGATCGAAACTTTAATACTTCTTTCTTTGATCCTGCAGGAGGAGGAGATCCTAT…	918480	15520	0	0	0	0	0	0	0	0	0	0	0	0	0	0	0	0	0	0	0	0	0	0	0	0	0	0	0	0	0	0	0	0	0	0	0	0	0	0	0	0	0	0	0	0
ZOTU11	OTU6	Eukaryota(1.00),Arthropoda(1.00),Insecta(1.00),Diptera(0.98),Phoridae(0.98),Megaselia(0.98),Megaselia_subpalpalis(0.44)	AATAAATAATATAAGATTTTGAATATTACCTCCATCATTAACTCTTTTATTAGCCAGAAGTATAGTAGAAAACGGAGCTGGAACAGGATGAACAGTTTATCCTCCTCTATCATCTAGAATTGCTCATAGTGGAGCTTCAGTAGATTTAGCAATTTTTTCACTTCATTTAGCTGGAATTTCTTCAATTTTAGGTGCTGTAAACTTTATTACTACTATTATTAATATACGTTCATCAGGTATTACTTTTGACCGAATACCTTTATTTGTTTGATCAGTAGGAATTACTGCTTTATTACTTTTACTTTCATTACCTGTTTTAGCAGGAGCTATTACTATACTTTTAACTGATCGAAATTTCAATACTTCTTTCTTTGATCCTGCTGGAGGAGGAGATCCTAT…	799452	0	0	0	0	0	0	0	0	0	0	0	0	0	0	0	0	0	0	0	0	0	0	0	0	0	0	0	0	0	0	0	0	0	0	0	0	0	0	0	0	0	0	0	0	0
ZOTU12	OTU9	Eukaryota(1.00),Arthropoda(1.00),Insecta(1.00),Diptera(0.84),Phoridae(0.84),Megaselia(0.84),Megaselia_eccoptomera(0.84)	AATAAATAATATAAGATTTTGAATATTACCTCCATCATTAACTCTTTTATTAGCCAGAAGTATAGTAGAAAACGGAGCTGGAACAGGATGAACAGTTTATCCACCTCTTTCGTCTAGAATTGCTCATAGTGGAGCTTCAGTTGATTTAGCAATTTTTTCACTTCATTTAGCTGGAATTTCCTCAATTTTAGGAGCTGTAAACTTCATTACTACTATTATTAATATACGTTCATCAGGAATTACATTTGATCGTATACCTTTATTTGTTTGATCAGTAGGAATTACTGCTTTATTACTTTTATTATCACTTCCTGTTTTAGCAGGTGCTATTACTATACTTTTAACTGATCGAAATTTTAATACTTCTTTCTTTGATCCTGCTGGAGGAGGAGATCCTAT…	763112	0	0	0	0	0	0	0	0	0	0	0	0	0	0	0	0	0	0	0	0	0	0	0	0	0	0	0	0	0	0	0	0	0	0	0	0	0	0	0	0	0	0	0	0	0
ZOTU13	OTU4	Eukaryota(1.00),Arthropoda(1.00),Insecta(1.00),Diptera(0.71),Muscidae(0.08),Phaonia(0.01),Phaonia_pallida(0.01)	AATAAATAATATAAGATTCTGAATACTCCCTCCATCTTTAACATTATTATTAGCCAGAAGTATAGTTGAAAATGGAGCTGGAACTGGATGAACTGTATACCCTCCCCTTTCTTCAAGAATTGCTCATAGAGGAGCTTCCGTTGATTTGGCTATTTTTTCATTACATCTAGCCGGAATTTCATCTATTTTAGGAGCTGTAAATTTTATTACTACAATTATTAATATACGATCTTCAGGAATTACCTTTGATCGAATACCTTTATTTGTTTGATCTGTAGGTATCACTGCTTTATTACTACTATTATCTCTTCCAGTCCTTGCAGGAGCTATTACTATATTATTAACCGATCGAAACTTTAATACATCATTTTTTGACCCTGCTGGAGGAGGAGATCCTAT…	712768	0	2	0	0	7	20497	0	0	0	0	0	0	0	0	0	0	0	0	0	0	0	0	0	0	0	0	0	20870	0	2	0	0	0	13415	0	18964	3	0	0	0	0	0	0	0	0
ZOTU10	OTU8	Eukaryota(1.00),Arthropoda(1.00),Insecta(1.00),Diptera(0.88),Phoridae(0.79),Megaselia(0.78),Megaselia_zonata(0.72)	AATAAATAATATAAGTTTTTGAATATTACCTCCTTCTTTAACTCTTTTATTAGCCAGAAGTATAGTAGAAAATGGAGCAGGTACTGGATGAACAGTTTATCCTCCACTTTCTTCTAGAATTGCTCATAGAGGGGCTTCAGTTGATTTAGCAATTTTCTCTTTACACTTAGCTGGGATTTCTTCAATTTTAGGTGCTGTAAATTTTATTACTACAATTATTAACATACGATCTTCAGGAATTACTTTTGATCGAATACCTTTATTTGTTTGATCAGTAGGAATTACTGCTCTTTTATTACTTTTATCTTTACCTGTATTAGCAGGAGCTATTACTATACTTTTAACTGATCGAAATTTTAATACCTCATTTTTTGATCCTGCAGGAGGAGGTGACCCAAT…	675156	0	0	0	0	0	0	0	0	0	0	0	0	0	0	0	0	0	0	0	0	0	0	0	0	0	0	0	0	0	0	0	0	0	0	0	0	0	0	0	0	0	0	0	0	0
ZOTU16	OTU12	Eukaryota(1.00),Arthropoda(0.99),Insecta(0.99),Lepidoptera(0.21),Hesperiidae(0.02),Pseudocopaeodes(0.01),Pseudocopaeodes_eunus(0.01)	AATAAATAATATAAGTTTTTGATTATTACCTCCTTCTCTAATACTTTTACTATCCAGAAGCATAGTGGAAAATGGGGCTGGAACTGGATGAACTGTTTATCCCCCATTATCAAGTAATATCGCTCATAGAGGAGCCTCAGTCGATTTAGCAATTTTTTCACTTCATTTAGCAGGAATTTCATCAATTTTAGGAGCAGTAAATTTTATTACTACAATTATTAATATACGATCATCAGGAATTACTTTTGATCGTATACCTTTATTTGTATGGTCAGTAGGAATTACCGCATTATTACTTTTATTATCTTTACCAGTATTAGCTGGTGCTATTACAATACTATTAACTGATCGAAATTTTAATACTTCATTTTTTGATCCTGCTGGAGGAGGAGATCCAAT…	660802	0	0	0	0	0	0	0	0	0	0	0	0	0	0	0	0	0	0	0	0	0	0	0	0	0	0	0	0	0	0	0	0	0	0	0	0	0	0	0	0	0	0	0	0	0
ZOTU8	OTU7	Eukaryota(1.00),Arthropoda(1.00),Insecta(1.00),Coleoptera(0.14),Pyrochroidae(0.01),Dendroides(0.01),Dendroides_concolor(0.01)	AATAAATAATATAAGTTTTTGGATACTTCCTCCTTCTCTAACTCTTTTATTAGCCAGTAGAATAGTAGAAAACGGAGCAGGTACAGGTTGAACTGTTTACCCTCCCTTATCATCTAGTATTGCTCATAGAGGATCTTCTGTAGATTTAGCTATTTTTTCTCTACATTTAGCAGGAATTTCCTCAATTCTTGGGGCAGTAAATTTTATTACCACAATTATTAATATACGATCCTCAGGTATTTCTTTTGATCGAATACCTTTATTTGTTTGATCAGTAGGTATTACAGCATTATTATTACTTCTATCTTTACCTGTATTAGCAGGAGCTATTACTATATTATTAACTGACCGAAATTTTAATACTTCTTTTTTTGATCCTGCCGGAGGTGGAGACCCAAT…	647584	0	0	0	0	0	0	0	0	0	0	0	0	0	0	0	0	0	0	0	0	0	0	0	0	0	0	0	0	0	0	0	0	0	0	0	0	0	0	0	0	0	0	0	0	0
ZOTU17	OTU13	Eukaryota(1.00),Arthropoda(1.00),Insecta(1.00),Diptera(1.00),Phoridae(1.00),Megaselia(1.00),Megaselia_subpalpalis(0.99)	AATAAATAATATAAGATTTTGAATATTACCTCCGTCATTGACTCTTTTATTAGCCAGAAGTATAGTAGAAAACGGAGCTGGAACAGGATGAACAGTTTATCCTCCTCTTTCATCTAGAATTGCTCATAGTGGAGCTTCAGTAGATTTAGCAATTTTTTCACTTCATTTAGCTGGAATTTCTTCAATTTTAGGAGCTGTAAATTTCATTACTACTATTATTAATATACGCTCATCAGGAATTACTTTTGATCGAATACCTTTATTTGTTTGATCAGTAGGAATTACTGCTTTATTACTTTTACTTTCATTACCTGTTTTAGCAGGTGCTATTACTATACTTTTAACTGATCGAAATTTTAATACTTCTTTCTTTGATCCTGCTGGAGGAGGAGATCCTAT…	620826	0	0	0	0	0	0	0	0	0	0	0	0	0	0	0	0	0	0	0	0	0	0	0	0	0	0	0	0	0	0	0	0	0	0	0	0	0	0	0	0	0	0	0	0	0
ZOTU14	OTU10	Eukaryota(1.00),Arthropoda(1.00),Insecta(1.00),Diptera(0.84),Phoridae(0.84),Megaselia(0.84),Megaselia_diversa(0.84)	AATAAATAATATAAGATTTTGAATATTACCTCCATCATTAACTCTTTTATTAGCTAGAAGTATAGTAGAAAACGGAGCTGGAACAGGATGAACAGTTTACCCTCCTCTTTCATCTAGAATCGCTCATAGTGGAGCTTCAGTAGATTTAGCAATTTTTTCACTTCATTTAGCTGGAATTTCTTCAATTTTAGGAGCTGTAAATTTTATTACTACTATCATTAATATGCGATCATCAGGAATTACTTTTGATCGAATACCTTTATTTGTATGATCAGTAGGAATTACTGCTCTATTACTTTTACTTTCACTTCCTGTTTTAGCTGGTGCTATCACAATATTATTAACTGATCGAAATTTTAATACTTCTTTCTTTGATCCAGCTGGTGGAGGAGATCCAAT…	593482	0	0	0	0	0	0	0	0	0	0	0	0	0	0	0	0	0	0	0	0	0	0	0	0	0	0	0	0	0	0	0	0	0	0	0	0	0	0	0	0	0	0	0	0	0
ZOTU15	OTU11	Eukaryota(1.00),Arthropoda(1.00),Insecta(1.00),Lepidoptera(0.12),Geometridae(0.02),Hemistola(0.01),Hemistola_parallelaria(0.01)	AATAAATAATATAAGATTTTGAATATTACCTCCATCTTTAACTTTATTATTAGCCAGAAGAATAGTAGAAAATGGAGCTGGAACTGGATGAACTGTTTATCCTCCTCTTTCTTCAAGAATTGCTCATAGAGGAGCTTCTGTTGATTTAGCAATTTTTTCATTACATTTAGCTGGAATTTCTTCCATTTTAGGAGCTGTAAATTTTATTACAACAATTATTAATATACGATCATCAGGTATTACTTTTGACCGTATACCATTATTTGTGTGATCTGTAGGTATTACAGCTTTATTATTACTATTATCACTACCAGTACTAGCTGGAGCAATTACTATATTATTAACAGATCGAAATTTTAATACTTCATTCTTTGATCCTGCAGGAGGTGGAGACCCAAT…	563225	0	0	0	0	0	0	0	0	0	0	0	0	0	0	0	0	0	0	0	0	0	0	0	0	0	0	0	0	0	0	0	0	0	0	0	0	0	0	0	0	0	0	0	0	0
ZOTU19	OTU14	Eukaryota(1.00),Arthropoda(1.00),Insecta(1.00),Diptera(0.93),Phoridae(0.87),Megaselia(0.86),Megaselia_nigriceps(0.79)	AATAAATAATATAAGATTCTGAATATTACCTCCTTCTTTAACTCTTTTATTAGCCAGAAGTATAGTAGAAAATGGGGCTGGTACAGGATGAACTGTTTATCCACCCCTTTCTTCTAATATTGCCCATAGAGGAGCTTCTGTTGATTTAGCAATTTTTTCTCTTCATTTAGCAGGAATCTCATCAATTCTTGGAGCCGTAAATTTTATTACTACAATTATTAATATACGATCTTCAGGAATTACTTTTGATCGAATACCTTTATTTGTATGATCTGTAGGAATCACTGCTATTCTACTTTTATTATCTCTACCAGTACTAGCAGGAGCTATTACTATATTATTAACAGATCGAAATTTTAATACATCTTTTTTTGATCCTGCTGGAGGAGGAGACCCAAT…	562830	0	0	0	0	0	0	0	0	0	0	0	0	0	0	0	0	0	0	0	0	0	0	0	0	0	0	0	0	0	0	0	0	0	0	0	0	0	0	0	0	0	0	0	0	0
ZOTU20	OTU15	Eukaryota(1.00),Arthropoda(1.00),Insecta(1.00),Diptera(0.75),Phoridae(0.52),Megaselia(0.52),Megaselia_rufipes(0.20)	AATAAACAATATAAGTTTTTGAATATTACCTCCTTCTTTAACTCTATTATTAGCCAGAAGAATAGTAGAAAACGGAGCTGGAACTGGATGAACAGTATACCCTCCACTTTCTTCTAGAATTGCTCATAGAGGAGCTTCTGTAGATTTAGCAATTTTCTCCCTTCATTTAGCAGGAATTTCTTCAATTTTAGGTGCAGTTAATTTTATTACAACAATTATTAATATACGATCTTCTGGAATTACCTTTGATCGAATACCCTTATTTGTATGATCAGTAGGAATTACTGCCCTTCTATTACTATTATCTTTACCTGTATTAGCTGGAGCTATTACAATATTATTAACAGATCGAAATTTTAATACATCTTTTTTTGATCCAGCAGGTGGAGGAGATCCAAT…	519128	0	0	0	0	0	0	0	0	0	0	0	0	0	0	0	0	0	0	0	0	0	0	0	0	0	0	0	0	0	0	0	0	0	0	0	0	0	0	0	0	0	0	0	0	0
ZOTU22	OTU8	Eukaryota(1.00),Arthropoda(1.00),Insecta(1.00),Diptera(0.93),Phoridae(0.92),Megaselia(0.91),Megaselia_zonata(0.73)	AATAAATAATATAAGTTTTTGAATATTACCTCCTTCTTTAACTCTTTTATTAGCCAGAAGTATAGTAGAAAATGGAGCAGGTACTGGATGAACAGTTTATCCTCCACTTTCTTCTAGAATTGCTCATAGAGGAGCTTCAGTTGATTTAGCAATTTTCTCTTTACATTTAGCTGGAATTTCTTCAATTTTAGGAGCTGTAAATTTTATTACTACAATTATCAATATACGATCTTCAGGAATTACTTTTGATCGAATACCTTTATTTGTTTGATCAGTAGGAATTACTGCTCTTTTATTACTTTTATCTTTACCTGTATTAGCAGGAGCTATTACTATACTCTTAACTGATCGAAACTTTAATACCTCATTTTTTGATCCTGCAGGAGGAGGTGACCCAAT…	507735	0	0	0	0	0	0	0	0	0	0	0	0	0	0	0	0	0	0	0	0	0	0	0	0	0	0	0	0	0	0	0	0	0	0	0	0	0	0	0	0	0	0	0	0	0
ZOTU24	OTU16	Eukaryota(1.00),Arthropoda(1.00),Insecta(1.00),Diptera(0.72),Syrphidae(0.07),Merodon(0.02),Merodon_papillus(0.01)	AATAAATAATATAAGTTTTTGACTTTTACCTCCTTCTTTAACATTATTATTAGCCAGCAGTATAGTGGAAAATGGGGCTGGAACAGGATGAACAGTTTATCCCCCCCTATCAGCTAATATTGCCCATAGTGGAGCTTCTGTTGATTTAGCAATTTTTTCTTTACATTTAGCAGGAATTTCTTCAATTCTAGGAGCTGTAAATTTTATTACTACAATTATTAATATACGATCATCAGGTATTACTTTTGACCGAATACCTTTATTTGTATGATCAGTAGGAATCACAGCCTTATTATTATTATTATCTTTACCTGTTTTAGCAGGGGCTATTACAATACTATTAACAGATCGAAATTTTAATACTTCATTTTTTGATCCTGCTGGAGGAGGGGATCCAAT…	498410	0	0	0	0	0	0	0	0	0	0	0	0	0	0	0	0	0	0	0	0	0	0	0	0	0	0	0	0	0	0	0	0	0	0	0	0	0	0	0	0	0	0	0	0	0
ZOTU21	OTU6	Eukaryota(1.00),Arthropoda(1.00),Insecta(1.00),Diptera(1.00),Phoridae(1.00),Megaselia(1.00),Megaselia_robusta(1.00)	AATAAATAATATAAGATTTTGAATATTACCTCCATCATTAACTCTTTTATTAGCCAGAAGTATAGTAGAAAACGGAGCTGGAACAGGATGAACAGTTTATCCTCCTCTTTCTTCTAGAATTGCTCATAGTGGAGCTTCAGTAGATTTAGCAATTTTTTCACTTCATCTAGCTGGAATTTCTTCAATTTTAGGAGCTGTAAATTTTATTACTACTATTATTAATATACGTGCATCAGGTATCACTTTTGATCGAATACCTCTATTTGTTTGATCAGTAGGAATCACTGCTTTATTACTTTTACTTTCACTTCCTGTTTTAGCAGGAGCTATTACTATACTTTTAACTGATCGAAATTTTAATACTTCTTTCTTTGATCCTGCTGGAGGAGGAGATCCTAT…	478806	0	0	0	0	0	0	0	0	0	0	0	0	0	0	0	0	0	0	0	0	0	0	0	0	0	0	0	0	0	0	0	0	0	0	0	0	0	0	0	0	0	0	0	0	0
ZOTU23	OTU9	Eukaryota(1.00),Arthropoda(1.00),Insecta(1.00),Diptera(0.80),Phoridae(0.80),Megaselia(0.80),Megaselia_eccoptomera(0.79)	AATAAATAATATAAGATTTTGAATATTACCTCCATCATTAACTCTTTTATTAGCCAGAAGTATAGTAGAAAACGGGGCTGGAACAGGATGAACAGTTTATCCACCTCTTTCATCTAGAATTGCTCATAGTGGAGCTTCAGTTGATTTAGCAATTTTTTCACTTCATTTAGCTGGAATTTCCTCAATTTTAGGAGCTGTAAACTTTATTACTACTATTATTAATATACGTTCATCAGGAATTACATTTGATCGAATACCTTTATTTGTTTGATCAGTAGGAATTACTGCTTTATTACTTTTATTATCACTTCCTGTTTTAGCAGGTGCTATTACCATACTTTTAACTGATCGAAATTTTAATACTTCTTTCTTTGATCCTGCTGGAGGAGGAGATCCAAT…	478608	0	0	0	0	0	0	0	0	0	0	0	0	0	0	0	0	0	0	0	0	0	0	0	0	0	0	0	0	0	0	0	0	0	0	0	0	0	0	0	0	0	0	0	0	0
ZOTU18	OTU10	Eukaryota(1.00),Arthropoda(1.00),Insecta(1.00),Diptera(0.99),Phoridae(0.99),Megaselia(0.99),Megaselia_diversa(0.99)	AATAAATAATATAAGATTTTGAATATTACCTCCATCATTAACTCTTTTATTAGCTAGAAGTATAGTAGAAAACGGAGCTGGAACAGGATGAACAGTTTACCCTCCTCTTTCATCTAGAATCGCTCATAGTGGAGCTTCAGTAGATTTAGCAATTTTTTCACTTCATTTAGCTGGAATTTCTTCAATTTTAGGAGCTGTAAATTTTATTACTACTATCATTAATATACGATCATCAGGAATTACTTTTGATCGAATACCTTTATTTGTATGATCAGTAGGAATTACTGCTCTATTACTTTTACTTTCACTTCCTGTTTTAGCTGGTGCTATCACAATACTATTAACTGATCGAAATTTTAATACTTCTTTCTTTGACCCAGCTGGTGGAGGAGATCCAAT…	466550	0	0	0	0	0	0	0	0	0	0	0	0	0	0	0	0	0	0	0	0	0	0	0	0	0	0	0	0	0	0	0	0	0	0	0	0	0	0	0	0	0	0	0	0	0
ZOTU25	OTU10	Eukaryota(1.00),Arthropoda(1.00),Insecta(1.00),Diptera(0.98),Phoridae(0.98),Megaselia(0.98),Megaselia_diversa(0.98)	AATAAATAATATAAGATTTTGAATATTACCTCCATCATTAACTCTTTTATTAGCTAGAAGTATAGTAGAAAACGGAGCTGGAACAGGATGAACAGTTTACCCTCCTCTTTCGTCTAGAATCGCTCATAGTGGAGCTTCAGTAGATTTAGCAATTTTTTCACTTCATTTAGCTGGAATTTCTTCAATTTTAGGAGCTGTAAATTTTATTACTACTATCATTAATATACGATCATCAGGAATTACTTTTGATCGAATACCTTTATTTGTATGATCAGTAGGAATTACTGCTCTATTACTTTTACTTTCACTCCCTGTTTTAGCTGGTGCTATCACAATACTATTAACTGATCGAAATTTCAATACTTCTTTCTTTGACCCAGCTGGTGGAGGAGATCCAAT…	455825	0	0	0	0	0	0	0	0	0	0	0	0	0	0	0	0	0	0	0	0	0	0	0	0	0	0	0	0	0	0	0	0	0	0	0	0	0	0	0	0	0	0	0	0	0
ZOTU27	OTU6	Eukaryota(1.00),Arthropoda(1.00),Insecta(1.00),Diptera(1.00),Phoridae(1.00),Megaselia(1.00),Megaselia_robusta(0.92)	AATAAATAATATAAGATTTTGAATATTACCTCCATCATTGACTCTTTTATTAGCCAGAAGTATAGTAGAAAACGGAGCTGGAACAGGATGAACAGTTTATCCTCCTCTTTCTTCTAGAATTGCTCATAGTGGAGCTTCAGTAGATTTAGCAATTTTTTCACTTCATTTAGCTGGAATTTCTTCAATTTTAGGAGCTGTAAATTTTATTACTACTATTATTAATATACGTGCATCAGGTATCACTTTTGATCGAATACCTTTATTTGTTTGATCAGTAGGAATTACTGCTTTATTACTTTTACTTTCACTTCCTGTTTTAGCAGGAGCTATTACTATACTTTTAACTGATCGAAATTTTAATACTTCTTTTTTTGATCCTGCTGGAGGAGGAGATCCTAT…	391247	0	0	0	0	0	0	0	0	0	0	0	0	0	0	0	0	0	0	0	0	0	0	0	0	0	0	0	0	0	0	0	0	0	0	0	0	0	0	0	0	0	0	0	0	0
ZOTU26	OTU17	Eukaryota(1.00),Arthropoda(1.00),Insecta(1.00),Diptera(0.87),Phoridae(0.56),Megaselia(0.56),Megaselia_pumila(0.22)	TATAAATAATATAAGATTTTGAATATTACCTCCATCATTAACTTTATTATTAGCCAGAAGTATAGTAGAAAACGGAGCTGGGACAGGTTGAACAGTTTACCCTCCTCTTTCTTCTAGAATTGCTCATAGAGGAGCTTCTGTTGATTTAGCAATTTTTTCATTACATTTAGCAGGAATTTCTTCAATTTTAGGAGCTGTAAATTTTATTACAACTATTATTAATATACGATCTTCTGGTATTACTTTTGACCGAATACCTTTATTTGTTTGATCTGTAGGAATTACAGCTCTATTACTTTTATTATCTTTACCTGTTTTAGCAGGAGCTATTACTATACTTTTAACAGACCGAAACTTTAATACCTCATTCTTTGATCCTGCAGGTGGAGGAGATCCTAT…	389912	0	0	0	0	0	0	0	0	0	0	0	0	0	0	0	0	0	0	0	0	0	0	0	0	0	0	0	0	0	0	0	0	0	0	0	0	0	0	0	0	0	0	0	0	0
ZOTU28	OTU5	Eukaryota(1.00),Arthropoda(1.00),Insecta(1.00),Diptera(1.00),Phoridae(1.00),Megaselia(1.00),Megaselia_pleuralis(1.00)	AATAAATAATATAAGTTTTTGAATATTACCTCCTTCCTTAACTTTATTATTAGCCAGAAGTATAGTAGAAAACGGAGCTGGAACAGGATGAACTGTTTACCCTCCCCTTTCTTCTAGAATTGCCCACAGTGGAGCTTCTGTTGATTTAGCAATTTTTTCATTACATTTAGCGGGAATCTCTTCAATTTTAGGAGCTGTTAATTTTATTACAACTATTATTAATATACGATCAAGAGGTATTACTTTTGACCGAATACCTTTATTTGTTTGATCTGTAGGAATTACAGCACTACTACTATTATTATCTCTTCCAGTATTAGCTGGTGCTATTACCATACTATTAACTGATCGAAATTTTAATACCTCTTTCTTTGACCCTGCTGGAGGTGGAGACCCAAT…	375953	0	0	0	0	0	0	0	0	0	0	0	0	0	0	0	0	0	0	0	0	0	0	0	0	0	0	0	0	0	0	0	0	0	0	0	0	0	0	0	0	0	0	0	0	0
ZOTU32	OTU21	Eukaryota(1.00),Arthropoda(1.00),Insecta(1.00),Diptera(0.96),Phoridae(0.94),Megaselia(0.94),Megaselia_lutea(0.92)	AATAAATAATATAAGATTTTGAATATTACCTCCTTCTTTAACTCTTTTATTAGCCAGAAGTATAGTGGAAAATGGAGCTGGAACTGGATGAACAGTTTATCCTCCTCTTTCTTCAAGAATTGCTCATAGTGGAGCTTCTGTTGATTTAGCAATTTTCTCTTTACATTTAGCAGGTATCTCTTCCATTTTAGGAGCTGTAAATTTTATTACAACAATTATTAATATACGATCATCAGGAATTACTTTTGATCGAATACCTTTATTTGTGTGGTCTGTTGGTATTACCGCTCTTTTACTTTTGTTGTCTCTCCCTGTTTTAGCTGGAGCTATTACTATATTATTAACTGATCGAAATTTTAATACATCTTTCTTTGATCCAGCAGGAGGAGGAGATCCAAT…	340923	0	0	0	0	0	0	0	0	0	0	0	0	0	0	0	0	0	0	0	0	0	0	0	0	0	0	0	0	0	0	0	0	0	0	0	0	0	0	0	0	0	0	0	0	0
ZOTU30	OTU19	Eukaryota(1.00),Arthropoda(1.00),Insecta(1.00),Diptera(1.00),Phoridae(1.00),Megaselia(1.00),Megaselia_zonata(1.00)	AATAAATAATATAAGTTTTTGAATATTACCTCCTTCTTTAACTCTTTTGTTAGCAAGAAGTATAGTAGAAAATGGAGCAGGTACTGGATGAACAGTTTATCCTCCTCTTTCTTCTAGAATTGCTCATAGTGGAGCTTCAGTTGATTTAGCAATTTTCTCTTTACATTTAGCTGGAATTTCCTCAATTTTAGGAGCTGTAAATTTTATTACTACAATTATTAATATACGATCTTCAGGAATTACTTTTGATCGAATACCTTTATTTGTTTGATCTGTAGGAATTACTGCTCTTTTATTACTTTTATCTTTACCTGTATTAGCAGGAGCTATTACTATACTTTTAACTGATCGAAATTTTAATACTTCATTCTTTGATCCTGCAGGAGGAGGAGACCCAAT…	340222	0	0	0	0	0	0	0	0	0	0	0	0	0	0	0	0	0	0	0	0	0	0	0	0	0	0	0	0	0	0	0	0	0	0	0	0	0	0	0	0	0	0	0	0	0
ZOTU33	OTU14	Eukaryota(1.00),Arthropoda(1.00),Insecta(1.00),Diptera(0.97),Phoridae(0.93),Megaselia(0.93),Megaselia_nigriceps(0.88)	AATAAATAATATAAGATTCTGAATATTACCTCCTTCTTTAACTCTTTTATTAGCCAGAAGTATAGTAGAAAATGGAGCTGGTACAGGATGAACTGTTTATCCACCCCTTTCTTCTAATATTGCACATAGAGGAGCTTCTGTTGATTTAGCAATTTTCTCTCTTCACTTAGCTGGAATCTCATCAATTCTTGGAGCCGTAAATTTTATTACCACAATTATTAATATACGATCTTCAGGAATTACTTTTGATCGAATACCTTTATTTGTATGATCTGTAGGAATCACTGCTATTCTACTTTTATTATCTCTACCAGTACTAGCAGGAGCTATTACTATATTATTAACAGATCGAAATTTTAATACATCTTTTTTTGATCCTGCTGGAGGAGGAGACCCGAT…	338812	0	0	0	0	0	0	0	0	0	0	0	0	0	0	0	0	0	0	0	0	0	0	0	0	0	0	0	0	0	0	0	0	0	0	0	0	0	0	0	0	0	0	0	0	0
ZOTU34	OTU1	Eukaryota(1.00),Arthropoda(1.00),Insecta(1.00),Diptera(0.98),Phoridae(0.98),Megaselia(0.98),Megaselia_subpalpalis(0.45)	GATAAATAATATAAGATTTTGAATATTACCTCCGTCATTAACTCTTTTATTAGCCAGAAGTATAGTAGAAAACGGAGCTGGAACAGGGTGAACAGTTTATCCTCCTCTTTCATCAAGAATTGCTCATAGTGGAGCTTCAGTTGATTTAGCAATTTTCTCACTTCATCTAGCTGGGATTTCTTCAATTTTAGGTGCTGTAAATTTCATTACTACTATTATTAATATACGTTCATCAGGAATCACTTTTGATCGAATACCTTTATTTGTATGATCAGTAGGAATTACTGCTTTATTACTTTTACTTTCACTTCCTGTTTTAGCAGGTGCTATTACTATACTTTTAACTGATCGAAACTTTAATACTTCTTTCTTTGATCCTGCAGGAGGAGGAGATCCTAT…	321030	0	0	0	0	0	0	0	0	0	0	0	0	0	0	0	0	0	0	0	0	0	0	0	0	0	0	0	0	0	0	0	0	0	0	0	0	0	0	0	0	0	0	0	0	0
ZOTU37	OTU24	Eukaryota(1.00),Arthropoda(0.99),Insecta(0.99),Diptera(0.70),Phoridae(0.29),Megaselia(0.26),Megaselia_variana(0.03)	AATAAATAATATAAGTTTTTGAATACTACCTCCTTCTTTAACTCTTTTATTAGCCAGTAGTATAGTAGAAAATGGAGCTGGAACTGGATGAACAGTTTATCCTCCTTTATCCTCTAGAATTGCTCATAGTGGGGCTTCTGTAGATTTAGCTATTTTTTCTTTACATTTAGCTGGAATTTCATCTATTCTCGGAGCCGTAAATTTTATTACAACAATTATTAATATACGGTCAGCAGGTATTACATTTGACCGAATACCATTATTTGTGTGATCTGTAGGAATTACCGCTCTTCTTCTATTACTTTCCCTGCCAGTATTAGCTGGAGCTATCACTATATTATTAACAGATCGAAATTTTAATACTTCTTTTTTTGATCCTGCTGGTGGTGGAGATCCAAT…	318653	0	0	0	0	0	0	0	0	0	0	0	0	0	0	0	0	0	0	0	0	0	0	0	0	0	0	0	0	0	0	0	0	0	0	0	0	0	0	0	0	0	0	0	0	0
ZOTU29	OTU18	Eukaryota(1.00),Arthropoda(1.00),Insecta(1.00),Diptera(0.92),Phoridae(0.65),Megaselia(0.54),Megaselia_rufipes(0.15)	AATAAATAATATAAGATTTTGAATATTACCTCCTTCACTAACCCTTTTATTAGCCAGAAGTATAGTAGAAAACGGAGCTGGAACTGGATGAACAGTTTACCCTCCTCTTTCTTCTAGTATTGCTCATAGTGGGGCTTCTGTAGATTTAGCAATTTTTTCATTACATTTAGCTGGAATTTCTTCAATTTTAGGAGCTGTAAATTTTATTACTACAATTATTAATATACGATCTTCAGGAATTACTTTTGACCGAATGCCTTTATTTGTTTGATCTGTAGGAATTACTGCTTTATTACTTTTATTATCACTCCCTGTATTAGCTGGAGCTATTACTATACTTTTAACAGATCGAAATTTTAATACATCCTTTTTTGACCCCGCAGGAGGAGGAGACCCAAT…	312661	0	0	0	0	0	0	0	0	0	0	0	0	0	0	0	0	0	0	0	0	0	0	0	0	0	0	0	0	0	0	0	0	0	0	0	0	0	0	0	0	0	0	0	0	0
ZOTU31	OTU20	Eukaryota(1.00),Arthropoda(1.00),Insecta(0.98),Diptera(0.49),Drosophilidae(0.07),Amiota(0.02),Amiota_leucostoma(0.02)	AATAAATAATATAAGATTTTGATTACTTCCTCCTTCATTAACTTTATTGCTAATAAGTAGAATAATTGAAAATGGAGCTGGTACAGGTTGAACTGTTTACCCTCCATTATCTTCTTCAATTGCTCATAGTGGAGCTTCCGTTGACTTAGCAATTTTTTCACTACATCTAGCTGGTATCTCCTCTATTTTAGGAGCAGTAAATTTTATTACTACAATTATTAATATACGATCAAAAGGAATTAATTTTGATCGTATACCTTTATTTGTGTGATCTGTAGGAATTACTGCTATTTTATTATTACTTTCACTCCCTGTTTTAGCAGGAGCAATTACTATATTATTAACTGATCGAAATTTTAATACTTCTTTTTTTGATCCTGCCGGAGGAGGAGATCCTAT…	305041	0	0	0	0	0	0	0	0	14500	121	12	0	0	0	0	0	0	0	0	0	0	0	0	0	0	0	0	0	0	7	3723	9	0	0	0	0	0	0	0	13080	37	0	0	0	0
ZOTU36	OTU23	Eukaryota(1.00),Arthropoda(1.00),Insecta(1.00),Diptera(0.80),Phoridae(0.43),Megaselia(0.43),Megaselia_flava(0.33)	AATAAATAATATAAGTTTTTGAATACTTCCTCCTTCTCTTACACTATTGTTAGCCAGTAGTATAGTAGAAAATGGAGCTGGTACAGGATGAACTGTATACCCTCCTCTTTCATCTAGAATTGCTCATAGAGGAGCTTCTGTTGATTTAGCAATTTTTTCTCTTCATTTAGCTGGAATTTCCTCAATTTTAGGAGCAGTTAATTTTATTACAACAATTATTAATATACGATCATCAGGAATTACTTTTGATCGAATACCTTTATTTGTCTGATCTGTTGGAATTACTGCTTTATTATTACTTTTATCCTTACCTGTATTAGCAGGAGCTATTACAATATTATTAACTGATCGAAATTTTAATACTTCATTCTTTGACCCTGCTGGTGGAGGAGATCCTAT…	299206	0	0	0	0	0	0	0	0	0	0	0	0	0	0	0	0	0	0	0	0	0	0	0	0	0	0	0	0	0	0	0	0	0	0	0	0	0	0	0	0	0	0	0	0	0
ZOTU40	OTU6	Eukaryota(1.00),Arthropoda(1.00),Insecta(1.00),Diptera(0.99),Phoridae(0.99),Megaselia(0.99),Megaselia_robusta(0.46)	AATAAATAATATAAGATTCTGAATATTACCTCCATCATTAACTCTTTTATTAGCCAGAAGTATAGTAGAAAACGGAGCTGGAACAGGATGAACAGTTTATCCTCCTCTTTCATCTAGAATTGCTCATAGTGGAGCTTCAGTAGATTTAGCAATTTTTTCACTTCATTTAGCTGGAATTTCTTCAATTTTAGGAGCTGTAAATTTTATTACTACTATTATTAATATACGTGCTTCAGGTATCACTTTTGATCGAATACCTTTATTTGTTTGATCAGTAGGAATTACTGCTTTATTACTTTTACTTTCACTTCCTGTTTTAGCAGGAGCTATTACTATACTTTTAACTGATCGAAATTTTAATACTTCTTTCTTTGATCCTGCTGGAGGAGGAGATCCTAT…	286337	0	0	0	0	0	0	0	0	0	0	0	0	0	0	0	0	0	0	0	0	0	0	0	0	0	0	0	0	0	0	0	0	0	0	0	0	0	0	0	0	0	0	0	0	0
ZOTU42	OTU27	Eukaryota(1.00),Arthropoda(1.00),Insecta(1.00),Diptera(0.76),Muscidae(0.15),Coenosia(0.09),Coenosia_atra(0.06)	AATAAATAATATAAGATTCTGAATACTTCCTCCTTCTTTAATTTTATTATTAGCTAGTAGTATAGTTGAAAATGGAGCTGGAACTGGTTGAACTGTATATCCTCCCCTATCTTCAAATATTGCTCATAGTGGAGCTTCTGTTGATTTAGCAATTTTCTCTTTACATCTAGCAGGAATTTCTTCAATTTTAGGAGCTGTAAATTTTATTACCACAATTATTAATATACGGTCATCAGGAATTTCATTTGATCGAATACCTTTATTTGTATGATCAGTAGGAATTACTGCTTTATTACTATTATTATCTCTTCCTGTATTAGCAGGAGCTATTACAATATTATTAACAGATCGAAATTTTAATACTTCTTTTTTTGATCCTGCTGGAGGAGGAGACCCTAT…	278520	0	0	0	0	0	0	0	0	0	0	0	0	0	0	0	0	0	0	0	0	0	0	0	0	0	0	0	0	0	0	0	0	0	0	0	0	0	0	0	0	0	0	0	0	0
ZOTU38	OTU11	Eukaryota(1.00),Arthropoda(1.00),Insecta(0.99),Diptera(0.76),Tachinidae(0.02),Mintho(0.01),Mintho_rufiventris(0.01)	AATAAATAATATAAGATTTTGAATATTACCTCCATCTTTAACTTTATTATTAGCCAGAAGAATAGTAGAAAATGGAGCTGGAACTGGATGAACTGTTTATCCTCCTCTTTCTTCAAGAATTGCTCATAGAGGAGCTTCTGTTGATTTAGCAATTTTTTCATTACATTTAGCTGGAATTTCTTCCATTTTAGGAGCTGTAAATTTTATTACAACAATTATTAATATACGATCATCAGGTATTACTTTTGACCGTATACCATTATTTGTGTGATCTGTAGGTATTACAGCTTTATTATTACTATTATCACTACCAGTACTAGCTGGAGCAATTACTATATTATTAACAGATCGAAATTTTAATACTTCATTCTTTGACCCTGCAGGAGGTGGAGATCCAAT…	271745	0	0	0	0	3	11	0	0	612	39	4	0	420	31347	0	0	13728	0	0	0	0	0	0	0	3	0	0	0	0	15428	0	0	0	0	0	0	0	0	0	0	0	0	0	0	0
ZOTU45	OTU30	Eukaryota(1.00),Arthropoda(1.00),Insecta(1.00),Diptera(1.00),Phoridae(1.00),Megaselia(1.00),Megaselia_tecticauda(1.00)	TATAAATAATATAAGTTTTTGAATACTTCCTCCTTCTTTAACTCTTCTATTGGCTAGTAGTATAGTAGAAAATGGAGCTGGTACCGGATGAACTGTTTACCCCCCACTTTCTTCTAGAATTGCTCATAGAGGAGCTTCTGTTGATTTAGCAATTTTTTCTCTTCATTTAGCTGGTATTTCGTCTATTTTAGGAGCTGTAAATTTTATTACAACTATTATTAATATACGTTCTACTGGTATTACATTTGACCGAATACCTTTATTTGTTTGATCTGTTGGTATTACTGCATTATTATTACTACTTTCTTTACCTGTTCTTGCTGGAGCAATTACTATATTATTAACAGACCGAAATTTTAATACCTCATTCTTTGATCCCGCAGGAGGAGGAGACCCTAT…	266759	0	0	0	0	0	0	0	0	0	0	0	0	0	0	0	0	0	0	0	0	0	0	0	0	0	0	0	0	0	0	0	0	0	0	0	0	0	0	0	0	0	0	0	0	0
ZOTU46	OTU31	Eukaryota(1.00),Arthropoda(1.00),Insecta(1.00),Diptera(0.76),Drosophilidae(0.07),Leucophenga(0.03),Leucophenga_atrinervis(0.03)	AATAAATAATATAAGATTTTGGATACTTCCCCCATCTTTAACTCTTTTATTAGCAAGAAGAATAGTGGAAAACGGAGCTGGTACAGGATGAACTGTTTATCCTCCTCTTTCATCAAGAATTGCTCATAGAGGAGCTTCTGTTGATTTAGCAATTTTCTCATTACATTTAGCTGGAATTTCTTCTATTCTAGGAGCTGTAAATTTTATTACTACAATTATTAATATACGAACTTCAGGAATTACATTTGATCGAATACCTTTATTTGTTTGATCAGTAGGAATTACTGCTTTATTATTACTATTATCATTACCAGTTCTTGCAGGAGCAATTACTATATTATTAACAGATCGAAATTTTAATACTTCATTTTTTGATCCTGCCGGAGGAGGAGACCCAAT…	266548	0	0	0	0	0	0	0	0	0	0	0	0	0	0	0	0	0	0	0	0	0	0	0	0	0	0	0	0	0	0	0	0	0	0	0	0	0	0	0	0	0	0	0	0	0
ZOTU41	OTU26	Eukaryota(1.00),Arthropoda(1.00),Insecta(1.00),Diptera(1.00),Phoridae(0.99),Megaselia(0.99),Megaselia_sepulchralis(0.42)	AATAAATAATATAAGATTTTGAATATTACCTCCATCATTAACTCTTTTATTAGCCAGCAGTATAGTAGAAAACGGAGCTGGAACAGGATGAACAGTTTATCCTCCTCTATCATCAAGAATTGCTCATAGTGGAGCTTCAGTAGATTTAGCAATTTTTTCACTTCATTTAGCTGGAATTTCTTCAATTTTAGGAGCTGTAAATTTTATTACTACTATTATTAATATACGTACATCAGGAATTACTTTTGATCGAATACCTTTATTTGTATGATCAGTAGGAATTACTGCTTTATTACTTTTACTTTCACTTCCTGTTTTAGCAGGAGCTATTACTATACTTTTAACTGATCGAAATTTTAATACATCTTTCTTTGATCCTGCTGGAGGAGGAGATCCAAT…	262320	0	0	0	0	0	0	0	0	0	0	0	0	0	0	0	0	0	0	0	0	0	0	0	0	0	0	0	0	0	0	0	0	0	0	0	0	0	0	0	0	0	0	0	0	0
ZOTU35	OTU22	Eukaryota(1.00),Arthropoda(1.00),Insecta(1.00),Diptera(0.98),Phoridae(0.98),Megaselia(0.98),Megaselia_arcticae(0.98)	AATAAATAATATAAGATTTTGAATATTACCTCCTTCTCTTACATTATTATTAGCCAGTAGCATAGTAGAAAATGGAGCTGGAACTGGATGAACAGTTTACCCTCCACTTTCTTCAAGAATTGCTCACAGTGGAGCTTCAGTTGATTTAGCTATTTTCTCTTTACATTTAGCTGGTATTTCATCAATTTTAGGTGCTGTAAATTTTATTACAACAATCATTAATATACGATCTTCAGGAATTACTTTTGATCGAATACCTTTATTTGTTTGATCTGTAGGTATTACAGCTCTTCTTTTATTATTATCTTTACCTGTACTAGCAGGTGCAATTACTATATTATTAACAGATCGAAATTTTAATACTTCTTTCTTTGATCCTGCTGGAGGTGGAGACCCAAT…	261537	0	0	0	0	0	0	0	0	0	0	0	0	0	0	0	0	0	0	0	0	0	0	0	0	0	0	0	0	0	0	0	0	0	0	0	0	0	0	0	0	0	0	0	0	0
ZOTU51	OTU13	Eukaryota(1.00),Arthropoda(1.00),Insecta(1.00),Diptera(0.97),Phoridae(0.97),Megaselia(0.97),Megaselia_subpalpalis(0.67)	AATAAATAATATAAGATTTTGAATATTACCTCCCTCATTAACTCTTTTATTAGCCAGAAGTATAGTAGAAAACGGAGCTGGAACAGGGTGAACAGTTTATCCTCCTCTATCATCTAGAATTGCTCATAGTGGAGCTTCAGTTGATTTAGCAATTTTTTCTCTTCATTTAGCTGGAATTTCTTCAATTTTAGGAGCTGTAAATTTTATTACTACTATTATTAATATACGATCATCAGGAATTACTTTTGATCGAATACCTTTATTTGTTTGATCAGTAGGAATTACTGCTTTATTACTTTTACTTTCATTACCTGTTTTAGCAGGTGCTATTACTATACTTTTAACTGATCGAAATTTTAATACTTCTTTCTTTGACCCTGCTGGAGGAGGAGATCCTAT…	248898	0	0	0	0	0	0	0	0	0	0	0	0	0	0	0	0	0	0	0	0	0	0	0	0	0	0	0	0	0	0	0	0	0	0	0	0	0	0	0	0	0	0	0	0	0
ZOTU48	OTU32	Eukaryota(1.00),Arthropoda(1.00),Insecta(1.00),Diptera(0.77),Phoridae(0.47),Megaselia(0.43),Megaselia_spinigera(0.27)	AATAAATAATATAAGATTCTGAATACTTCCTCCTTCTTTAACTTTATTATTGGCCAGCAGTATAGTAGAAAATGGAGCTGGTACAGGATGAACAGTTTACCCACCCCTTTCTTCTAGAATTGCTCATAGAGGAGCTTCTGTAGATTTAGCTATTTTTTCTCTTCACCTAGCTGGAATCTCTTCAATTCTAGGAGCTGTAAATTTTATTACAACAATTATTAATATACGATCTTCAGGTATTTCTTTTGATCGAATACCTTTATTTGTTTGATCTGTAGGAATTACTGCCCTACTTTTACTCTTATCTCTTCCTGTTTTAGCAGGAGCTATTACAATATTATTAACAGATCGAAACTTTAATACATCATTTTTTGACCCTGCTGGAGGTGGAGACCCAAT…	240685	0	0	0	0	0	0	0	0	0	0	0	0	0	0	0	0	0	0	0	0	0	0	0	0	0	0	0	0	0	0	0	0	0	0	0	0	0	0	0	0	0	0	0	0	0
ZOTU56	OTU37	Eukaryota(1.00),Arthropoda(1.00),Insecta(1.00),Diptera(0.86),Phoridae(0.58),Megaselia(0.57),Megaselia_rufipes(0.27)	AATAAATAATATAAGTTTTTGAATACTACCTCCTTCTTTAACACTTTTATTAGCCAGAAGTATAGTAGAAAATGGAGCTGGAACAGGATGAACAGTTTACCCTCCACTTTCTTCTAGAATTGCTCATAGTGGAGCCTCTGTTGATTTAGCAATTTTTTCTCTTCATTTAGCTGGAATTTCATCTATTTTAGGAGCTGTAAATTTTATTACAACAATTATTAATATACGTTCTTCAGGAATTACTTTTGATCGAATACCTCTATTTGTTTGATCAGTTGGAATTACTGCTCTTTTATTACTTCTTTCTCTTCCAGTTTTAGCTGGAGCTATTACAATATTACTAACAGACCGAAATTTTAATACTTCATTCTTTGACCCAGCTGGAGGAGGAGATCCTAT…	227613	0	0	0	0	0	0	0	0	0	0	0	0	0	0	0	0	0	0	0	0	0	0	0	0	0	0	0	0	0	0	0	0	0	0	0	0	0	0	0	0	0	0	0	0	0
ZOTU52	OTU11	Eukaryota(1.00),Arthropoda(1.00),Insecta(1.00),Lepidoptera(0.11),Lycaenidae(0.03),Zintha(0.01),Zintha_hintza(0.01)	AATAAATAATATAAGATTTTGAATATTACCTCCATCTTTAACTTTATTATTAGCCAGAAGAATAGTAGAAAATGGAGCTGGAACTGGATGAACTGTTTATCCTCCTCTTTCTTCAAGAATTGCTCATAGAGGAGCTTCTGTTGATTTAGCAATTTTTTCATTACATTTAGCTGGAATTTCTTCCATTTTAGGAGCTGTAAATTTTATTACAACAATTATTAATATACGATCATCAGGTATTACTTTTGACCGTATACCATTATTTGTGTGATCTGTAGGTATTACAGCTTTATTGTTACTATTATCACTACCAGTACTAGCTGGAGCAATTACTATATTATTAACAGATCGAAATTTTAATACTTCATTCTTTGATCCTGCAGGAGGTGGAGACCCAAT…	227331	0	0	0	0	0	0	0	0	0	0	0	0	0	0	0	0	0	0	0	0	0	0	0	0	0	0	0	0	0	0	0	0	0	0	0	0	0	0	0	0	0	0	0	0	0
ZOTU39	OTU25	Eukaryota(1.00),Arthropoda(1.00),Insecta(1.00),Diptera(0.96),Phoridae(0.90),Megaselia(0.90),Megaselia_robusta(0.35)	AATAAATAATATAAGATTTTGAATATTACCTCCATCATTAACTCTTTTATTAGCCAGAAGTATAGTAGAAAACGGAGCTGGAACAGGATGAACAGTTTACCCTCCTTTATCTTCTAGAATTGCTCATAGTGGAGCTTCAGTTGATTTAGCAATTTTTTCACTTCATTTAGCTGGAATTTCTTCAATTTTAGGAGCTGTAAATTTTATTACTACTATTATTAATATACGTTCATCTGGAATTACTTTTGACCGAATACCTTTATTTGTTTGATCAGTAGGAATTACTGCCTTATTACTTTTACTTTCACTTCCTGTTTTAGCAGGAGCTATTACCATACTTTTAACTGATCGAAATTTTAATACATCATTCTTTGATCCTGCTGGAGGAGGAGATCCTAT…	224183	0	0	0	0	0	0	0	0	0	0	0	0	0	0	0	0	0	0	0	0	0	0	0	0	0	0	0	0	0	0	0	0	0	0	0	0	0	0	0	0	0	0	0	0	0
ZOTU47	OTU9	Eukaryota(1.00),Arthropoda(1.00),Insecta(1.00),Lepidoptera(0.39),Nymphalidae(0.39),Hipparchia(0.39),Hipparchia_fidia(0.39)	AATAAATAATATAAGATTTTGAATATTACCTCCATCATTAACTCTTTTATTAGCCAGAAGTATAGTAGAAAACGGAGCTGGAACAGGATGAACAGTTTATCCACCTCTTTCATCTAGAATTGCTCATAGTGGAGCTTCAGTTGATTTAGCAATTTTTTCACTTCATTTAGCTGGAATTTCCTCAATTTTAGGAGCTGTAAATTTCATTACTACTATTATTAATATACGTTCATCAGGAATTACATTTGATCGTATACCTTTATTTGTTTGATCAGTAGGAATTACTGCTTTATTACTTTTATTATCACTTCCTGTTTTAGCAGGTGCTATTACTATACTTTTAACTGATCGAAATTTTAATACTTCTTTCTTTGATCCTGCTGGAGGAGGAGATCCTAT…	217271	0	0	0	0	0	0	0	0	0	0	0	0	0	0	0	0	0	0	0	0	0	0	0	0	0	0	0	0	0	0	0	0	0	0	0	0	0	0	0	0	0	0	0	0	0
ZOTU49	OTU33	Eukaryota(1.00),Arthropoda(1.00),Insecta(1.00),Diptera(1.00),Phoridae(1.00),Megaselia(1.00),Megaselia_quadriseta(0.98)	AATAAATAATATAAGATTTTGGATATTACCTCCTTCCCTTACTTTATTATTAGCCAGCAGTATAGTAGAAAATGGGGCTGGAACTGGATGAACAGTTTATCCTCCTCTTTCTTCTAGAATTGCTCATAGAGGAGCTTCTGTTGATTTAGCAATTTTTTCTTTACACCTAGCAGGAATTTCTTCAATTCTAGGAGCAGTAAATTTCATTACAACAATTATTAATATACGATCTTCAGGAATCACTTTTGATCGTATACCATTATTTGTTTGATCAGTTGGTATTACAGCTCTTCTTCTTCTATTATCTTTACCCGTATTAGCAGGTGCCATTACTATATTATTAACAGACCGAAATTTTAATACTTCTTTCTTTGACCCTGCCGGTGGTGGTGACCCAAT…	216453	0	0	0	0	0	0	0	0	0	0	0	0	0	0	0	0	0	0	0	0	0	0	0	0	0	0	0	0	0	0	0	0	0	0	0	0	0	0	0	0	0	0	0	0	0
ZOTU59	OTU39	Eukaryota(1.00),Arthropoda(1.00),Insecta(1.00),Diptera(0.54),Drosophilidae(0.06),Drosophila(0.04),Drosophila_potamophila(0.01)	AATAAATAATATAAGATTTTGAATATTACCTCCATCTTTAACCTTATTATTGGCTAGAAGAATAGTAGAAAATGGAGCTGGAACTGGTTGAACTGTTTATCCTCCTCTCTCTTCCAGAATTGCTCATAGAGGAGCTTCAGTTGATTTAGCTATTTTTTCCCTCCACTTAGCTGGTATTTCATCTATTTTAGGGGCTGTTAATTTTATTACTACAATTATTAATATACGATCTTCAGGAATTACTTTTGACCGAATACCTTTATTTGTTTGATCAGTTGGTATCACTGCCTTATTATTACTCTTATCTCTTCCAGTTCTTGCAGGAGCTATTACTATGCTATTAACAGATCGAAATTTTAATACATCATTTTTTGACCCTGCTGGGGGAGGTGATCCTAT…	209133	0	0	0	0	0	0	0	0	0	0	0	0	0	0	0	0	0	0	0	0	0	0	0	0	0	0	0	0	0	0	0	0	0	0	0	0	0	0	0	0	0	0	0	0	0
ZOTU50	OTU34	Eukaryota(1.00),Arthropoda(1.00),Insecta(1.00),Diptera(0.72),Phoridae(0.28),Megaselia(0.26),Megaselia_arcticae(0.14)	AATAAATAATATAAGATTTTGAATACTTCCCCCATCTTTAACCCTTCTGTTAGCCAGAAGTATAGTTGAAAACGGAGCTGGAACAGGATGAACTGTATACCCTCCCCTTTCTTCAAGAATTGCTCATAGAGGAGCTTCAGTTGATTTAGCTATTTTTTCATTACATCTAGCTGGAATTTCATCAATTCTAGGGGCTGTAAATTTTATTACCACAATTATTAATATACGATCTTCAGGAATTACTTTTGATCGAATACCTTTATTTGTTTGATCTGTAGGTATTACTGCTTTATTACTATTATTGTCTCTACCAGTCCTTGCAGGAGCTATTACTATGTTATTAACAGATCGAAACTTTAATACATCATTTTTTGATCCTGCTGGAGGAGGTGACCCTAT…	200021	0	0	0	0	0	0	0	0	0	0	0	0	0	0	0	0	0	0	0	0	0	0	0	0	0	0	0	0	0	0	0	0	0	0	0	0	0	0	0	0	0	0	0	0	0
ZOTU53	OTU35	Eukaryota(1.00),Arthropoda(1.00),Insecta(1.00),Diptera(0.95),Phoridae(0.90),Megaselia(0.90),Megaselia_humeralis(0.85)	AATAAATAATATAAGATTTTGAATATTACCTCCTTCTCTTACCCTATTATTAGCCAGAAGTATGGTAGAAAATGGAGCTGGAACTGGATGAACAGTTTACCCTCCTCTTTCTTCTAGAATTGCTCACAGAGGAGCTTCTGTAGATTTAGCTATTTTCTCTTTACATTTAGCAGGAATTTCATCAATTTTAGGAGCAGTAAATTTTATTACAACAATCATTAATATACGATCTTCAGGAATTACTTTTGATCGTATACCATTATTCGTTTGATCAGTTGGTATTACAGCTCTACTTTTACTATTATCTTTACCTGTATTAGCAGGAGCTATTACTATATTATTAACAGATCGAAATTTTAATACTTCTTTCTTTGACCCTGCCGGTGGAGGAGATCCAAT…	197079	0	0	0	0	0	0	0	0	0	0	0	0	0	0	0	0	0	0	0	0	0	0	0	0	0	0	0	0	0	0	0	0	0	0	0	0	0	0	0	0	0	0	0	0	0
ZOTU57	OTU38	Eukaryota(1.00),Arthropoda(1.00),Insecta(1.00),Diptera(0.99),Phoridae(0.98),Megaselia(0.98),Megaselia_nigriceps(0.97)	AATAAATAATATAAGATTTTGAATATTACCTCCTTCATTAACTCTTTTATTAGCCAGAAGTATAGTAGAAAATGGGGCTGGTACAGGATGAACTGTTTATCCTCCACTTTCTGCTAATATTGCACACAGAGGAGCTTCTGTTGATTTAGCAATTTTTTCTCTTCATTTAGCGGGAATTTCTTCAATTCTTGGAGCCGTAAACTTTATTACTACAATTATTAATATACGATCATCAGGAATTACTTTTGATCGAATACCTTTATTTGTATGATCTGTAGGAATTACAGCTATCCTACTTTTATTATCTCTCCCAGTATTAGCCGGAGCTATTACTATACTATTAACAGATCGAAATTTTAATACATCTTTTTTTGATCCTGCAGGAGGAGGTGATCCAAT…	196056	0	0	0	0	0	0	0	0	0	0	0	0	0	0	0	0	0	0	17	6998	13	0	0	0	7	0	7	0	0	65	186	10403	0	0	0	0	0	0	0	0	0	0	0	0	0
ZOTU55	OTU36	Eukaryota(1.00),Arthropoda(1.00),Insecta(1.00),Diptera(1.00),Phoridae(1.00),Triphleba(1.00),Triphleba_aequalis(1.00)	AATAAATAATATAAGATTTTGAATATTACCTCCTTCTTTAACGTTACTATTAGCCAGCAGTATAGTAGAAAATGGAGCTGGAACAGGATGAACTGTTTATCCTCCTTTATCAGCTAATATTGCACATAGAGGAGCTTCTGTTGATTTAGCAATTTTTTCTTTACACCTAGCAGGGATTTCTTCAATTTTAGGGGCTGTTAATTTTATTACTACAATTATTAATATACGATCATCTGGTATTACTTTTGATCGAATACCTTTATTTGTATGATCTGTAGGAATCACAGCTTTATTATTATTATTATCTTTACCTGTTTTAGCAGGAGCTATTACAATATTATTAACAGATCGAAATTTTAATACATCATTCTTTGACCCAGCAGGAGGAGGAGACCCAAT…	195715	0	0	0	0	0	0	0	0	0	0	0	0	0	0	0	0	0	0	0	0	0	0	0	0	0	0	0	0	0	0	0	0	0	0	0	0	0	0	0	0	0	0	0	0	0
ZOTU44	OTU29	Eukaryota(1.00),Arthropoda(1.00),Insecta(1.00),Diptera(1.00),Phoridae(1.00),Megaselia(1.00),Megaselia_albicaudata(0.96)	AATAAATAATATAAGATTTTGAATATTACCTCCTTCATTAACTCTTTTATTAGCCAGAAGTATAGTAGAAAACGGAGCTGGAACTGGATGAACAGTTTACCCTCCCCTTTCTTCAAGAATTGCTCATAGTGGTGCATCCGTTGATTTAGCAATTTTTTCTCTTCATCTTGCTGGAATTTCTTCTATTCTTGGAGCCGTAAATTTTATTACTACAATTATTAATATACGATCAACTGGTATTACTTTTGATCGAATACCTTTATTTGTTTGATCTGTAGGAATTACTGCTTTATTATTATTACTTTCTCTTCCTGTTTTAGCAGGTGCTATTACTATACTTCTAACAGATCGAAATTTTAACACTTCTTTTTTTGATCCTGCTGGAGGAGGAGACCCTAT…	195155	0	0	0	0	0	0	0	0	0	0	0	0	0	0	0	0	0	0	0	0	0	0	0	0	0	0	0	0	0	0	0	0	0	0	0	0	0	0	0	0	0	0	0	0	0
ZOTU62	OTU1	Eukaryota(1.00),Arthropoda(1.00),Insecta(1.00),Diptera(0.95),Phoridae(0.92),Megaselia(0.92),Megaselia_subpalpalis(0.37)	AATAAATAATATAAGATTTTGAATATTACCTCCGTCATTAACTCTTTTATTAGCCAGAAGTATAGTAGAAAACGGGGCTGGAACAGGATGAACAGTTTATCCTCCTCTTTCATCAAGAATTGCTCATAGTGGAGCTTCAGTTGATTTAGCAATTTTCTCACTTCATCTAGCTGGGATTTCTTCAATTTTAGGTGCTGTAAATTTCATTACTACTATTATTAATATACGTTCATCAGGAATCACTTTTGATCGAATACCTTTATTTGTATGATCAGTAGGAATTACTGCTTTATTACTTTTACTTTCACTTCCTGTTTTAGCAGGTGCTATTACTATACTTTTAACTGATCGAAACTTTAATACTTCTTTCTTTGATCCTGCAGGAGGAGGAGATCCTAT…	185272	0	0	0	0	0	0	0	0	0	0	0	0	0	0	0	0	0	0	0	0	0	0	0	0	0	0	0	0	0	0	0	0	0	0	0	0	0	0	0	0	0	0	0	0	0
ZOTU43	OTU28	Eukaryota(1.00),Arthropoda(1.00),Insecta(1.00),Diptera(0.92),Phoridae(0.91),Megaselia(0.91),Megaselia_subpalpalis(0.34)	AATAAATAATATAAGATTTTGAATATTGCCTCCATCATTAACTCTTTTATTAGCCAGAAGTATGGTAGAAAACGGAGCTGGAACAGGATGAACTGTTTATCCTCCTCTATCATCTAGAATTGCTCATAGTGGAGCTTCAGTTGATTTAGCAATTTTTTCACTTCATTTAGCTGGAATTTCTTCAATTTTAGGAGCTGTAAATTTTATTACTACTATTATTAATATACGATCATCAGGAATTACTTTTGATCGAATACCTTTATTTGTTTGATCAGTAGGAATTACTGCTTTATTACTTTTATTATCCCTTCCTGTTTTAGCTGGTGCTATTACTATACTTTTAACTGATCGAAATTTTAATACTTCTTTCTTTGACCCTGCTGGAGGAGGAGACCCAAT…	173278	0	0	0	0	0	0	0	0	0	0	0	0	0	0	0	0	0	2682	7	0	0	0	0	0	0	0	0	0	0	0	0	0	0	0	0	0	0	0	0	0	0	0	0	0	0
ZOTU66	OTU42	Eukaryota(1.00),Arthropoda(1.00),Insecta(1.00),Diptera(0.96),Phoridae(0.92),Gymnophora(0.86),Gymnophora_quartomollis(0.24)	AATAAATAATATAAGATTTTGAATACTTCCTCCCTCACTAACTTTACTTTTAGCGAGTAGTATAGTAGAAAATGGAGCTGGAACTGGATGAACAGTTTACCCTCCGCTATCTTCTAGCATTGCTCATAGAGGGGCTTCTGTTGATTTAGCTATTTTTTCTCTTCACTTAGCAGGTATTTCTTCTATTTTAGGAGCTGTAAATTTTATTACAACAATTATTAATATACGTTCTTCAGGAATTACCTTTGATCGAATACCTCTATTTGTTTGAAGTGTAGGAATTACTGCTTTACTACTTTTACTATCTCTTCCAGTCTTAGCCGGAGCTATTACCATATTATTAACTGATCGAAATTTTAATACATCATTTTTTGACCCTGCGGGAGGAGGAGACCCTAT…	164904	0	0	0	0	0	0	0	0	0	0	0	0	0	0	0	0	0	0	0	0	0	0	0	0	0	0	0	0	0	0	0	0	0	0	0	0	0	0	0	0	0	0	0	0	0
ZOTU67	OTU43	Eukaryota(1.00),Arthropoda(1.00),Insecta(1.00),Diptera(0.96),Phoridae(0.75),Megaselia(0.75),Megaselia_euryprocta(0.03)	TATAAATAATATAAGTTTTTGATTATTACCTCCTTCTTTAACTCTTTTGTTGGCTAGTAGTATAGTAGAAAATGGAGCTGGTACTGGGTGAACTGTTTACCCTCCACTTTCCTCTAGAATTGCTCATAGAGGAGCTTCTGTTGATTTAGCAATTTTTTCTCTTCATTTAGCTGGAATTTCTTCTATTTTAGGGGCTGTAAATTTTATCACAACTATTATTAATATACGTTCTACAGGTATTTCATTTGATCGAATACCCTTATTTGTTTGATCTGTTGGTATTACTGCACTATTATTACTACTTTCTTTACCTGTTCTTGCTGGAGCAATTACTATATTACTAACAGACCGAAATTTTAATACTTCTTTCTTTGACCCTGCTGGGGGAGGAGATCCTAT…	163668	0	0	0	0	0	0	0	0	0	0	0	0	0	0	0	0	0	0	0	0	0	0	0	0	0	0	0	0	0	0	0	0	0	0	0	0	0	0	0	0	0	0	0	0	0
ZOTU65	OTU10	Eukaryota(1.00),Arthropoda(1.00),Insecta(1.00),Diptera(1.00),Phoridae(1.00),Megaselia(1.00),Megaselia_diversa(1.00)	AATAAATAATATAAGATTTTGAATATTACCTCCATCATTAACTCTTTTATTAGCTAGAAGTATAGTAGAAAACGGAGCTGGAACAGGATGAACAGTTTACCCTCCTCTTTCATCTAGAATCGCTCATAGTGGAGCTTCAGTAGATTTAGCAATTTTTTCACTTCATTTAGCTGGGATTTCTTCAATTTTAGGAGCTGTAAATTTTATTACTACTATCATTAATATACGATCATCAGGAATTACTTTTGATCGAATACCTTTATTTGTATGATCAGTAGGAATCACTGCTCTATTACTTTTACTTTCACTTCCTGTTTTAGCTGGTGCTATCACAATACTATTAACTGATCGAAATTTCAATACTTCTTTCTTTGACCCAGCTGGTGGAGGAGATCCAAT…	161739	0	0	0	0	0	0	0	0	0	0	0	0	0	0	0	0	0	0	0	0	0	0	0	0	0	0	0	0	0	0	0	0	0	0	0	0	0	0	0	0	0	0	0	0	0
ZOTU71	OTU38	Eukaryota(1.00),Arthropoda(1.00),Insecta(1.00),Diptera(0.97),Phoridae(0.92),Megaselia(0.91),Megaselia_nigriceps(0.91)	AATAAATAATATAAGATTTTGAATATTGCCTCCTTCATTAACTCTTTTATTAGCCAGAAGTATAGTAGAAAATGGGGCTGGTACAGGATGAACTGTTTATCCTCCACTTTCTGCTAATATTGCACACAGAGGAGCTTCTGTTGATTTAGCAATTTTTTCTCTTCATTTAGCGGGAATTTCTTCAATTCTTGGAGCCGTAAACTTTATTACTACAATTATTAATATACGATCATCAGGAATTACTTTTGATCGAATACCTTTATTTGTATGATCTGTAGGAATTACAGCTATCCTACTTTTATTATCTCTCCCAGTATTAGCCGGAGCTATTACTATACTATTAACAGATCGAAATTTTAATACATCTTTTTTTGATCCTGCAGGAGGAGGTGATCCAAT…	158671	0	0	0	0	0	0	0	0	0	0	0	0	0	0	0	0	0	0	0	0	0	0	0	0	0	0	0	0	0	0	0	0	0	0	0	0	0	0	0	0	0	0	0	0	0
ZOTU73	OTU48	Eukaryota(1.00),Arthropoda(1.00),Insecta(1.00),Lepidoptera(0.32),Papilionidae(0.17),Papilio(0.16),Papilio_machaon(0.16)	AATAAATAATATAAGTTTTTGAATATTACCTCCATCATTAACACTATTATTAGCCAGTAGTATAGTAGAAAATGGAGCAGGTACAGGATGAACAGTTTACCCCCCACTTTCTTCTAGAATTGCTCATAGAGGAGCTTCTGTAGATTTAGCAATTTTTTCTCTTCATCTTGCAGGAATTTCTTCAATTTTAGGAGCTGTAAATTTTATTACAACAATTATTAATATACGATCATCAGGAATTACTTTTGATCGAATACCTTTATTTGTTTGATCAGTAGGAATTACTGCTATTCTTTTACTTTTATCTTTACCTGTATTAGCCGGAGCAATTACTATACTTTTAACAGATCGAAATTTTAATACATCATTTTTTGATCCAGCTGGAGGAGGAGATCCAAT…	152421	0	0	0	0	0	0	0	0	0	0	0	0	0	0	0	0	0	0	0	0	0	0	0	0	0	0	0	0	0	0	0	0	0	0	0	0	0	0	0	0	0	0	0	0	0
ZOTU75	OTU13	Eukaryota(1.00),Arthropoda(1.00),Insecta(1.00),Diptera(0.99),Phoridae(0.99),Megaselia(0.99),Megaselia_subpalpalis(0.75)	AATAAATAATATAAGATTTTGAATATTACCTCCATCATTAACTCTTTTATTAGCCAGAAGTATAGTAGAAAACGGAGCTGGAACAGGATGAACAGTTTATCCTCCTCTTTCATCTAGAATTGCTCATAGTGGAGCTTCAGTAGATTTAGCAATTTTTTCACTTCATTTAGCTGGAATTTCTTCAATTTTAGGAGCTGTAAATTTTATTACTACTATTATTAATATACGTTCCTCAGGAATTACTTTTGACCGAATACCTTTATTTGTTTGATCAGTAGGAATTACTGCTTTATTACTTTTACTTTCATTACCTGTTTTAGCAGGTGCTATTACTATACTTTTAACTGATCGAAATTTTAATACTTCTTTCTTTGATCCTGCTGGAGGAGGAGATCCCAT…	149888	0	0	0	0	0	0	0	0	0	0	0	0	0	0	0	0	0	0	0	0	0	0	0	0	0	0	0	0	0	0	0	0	0	0	0	0	0	0	0	0	0	0	0	0	0
ZOTU63	OTU40	Eukaryota(1.00),Arthropoda(1.00),Insecta(1.00),Diptera(0.94),Phoridae(0.80),Megaselia(0.80),Megaselia_longicostalis(0.72)	AATAAATAATATAAGTTTTTGAATATTACCGCCTTCTTTAACTCTTTTATTAGCCAGAAGTATAGTAGAAAATGGAGCCGGAACAGGATGAACAGTTTATCCTCCGCTTTCTTCTAGAATTGCTCATAGAGGAGCTTCCGTTGATTTAGCAATTTTTTCTTTACATTTAGCTGGTATTTCATCTATTTTAGGAGCTGTAAATTTTATTACAACAATTATTAATATACGATCATCAGGAATTACATTTGACCGAATACCTTTATTTGTTTGATCAGTAGGAATTACCGCTCTTTTATTACTTTTATCTTTACCAGTTTTAGCTGGAGCTATTACTATATTATTGACAGATCGAAATTTTAATACTTCATTTTTTGACCCTGCTGGAGGAGGAGACCCAAT…	149561	0	0	0	0	0	0	0	0	0	0	0	0	0	0	0	0	0	0	0	0	0	0	0	0	0	0	0	0	0	0	0	0	0	0	0	0	0	0	0	0	0	0	0	0	0
ZOTU72	OTU47	Eukaryota(1.00),Arthropoda(1.00),Insecta(1.00),Diptera(0.76),Culicidae(0.08),Anopheles(0.04),Anopheles_janconnae(0.01)	AATAAATAATATAAGTTTTTGAATATTACCTCCTTCTTTAACTCTTTTATTAGCCAGAAGTATAGTAGAAAATGGAGCAGGTACTGGATGAACAGTTTACCCTCCACTTTCTTCTAGAATTACTCATAGAGGAGCTTCAGTTGATTTAGCAATTTTCTCTTTACATTTAGCTGGAATTTCTTCAATTTTAGGAGCTGTAAATTTTATTACTACAATTATTAATATACGATCTTCAGGAATTACTTTTGATCGAATACCTTTATTTGTTTGATCAGTAAGAATTACTGCTATTTTATTACTTTTATCATTACCTGTATTAGCCGGAGCTATTACTATACTATTAACTGATCGAAATTTTAATACTTCATTTTTTGACCCTGCAGGTGGAGGTGACCCAAT…	147906	0	0	0	0	0	0	0	0	0	0	0	0	0	0	0	0	0	0	0	0	0	0	0	0	0	0	0	0	0	0	0	0	0	0	0	0	0	0	0	0	0	0	0	0	0
ZOTU78	OTU23	Eukaryota(1.00),Arthropoda(1.00),Insecta(1.00),Diptera(0.90),Phoridae(0.51),Megaselia(0.49),Megaselia_flava(0.41)	AATAAATAATATAAGTTTTTGAATACTTCCTCCTTCTCTTACACTATTGTTAGCCAGTAGTATAGTAGAAAATGGAGCTGGTACAGGATGAACTGTATACCCTCCTCTTTCATCTAGAATTGCTCATAGAGGAGCTTCTGTTGATTTAGCAATTTTTTCTCTTCATTTAGCTGGAATTTCCTCAATTTTAGGAGCAGTTAATTTTATTACAACAATTATTAATATACGATCATCAGGAATTACTTTTGATCGAATACCTTTATTTGTCTGATCTGTTGGAATTACTGCTTTATTATTACTTTTATCTTTACCTGTATTAGCAGGAGCTATTACAATATTATTAACTGATCGAAATTTTAATACTTCATTCTTTGACCCTGCTGGTGGAGGAGACCCTAT…	144910	0	0	0	0	0	0	0	0	0	0	0	0	0	0	0	0	0	0	0	0	0	0	0	0	0	0	0	0	0	0	0	0	0	0	0	0	0	0	0	0	0	0	0	0	0
ZOTU80	OTU34	Eukaryota(1.00),Arthropoda(1.00),Insecta(1.00),Diptera(0.72),Agromyzidae(0.02),Phytomyza(0.01),Phytomyza_angelicae(0.01)	AATAAATAATATAAGATTCTGAATACTTCCCCCATCTTTAACCCTTCTGTTAGCCAGAAGTATAGTTGAAAACGGAGCTGGAACAGGATGAACTGTATACCCTCCCCTTTCTTCAAGAATTGCTCATAGAGGAGCTTCAGTTGATTTAGCTATTTTTTCATTACATCTAGCTGGAATTTCATCAATTCTAGGGGCTGTAAATTTTATTACCACAATTATTAATATACGATCTTCAGGAATTACTTTTGATCGAATACCTTTATTTGTTTGATCTGTAGGTATTACTGCTTTATTACTATTATTGTCTCTACCAGTCCTTGCAGGAGCTATTACTATGTTATTAACAGATCGAAACTTTAATACATCATTTTTTGACCCTGCTGGAGGAGGTGACCCTAT…	144239	0	0	0	0	0	0	0	0	0	0	0	0	0	0	0	0	0	0	0	0	0	0	0	0	0	0	0	0	0	0	0	0	0	0	0	0	0	0	0	0	0	0	0	0	0
ZOTU81	OTU51	Eukaryota(1.00),Arthropoda(1.00),Insecta(1.00),Diptera(0.78),Phoridae(0.61),Megaselia(0.60),Megaselia_lucifrons(0.18)	AATAAATAATATAAGATTTTGAATATTACCCCCTTCCCTTACTCTTTTATTAGCCAGTAGTATAGTAGAAAATGGAGCTGGAACTGGATGAACAGTCTACCCTCCTCTTTCTTCTACAATTGCTCATAGAGGAGCTTCTGTAGATTTAGCCATTTTTTCTTTACATCTAGCTGGAATTTCTTCAATTTTAGGTGCCGTAAATTTTATTACAACAATTATTAATATACGATCATCTGGAATTACTTTTGATCGAATACCATTATTTGTGTGATCAGTTGGTATTACAGCTCTTCTCTTATTATTATCTTTACCTGTACTAGCAGGAGCAATTACTATATTATTAACTGATCGAAATTTTAATACTTCTTTCTTCGACCCTGCTGGTGGTGGAGACCCAAT…	141214	0	0	0	0	0	0	0	0	0	0	0	0	0	0	0	0	0	0	0	0	0	0	0	0	0	0	0	0	0	0	0	0	0	0	0	0	0	0	0	0	0	0	0	0	0
ZOTU82	OTU52	Eukaryota(1.00),Arthropoda(1.00),Insecta(1.00),Diptera(1.00),Phoridae(1.00),Megaselia(1.00),Megaselia_ilca(1.00)	AATAAATAATATAAGTTTTTGAATACTACCTCCCTCTCTTACACTTTTATTAGCCAGAAGAATAGTAGAAAACGGAGCAGGAACAGGATGAACTGTTTACCCCCCTTTATCATCTAGAATTGCTCACAGAGGTGCTTCAGTTGATTTAGCTATTTTTTCTCTTCATTTAGCAGGAATTTCAAGAATTCTAGGAGCGGTAAATTTTATTACAACTATCATTAATATACGATCTTCGGGTATTACCTTTGATCGAATACCTTTATTTGTTTGATCTGTTGGAATTACTGCACTTCTTTTACTTTTGTCACTACCTGTATTAGCAGGAGCTATTACAATACTTTTAACAGATCGAAATTTTAATACCTCTTTTTTTGACCCAGCAGGAGGTGGAGACCCAAT…	139388	0	0	0	0	0	0	0	0	0	0	0	0	0	0	0	0	0	0	0	0	0	0	0	0	0	0	0	0	0	0	0	0	0	0	0	0	0	0	0	0	0	0	0	0	0
ZOTU76	OTU31	Eukaryota(1.00),Arthropoda(1.00),Insecta(1.00),Diptera(0.69),Tachinidae(0.04),Peleteria(0.02),Peleteria_aenea(0.01)	AATAAATAATATAAGATTTTGGATACTTCCCCCATCTTTAACTCTTTTATTAGCAAGAAGAATAGTGGAAAACGGAGCTGGTACAGGATGAACTGTTTATCCTCCTCTTTCATCAAGAATTGCTCATAGAGGAGCTTCTGTTGATTTAGCAATTTTCTCATTACATCTAGCTGGAATTTCTTCTATTCTAGGAGCTGTAAATTTTATTACTACAATTATTAATATACGAACTTCAGGAATTACATTTGATCGAATACCTTTATTTGTCTGATCAGTAGGAATTACTGCTTTATTATTACTATTATCATTACCAGTTCTTGCAGGAGCAATTACTATATTATTAACAGATCGAAATTTTAATACTTCATTTTTTGATCCTGCCGGAGGAGGAGACCCAAT…	138592	0	0	0	0	0	0	0	0	0	0	0	0	0	0	0	0	0	0	0	0	0	0	0	0	0	0	0	0	0	0	0	0	0	0	0	0	0	0	0	0	0	0	0	0	0
ZOTU84	OTU53	Eukaryota(1.00),Arthropoda(1.00),Insecta(1.00),Diptera(1.00),Phoridae(1.00),Megaselia(1.00),Megaselia_nigriceps(1.00)	AATAAATAATATAAGATTTTGAATATTACCTCCTTCTTTAACTCTTTTGTTAGCCAGAAGTATGGTAGAAAATGGAGCTGGTACAGGATGAACTGTTTATCCTCCTCTTTCTGCTAATATTGCACATAGAGGAGCTTCTGTTGATTTAGCAATTTTTTCCCTCCACTTAGCAGGAATTTCTTCAATTCTTGGAGCTGTAAATTTTATTACTACAATTATTAATATACGGTCTTCAGGAATTACTTTTGATCGAATACCTTTATTTGTATGATCTGTAGGTATTACAGCTATTTTACTTTTATTATCTCTTCCTGTATTAGCTGGAGCTATTACGATATTATTAACAGATCGAAATTTTAATACATCTTTTTTTGATCCTGCAGGAGGAGGAGATCCAAT…	135291	0	0	0	0	0	0	0	0	0	0	0	0	0	0	0	0	0	0	0	0	0	0	0	0	0	0	0	0	0	0	0	0	0	0	0	0	0	0	0	0	0	0	0	0	0
ZOTU64	OTU41	Eukaryota(1.00),Arthropoda(1.00),Insecta(1.00),Diptera(0.95),Phoridae(0.78),Megaselia(0.78),Megaselia_nigriceps(0.75)	AATAAATAATATAAGTTTCTGAATACTACCCCCTTCTCTAACCCTTTTATTAGCCAGAAGTATAGTAGAAAATGGAGCTGGTACAGGATGAACTGTCTACCCTCCCCTTTCTGCTAATATTGCACATAGAGGAGCTTCTGTTGATTTAGCAATTTTTTCCCTTCATTTAGCAGGAATTTCCTCAATCCTTGGAGCTGTAAATTTCATTACTACAATTATTAATATACGATCTTCAGGAATTACTTTTGATCGAATACCTTTATTTGTATGATCTGTAGGAATCACTGCTATTTTATTATTATTATCTTTACCGGTATTAGCTGGAGCTATTACTATATTATTAACAGACCGAAATTTTAATACATCTTTTTTTGATCCTGCTGGAGGAGGAGATCCAAT…	135243	0	0	0	0	0	0	0	17202	7	0	0	0	0	0	0	0	0	0	0	0	0	0	10	0	4	8	0	0	0	0	0	0	0	0	0	0	0	0	0	0	0	0	0	0	0
ZOTU68	OTU44	Eukaryota(1.00),Arthropoda(1.00),Insecta(1.00),Lepidoptera(0.16),Noctuidae(0.02),Audea(0.01),Audea_irioleuca(0.01)	AATAAATAATATAAGTTTTTGAATATTACCTCCTTCTCTAACTCTATTATTAGCAAGAAGAATAGTAGAAAATGGAGCTGGAACAGGTTGAACTGTATACCCTCCTTTATCTTCTAGAATTGCTCATAGAGGAGCTTCTGTTGATTTAGCTATTTTCTCTTTACACCTTGCTGGAATTTCCTCAATCTTAGGAGCTGTAAATTTCATCACTACAATTATTAATATACGCTCATCCGGAATTACTTTCGATCGTATACCTTTATTTGTATGATCTGTAGGTATTACAGCTTTATTACTATTATTATCCTTACCTGTATTAGCAGGAGCTATTACAATATTATTAACAGATCGTAATTTTAATACTTCATTTTTTGACCCTGCTGGAGGTGGAGACCCTAT…	133503	0	0	0	0	0	0	0	0	0	0	0	0	0	0	0	0	0	0	0	0	0	0	0	0	0	0	0	0	0	0	0	0	0	0	0	0	0	0	0	0	0	0	0	0	0
ZOTU86	OTU54	Eukaryota(1.00),Arthropoda(1.00),Insecta(1.00),Diptera(1.00),Phoridae(1.00),Megaselia(1.00),Megaselia_lutea(1.00)	AATAAATAATATAAGATTTTGAATATTACCTCCTTCTTTAACTCTTTTATTAGCCAGAAGTATAGTAGAAAATGGAGCTGGAACTGGGTGAACAGTTTACCCTCCTCTTTCTTCAAGAATTGCTCATAGTGGAGCTTCTGTTGATTTAGCAATTTTCTCCTTACATTTAGCAGGTATCTCTTCAATTTTAGGAGCTGTAAATTTTATTACGACAATTATTAATATACGATCATCAGGAATTACTTTTGATCGAATACCTTTATTTGTATGATCTGTTGGTATTACTGCTCTCTTACTTTTATTATCTCTTCCTGTTTTAGCTGGAGCTATTACTATACTATTAACTGATCGAAATTTTAATACATCTTTCTTTGATCCAGCAGGAGGAGGAGACCCAAT…	126393	0	0	0	0	0	0	0	0	0	0	0	0	0	0	0	0	0	0	0	0	0	0	0	0	0	0	0	0	0	0	0	0	0	0	0	0	0	0	0	0	0	0	0	0	0
ZOTU88	OTU4	Eukaryota(1.00),Arthropoda(1.00),Insecta(1.00),Coleoptera(0.07),Carabidae(0.02),Geotrechus(0.01),Geotrechus_seijasi(0.01)	AATAAATAATATAAGATTCTGAATACTCCCTCCATCTTTAACATTATTATTAGCCAGAAGTATAGTTGAAAATGGAGCTGGAACTGGATGAACTGTATACCCCCCCCTTTCTTCAAGAATTGCTCATAGAGGAGCTTCCGTTGATTTGGCTATTTTTTCATTACATCTAGCCGGAATTTCATCTATTTTAGGAGCTGTAAATTTTATTACTACAATTATTAATATACGATCTTCAGGAATTACCTTTGACCGAATACCTTTATTTGTTTGATCTGTAGGTATCACTGCTTTATTACTACTATTATCACTTCCAGTCCTTGCAGGAGCTATTACTATATTATTAACCGATCGAAACTTTAATACATCATTTTTTGACCCTGCTGGAGGAGGAGATCCTAT…	126004	0	0	0	0	0	0	0	0	0	0	0	0	0	0	0	0	0	0	0	0	0	0	0	0	0	0	0	0	0	0	0	0	0	0	0	0	0	0	0	0	0	0	0	0	0
ZOTU89	OTU1	Eukaryota(1.00),Arthropoda(1.00),Insecta(1.00),Diptera(0.95),Phoridae(0.95),Megaselia(0.95),Megaselia_subpalpalis(0.30)	AATAAATAATATAAGATTTTGAATATTACCTCCATCATTAACTCTTTTATTAGCCAGAAGTATAGTAGAAAACGGAGCTGGAACAGGGTGAACAGTTTATCCTCCTCTTTCATCAAGAATTGCTCATAGTGGAGCTTCAGTTGATTTAGCAATTTTCTCACTTCATCTAGCTGGGATTTCTTCAATTTTAGGTGCTGTAAATTTCATTACTACTATTATTAATATACGTTCATCAGGAATCACTTTTGATCGAATACCTTTATTTGTATGATCAGTAGGAATTACTGCTTTATTACTTTTACTTTCACTTCCTGTTTTAGCAGGTGCTATTACTATACTTTTAACTGATCGAAACTTTAATACTTCTTTCTTTGATCCTGCAGGAGGAGGAGATCCTAT…	124954	0	0	0	0	0	0	0	0	0	0	0	0	0	0	0	0	0	0	0	0	0	0	0	0	0	0	0	0	0	0	0	0	0	0	0	0	0	0	0	0	0	0	0	0	0
ZOTU77	OTU4	Eukaryota(1.00),Arthropoda(0.99),Insecta(0.99),Diptera(0.76),Drosophilidae(0.09),Drosophila(0.07),Drosophila_multidentata(0.01)	AATAAATAATATAAGATTCTGAATACTCCCTCCATCTTTAACATTATTATTAGCCAGAAGTATAGTTGAAAATGGAGCTGGAACTGGATGAACTGTATACCCTCCCCTTTCTTCAAGAATTGCTCATAGAGGAGCTTCCGTTGATTTGGCTATTTTTTCATTACATCTAGCTGGAATTTCATCTATTTTAGGAGCTGTAAATTTTATTACTACAATTATTAATATACGATCTTCAGGAATTACCTTTGATCGAATACCTTTATTTGTTTGATCTGTAGGTATCACTGCTTTATTACTACTATTATCTCTTCCAGTCCTTGCAGGAGCTATTACTATATTATTAACCGATCGAAACTTTAATACATCATTTTTTGACCCTGCTGGAGGAGGAGATCCTAT…	124064	0	0	0	0	0	0	0	0	0	0	0	0	0	0	0	0	0	0	0	0	0	0	0	0	0	0	0	0	0	0	0	0	0	0	0	0	0	0	0	0	0	0	0	0	0
ZOTU87	OTU55	Eukaryota(1.00),Arthropoda(1.00),Insecta(1.00),Diptera(0.96),Phoridae(0.81),Megaselia(0.77),Megaselia_insons(0.11)	AATAAATAATATAAGATTTTGAATACTACCTCCTTCATTAACTTTATTATTAGCCAGAAGTATAGTAGAAAACGGAGCTGGAACAGGATGAACTGTTTATCCTCCTCTTTCTTCTAGTATTGCACATAGTGGGGCTTCTGTTGATTTAGCAATTTTTTCTCTACATTTAGCTGGAATTTCTTCAATTTTAGGAGCTGTGAATTTTATTACTACTATTATTAATATACGATCAGCTGGAATCACTTTTGATCGAATACCTTTATTTGTTTGATCTGTAGGAATTACAGCTTTATTACTTTTATTATCTCTCCCTGTTTTAGCTGGAGCTATTACTATACTTTTAACAGATCGAAATTTTAATACATCTTTCTTTGATCCTGCCGGAGGAGGAGACCCAAT…	123998	0	0	0	0	0	0	0	0	0	0	0	0	0	0	0	0	0	0	0	0	0	0	0	0	0	0	0	0	0	0	0	0	0	0	0	0	0	0	0	0	0	0	0	0	0
ZOTU92	OTU57	Eukaryota(1.00),Arthropoda(1.00),Insecta(1.00),Diptera(1.00),Phoridae(1.00),Megaselia(1.00),Megaselia_brevicostalis(1.00)	AATAAATAATATAAGTTTTTGAATACTTCCTCCTTCTTTAACTCTTTTATTAGCCAGTAGTATAGTAGAAAATGGAGCTGGAACTGGTTGAACAGTTTACCCTCCTCTTTCTTCTAGTATTGCTCATAGTGGAGCCTCAGTTGATTTAGCTATTTTCTCCCTTCATCTAGCTGGTATTTCTTCAATTTTAGGAGCTGTAAATTTTATTACAACAATCATTAATATACGGTCATCTGGAATTACATTTGATCGAATACCTTTATTTGTTTGATCAGTAGGAATCACTGCTCTTCTATTATTATTATCTTTACCTGTTTTAGCTGGAGCTATTACTATATTATTAACAGATCGAAATTTTAATACTTCTTTCTTCGACCCAGCTGGAGGAGGAGATCCTAT…	120317	0	0	0	0	0	0	0	0	0	0	0	0	0	0	0	0	0	0	0	0	0	0	0	0	0	0	0	0	0	0	0	0	0	0	0	0	0	0	0	0	0	0	0	0	0
ZOTU91	OTU17	Eukaryota(1.00),Arthropoda(1.00),Insecta(1.00),Diptera(0.86),Calliphoridae(0.05),Lucilia(0.04),Lucilia_porphyrina(0.03)	TATAAATAATATAAGATTTTGAATATTACCTCCATCATTAACTTTATTATTAGCCAGAAGTATAGTAGAAAACGGAGCTGGGACAGGTTGAACAGTTTACCCTCCTCTTTCTTCTAGAATTGCTCATAGAGGAGCTTCTGTTGATTTAGCAATTTTTTCATTACATTTAGCAGGAATTTCTTCAATTTTAGGAGCTGTAAATTTTATTACAACTATTATTAATATACGATCTTCTGGTATTACTTTTGACCGAATACCTTTATTTGTTTGATCTGTAGGAATTACAGCTCTATTACTTTTATTATCTTTACCTGTTTTAGCAGGAGCTATTACTATACTTTTAACAGACCGAAACTTTAATACCTCATTCTTTGACCCTGCAGGTGGAGGAGATCCTAT…	120220	0	0	0	0	0	0	0	0	0	0	0	0	0	0	0	0	0	0	0	0	0	0	0	0	0	0	0	0	0	0	0	0	0	0	0	0	0	0	0	0	0	0	0	0	0
ZOTU79	OTU50	Eukaryota(1.00),Arthropoda(1.00),Insecta(1.00),Diptera(1.00),Phoridae(1.00),Megaselia(1.00),Megaselia_arcticae(1.00)	AATAAATAATATAAGATTTTGGATATTACCTCCTTCTCTTACATTATTATTAGCCAGCAGTATAGTAGAAAATGGAGCTGGAACTGGATGAACAGTTTACCCACCACTTTCTTCAAGAATTGCACATAGAGGTGCTTCAGTTGATTTAGCTATTTTTTCTTTACATTTAGCTGGTATTTCATCAATTTTAGGTGCTGTAAATTTTATTACAACAATTATTAATATACGATCTTCAGGAATTACTTTTGATCGAATACCATTATTTGTTTGATCTGTAGGTATTACAGCTCTTCTTTTATTATTATCTTTACCTGTATTAGCCGGTGCAATTACTATATTATTAACAGACCGAAATTTTAATACTTCTTTCTTTGACCCTGCTGGAGGTGGAGACCCAAT…	118689	0	0	0	0	0	0	0	0	0	0	0	0	0	0	0	16617	0	0	0	0	0	0	0	0	0	0	0	0	0	0	0	0	0	0	0	0	0	0	0	0	0	0	0	0	0
ZOTU94	OTU30	Eukaryota(1.00),Arthropoda(1.00),Insecta(1.00),Diptera(1.00),Phoridae(1.00),Megaselia(1.00),Megaselia_tecticauda(1.00)	TATAAATAATATAAGTTTTTGAATACTTCCTCCTTCTTTAACTCTTCTATTGGCTAGTAGTATAGTAGAAAATGGAGCTGGTACCGGATGAACTGTTTACCCTCCACTTTCTTCTAGAATTGCTCATAGAGGAGCTTCTGTTGATTTAGCAATTTTTTCTCTTCATTTAGCTGGTATTTCGTCTATTTTAGGAGCTGTAAATTTTATTACAACTATTATTAATATACGTTCTACTGGTATTACATTTGACCGAATACCTTTATTTGTTTGATCTGTTGGTATTACTGCATTATTATTACTACTTTCTTTACCTGTTCTTGCTGGAGCAATTACTATATTATTAACAGACCGAAATTTTAATACTTCATTCTTTGATCCCGCAGGAGGAGGAGATCCTAT…	117785	0	0	0	0	0	0	0	0	0	0	0	0	0	0	0	0	0	0	0	0	0	0	0	0	0	0	0	0	0	0	0	0	0	0	0	0	0	0	0	0	0	0	0	0	0
ZOTU95	OTU59	Eukaryota(1.00),Arthropoda(1.00),Insecta(1.00),Diptera(0.77),Phoridae(0.53),Megaselia(0.52),Megaselia_altifrons(0.31)	TATAAATAATATAAGATTCTGAATGTTACCTCCTTCTTTAACACTTTTATTAGCCAGTAGTATAGTGGAAAATGGAGCTGGAACAGGATGAACCGTTTACCCTCCCCTTTCTTCTAATATTGCACATAGAGGTGCATCAGTAGATTTAGCAATTTTTTCTCTTCATTTAGCAGGAATTTCTTCAATTTTAGGAGCTGTAAATTTTATTACAACAATTATTAATATACGATCAACAGGTATTTCTTTTGACCGTATACCTTTATTTGTTTGATCAGTAGGAATTACTGCTCTTCTTTTATTATTATCTCTTCCAGTTTTAGCAGGAGCTATTACTATACTTTTAACAGATCGAAATTTTAATACCTCTTTTTTTGACCCTGCTGGTGGTGGAGATCCTAT…	115547	0	0	0	0	0	0	0	0	0	0	0	0	0	0	0	0	0	0	0	0	0	0	0	0	0	0	0	0	0	0	0	0	0	0	0	0	0	0	0	0	0	0	0	0	0
ZOTU83	OTU36	Eukaryota(1.00),Arthropoda(1.00),Insecta(1.00),Diptera(1.00),Phoridae(1.00),Triphleba(1.00),Triphleba_aequalis(1.00)	AATAAATAATATAAGATTTTGAATATTACCTCCTTCCTTAACATTACTATTAGCCAGCAGTATAGTAGAAAATGGGGCTGGAACAGGATGAACAGTTTATCCTCCTTTATCAGCTAATATTGCACATAGAGGAGCTTCTGTTGATTTAGCAATTTTTTCTTTACACCTAGCAGGAATTTCTTCAATTTTAGGAGCTGTTAATTTTATTACTACAATTATTAATATACGATCATCTGGTATTACTTTTGATCGAATACCTTTATTTGTATGATCTGTAGGAATCACAGCTTTATTATTATTATTATCTTTACCTGTTTTAGCAGGAGCTATTACAATATTATTAACAGATCGAAATTTTAATACATCATTCTTTGATCCAGCAGGAGGAGGAGATCCAAT…	113600	0	0	0	0	0	0	0	0	0	0	0	0	0	0	0	0	0	0	0	0	0	0	0	0	0	0	0	0	0	0	0	0	0	0	0	0	0	0	0	0	0	0	0	0	0
ZOTU93	OTU58	Eukaryota(1.00),Arthropoda(1.00),Insecta(1.00),Diptera(0.71),Culicidae(0.06),Anopheles(0.05),Anopheles_rondoni(0.01)	AATAAACAATATAAGTTTTTGAATATTACCTCCTTCTTTAACCCTATTATTAGCCAGAAGAATAGTAGAAAACGGAGCTGGAACTGGATGAACAGTGTATCCCCCACTTTCTTCTAGAATCGCTCATAGAGGAGCTTCTGTTGATTTAGCAATTTTCTCTCTTCATTTAGCAGGTATCTCCTCAATTTTAGGAGCTGTTAATTTTATTACAACAATTATTAATATACGATCTTCTGGGATTACTTTTGATCGAATACCTTTATTTGTATGATCAGTAGGAATCACTGCTCTCTTATTATTATTATCATTACCAGTATTAGCTGGAGCTATTACAATATTATTAACAGATCGAAATTTTAATACATCTTTCTTTGATCCCGCAGGTGGAGGAGACCCAAT…	112799	0	0	0	0	0	0	0	0	0	0	0	0	0	0	0	0	0	0	0	0	0	0	0	0	0	0	0	0	0	0	0	0	0	0	0	0	0	0	0	0	0	0	0	0	0
ZOTU98	OTU55	Eukaryota(1.00),Arthropoda(1.00),Insecta(1.00),Diptera(0.96),Calliphoridae(0.05),Lucilia(0.04),Lucilia_sericata(0.01)	AATAAATAATATAAGATTTTGAATACTACCTCCTTCATTAACTTTATTATTAGCCAGAAGTATAGTAGAAAACGGAGCTGGAACAGGATGAACTGTTTATCCTCCTCTTTCTTCTAGTATTGCACATAGTGGGGCTTCTGTTGATTTAGCAATTTTTTCTCTACATTTAGCTGGAATTTCTTCAATTTTAGGAGCTGTGAATTTTATTACTACTATTATTAATATACGATCAGCTGGAATCACTTTTGATCGAATACCTTTATTTGTTTGATCTGTAGGAATTACAGCTTTATTACTTTTATTATCTCTCCCTGTTTTAGCTGGAGCTATTACTATACTTTTAACAGATCGAAATTTTAATACATCTTTCTTTGATCCTGCCGGAGGAGGAGACCCAAT…	112519	0	0	0	0	0	0	0	0	0	0	0	0	0	0	0	0	0	0	0	0	0	0	0	0	0	0	0	0	0	0	0	0	0	0	0	0	0	0	0	0	0	0	0	0	0
ZOTU100	OTU53	Eukaryota(1.00),Arthropoda(1.00),Insecta(1.00),Diptera(1.00),Phoridae(1.00),Megaselia(1.00),Megaselia_nigriceps(1.00)	AATAAATAATATAAGATTTTGAATATTACCTCCTTCTTTAACTCTTTTGTTAGCCAGAAGTATAGTAGAAAATGGAGCTGGTACAGGATGAACTGTTTATCCTCCTCTTTCTGCTAATATTGCACATAGAGGAGCTTCTGTTGATTTAGCAATTTTTTCCCTCCACTTAGCAGGAATTTCTTCAATTCTTGGAGCTGTAAATTTTATTACTACAATTATTAATATACGGTCTTCAGGAATTACTTTTGATCGAATACCTTTATTTGTATGATCTGTAGGTATTACAGCTATTTTACTTTTATTATCTCTTCCTGTATTAGCTGGAGCTATTACGATATTATTAACAGATCGAAATTTTAATACATCTTTTTTTGATCCTGCAGGAGGAGGAGATCCAAT…	109475	0	0	0	0	0	0	0	0	0	0	0	0	0	0	0	0	0	0	0	0	0	0	0	0	0	0	0	0	0	0	0	0	0	0	0	0	0	0	0	0	0	0	0	0	0
ZOTU99	OTU1	Eukaryota(1.00),Arthropoda(1.00),Insecta(1.00),Diptera(0.99),Phoridae(0.99),Megaselia(0.99),Megaselia_sepulchralis(0.13)	AATAAATAATATAAGATTTTGAATATTACCTCCGTCATTAACTCTTTTATTAGCCAGAAGTATAGTAGAAAACGGAGCTGGAACAGGGTGAACAGTTTATCCTCCTCTTTCATCAAGAATTGCTCATAGTGGAGCTTCAGTTGATTTAGCAATTTTCTCACTTCATCTAGCTGGGATTTCTTCAATTTTAGGTGCTGTAAATTTCATTACTACTATTATTAATATACGTTCATCAGGAATCACTTTTGATCGAATACCTTTATTTGTATGATCAGTAGGAATTACTGCTTTATTACTTTTACTTTCACTTCCTGTTTTAGCAGGTGCTATTACTATACTTTTAACTGATCGAAACTTTAATACTTCTTTCTTTGATCCTGCAGGAGGAGGAGATCCAAT…	109438	0	0	0	0	0	0	0	0	0	0	0	0	0	0	0	0	0	0	0	0	0	0	0	0	0	0	0	0	0	0	0	0	0	0	0	0	0	0	0	0	0	0	0	0	0
ZOTU74	OTU49	Eukaryota(1.00),Arthropoda(1.00),Insecta(1.00),Lepidoptera(0.15),Hesperiidae(0.11),Pyrgus(0.10),Pyrgus_cirsii(0.10)	AATAAATAATATAAGATTTTGAATATTACCTCCTTCTTTAACTCTTTTATTAGCAAGAAGTATAGTAGAAAATGGGGCTGGAACTGGTTGAACGGTTTACCCTCCCCTTTCTTCTAGAATTGCACATAGAGGAGCTTCTGTTGATTTAGCAATTTTTTCTCTTCATTTAGCAGGAATTTCTTCAATTTTAGGAGCAGTAAATTTTATTACAACAATTATTAATATACGATCATCAGGTATTACTTTTGATCGAATACCATTATTCGTTTGATCTGTTGGAATTACTGCTCTTTTATTATTATTATCTCTTCCTGTTTTAGCTGGAGCTATTACAATACTTTTAACTGATCGAAATTTTAATACATCTTTTTTTGATCCTGCCGGAGGAGGTGACCCAAT…	107990	0	0	0	0	0	0	0	0	0	0	0	0	0	0	0	0	0	0	0	0	0	0	0	0	0	0	0	0	0	0	0	0	0	0	22	10	0	0	0	0	5	0	0	0	0
ZOTU101	OTU61	Eukaryota(1.00),Arthropoda(1.00),Insecta(1.00),Diptera(1.00),Phoridae(1.00),Megaselia(1.00),Megaselia_lucifrons(1.00)	AATAAATAATATAAGATTTTGAATATTACCCCCTTCCCTAACTCTTTTATTAGCGAGAAGTCTAGTAGAAAATGGAGCTGGAACTGGGTGAACTGTATATCCTCCTTTATCTTCAAGAATTGCTCATAGAGGAGCTTCTGTTGATTTAGCAATTTTTTCACTTCATTTAGCAGGAATTTCTTCAATTTTAGGAGCAGTAAATTTTATTACTACAATTATTAATATACGATCTTCAGGAATTACATTTGACCGAATACCTTTATTTGTTTGATCAGTAGGAATCACTGCTCTTTTACTATTATTATCTCTTCCTGTTTTAGCAGGTGCAATTACAATATTATTAACAGACCGAAATTTTAATACATCATTTTTTGATCCTGCAGGAGGAGGAGATCCTAT…	106604	0	0	0	0	0	0	0	0	0	0	0	0	0	0	0	0	0	0	0	0	0	0	0	0	0	0	0	0	0	0	0	0	0	0	0	0	0	0	0	0	0	0	0	0	0
ZOTU102	OTU1	Eukaryota(1.00),Arthropoda(1.00),Insecta(1.00),Diptera(0.98),Phoridae(0.97),Megaselia(0.97),Megaselia_robusta(0.34)	AATAAATAATATAAGATTTTGAATATTACCTCCGTCATTAACTCTTTTATTAGCCAGAAGTATAGTAGAAAACGGAGCTGGAACAGGGTGAACAGTTTATCCTCCTCTTTCATCAAGAATTGCTCATAGTGGAGCTTCAGTTGATTTAGCAATTTTCTCACTTCATCTAGCTGGGATTTCTTCAATTTTAGGTGCTGTAAATTTCATTACTACTATTATTAATATACGTTCATCAGGAATCACTTTTGATCGAATACCTTTATTTGTATGATCAGTAGGAATCACTGCTTTATTACTTTTACTTTCACTTCCTGTTTTAGCAGGTGCTATTACTATACTTTTAACTGATCGAAACTTTAATACTTCTTTCTTTGATCCTGCAGGAGGAGGAGATCCTAT…	105547	0	0	0	0	0	0	0	0	0	0	0	0	0	0	0	0	0	0	0	0	0	0	0	0	0	0	0	0	0	0	0	0	0	0	0	0	0	0	0	0	0	0	0	0	0
ZOTU61	OTU8	Eukaryota(1.00),Arthropoda(1.00),Insecta(1.00),Diptera(0.81),Phoridae(0.80),Megaselia(0.80),Megaselia_zonata(0.69)	AATAAATAATATAAGTTTTTGAATATTACCTCCTTCTTTAACTCTTTTATTAGCCAGAAGTATAGTAGAAAATGGGGCAGGTACTGGATGAACAGTTTATCCTCCACTTTCTTCTAGAATTGCTCATAGAGGGGCTTCAGTTGATTTAGCAATTTTCTCTTTACACTTAGCTGGGATTTCTTCAATTTTAGGTGCTGTAAATTTTATTACTACAATTATTAATATACGATCTTCAGGAATTACTTTTGATCGAATACCTTTATTTGTTTGATCAGTAGGAATTACTGCTCTTTTATTACTTTTATCTTTACCTGTATTAGCAGGAGCTATTACTATACTTTTAACTGATCGAAATTTTAATACCTCATTTTTTGATCCTGCAGGAGGAGGTGACCCAAT…	103497	0	0	0	0	0	0	0	0	0	0	0	0	0	0	0	0	0	0	0	0	0	0	0	0	0	0	0	0	0	0	0	0	0	0	0	0	0	0	0	0	0	0	0	0	0
ZOTU96	OTU1	Eukaryota(1.00),Arthropoda(1.00),Insecta(1.00),Diptera(0.94),Phoridae(0.94),Megaselia(0.94),Megaselia_robusta(0.20)	AATAAATAATATAAGATTTTGAATATTACCTCCATCATTAACTCTTTTATTAGCCAGAAGTATAGTAGAAAACGGAGCTGGAACAGGATGAACAGTTTATCCTCCTCTTTCATCAAGAATTGCTCATAGTGGAGCTTCAGTTGATTTAGCAATTTTCTCACTTCATCTAGCTGGGATTTCTTCAATTTTAGGTGCTGTAAATTTCATTACTACTATTATTAATATACGTTCATCAGGAATCACTTTTGATCGAATACCTTTATTTGTATGATCAGTAGGAATTACTGCTTTATTACTTTTACTTTCACTTCCTGTTTTAGCAGGTGCTATTACTATACTTTTAACTGATCGAAACTTTAATACTTCTTTCTTTGATCCTGCAGGAGGAGGAGACCCTAT…	100789	0	0	0	0	0	0	0	0	0	0	0	0	0	0	0	0	0	0	0	0	0	0	0	0	0	0	0	0	0	0	0	0	0	0	0	0	0	0	0	0	0	0	0	0	0
ZOTU103	OTU3	Eukaryota(1.00),Arthropoda(1.00),Insecta(1.00),Diptera(1.00),Phoridae(1.00),Megaselia(1.00),Megaselia_humeralis(1.00)	AATAAATAATATAAGATTTTGAATATTACCTCCTTCTCTTACTCTTTTATTAGCCAGAAGTATAGTAGAAAATGGAGCTGGAACTGGATGAACAGTTTACCCTCCACTTTCTTCTAGAATTGCTCATAGAGGAGCTTCTGTAGATTTAGCTATTTTTTCTTTGCATTTAGCAGGAATTTCATCAATTTTAGGGGCTGTAAATTTTATTACAACAATTATTAATATACGATCTTCAGGAATTACTTTTGATCGTATACCATTATTCGTCTGATCAGTTGGTATTACAGCTATTCTTTTATTATTATCTTTACCTGTATTAGCAGGAGCTATTACTATATTATTGACAGATCGAAATTTTAATACTTCTTTCTTTGATCCTGCTGGTGGAGGAGATCCAAT…	99730	0	0	0	0	0	0	0	0	0	0	0	0	0	0	0	0	0	0	0	0	0	0	0	0	0	0	0	0	0	0	0	0	0	0	0	0	0	0	0	0	0	0	0	0	0
ZOTU137	OTU52	Eukaryota(1.00),Arthropoda(1.00),Insecta(1.00),Diptera(0.99),Phoridae(0.95),Megaselia(0.95),Megaselia_ilca(0.95)	AATAAATAATATAAGTTTTTGAATACTACCCCCCTCTCTTACACTTTTATTAGCCAGAAGAATAGTAGAAAACGGAGCAGGAACAGGATGAACTGTTTACCCCCCTTTATCATCTAGAATTGCTCACAGAGGTGCTTCAGTTGATTTAGCTATTTTTTCTCTTCATTTAGCGGGAATTTCAAGAATTCTAGGAGCGGTAAATTTTATTACAACTATCATTAATATACGATCTTCGGGTATTACCTTTGATCGAATACCTTTATTTGTTTGATCTGTTGGAATTACTGCACTTCTTTTACTTTTGTCACTACCTGTATTAGCAGGAGCTATTACAATACTTTTAACAGATCGAAATTTTAATACCTCTTTTTTTGACCCAGCAGGAGGTGGAGACCCAAT…	98004	0	0	0	0	0	0	0	0	0	0	0	0	0	0	0	0	0	0	0	0	0	0	0	0	0	0	0	0	0	0	0	0	0	0	0	0	0	0	0	0	0	0	0	0	0
ZOTU104	OTU9	Eukaryota(1.00),Arthropoda(1.00),Insecta(1.00),Diptera(0.84),Phoridae(0.84),Megaselia(0.84),Megaselia_eccoptomera(0.79)	AATAAATAATATAAGATTTTGAATATTACCTCCATCATTAACTCTTTTATTAGCCAGAAGTATAGTAGAAAACGGAGCTGGAACAGGATGAACAGTTTATCCACCTCTTTCGTCTAGAATTGCTCATAGTGGAGCTTCAGTTGATTTAGCAATTTTTTCACTTCATTTAGCTGGAATTTCCTCAATTTTAGGAGCTGTAAATTTCATTACTACTATTATTAATATACGTTCATCAGGAATTACATTTGATCGTATACCTTTATTTGTTTGATCAGTAGGAATTACTGCTTTATTACTTTTATTATCACTTCCTGTTTTAGCAGGTGCTATTACTATACTTTTAACTGATCGAAATTTTAATACTTCTTTCTTTGATCCTGCTGGAGGAGGAGATCCTAT…	96947	0	0	0	0	0	0	0	0	0	0	0	0	0	0	0	0	0	0	0	0	0	0	0	0	0	0	0	0	0	0	0	0	0	0	0	0	0	0	0	0	0	0	0	0	0
ZOTU108	OTU53	Eukaryota(1.00),Arthropoda(1.00),Insecta(1.00),Diptera(1.00),Phoridae(0.99),Megaselia(0.99),Megaselia_nigriceps(0.99)	AATAAATAATATAAGATTTTGAATATTACCTCCTTCTTTAACTCTTTTGTTAGCCAGAAGTATAGTAGAAAATGGAGCTGGTACAGGATGAACTGTTTACCCCCCTCTTTCTGCTAATATTGCACATAGAGGAGCTTCTGTTGATTTAGCAATTTTTTCCCTCCACTTAGCGGGAATTTCTTCAATTCTTGGAGCTGTAAATTTTATTACTACAATTATTAATATACGATCTTCAGGAATTACTTTTGATCGAATACCTTTATTTGTGTGATCTGTAGGTATTACAGCTATTTTACTTTTATTATCTCTCCCAGTATTAGCTGGAGCTATTACAATATTATTAACAGATCGAAATTTTAATACATCTTTTTTTGATCCTGCAGGAGGAGGAGATCCAAT…	96417	0	0	0	0	0	0	0	0	0	0	0	0	0	0	0	0	0	0	0	0	0	0	0	0	0	0	0	0	0	0	0	0	0	0	0	0	0	0	0	0	0	0	0	0	0
ZOTU58	OTU32	Eukaryota(1.00),Arthropoda(1.00),Insecta(1.00),Diptera(0.78),Phoridae(0.50),Megaselia(0.49),Megaselia_spinigera(0.38)	AATAAATAATATAAGATTCTGAATACTTCCTCCTTCTTTAACTTTATTATTGGCCAGCAGTATAGTAGAAAATGGAGCTGGTACAGGATGAACAGTTTACCCTCCCCTTTCTTCTAGAATTGCTCATAGAGGAGCTTCTGTAGATTTAGCTATTTTTTCTCTTCACCTAGCTGGAATCTCTTCAATTCTAGGAGCTGTAAATTTTATTACAACAATTATTAATATACGGTCTTCAGGTATTTCTTTTGATCGAATACCTTTATTTGTTTGATCTGTAGGAATTACTGCCCTACTTTTACTCTTATCTCTTCCTGTTTTAGCGGGAGCTATTACAATATTATTAACAGATCGAAACTTTAATACATCATTTTTTGATCCTGCTGGAGGTGGAGACCCAAT…	93174	0	0	0	0	0	0	0	0	0	0	0	0	0	0	0	0	0	0	0	0	0	0	0	0	0	0	0	0	0	0	0	0	0	0	0	0	0	0	0	0	0	0	0	0	0
ZOTU112	OTU14	Eukaryota(1.00),Arthropoda(1.00),Insecta(1.00),Diptera(0.96),Phoridae(0.89),Megaselia(0.88),Megaselia_nigriceps(0.81)	AATAAATAATATAAGATTCTGAATATTACCTCCTTCTTTAACTCTTTTATTAGCCAGAAGTATAGTAGAAAATGGAGCTGGTACAGGATGAACTGTTTATCCACCCCTTTCTTCTAATATTGCCCATAGAGGAGCTTCTGTTGATTTAGCAATTTTTTCTCTTCACTTAGCAGGAATCTCATCAATTCTTGGAGCCGTAAATTTTATTACTACAATTATTAATATACGATCTTCAGGAATTACTTTTGATCGAATACCTTTATTTGTATGATCTGTAGGAATCACTGCTATTCTACTTTTATTATCTCTACCAGTACTAGCAGGAGCTATTACTATATTATTAACAGATCGAAATTTTAATACATCTTTTTTTGATCCTGCTGGAGGAGGAGACCCAAT…	92303	0	0	0	0	0	0	0	0	0	0	0	0	0	0	0	0	0	0	0	0	0	0	0	0	0	0	0	0	0	0	0	0	0	0	0	0	0	0	0	0	0	0	0	0	0
ZOTU115	OTU65	Eukaryota(1.00),Arthropoda(1.00),Insecta(1.00),Diptera(0.99),Phoridae(0.99),Megaselia(0.99),Megaselia_impolluta(0.96)	TATAAATAATATAAGTTTTTGAATATTACCTCCTTCATTAACCCTTTTATTAGCCAGTAGTATAGTAGAAAATGGAGCTGGAACTGGATGAACAGTTTACCCTCCACTTTCTTCTAGAATTGCTCATAGTGGAGCTTCTGTTGATTTAGCAATTTTTTCACTTCATTTAGCAGGAATTTCTTCTATTTTAGGTGCTGTAAATTTTATTACAACAATTATTAATATACGATCATCAGGTATTACATTTGATCGTATACCTTTATTTGTTTGATCAGTTGGTATTACAGCTCTATTATTACTTTTATCTCTTCCTGTATTAGCCGGAGCTATTACTATATTATTAACAGATCGAAATTTTAATACATCTTTCTTCGACCCTGCAGGTGGAGGAGACCCTAT…	90711	0	0	0	0	0	0	0	0	0	0	0	0	0	0	0	0	0	0	0	0	0	0	0	0	0	0	0	0	0	0	0	0	0	0	0	0	0	0	0	0	0	0	0	0	0
ZOTU116	OTU66	Eukaryota(1.00),Arthropoda(1.00),Insecta(1.00),Diptera(0.89),Phoridae(0.72),Megaselia(0.71),Megaselia_hilaris(0.23)	AATAAATAATATAAGATTTTGAATACTACCTCCTTCTTTAACATTATTATTAGCCAGAAGTATAGTAGAAAATGGAGCAGGAACAGGTTGAACCGTTTATCCTCCACTTTCTTCTAGAATCGCTCACAGAGGAGCTTCTGTTGATTTAGCAATTTTTTCACTTCATTTAGCAGGTATTTCTTCTATTTTAGGAGCAGTAAATTTTATTACTACAATTATTAATATACGATCTTCAGGAATTACATTTGATCGAATACCTTTATTTGTTTGATCAGTTGGAATTACTGCTCTTCTTTTATTATTATCTCTTCCTGTCTTAGCTGGAGCTATTACTATATTATTAACAGATCGAAATTTTAATACGTCATTTTTTGACCCTGCAGGAGGAGGTGATCCTAT…	90519	0	0	0	0	0	0	0	0	0	0	0	0	0	0	0	0	0	0	0	0	0	0	0	0	0	0	0	0	0	0	0	0	0	0	0	0	0	0	0	0	0	0	0	0	0
ZOTU60	OTU10	Eukaryota(1.00),Arthropoda(1.00),Insecta(1.00),Diptera(0.93),Phoridae(0.93),Megaselia(0.93),Megaselia_diversa(0.93)	AATAAATAATATAAGATTTTGAATATTACCTCCATCATTAACTCTTTTATTAGCTAGAAGTATAGTAGAAAACGGAGCTGGAACAGGATGAACAGTTTACCCTCCTCTTTCATCTAGAATCGCTCATAGTGGAGCTTCAGTAGATTTAGCAATTTTTTCACTTCATTTAGCTGGGATTTCTTCAATTTTAGGAGCTGTAAATTTTATTACTACTATCATTAATATACGATCATCAGGAATTACTTTTGATCGAATACCTTTATTTGTATGATCAGTAGGAATCACTGCTCTATTACTTTTACTTTCACTTCCTGTTTTAGCTGGTGCTATCACAATACTATTAACTGATCGAAATTTTAATACTTCTTTCTTTGATCCAGCTGGTGGAGGAGATCCAAT…	88154	0	0	0	0	0	0	0	0	0	0	0	0	0	0	0	0	0	0	0	0	0	0	0	0	0	0	0	0	0	0	0	0	0	0	0	0	0	0	0	0	0	0	0	0	0
ZOTU121	OTU68	Eukaryota(1.00),Arthropoda(1.00),Insecta(1.00),Diptera(1.00),Phoridae(1.00),Megaselia(1.00),Megaselia_errata(1.00)	AATAAATAATATAAGTTTTTGAATATTACCTCCTTCATTAACCCTACTTTTAGCCAGTAGTATAGTAGAAAATGGGGCTGGGACTGGATGAACAGTTTACCCTCCCCTATCTTCTAGTATTGCTCATAGTGGAGCATCTGTTGATTTAGCAATTTTTTCTCTTCATTTAGCTGGTATTTCATCTATTCTAGGAGCTGTAAATTTTATTACAACAATTATTAATATACGATCATCTGGAATTACTTTTGATCGAATACCGTTATTCGTTTGATCAGTTGGAATTACAGCTTTATTACTTTTACTTTCTTTACCTGTATTAGCAGGAGCTATTACAATGTTATTAACAGATCGAAATTTTAATACTTCATTTTTTGATCCTGCAGGAGGAGGAGATCCAAT…	87710	0	0	0	0	0	0	0	0	0	0	0	0	0	0	0	0	0	0	0	0	0	0	0	0	0	0	0	0	0	0	0	0	0	0	0	0	0	0	0	0	0	0	0	0	0
ZOTU118	OTU19	Eukaryota(1.00),Arthropoda(1.00),Insecta(1.00),Diptera(1.00),Phoridae(1.00),Megaselia(1.00),Megaselia_zonata(1.00)	AATAAATAATATAAGTTTTTGAATATTACCTCCTTCTTTAACTCTTTTGTTAGCAAGAAGTATAGTAGAAAATGGAGCAGGTACTGGATGAACAGTTTATCCTCCTCTTTCTTCTAGAATTGCTCATAGTGGAGCTTCAGTTGATTTAGCAATTTTCTCTTTACATTTAGCTGGAATTTCCTCAATTTTAGGAGCTGTAAATTTTATTACTACAATTATTAATATACGATCTTCAGGAATTACTTTTGATCGAATACCTTTATTTGTTTGATCTGTAGGAATTACTGCTCTTTTATTACTTTTATCTTTACCTGTATTAGCAGGAGCTATTACTATACTTTTAACTGATCGAAATTTTAATACTTCATTCTTTGATCCTGCAGGAGGAGGAGATCCAAT…	86730	0	0	0	0	0	0	0	0	0	0	0	0	0	0	0	0	0	0	0	0	0	0	0	0	0	0	0	0	0	0	0	0	0	0	0	0	0	0	0	0	0	0	0	0	0
ZOTU123	OTU38	Eukaryota(1.00),Arthropoda(1.00),Insecta(1.00),Diptera(0.99),Phoridae(0.96),Megaselia(0.96),Megaselia_nigriceps(0.96)	AATAAATAATATAAGATTTTGAATATTACCTCCTTCATTAACTCTTTTATTAGCCAGAAGTATAGTAGAAAATGGAGCTGGTACAGGATGAACTGTTTATCCTCCACTTTCTGCTAATATTGCACACAGAGGAGCTTCTGTTGATTTAGCAATTTTTTCTCTTCATTTAGCGGGAATTTCTTCAATTCTTGGAGCCGTAAACTTTATTACTACAATTATTAATATACGATCATCAGGAATTACTTTTGATCGAATACCTTTATTTGTATGATCTGTAGGAATTACAGCTATCCTACTTTTATTATCTCTCCCAGTATTAGCCGGAGCTATTACTATACTATTAACAGATCGAAATTTTAATACATCTTTTTTTGATCCTGCAGGAGGAGGTGATCCAAT…	86685	0	0	0	0	0	0	0	0	0	0	0	0	0	0	0	0	0	0	0	0	0	0	0	0	0	0	0	0	0	0	0	0	0	0	0	0	0	0	0	0	0	0	0	0	0
ZOTU119	OTU67	Eukaryota(1.00),Arthropoda(1.00),Insecta(0.98),Coleoptera(0.30),Scarabaeidae(0.06),Aphodius(0.01),Agoliinus_piceus(0.01)	AATAAATAATATGAGCTTTTGAATACTACCCCCCTCTCTTTCCCTACTACTTGCTAGAAGAATAGTCGAAAATGGAGCTGGGACAGGCTGAACAGTTTATCCCCCCCTTTCTTCTAACATTGCCCATAGTGGTGCATCAGTAGATTTAGCCATTTTCTCCCTTCATCTAGCAGGAATCTCCTCAATTTTAGGAGCCGTAAATTTTATTACCACTATTATTAATATACGATCTTCAGGAATTTCTTTTGATCGAATACCTTTATTTGTATGATCGGTAGGAATCACAGCTCTTCTACTTCTTCTTTCACTCCCAGTATTAGCCGGAGCTATTACCATACTTCTTACAGACCGAAACCTGAATACCTCCTTCTTTGACCCCACAGGGGGAGGTGATCCAAT…	86301	0	0	0	0	0	0	0	0	0	0	0	0	0	0	0	0	0	0	0	0	0	0	0	0	0	0	0	0	0	0	0	0	0	0	0	0	0	0	0	0	0	0	0	0	0
ZOTU106	OTU10	Eukaryota(1.00),Arthropoda(1.00),Insecta(1.00),Diptera(1.00),Phoridae(1.00),Megaselia(1.00),Megaselia_sepulchralis(0.99)	AATAAATAATATAAGATTTTGAATATTACCTCCATCATTAACTCTATTATTAGCCAGAAGTATAGTAGAAAACGGAGCTGGAACAGGATGAACAGTTTATCCTCCTCTTTCATCTAGAATTGCTCATAGTGGAGCTTCAGTAGATTTAGCAATTTTTTCACTTCATTTAGCTGGAATTTCTTCAATTTTAGGAGCTGTAAATTTTATTACTACTATTATTAATATACGATCATCAGGAATTACTTTTGATCGAATACCTTTATTTGTATGATCAGTAGGAATTACTGCTTTATTACTTTTACTTTCACTTCCTGTTTTAGCTGGTGCTATCACAATACTATTAACTGATCGAAATTTTAATACTTCTTTCTTTGATCCTGCTGGAGGAGGAGATCCAAT…	86275	0	0	0	0	0	0	0	0	0	0	0	0	0	0	0	0	0	0	0	0	0	0	0	0	0	0	0	0	0	0	0	0	0	0	0	0	0	0	0	0	0	0	0	0	0
ZOTU125	OTU60	Eukaryota(1.00),Arthropoda(1.00),Insecta(1.00),Diptera(0.95),Phoridae(0.83),Megaselia(0.83),Megaselia_rupestris(0.39)	AATAAATAATATAAGTTTTTGAATATTACCTCCTTCTTTAACTCTTTTATTAGCCAGAAGTATAGTAGAAAATGGAGCTGGAACAGGATGAACTGTTTATCCTCCACTTTCTTCTAGAATTGCTCATAGTGGAGCTTCTGTTGATTTAGCAATTTTTTCTCTTCATTTAGCTGGAATTTCATCTATTTTAGGAGCTGTAAATTTTATTACAACAATTATTAATATACGATCTTCAGGAATTACCTTTGATCGAATACCTTTATTTGTTTGATCAGTTGGAATTACTGCTCTTTTATTACTTTTATCATTACCAGTATTAGCAGGAGCTATTACAATATTATTAACAGATCGAAATTTTAATACTTCATTTTTTGATCCTGCTGGAGGAGGAGATCCTAT…	85653	0	0	0	0	0	0	0	0	0	0	0	0	0	0	0	0	0	0	0	0	0	0	0	0	0	0	0	0	0	0	0	0	0	0	0	0	0	0	0	0	0	0	0	0	0
ZOTU128	OTU70	Eukaryota(1.00),Arthropoda(1.00),Insecta(1.00),Diptera(0.85),Phoridae(0.59),Megaselia(0.57),Megaselia_hardingorum(0.04)	AATAAATAATATAAGTTTTTGAATATTACCTCCTTCTTTAACTTTACTATTAGCCAGTAGTATAGTAGAAAATGGAGCTGGGACAGGATGAACAGTTTATCCTCCTCTATCCTCTAGAATTGCTCATAGTGGGGCATCAGTTGATTTAGCAATTTTTTCTCTTCATTTAGCTGGTATTTCTTCTATTTTAGGAGCTGTAAATTTTATTACAACAATTATTAATATACGATCATCAGGTATTACTTTTGATCGAATACCTTTATTTGTTTGATCAGTAGGTATTACAGCTTTATTACTTTTACTTTCTCTTCCAGTTTTAGCTGGTGCTATTACAATATTATTAACAGATCGAAATTTTAATACATCATTTTTTGATCCTGCAGGAGGAGGAGACCCAAT…	84175	0	0	0	0	0	0	0	0	0	0	0	0	0	0	0	0	0	0	0	0	0	0	0	0	0	0	0	0	0	0	0	0	0	0	0	0	0	0	0	0	0	0	0	0	0
ZOTU124	OTU8	Eukaryota(1.00),Arthropoda(1.00),Insecta(1.00),Diptera(0.92),Phoridae(0.91),Megaselia(0.90),Megaselia_zonata(0.70)	AATAAATAATATAAGTTTTTGAATATTACCTCCTTCTTTAACTCTTTTATTAGCCAGAAGTATAGTAGAAAATGGAGCAGGTACTGGATGAACAGTTTATCCTCCACTTTCTTCTAGAATTGCTCATAGAGGGGCTTCAGTTGATTTAGCAATTTTCTCTTTACATTTAGCTGGAATTTCTTCAATTTTAGGAGCTGTAAATTTTATTACTACAATTATCAATATACGATCTTCAGGAATTACTTTTGATCGAATACCTTTATTTGTTTGATCAGTAGGAATTACTGCTCTTTTATTACTTTTATCTTTACCTGTATTAGCAGGAGCTATTACTATACTCTTAACTGATCGAAACTTTAATACTTCATTTTTTGATCCTGCAGGAGGAGGTGATCCAAT…	84138	0	0	0	0	0	0	0	0	0	0	0	0	0	0	0	0	0	0	0	0	0	0	0	0	0	0	0	0	0	0	0	0	0	0	0	0	0	0	0	0	0	0	0	0	0
ZOTU129	OTU11	Eukaryota(1.00),Arthropoda(1.00),Insecta(1.00),Diptera(0.73),Drosophilidae(0.02),Drosophila(0.02),Drosophila_suzukii(0.01)	AATAAATAATATAAGATTTTGAATATTACCTCCATCTTTAACTTTATTATTAGCCAGAAGAATAGTAGAAAATGGAGCTGGAACTGGATGAACTGTTTATCCTCCTCTTTCTTCAAAAATTGCTCATAGAGGAGCTTCTGTTGATTTAGCAATTTTTTCATTACATTTAGCTGGAATTTCTTCCATTTTAGGAGCTGTAAATTTTATTACAACAATTATTAATATACGATCATCAGGTATTACTTTTGACCGTATACCATTATTTGTGTGATCTGTAGGTATTACAGCTTTATTATTACTATTATCACTACCAGTACTAGCTGGAGCAATTACTATATTATTAACAGATCGAAATTTTAATACTTCATTCTTTGATCCTGCAGGAGGTGGAGACCCAAT…	83648	0	0	0	0	0	0	0	0	0	0	0	0	0	0	0	0	0	0	0	0	0	0	0	0	0	0	0	0	0	0	0	0	0	0	0	0	0	0	0	0	0	0	0	0	0
ZOTU110	OTU63	Eukaryota(1.00),Arthropoda(1.00),Insecta(1.00),Diptera(0.83),Phoridae(0.39),Anevrina(0.05),Anevrina_olympiae(0.05)	AATAAATAATATAAGATTTTGAATACTTCCCCCATCTTTAACCTTATTATTAGCCAGTAGAATAGTAGAAAACGGAGCTGGAACAGGATGAACTGTTTATCCACCCCTTTCTTCAAGAATTGCTCATAGAGGAGCTTCTGTTGATTTAGCAATTTTTTCATTACATTTAGCTGGAATTTCATCTATTTTAGGAGCTGTAAATTTCATTACTACAATTATTAATATACGATCATCAGGAATTACATTTGATCGTATACCTTTATTTGTATGATCAGTAGGAATTACTGCTTTATTATTATTATTATCTTTACCAGTTCTTGCTGGAGCTATTACTATATTATTAACAGATCGAAATTTTAATACATCATTTTTTGACCCTGCTGGAGGAGGAGATCCAAT…	82868	0	0	0	0	0	0	0	0	0	0	0	0	0	0	0	0	0	0	0	0	0	0	0	0	0	0	0	0	0	0	0	0	0	0	0	0	0	0	0	0	0	0	0	0	0
ZOTU131	OTU71	Eukaryota(1.00),Arthropoda(1.00),Insecta(1.00),Diptera(0.94),Phoridae(0.85),Anevrina(0.84),Anevrina_thoracica(0.83)	AATAAATAATATAAGTTTCTGAATATTACCTCCATCATTAACTTTACTATTAGCAAGCAGTATAGTAGAAAATGGGGCTGGAACAGGTTGAACTGTTTACCCCCCACTATCATCTAATATTGCTCATAGAGGAGCTTCTGTTGATTTAGCAATTTTTTCTTTACACTTAGCCGGTATTTCCTCGATTTTAGGTGCTGTAAATTTTATTACTACTATTATTAATATACGATCATCAGGAATTACTTTTGATCGAATACCTTTATTTGTTTGATCTGTAGGAATTACTGCTTTATTATTATTATTATCTTTACCTGTATTAGCAGGAGCTATTACTATATTATTAACTGATCGAAATTTTAATACTTCATTTTTCGATCCTGCTGGAGGAGGAGATCCAAT…	82545	0	0	0	0	0	0	0	0	0	0	0	0	0	0	0	0	0	0	0	0	0	0	0	0	0	0	0	0	0	0	0	0	0	0	0	0	0	0	0	0	0	0	0	0	0
ZOTU97	OTU60	Eukaryota(1.00),Arthropoda(1.00),Insecta(1.00),Diptera(0.90),Phoridae(0.75),Megaselia(0.74),Megaselia_marquezi(0.01)	AATAAATAATATAAGTTTTTGAATATTACCTCCTTCTTTAACTCTTTTATTAGCCAGAAGTATAGTAGAAAACGGAGCTGGAACAGGATGAACTGTTTATCCTCCACTTTCTTCTAGAATTGCACATAGTGGAGCTTCTGTTGATTTAGCAATTTTTTCTTTACATTTAGCTGGAATTTCATCTATTTTAGGAGCTGTAAATTTTATTACAACAATTATTAATATACGATCTTCAGGAATTACTTTTGATCGAATACCTTTATTTGTTTGATCAGTTGGAATTACTGCTCTTTTATTACTTTTATCTCTACCAGTATTAGCAGGAGCTATTACAATATTATTAACAGATCGAAATTTTAATACTTCATTCTTTGATCCTGCTGGAGGAGGTGATCCTAT…	81347	0	0	0	0	0	0	0	0	0	0	0	0	0	0	0	0	0	0	0	0	0	0	0	0	0	0	0	0	0	0	0	0	0	0	0	0	0	0	0	0	0	0	0	0	0
ZOTU111	OTU64	Eukaryota(1.00),Arthropoda(0.99),Insecta(0.99),Diptera(0.58),Phoridae(0.42),Megaselia(0.42),Megaselia_longicostalis(0.09)	AATAAATAATATAAGTTTCTGAATATTACCTCCTTCTTTAACTCTTTTATTAGCCAGAAGTATAGTAGAAAATGGAGCAGGTACTGGATGGACAGTTTATCCTCCACTTTCTTCTAGAATTGCCCATAGAGGAGCTTCTGTTGATTTAGCAATTTTTTCATTACATCTAGCAGGAATTTCTTCAATTTTAGGAGCTGTAAATTTTATTACAACAATTATTAATATACGATCTAGAGGAATTACTTTTGATCGAATACCTTTATTTGTTTGATCAGTTGGAATTACTGCTCTATTATTACTTTTATCCTTACCAGTATTAGCTGGTGCTATTACAATACTTTTAACAGATCGAAATTTTAATACTTCATTTTTTGATCCTGCTGGAGGAGGAGATCCTAT…	80553	0	0	0	0	0	0	0	0	0	0	0	0	0	0	0	0	0	0	0	0	0	0	0	0	0	0	0	0	0	0	0	0	0	0	0	0	0	0	0	0	0	0	0	0	0
ZOTU133	OTU73	Eukaryota(1.00),Arthropoda(1.00),Insecta(1.00),Diptera(0.88),Phoridae(0.65),Megaselia(0.65),Megaselia_longiseta(0.56)	AATAAATAATATAAGTTTTTGAATATTACCTCCTTCTTTAACACTACTTATCGCCAGAAGTATAGTGGAAAACGGAGCTGGTACAGGTTGAACAGTTTATCCTCCTCTATCTTCTAGAATTGCTCATAGAGGAGCTTCTGTAGATTTAGCTATTTTTTCATTACATATGGCTGGTATTTCTTCCATTTTAGGTGCAGTAAACTTTATTACCACTATTATTAATATACGAACATTAGGTATTACTTTTGACCGAATACCTTTATTTGTATGATCAGTAGGAATTACTGCTATTCTATTACTTTTATCTTTACCTGTCTTAGCAGGAGCAATTACAATACTTTTAACAGATCGAAATTTTAATACATCATTTTTTGACCCCGCCGGAGGAGGAGACCCAAT…	80219	0	0	0	0	0	0	0	0	0	0	0	0	0	0	0	0	0	0	0	0	0	0	0	0	0	0	0	0	0	0	0	0	0	0	0	0	0	0	0	0	0	0	0	0	0
ZOTU126	OTU1	Eukaryota(1.00),Arthropoda(1.00),Insecta(1.00),Diptera(0.99),Phoridae(0.99),Megaselia(0.99),Megaselia_subpalpalis(0.37)	AATAAATAATATAAGATTTTGAATATTACCCCCGTCATTAACTCTTTTATTAGCCAGAAGTATAGTAGAAAACGGAGCTGGAACAGGGTGAACAGTTTATCCTCCTCTTTCATCAAGAATTGCTCATAGTGGAGCTTCAGTTGATTTAGCAATTTTCTCACTTCATCTAGCTGGGATTTCTTCAATTTTAGGTGCTGTAAATTTCATTACTACTATTATTAATATACGTTCATCAGGAATCACTTTTGATCGAATACCTTTATTTGTATGATCAGTAGGAATTACTGCTTTATTACTTTTACTTTCACTTCCTGTTTTAGCAGGTGCTATTACTATACTTTTAACTGATCGAAACTTTAATACTTCTTTCTTTGATCCTGCAGGAGGAGGAGATCCTAT…	79947	0	0	0	0	0	0	0	0	0	0	0	0	0	0	0	0	0	0	0	0	0	0	0	0	0	0	0	0	0	0	0	0	0	0	0	0	0	0	0	0	0	0	0	0	0
ZOTU135	OTU15	Eukaryota(1.00),Arthropoda(1.00),Insecta(1.00),Diptera(0.74),Phoridae(0.54),Megaselia(0.53),Megaselia_rufipes(0.24)	AATAAACAATATAAGTTTTTGAATATTACCTCCTTCTTTAACTCTATTATTAGCCAGAAGAATAGTAGAAAACGGAGCTGGAACTGGATGAACAGTATACCCTCCACTTTCTTCTAGAATTGCTCATAGAGGAGCTTCTGTAGATTTAGCAATTTTCTCCCTTCATTTAGCAGGAATTTCTTCAATTTTAGGTGCAGTTAATTTTATTACAACAATTATTAATATACGATCTTCTGGAATTACCTTTGATCGAATACCCTTATTTGTATGGTCAGTAGGAATTACTGCCCTTCTATTACTATTATCTTTACCTGTATTAGCTGGAGCTATTACAATATTATTAACAGATCGAAATTTTAATACATCTTTTTTTGATCCAGCAGGTGGAGGAGATCCAAT…	79695	0	0	0	0	0	0	0	0	0	0	0	0	0	0	0	0	0	0	0	0	0	0	0	0	0	0	0	0	0	0	0	0	0	0	0	0	0	0	0	0	0	0	0	0	0
ZOTU69	OTU45	Eukaryota(1.00),Arthropoda(0.99),Insecta(0.99),Diptera(0.81),Phoridae(0.56),Megaselia(0.55),Megaselia_lutea(0.21)	AATAAATAATATAAGATTTTGAATATTACCCCCTTCTTTAACTCTTTTATTAGCCAGAAGTATAGTAGAAAATGGAGCTGGAACAGGTTGAACCGTTTATCCTCCACTATCTTCAAGAATTGCTCATAGAGGAGCTTCTGTTGATTTAGCAATTTTTTCTCTTCATTTAGCAGGAATTTCTTCAATTTTAGGTGCAGTAAATTTTATTACAACAATCATTAATATACGATCATCAGGAATTACTTTTGACCGAATACCTTTATTCGTATGATCTGTTGGAATTACTGCTCTTTTATTATTATTATCTCTTCCTGTTTTAGCTGGAGCTATTACAATACTTTTAACTGATCGAAATTTTAATACATCTTTCTTTGACCCTGCTGGAGGAGGTGACCCAAT…	78965	0	0	0	0	0	0	0	0	0	0	0	0	0	0	0	0	0	0	0	0	0	0	0	0	0	0	0	0	0	0	0	0	0	0	0	0	0	0	0	0	0	0	0	0	0
ZOTU114	OTU63	Eukaryota(1.00),Arthropoda(1.00),Insecta(1.00),Diptera(0.76),Drosophilidae(0.03),Leucophenga(0.02),Leucophenga_rimbickana(0.01)	AATAAATAATATAAGATTTTGAATACTTCCTCCATCTTTAACCTTATTATTAGCCAGTAGAATAGTAGAAAACGGAGCTGGAACAGGATGAACTGTTTATCCACCCCTTTCTTCAAGAATTGCTCATAGAGGAGCTTCTGTTGATTTAGCAATTTTTTCATTACATTTAGCTGGAATTTCATCTATTTTAGGAGCTGTAAATTTCATTACTACAATTATTAATATACGATCATCAGGAATTACATTTGATCGTATACCTTTATTTGTATGATCAGTAGGAATTACTGCTTTATTATTATTATTATCTTTACCAGTTCTTGCTGGAGCTATTACTATATTATTAACAGATCGAAATTTTAATACATCATTTTTTGACCCTGCTGGAGGAGGAGATCCAAT…	78709	0	0	0	0	0	0	0	0	0	0	0	0	0	0	0	0	0	0	0	0	0	0	0	0	0	0	0	0	0	0	0	0	0	0	0	0	0	0	0	0	0	0	0	0	0
ZOTU138	OTU75	Eukaryota(1.00),Arthropoda(1.00),Insecta(1.00),Diptera(1.00),Phoridae(1.00),Megaselia(1.00),Megaselia_oligoseta(1.00)	AATAAATAATATAAGATTTTGAATACTCCCTCCTTCTTTAACATTATTATTAGCCAGAAGTATAGTAGAAAATGGAGCAGGAACAGGTTGAACAGTTTATCCTCCTCTTTCTTCAAGAATTGCTCATAGAGGAGCTTCTGTTGATTTAGCAATTTTTTCTCTTCATTTAGCTGGAATTTCTTCAATTCTAGGTGCAGTAAATTTTATTACTACAATTATTAATATACGCTCATCAGGAATTACCTTTGATCGAATACCTTTATTTGTTTGATCAGTAGGTATTACTGCTCTTCTTTTATTATTATCACTTCCCGTTTTAGCTGGTGCTATTACTATACTATTAACAGACCGAAATTTTAATACATCATTCTTCGACCCTGCTGGAGGAGGAGACCCTAT…	78687	0	0	0	0	0	0	0	0	0	0	0	0	0	0	0	0	0	0	0	0	0	0	0	0	0	0	0	0	0	0	0	0	0	0	0	0	0	0	0	0	0	0	0	0	0
ZOTU139	OTU66	Eukaryota(1.00),Arthropoda(1.00),Insecta(1.00),Diptera(0.96),Phoridae(0.90),Megaselia(0.85),Megaselia_lucifrons(0.09)	AATAAATAATATAAGATTTTGAATACTACCTCCTTCTTTAACACTATTATTAGCCAGAAGTATAGTAGAAAATGGAGCAGGAACAGGTTGAACCGTTTATCCTCCACTTTCTTCTAGAATCGCTCATAGAGGAGCTTCTGTTGATTTAGCAATTTTTTCACTTCATTTAGCAGGAATTTCTTCTATTTTAGGAGCAGTAAATTTTATTACTACAATTATTAATATACGATCTTCAGGAATTACATTTGATCGAATACCTTTATTTGTTTGATCAGTTGGAATTACTGCTCTTCTTTTATTATTATCTCTTCCTGTCTTAGCTGGAGCTATTACTATATTATTAACAGATCGAAATTTTAATACATCATTCTTTGACCCTGCAGGAGGAGGTGACCCTAT…	78466	0	0	0	0	0	0	0	0	0	0	0	0	0	0	0	0	0	0	0	0	0	0	0	0	0	0	0	0	0	0	0	0	0	0	0	0	0	0	0	0	0	0	0	0	0
ZOTU54	OTU7	Eukaryota(1.00),Arthropoda(1.00),Insecta(1.00),Diptera(0.71),Phoridae(0.34),Megaselia(0.34),Megaselia_hendersoni(0.32)	AATAAATAATATAAGTTTTTGGATACTTCCTCCTTCTCTAACTCTTTTATTAGCCAGTAGAATAGTAGAAAACGGAGCAGGTACAGGTTGAACTGTTTACCCTCCCTTATCATCTAGTATTGCTCATAGAGGATCTTCTGTAGATTTAGCTATTTTTTCTCTACATTTAGCAGGAATTTCCTCAATTCTTGGGGCAGTAAATTTTATTACCACAATTATTAATATACGATCCTCAGGTATTTCTTTTGATCGAATACCTTTATTTGTTTGATCAGTAGGTATTACAGCATTATTATTACTTCTATCTTTACCTGTATTAGCAGGAGCTATTACTATATTATTAACTGACCGAAATTTTAATACTTCTTTTTTTGATCCTGCCGGAGGTGGAGACCCAAT…	78448	0	0	0	0	0	0	0	0	0	0	0	0	0	0	0	0	0	0	0	0	0	0	0	0	0	0	0	0	0	0	0	0	0	0	0	0	0	0	0	0	0	0	0	0	0
ZOTU140	OTU1	Eukaryota(1.00),Arthropoda(1.00),Insecta(1.00),Diptera(0.99),Phoridae(0.99),Megaselia(0.99),Megaselia_subpalpalis(0.45)	AATAAATAATATAAGATTTTGAATATTACCTCCGTCATTAACTCTTTTATTAGCCAGAAGTATAGTAGAAAACGGAGCTGGAACAGGGTGAACAGTTTATCCTCCTCTTTCATCAAGAATTGCTCATAGTGGAGCTTCAGTTGATTTAGCAATTTTCTCACTTCATCTAGCTGGAATTTCTTCAATTTTAGGTGCTGTAAATTTCATTACTACTATTATTAATATACGTTCATCAGGAATCACTTTTGATCGAATACCTTTATTTGTATGATCAGTAGGAATTACTGCTTTATTACTTTTACTTTCACTTCCTGTTTTAGCAGGTGCTATTACTATACTTTTAACTGATCGAAACTTTAATACTTCTTTCTTTGATCCTGCAGGAGGAGGAGATCCTAT…	77975	0	0	0	0	0	0	0	0	0	0	0	0	0	0	0	0	0	0	0	0	0	0	0	0	0	0	0	0	0	0	0	0	0	0	0	0	0	0	0	0	0	0	0	0	0
ZOTU141	OTU76	Eukaryota(1.00),Arthropoda(1.00),Insecta(1.00),Lepidoptera(0.31),Nymphalidae(0.02),Telinga(0.01),Telinga_parva(0.01)	AATAAATAATATAAGATTTTGAATATTACCTCCCTCTTTAACTCTTTTATTAGCCAGAAGTATAGTAGAAAATGGAGCTGGAACTGGATGAACAGTTTATCCTCCCCTTTCTTCAAGAATTGCTCATAGAGGTGCTTCTGTTGATTTAGCAATTTTTTCTCTTCATTTAGCTGGAATTTCATCAATTTTAGGAGCTGTAAATTTTATTACAACAATTATTAATATACGATCCTCAGGAATTACATTTGATCGAATACCTTTATTTGTATGATCTGTAGGTATTACCGCTCTATTATTATTATTGTCTCTTCCTGTATTAGCTGGAGCTATTACTATACTTTTAACTGATCGAAATTTTAATACTTCTTTTTTTGATCCTGCAGGAGGAGGAGATCCAAT…	77615	0	0	0	0	0	0	0	0	0	0	0	0	0	0	0	0	0	0	0	0	0	0	0	0	0	0	0	0	0	0	0	0	0	0	0	0	0	0	0	0	0	0	0	0	0
ZOTU142	OTU40	Eukaryota(1.00),Arthropoda(1.00),Insecta(1.00),Diptera(0.95),Phoridae(0.83),Megaselia(0.83),Megaselia_longicostalis(0.77)	AATAAATAATATAAGTTTTTGAATATTACCACCTTCTTTAACTCTTTTATTAGCCAGAAGTATAGTAGAAAATGGAGCCGGAACAGGATGAACAGTTTATCCTCCACTTTCTTCTAGAATTGCTCATAGAGGAGCTTCCGTTGATTTAGCAATTTTTTCTTTACATTTAGCTGGTATTTCATCTATTTTAGGAGCTGTAAATTTTATTACAACAATTATTAATATACGATCGTCAGGAATTACATTTGACCGAATACCATTATTTGTTTGATCGGTAGGAATTACCGCTCTTTTATTACTTTTATCTTTACCAGTTTTAGCTGGAGCTATTACTATATTATTAACAGATCGAAATTTTAATACTTCATTTTTTGACCCTGCTGGAGGAGGAGATCCAAT…	77609	0	0	0	0	0	0	0	0	0	0	0	0	0	0	0	0	0	0	0	0	0	0	0	4638	0	0	0	0	0	0	0	0	0	0	0	0	0	0	0	0	0	0	0	0	0
ZOTU143	OTU77	Eukaryota(1.00),Arthropoda(1.00),Insecta(1.00),Diptera(1.00),Phoridae(1.00),Megaselia(1.00),Megaselia_spinigera(1.00)	AATAAATAATATAAGTTTCTGAATATTACCCCCATCTTTAACTTTATTATTAGCCAGTAGTATAGTAGAAAACGGAGCAGGTACAGGTTGAACTGTTTATCCTCCCCTATCATCAAGAATTGCTCATAGAGGAGCTTCTGTAGATTTAGCAATTTTTTCTTTACATTTAGCAGGTATTTCTTCAATTTTAGGAGCAGTAAATTTTATTACAACTATTATTAATATACGATCATCAGGAATTTCTTTTGATCGAATACCATTATTTGTTTGATCAGTTGGAATTACAGCTTTATTATTACTTTTATCTCTTCCTGTTCTAGCAGGAGCTATTACAATATTATTAACAGATCGAAATTTTAATACTTCATTTTTTGATCCTGCTGGTGGTGGAGACCCTAT…	77375	0	0	0	0	0	0	0	0	0	0	0	0	0	0	0	0	0	0	0	0	0	0	0	0	0	0	0	0	0	0	0	0	0	0	0	0	0	0	0	0	0	0	0	0	0
ZOTU90	OTU56	Eukaryota(1.00),Arthropoda(1.00),Insecta(1.00),Diptera(0.86),Tachinidae(0.02),Actia(0.01),Actia_nigroscutellata(0.01)	AATAAATAATATAAGATTTTGAATACTTCCACCTTCATTAACTTTATTATTAGCCAGCAGTATAGTAGAAAACGGAGCCGGAACAGGATGAACTGTTTATCCTCCTCTTTCTTCTAGAATTGCTCATAGAGGAGCTTCTGTTGATTTAGCAATTTTTTCTTTACACCTAGCAGGTATTTCATCAATTTTAGGAGCTGTAAATTTTATTACTACAATTATTAATATACGTTCATCAGGAATTACTTTTGACCGAATACCTTTATTTGTATGATCAGTAGGAATTACTGCTCTTCTCCTTTTATTATCTTTACCTGTTTTAGCAGGAGCTATTACAATATTATTAACAGACCGAAATTTTAATACATCATTTTTTGACCCCGCTGGAGGAGGAGATCCTAT…	76353	0	0	14	107	0	0	0	0	0	0	0	0	0	0	0	0	0	0	0	0	0	0	0	0	0	0	0	0	0	0	0	0	0	0	0	0	16	10665	0	0	2	0	0	0	0
ZOTU145	OTU78	Eukaryota(1.00),Arthropoda(1.00),Insecta(1.00),Lepidoptera(0.64),Papilionidae(0.61),Papilio(0.61),Papilio_machaon(0.61)	AATAAATAATATAAGTTTTTGAATATTACCTCCTTCTTTAACTCTTTTATTAGCCAGAAGTATAGTAGAAAATGGAGCAGGTACAGGATGAACAGTTTACCCTCCCCTTTCTTCTAGTATTGCTCATAGAGGAGCTTCTGTTGATTTAGCAATTTTTTCATTACATTTAGCAGGAATTTCTTCAATTCTAGGAGCTGTAAATTTTATTACAACAATTATTAACATACGATCTTCAGGAATTACTTTTGATCGAATACCTTTATTTGTTTGATCTGTAGGAATTACTGCTCTTTTATTACTTTTATCTTTACCAGTACTAGCTGGAGCCATTACAATACTTTTAACAGATCGAAATTTTAATACCTCATTTTTTGATCCTGCTGGAGGAGGGGACCCAAT…	74865	0	0	0	0	0	0	0	0	0	0	0	0	0	0	0	0	0	0	0	0	0	0	0	0	0	0	0	0	0	0	0	0	0	0	0	0	0	0	0	0	0	0	0	0	0
ZOTU146	OTU79	Eukaryota(1.00),Arthropoda(1.00),Insecta(1.00),Diptera(1.00),Phoridae(1.00),Megaselia(1.00),Megaselia_citrinella(1.00)	AATAAATAACATAAGTTTTTGAATATTACCTCCATCATTAACTCTTTTATTAGCCAGTAGTATAGTAGAAAACGGAGCAGGAACTGGATGAACTGTTTATCCACCTCTTTCTTCTAGAATTGCTCATAGAGGTGCTTCTGTTGATTTAGCAATTTTTTCTTTACACTTAGCAGGAATTTCATCAATTCTTGGAGCTGTAAATTTTATTACTACTATTATTAATATACGATCATCAGGAATTACATTTGACCGTATACCTTTATTTGTATGATCAGTCGGGATTACAGCTTTATTATTACTTTTATCTCTTCCTGTTTTAGCCGGAGCTATTACTATATTATTAACAGATCGAAATTTTAATACTTCATTTTTTGATCCAGCAGGTGGAGGAGATCCTAT…	74702	0	0	0	0	0	0	0	0	0	0	0	0	0	0	0	0	0	0	0	0	0	0	0	0	0	0	0	0	0	0	0	0	0	0	0	0	0	0	0	0	0	0	0	0	0
ZOTU109	OTU62	Eukaryota(1.00),Arthropoda(1.00),Insecta(1.00),Diptera(0.99),Phoridae(0.93),Megaselia(0.93),Megaselia_hardingorum(0.40)	AATAAATAATATAAGTTTTTGAATATTACCTCCTTCTTTAACTTTACTATTAGCCAGAAGTATAGTAGAAAACGGAGCTGGAACTGGTTGAACAGTTTACCCTCCACTTTCCTCTAGAATTGCTCATAGAGGAGCTTCTGTAGATTTAGCAATTTTTTCTCTTCACTTAGCAGGAATTTCTTCAATTTTAGGAGCTGTAAATTTTATTACTACAATTATTAATATACGATCTTCAGGAATTACCTTTGATCGAATACCTTTATTTGTTTGATCTGTTGGAATTACTGCTTTATTATTATTATTATCACTACCAGTATTAGCAGGAGCTATTACTATATTATTAACCGATCGAAATTTTAATACTTCATTCTTTGACCCTGCTGGAGGAGGAGATCCTAT…	74011	0	0	0	0	0	0	0	0	0	0	0	0	0	0	0	0	0	0	0	0	0	0	0	0	0	0	0	0	0	0	0	0	0	0	0	0	0	0	0	0	0	0	0	0	0
ZOTU148	OTU80	Eukaryota(1.00),Arthropoda(1.00),Insecta(1.00),Diptera(0.76),Culicidae(0.15),Anopheles(0.12),Anopheles_rangeli(0.01)	AATAAATAATATAAGATTTTGAATATTACCCCCATCTTTGACACTTTTATTAGCCAGAAGAATAGTAGAAAATGGAGCTGGTACTGGATGAACTGTATACCCTCCTTTATCTTCTTCAATCGCTCATAGAGGAGCATCTGTTGATTTAGCTATTTTTTCTTTACATTTAGCTGGAATTTCTTCAATTTTAGGAGCTGTAAATTTTATTACCACTATTATTAATATACGTTCATCAGGAATTACATTTGACCGAATACCTTTATTTGTGTGATCTGTAGGAATTACTGCTATTTTACTTTTATTATCCTTACCTGTATTAGCAGGAGCTATTACTATATTATTAACAGACCGAAATTTTAATACATCTTTCTTTGACCCTGCAGGAGGAGGAGACCCAAT…	73854	0	0	0	0	0	0	0	0	0	0	0	0	0	0	0	0	0	0	0	0	0	0	0	0	0	0	0	0	0	0	0	0	0	0	0	0	0	0	0	0	0	0	0	0	0
ZOTU149	OTU81	Eukaryota(1.00),Arthropoda(1.00),Insecta(1.00),Diptera(0.92),Phoridae(0.92),Megaselia(0.92),Megaselia_subpalpalis(0.30)	AATAAATAATATAAGATTTTGAATATTACCTCCATCATTGACTCTTTTATTAGCCAGAAGCATAGTAGAAAACGGAGCTGGGACAGGATGAACAGTTTACCCTCCTCTTTCATCTAGAATTGCTCATAGTGGAGCTTCAGTTGATTTAGCAATTTTTTCACTTCATCTAGCTGGAATTTCTTCAATTTTAGGAGCCGTAAATTTTATTACTACTATTATTAATATACGTTCATCAGGAATTACTTTTGATCGAATACCTTTATTTGTATGATCAGTAGGAATTACTGCTTTATTACTTTTACTTTCACTTCCTGTTTTAGCAGGTGCTATTACTATACTTTTAACTGATCGAAATTTTAATACTTCTTTCTTTGATCCTGCTGGAGGAGGAGATCCTAT…	73732	0	0	0	0	0	0	0	0	0	0	0	0	0	0	0	0	0	0	0	0	0	0	0	0	0	0	0	0	0	0	0	0	0	0	0	0	0	0	0	0	0	0	0	0	0
ZOTU150	OTU82	Eukaryota(1.00),Arthropoda(1.00),Insecta(1.00),Lepidoptera(0.10),Nymphalidae(0.04),Eresia(0.02),Eresia_coela(0.02)	AATAAATAACATAAGTTTTTGATTATTACCTCCTTCTTTGACATTATTATTAGCCAGCAGTATAGTAGAAAATGGAGCTGGTACAGGATGAACAGTTTACCCACCGCTATCAGCAAATATCGCCCATAGAGGAGCTTCTGTTGATTTAGCCATTTTTTCTCTGCATTTAGCAGGGATCTCGTCTATTTTAGGAGCTGTAAATTTTATTACCACAATTATTAATATACGTTCTTCGGGAATTACTTTTGATCGAATACCTCTATTTGTATGATCAGTTGGAATCACAGCTTTACTATTATTACTTTCTTTGCCCGTTTTAGCCGGAGCTATTACAATATTATTAACAGACCGAAATTTTAATACTTCCTTTTTTGATCCTGCAGGAGGAGGAGACCCAAT…	73476	0	0	0	0	0	0	0	0	0	0	0	0	0	0	0	0	0	0	0	0	0	0	0	0	0	0	0	0	0	0	0	0	0	0	0	0	0	0	0	0	0	0	0	0	0
ZOTU134	OTU2	Eukaryota(1.00),Arthropoda(1.00),Insecta(1.00),Diptera(0.83),Phoridae(0.83),Megaselia(0.83),Megaselia_lucifrons(0.83)	AATAAATAATATAAGATTTTGAATATTACCTCCTTCTCTTACTCTTTTATTAGCCAGTAGTATAGTAGAAAATGGAGCTGGAACAGGATGAACAGTTTATCCTCCTCTTTCCTCAAGAATTGCTCATAGAGGAGCTTCTGTAGATTTAGCTATTTTTTCTTTACATTTAGCTGGTATCTCATCAATTCTAGGAGCTGTAAATTTTATTACAACAATTATTAATATACGATCTTCAGGAATTACTTTTGATCGAATACCATTATTTGTTTGATCTGTTGGTATTACAGCTCTACTTTTATTATTATCTTTACCTGTATTAGCAGGAGCTATTACTATACTATTAACAGATCGAAATTTTAATACTTCTTTCTTTGATCCTGCTGGTGGAGGAGACCCAAT…	72922	0	0	0	0	0	0	0	0	0	0	0	0	0	0	0	0	0	0	0	0	0	0	0	0	0	0	0	0	0	0	0	0	0	0	0	0	0	0	0	0	0	0	0	0	0
ZOTU153	OTU85	Eukaryota(1.00),Arthropoda(1.00),Insecta(0.99),Lepidoptera(0.25),Noctuidae(0.02),Hypsoropha(0.01),Hypsoropha_hormos(0.01)	AATAAATAATATAAGATTTTGAATATTACCTCCTTCTTTAACACTTCTATTAGCCAGAAGTATAGTAGAAAACGGAGCAGGAACAGGATGAACTGTTTATCCACCTCTTTCTTCAAGAATTGCCCATAGAGGCGCTTCTGTTGATTTAGCTATTTTCTCTCTTCATTTAGCTGGAATTTCCAGAATTTTAGGGGCAGTAAATTTTATTACTACAATTATTAACATACGCTCTTCAGGAATCACTTTTGATCGTATACCCTTATTTGTTTGATCTGTAGGAATCACGGCTCTTCTTTTATTACTCTCTTTACCTGTATTAGCAGGTGCTATTACAATACTTTTAACTGACCGAAATTTTAATACTTCATTTTTCGACCCTGCCGGAGGAGGAGATCCTAT…	69861	0	0	0	0	0	0	0	0	0	0	0	0	0	0	0	0	0	0	0	0	0	0	0	0	0	0	0	0	0	0	0	0	0	0	0	0	0	0	0	0	0	0	0	0	0
ZOTU154	OTU86	Eukaryota(1.00),Arthropoda(1.00),Insecta(1.00),Diptera(0.96),Phoridae(0.91),Anevrina(0.91),Anevrina_thoracica(0.91)	AATAAATAATATAAGTTTCTGAATATTACCCCCATCATTAACATTACTATTAGCAAGCAGTATAGTAGAAAATGGGGCTGGAACAGGTTGAACTGTTTACCCCCCACTTTCATCCAATATTGCTCATAGAGGGGCTTCTGTTGATTTAGCAATTTTTTCTTTACACTTAGCCGGTATTTCCTCAATTTTAGGAGCCGTAAATTTTATTACTACTATCATTAATATACGGGCATCGGGAATTACTTTTGATCGAATACCTTTATTTGTTTGATCTGTAGGAATTACTGCTTTATTATTATTATTATCTTTACCTGTATTAGCTGGAGCTATTACTATATTATTAACTGATCGAAATTTTAATACCTCATTTTTTGATCCTGCTGGAGGAGGAGACCCAAT…	69740	0	0	0	0	0	0	0	0	0	0	0	0	0	0	0	0	0	0	0	0	0	0	0	0	0	0	0	0	0	0	0	0	0	0	0	0	0	0	0	0	0	0	0	0	0
ZOTU155	OTU5	Eukaryota(1.00),Arthropoda(1.00),Insecta(1.00),Diptera(1.00),Phoridae(1.00),Megaselia(1.00),Megaselia_pleuralis(1.00)	AATAAATAATATAAGTTTTTGAATATTACCTCCTTCCTTAACTTTATTATTAGCCAGAAGTATAGTAGAAAACGGAGCTGGAACAGGATGAACTGTTTACCCCCCCCTTTCTTCTAGAATTGCCCACAGTGGAGCTTCTGTTGATTTAGCAATTTTTTCATTACATTTAGCGGGAATCTCTTCAATTTTAGGAGCTGTTAATTTTATTACAACTATTATTAATATACGATCAAGAGGTATTACTTTTGACCGAATACCTTTATTTGTTTGATCTGTAGGAATTACAGCACTACTACTATTATTATCTCTTCCAGTATTAGCTGGTGCTATTACCATACTCTTAACTGATCGAAATTTTAATACCTCTTTCTTTGATCCTGCTGGAGGTGGAGACCCAAT…	68413	0	0	0	0	0	0	0	0	0	0	0	0	0	0	0	0	0	0	0	0	0	0	0	0	0	0	0	0	0	0	0	0	0	0	0	0	0	0	0	0	0	0	0	0	0
ZOTU117	OTU6	Eukaryota(1.00),Arthropoda(1.00),Insecta(1.00),Diptera(1.00),Phoridae(1.00),Megaselia(1.00),Megaselia_robusta(0.29)	AATAAATAATATAAGATTTTGAATATTACCACCATCATTAACTCTTTTATTAGCCAGAAGTATAGTAGAAAACGGAGCTGGAACAGGGTGAACAGTTTATCCTCCTCTTTCCTCTAGAATTGCTCATAGTGGAGCTTCAGTAGATTTAGCAATTTTTTCACTTCATTTAGCTGGAATTTCTTCAATTTTAGGAGCTGTAAATTTTATTACTACTATTATTAATATACGTTCATCAGGTATTACTTTTGATCGAATACCTTTATTTGTTTGATCAGTAGGAATTACTGCTTTATTACTTTTACTTTCACTACCTGTTTTAGCAGGAGCTATTACTATACTTTTAACTGATCGAAATTTTAATACTTCTTTCTTTGACCCTGCTGGAGGAGGAGATCCTAT…	68180	0	0	0	0	0	0	0	0	0	0	0	0	0	0	0	0	0	0	0	0	0	0	0	0	0	0	0	0	0	0	0	0	0	0	0	0	0	0	0	0	0	0	0	0	0
ZOTU156	OTU58	Eukaryota(1.00),Arthropoda(1.00),Insecta(1.00),Diptera(0.75),Phoridae(0.42),Megaselia(0.40),Megaselia_losangelensis(0.01)	AATAAACAATATAAGTTTTTGAATATTACCTCCTTCTTTAACCCTATTATTAGCCAGAAGAATAGTAGAAAACGGAGCTGGAACTGGATGAACAGTGTATCCCCCACTTTCTTCTAGAATCGCTCATAGAGGAGCTTCTGTTGATTTAGCAATTTTCTCTCTTCATTTAGCAGGTATCTCCTCAATTTTAGGAGCTGTTAATTTTATTACAACAATTATTAATATACGATCTTCTGGGATTACTTTTGATCGAATACCTTTATTTGTATGATCAGTAGGAATCACTGCTCTCTTATTATTATTATCATTGCCAGTATTAGCTGGAGCTATTACAATATTATTAACAGATCGAAATTTTAATACATCTTTCTTTGATCCCGCAGGTGGAGGAGACCCAAT…	67699	0	0	0	0	0	0	0	0	0	0	0	0	0	0	0	0	0	0	0	0	0	0	0	0	0	0	0	0	0	0	0	0	0	0	0	0	0	0	0	0	0	0	0	0	0
ZOTU157	OTU21	Eukaryota(1.00),Arthropoda(1.00),Insecta(1.00),Diptera(0.92),Phoridae(0.92),Megaselia(0.92),Megaselia_lutea(0.90)	AATAAATAATATAAGATTTTGAATATTACCTCCTTCTTTAACTCTTTTATTAGCCAGAAGTATAGTGGAAAATGGAGCTGGAACTGGATGAACAGTTTATCCTCCTCTTTCTTCAAGAATTGCTCATAGTGGAGCTTCTGTTGATTTAGCAATTTTCTCTTTACATTTAGCAGGTATCTCTTCCATTTTAGGAGCTGTAAATTTTATTACAACAATTATTAATATACGATCATCAGGAATTACTTTTGACCGAATACCTTTATTTGTATGATCTGTTGGTATTACCGCTCTTTTACTTTTGTTATCTCTCCCTGTTTTAGCTGGAGCTATTACTATATTATTAACTGATCGAAATTTTAATACATCTTTCTTTGATCCAGCAGGAGGAGGAGATCCAAT…	66947	0	0	0	0	0	0	0	0	0	0	0	0	0	0	0	0	0	0	0	0	0	0	0	0	0	0	0	0	0	0	0	0	0	0	0	0	0	0	0	0	0	0	0	0	0
ZOTU158	OTU54	Eukaryota(1.00),Arthropoda(1.00),Insecta(1.00),Diptera(1.00),Phoridae(1.00),Megaselia(1.00),Megaselia_lutea(1.00)	AATAAATAATATAAGATTTTGAATATTACCTCCTTCTTTAACTCTTTTATTAGCCAGAAGTATAGTAGAAAATGGAGCTGGAACTGGATGAACAGTTTACCCTCCTCTTTCTTCAAGAATTGCTCATAGTGGAGCTTCTGTTGATTTAGCAATTTTCTCCTTACATTTAGCAGGTATCTCTTCAATTTTAGGAGCTGTAAATTTTATTACGACAATTATTAATATACGATCATCAGGAATTACTTTTGATCGAATACCTTTATTTGTATGATCTGTTGGTATTACTGCTCTCTTACTTTTATTATCTCTTCCTGTTTTAGCTGGAGCTATTACTATACTATTAACTGATCGAAATTTTAATACATCTTTCTTTGATCCAGCAGGAGGAGGAGACCCAAT…	66837	0	0	0	0	0	0	0	0	0	0	0	0	0	0	0	0	0	0	0	0	0	0	0	0	0	0	0	0	0	0	0	0	0	0	0	0	0	0	0	0	0	0	0	0	0
ZOTU159	OTU70	Eukaryota(1.00),Arthropoda(1.00),Insecta(1.00),Diptera(0.89),Phoridae(0.54),Megaselia(0.52),Megaselia_latifemorata(0.13)	AATAAATAATATAAGTTTTTGAATATTACCTCCTTCTTTAACTTTACTATTAGCCAGTAGTATAGTAGAAAATGGAGCTGGGACAGGATGAACAGTTTATCCTCCTCTATCCTCTAGAATTGCTCATAGTGGAGCATCAGTTGATTTAGCAATTTTTTCTCTTCATTTAGCTGGTATTTCTTCTATTTTAGGAGCTGTAAATTTTATTACAACAATTATTAATATACGATCATCAGGTATTACTTTTGATCGAATACCTTTATTTGTTTGATCAGTAGGTATTACAGCTTTATTACTTTTACTTTCTCTTCCAGTTTTAGCTGGTGCTATTACAATATTATTAACAGATCGAAATTTTAATACATCATTTTTTGATCCTGCAGGAGGAGGAGACCCAAT…	66209	0	0	0	0	0	0	0	0	0	0	0	0	0	0	0	0	0	0	0	0	0	0	0	0	0	0	0	0	0	0	0	0	0	0	0	0	0	0	0	0	0	0	0	0	0
ZOTU160	OTU1	Eukaryota(1.00),Arthropoda(1.00),Insecta(1.00),Diptera(0.94),Phoridae(0.94),Megaselia(0.94),Megaselia_robusta(0.23)	AATAAATAATATAAGATTTTGAATACTACCTCCATCATTAACTCTTTTATTAGCCAGAAGTATAGTAGAAAACGGAGCTGGAACAGGATGAACAGTTTATCCTCCTCTTTCATCAAGAATTGCTCATAGTGGAGCTTCAGTTGATTTAGCAATTTTCTCACTTCATCTAGCTGGGATTTCTTCAATTTTAGGTGCTGTAAATTTCATTACTACTATTATTAATATACGTTCATCAGGAATCACTTTTGATCGAATACCTTTATTTGTATGATCAGTAGGAATTACTGCTTTATTACTTTTACTTTCACTTCCTGTTTTAGCAGGTGCTATTACTATACTTTTAACTGATCGAAACTTTAATACTTCTTTCTTTGATCCTGCAGGAGGAGGAGATCCTAT…	65853	0	0	0	0	0	0	0	0	0	0	0	0	0	0	0	0	0	0	0	0	0	0	0	0	0	0	0	0	0	0	0	0	0	0	0	0	0	0	0	0	0	0	0	0	0
ZOTU122	OTU69	Eukaryota(1.00),Arthropoda(1.00),Insecta(1.00),Diptera(1.00),Phoridae(1.00),Megaselia(1.00),Megaselia_albalucifrons(1.00)	AATGAATAATATAAGATTTTGAATATTACCTCCTTCTTTAACTCTTTTATTAGCAAGAAGTCTAGTAGAAAACGGAGCTGGAACTGGATGAACTGTTTATCCTCCTTTATCTTCAAGAATTGCTCATAGAGGTGCTTCTGTTGATTTAGCAATTTTTTCACTTCATTTAGCAGGAATTTCTTCAATTCTAGGAGCTGTAAATTTTATTACTACAATTATTAATATACGATCTTCAGGAATTACATTTGACCGAATACCATTATTTGTATGATCAGTAGGAATTACTGCTCTTTTACTTTTATTATCACTCCCTGTTTTAGCAGGTGCTATTACAATATTATTAACAGATCGAAATTTTAATACTTCATTTTTTGATCCTGCAGGAGGAGGAGATCCTAT…	63772	0	0	0	0	0	0	0	0	0	0	0	0	0	0	0	0	0	0	0	0	0	0	0	0	0	0	0	0	0	0	0	0	0	0	0	0	0	0	0	0	0	0	0	0	0
ZOTU105	OTU1	Eukaryota(1.00),Arthropoda(1.00),Insecta(1.00),Diptera(0.95),Phoridae(0.95),Megaselia(0.95),Megaselia_robusta(0.16)	AATAAATAATATAAGATTTTGAATATTACCTCCATCATTAACTCTTTTATTAGCCAGAAGTATAGTAGAAAACGGAGCTGGAACAGGATGAACAGTTTATCCTCCTCTTTCATCAAGAATTGCTCATAGTGGAGCTTCAGTTGATTTAGCAATTTTCTCACTTCATCTAGCTGGAATTTCTTCAATTTTAGGTGCTGTAAATTTCATTACTACTATTATTAATATACGTTCATCAGGAATCACTTTTGATCGAATACCTTTATTTGTATGATCAGTAGGAATTACTGCTTTATTACTTTTACTTTCACTTCCTGTTTTAGCAGGTGCTATTACTATACTTTTAACTGATCGAAACTTTAATACTTCTTTCTTTGATCCTGCAGGAGGAGGAGATCCTAT…	63103	0	0	0	0	0	0	0	0	0	0	0	0	0	0	0	0	0	0	0	0	0	0	0	0	0	0	0	0	0	0	0	0	0	0	0	0	0	0	0	0	0	0	0	0	0
ZOTU169	OTU92	Eukaryota(1.00),Arthropoda(1.00),Insecta(0.99),Lepidoptera(0.20),Nymphalidae(0.04),Batesia(0.01),Batesia_hypochlora(0.01)	AATAAATAACATAAGTTTCTGGATATTACCTCCTTCTTTAACGTTATTATTAGCCAGCAGTATAGTAGAAAATGGAGCTGGTACCGGATGAACAGTTTACCCTCCGCTATCAGCTAATATTGCCCATAGAGGAGCTTCTGTTGATTTAGCAATTTTTTCTTTACACTTAGCAGGAATTTCTTCAATTTTAGGAGCGGTAAATTTTATTACCACAATTATTAATATACGATCATCAGGTATTACTTTTGATCGAATACCTTTATTTGTCTGATCTGTAGGAATCACTGCCTTACTATTATTATTATCCCTACCCGTTTTAGCAGGAGCAATTACAATATTATTAACTGATCGGAATTTTAATACCTCATTTTTTGATCCTGCGGGAGGAGGAGATCCAAT…	61112	0	0	0	0	0	0	0	0	0	0	0	0	0	0	0	0	0	0	0	0	0	0	0	0	0	0	0	0	0	0	0	0	0	0	0	0	0	0	0	0	0	0	0	0	0
ZOTU170	OTU4	Eukaryota(1.00),Arthropoda(0.99),Insecta(0.99),Diptera(0.71),Drosophilidae(0.11),Drosophila(0.09),Drosophila_melanogaster(0.01)	AATAAATAATATAAGATTCTGAATACTCCCTCCATCTTTAACATTATTATTAGCCAGAAGTATAGTTGAAAATGGAGCTGGAACTGGATGAACTGTATACCCTCCCCTTTCTTCAAGAATTGCTCATAGAGGAGCTTCCGTTGATTTGGCTATTTTTTCATTACATCTAGCCGGAATTTCATCTATTTTAGGAGCTGTAAATTTTATTACTACAATTATTAATATACGATCTTCAGGAATTACCTTTGATCGAATACCTTTATTTGTTTGATCTGTAGGTATCACTGCTTTATTACTACTATTATCTCTTCCAGTCCTTGCAGGAGCTATTACTATATTATTAACCGATCGAAACTTTAATACATCATTTTTTGACCCTACTGGAGGAGGAGATCCTAT…	60977	0	0	0	0	0	0	0	0	0	0	0	0	0	0	0	0	0	0	0	0	0	0	0	0	0	0	0	0	0	0	0	0	0	0	0	0	0	0	0	0	0	0	0	0	0
ZOTU166	OTU90	Eukaryota(1.00),Arthropoda(1.00),Insecta(1.00),Diptera(0.88),Drosophilidae(0.08),Drosophila(0.06),Drosophila_crucigera(0.02)	AATAAATAATATAAGATTTTGAATACTTCCCCCATCTTTAACCCTATTATTAGCCAGAAGTATAGTAGAAAATGGAGCTGGAACTGGTTGAACTGTTTACCCTCCTCTTTCTTCAAGAATTGCTCATAGTGGAGCTTCTGTTGATTTAGCAATTTTTTCTTTACATTTAGCCGGAATTTCATCTATTTTAGGAGCTGTAAATTTTATTACTACAATTATTAATATACGATCTTCAGGAATTACATTTGATCGAATACCTTTATTTGTATGATCTGTTGGAATTACAGCTTTATTACTATTATTGTCTCTCCCAGTTCTTGCAGGAGCTATTACTATATTACTAACAGATCGAAATTTTAACACTTCATTTTTTGATCCTGCTGGAGGAGGAGACCCAAT…	60860	0	0	0	0	0	0	0	0	0	0	0	0	0	0	0	0	0	0	0	0	0	0	0	0	0	0	0	0	0	0	0	0	0	0	10046	0	0	0	0	0	0	0	0	0	0
ZOTU171	OTU93	Eukaryota(1.00),Arthropoda(1.00),Insecta(1.00),Diptera(0.99),Phoridae(0.98),Megaselia(0.98),Megaselia_sepulchralis(0.68)	AATAAATAATATAAGATTTTGGATATTACCTCCATCATTAACTCTATTATTAGCCAGAAGTATAGTAGAAAATGGAGCTGGAACAGGATGAACAGTTTATCCTCCTCTTTCATCTAGAATTGCTCATAGTGGAGCTTCAGTAGATTTAGCAATTTTTTCACTTCATTTAGCTGGAATTTCTTCAATTTTAGGAGCTGTAAATTTTATTACTACTATCATTAATATACGATCATCAGGAATTACTTTTGATCGAATACCTTTATTTGTGTGATCAGTAGGAATCACTGCTCTATTACTTTTACTTTCACTTCCTGTTTTAGCTGGTGCTATTACTATACTTTTAACTGATCGAAATTTTAATACTTCTTTCTTTGATCCCGCTGGAGGAGGAGATCCAAT…	60834	0	0	0	0	0	0	0	0	0	0	0	0	0	0	0	0	0	0	0	0	0	0	0	0	0	0	0	0	0	0	0	0	0	0	0	0	0	0	0	0	0	0	0	0	0
ZOTU168	OTU91	Eukaryota(1.00),Arthropoda(1.00),Insecta(1.00),Diptera(1.00),Phoridae(1.00),Megaselia(1.00),Megaselia_crassipes(1.00)	AATAAATAATATAAGTTTTTGAATATTACCTCCATCTTTAACACTTTTATTAGCAAGTAGTATAGTAGAAAATGGAGCTGGAACAGGATGAACTGTTTATCCTCCACTTTCATCAAGTATTGCTCATAGAGGTGCTTCTGTTGATTTAGCAATTTTTTCTCTTCATTTAGCAGGAATTTCCTCAATTTTAGGAGCTGTAAATTTTATTACTACAATTATTAATATACGATCCCCTGGAATTTCATTTGATCGAATATCTTTATTTGTTTGATCTATTGGTATTACTGCTCTTTTACTTCTATTATCTCTTCCTGTTCTTGCAGGAGCTATTACAATATTATTAACTGATCGAAATTTTAATACATCATTTTTTGACCCAGCAGGAGGAGGAGATCCAAT…	60100	0	0	0	0	0	0	0	0	0	0	0	0	0	0	0	0	0	0	0	0	0	0	0	0	0	0	0	0	0	0	0	0	0	0	0	0	0	0	0	0	0	0	0	0	0
ZOTU173	OTU45	Eukaryota(1.00),Arthropoda(1.00),Insecta(1.00),Diptera(0.76),Phoridae(0.57),Megaselia(0.57),Megaselia_lutea(0.26)	AATAAATAATATAAGATTTTGAATATTACCCCCTTCTTTAACTCTTTTATTAGCCAGAAGTATAGTAGAAAATGGAGCTGGAACAGGTTGAACCGTTTATCCTCCACTATCTTCAAGAATTGCTCATAGAGGAGCTTCTGTTGATTTAGCAATTTTTTCTCTTCATTTAGCAGGAATTTCTTCAATTTTAGGTGCAGTAAATTTTATTACAACAATCATTAATATACGATCATCAGGAATTACTTTTGACCGAATACCTTTATTCGTATGATCTGTTGGAATTACTGCTCTTTTATTATTATTATCTCTTCCTGTTTTAGCTGGAGCTATTACAATACTTTTAACTGATCGAAATTTTAATACATCTTTCTTTGATCCTGCTGGAGGAGGTGACCCAAT…	59771	0	0	0	0	0	0	0	0	0	0	0	0	0	0	0	0	0	0	0	0	0	0	0	0	0	0	0	0	0	0	0	0	0	0	0	0	0	0	0	0	0	0	0	0	0
ZOTU172	OTU94	Eukaryota(1.00),Arthropoda(1.00),Insecta(1.00),Diptera(0.90),Phoridae(0.62),Megaselia(0.58),Megaselia_rupestris(0.06)	AATAAATAATATAAGTTTTTGAATATTACCTCCTTCATTAACCCTTTTATTAGCCAGAAGTATAGTAGAAAATGGAGCTGGAACAGGATGAACAGTTTATCCTCCTCTTTCTTCTAGAATTGCTCATAGAGGAGCTTCTGTAGATTTAGCAATTTTTTCTTTACACTTAGCTGGTATCTCTTCTATTTTAGGAGCAGTAAATTTTATTACAACAATCATTAATATACGATCTTCAGGAATTACTTTTGACCGAATGCCTTTATTTGTTTGATCTGTAGGAATTACAGCTATTTTATTACTTCTATCTTTACCAGTATTAGCTGGAGCTATCACTATACTATTAACAGATCGAAATTTTAACACATCATTTTTTGATCCTGCTGGAGGAGGAGACCCTAT…	59753	0	0	0	0	0	0	0	0	0	0	0	0	0	0	0	0	0	0	0	0	0	0	0	0	0	0	0	0	0	0	0	0	0	0	0	0	0	0	0	0	0	0	0	0	0
ZOTU174	OTU95	Eukaryota(1.00),Arthropoda(1.00),Insecta(1.00),Diptera(0.80),Phoridae(0.63),Megaselia(0.62),Megaselia_cinereifrons(0.36)	AATAAATAATATAAGTTTTTGAATATTACCTCCTTCTTTAACCCTTTTATTAGCAAGTAGAATAGTAGAAAACGGAGCAGGAACAGGATGAACAGTTTATCCTCCTCTTTCTTCTAGAATTGCTCATAGTGGTTCTTCAGTAGATTTAGCAATTTTTTCTCTTCATTTAGCAGGTATTTCTTCTATTTTAGGAGCTGTAAATTTTATTACAACAATTATTAATATACGTTCTTCAGGAATCACTTTTGATCGAATACCTTTATTTGTATGATCAGTTGGAATTACAGCTTTATTACTACTATTATCTCTTCCAGTTTTAGCAGGAGCTATTACAATATTATTAACTGATCGAAATTTTAATACATCATTTTTTGACCCTGCAGGTGGAGGAGATCCTAT…	59600	0	0	0	0	0	0	0	0	0	0	0	0	0	0	0	0	0	0	0	0	0	0	0	0	0	0	0	0	0	0	0	0	0	0	0	0	0	0	0	0	0	0	0	0	0
ZOTU163	OTU1	Eukaryota(1.00),Arthropoda(1.00),Insecta(1.00),Diptera(0.98),Phoridae(0.97),Megaselia(0.97),Megaselia_subpalpalis(0.36)	AATAAATAATATAAGATTTTGAATATTACCTCCGTCATTAACTCTTTTATTAGCCAGAAGTATAGTAGAAAACGGAGCTGGAACAGGGTGAACAGTCTATCCTCCTCTTTCATCAAGAATTGCTCATAGTGGAGCTTCAGTTGATTTAGCAATTTTCTCACTTCATCTAGCTGGGATTTCTTCAATTTTAGGTGCTGTAAATTTCATTACTACTATTATTAATATACGTTCATCAGGAATCACTTTTGATCGAATACCTTTATTTGTATGATCAGTAGGAATTACTGCTTTATTACTTTTACTTTCACTTCCTGTTTTAGCAGGTGCTATTACTATACTTTTAACTGATCGAAACTTTAATACTTCTTTCTTTGATCCTGCAGGAGGAGGAGATCCTAT…	59490	0	0	0	0	0	0	0	0	0	0	0	0	0	0	0	0	0	0	0	0	0	0	0	0	0	0	0	0	0	0	0	0	0	0	0	0	0	0	0	0	0	0	0	0	0
ZOTU175	OTU65	Eukaryota(1.00),Arthropoda(1.00),Insecta(1.00),Diptera(1.00),Phoridae(1.00),Megaselia(1.00),Megaselia_impolluta(0.89)	TATAAATAATATAAGTTTTTGAATATTACCTCCTTCATTAACCCTTTTATTAGCCAGTAGTATAGTAGAAAATGGAGCTGGAACTGGATGAACAGTTTACCCTCCACTTTCTTCTAGAATTGCTCATAGTGGAGCTTCTGTTGATTTAGCAATTTTTTCACTTCATTTAGCAGGAATTTCTTCTATTTTAGGTGCTGTAAATTTTATTACAACAATTATTAATATACGATCATCAGGTATTACATTTGATCGTATACCTTTATTTGTTTGATCAGTTGGTATTACAGCTCTATTATTACTTTTATCTCTTCCTGTATTAGCCGGAGCTATTACTATATTATTAACAGATCGAAATTTTAATACATCTTTCTTCGATCCTGCAGGTGGAGGAGACCCTAT…	59201	0	0	0	0	0	0	0	0	0	0	0	0	0	0	0	0	0	0	0	0	0	0	0	0	0	0	0	0	0	0	0	0	0	0	0	0	0	0	0	0	0	0	0	0	0
ZOTU176	OTU96	Eukaryota(1.00),Arthropoda(1.00),Insecta(1.00),Lepidoptera(0.93),Hesperiidae(0.93),Pyrgus(0.93),Pyrgus_cirsii(0.93)	GATGAATAATATAAGATTTTGAATACTACCTCCTTCTTTAACTTTACTATTAGCAAGAAGTATAGTAGAAAATGGAGCTGGGACTGGATGAACAGTTTACCCTCCCCTATCTTCAAGAATTGCTCATAGTGGAGCTTCTGTCGATTTAGCAATTTTTTCTCTTCATTTAGCAGGTATTTCCTCAATTTTAGGAGCTGTAAATTTTATTACAACAATTATTAATATACGATCATCAGGAATTACCTTTGATCGAATACCTTTATTTGTTTGATCTGTTGGTATTACTGCCCTTTTACTACTACTATCTCTTCCTGTTTTAGCTGGAGCTATTACTATACTTTTAACTGACCGAAATTTTAATACGTCTTTCTTTGACCCAGCAGGTGGAGGAGATCCAAT…	58746	0	0	0	0	0	0	0	0	0	0	0	0	0	0	0	0	0	0	0	0	0	0	0	0	0	0	0	0	0	0	0	0	0	0	0	0	0	0	0	0	0	0	0	0	0
ZOTU167	OTU1	Eukaryota(1.00),Arthropoda(1.00),Insecta(1.00),Diptera(0.98),Phoridae(0.98),Megaselia(0.98),Megaselia_subpalpalis(0.48)	AATAAATAATATAAGATTTTGAATATTACCTCCGTCATTAACTCTTTTATTAGCCAGAAGTATAGTAGAAAACGGAGCTGGAACAGGATGAACAGTTTATCCTCCTCTTTCATCAAGAATTGCTCATAGTGGAGCTTCAGTTGATTTAGCAATTTTCTCACTTCATCTAGCTGGAATTTCTTCAATTTTAGGTGCTGTAAATTTCATTACTACTATTATTAATATACGTTCATCAGGAATCACTTTTGATCGAATACCTTTATTTGTATGATCAGTAGGAATTACTGCTTTATTACTTTTACTTTCACTTCCTGTTTTAGCAGGTGCTATTACTATACTTTTAACTGATCGAAACTTTAATACTTCTTTCTTTGATCCTGCAGGAGGAGGAGATCCTAT…	58150	0	0	0	0	0	0	0	0	0	0	0	0	0	0	0	0	0	0	0	0	0	0	0	0	0	0	0	0	0	0	0	0	0	0	0	0	0	0	0	0	0	0	0	0	0
ZOTU178	OTU98	Eukaryota(1.00),Arthropoda(1.00),Insecta(1.00),Diptera(1.00),Phoridae(1.00),Megaselia(1.00),Megaselia_clemonsi(1.00)	AATAAATAATATAAGATTTTGAATATTACCTCCTTCTTTAACACTATTATTAGCCAGAAGTATAGTAGAAAATGGAGCAGGGACAGGTTGAACAGTTTACCCTCCACTTTCTTCTAGAATTGCTCATAGAGGAGCTTCTGTTGATTTAGCAATTTTCTCTCTTCATTTAGCTGGAATTTCTTCTATTTTAGGTGCAGTAAATTTTATTACTACAATTATTAATATACGATCATCAGGTATTACATTTGATCGAATACCTTTATTTGTTTGATCAGTAGGTATTACTGCTCTTCTTTTATTATTATCTTTACCTGTTTTAGCTGGAGCTATTACTATATTATTAACAGATCGAAATTTTAATACATCATTTTTTGATCCTGCTGGTGGAGGAGATCCAAT…	57939	0	0	0	0	0	0	0	0	0	0	0	0	0	0	0	0	0	0	0	0	0	0	0	0	0	0	0	0	0	0	0	0	0	0	0	0	0	0	0	0	0	0	0	0	0
ZOTU234	OTU117	Eukaryota(1.00),Arthropoda(1.00),Insecta(1.00),Lepidoptera(0.58),Papilionidae(0.47),Papilio(0.47),Papilio_machaon(0.47)	AATAAACAATATAAGTTTCTGAATATTACCTCCTTCTTTAACTCTTTTATTAGCCAGAAGTATAGTAGAAAATGGAGCAGGTACAGGATGAACAGTTTACCCTCCTCTTTCTTCTAGAATTGCTCATAGAGGAGCTTCTGTTGATTTAGCAATTTTTTCTTTACATTTAGCTGGAATTTCTTCAATTTTAGGTGCTGTAAATTTTATTACAACAATTATTAATATACGATCAATAGGAATTACTTTTGACCGAATACCTTTATTTGTTTGATCAATTGGAATTACTGCTCTTTTATTACTTTTATCCTTACCAGTATTAGCTGGAGCAATTACAATACTTTTAACAGATCGAAATTTTAATACTTCATTTTTTGACCCTGCTGGAGGAGGAGATCCTAT…	57892	0	0	0	0	0	0	0	0	0	0	0	0	0	0	0	0	0	0	0	0	0	0	0	0	0	0	0	0	0	0	0	0	0	0	0	0	0	0	0	0	0	0	0	0	0
ZOTU179	OTU1570	Eukaryota(1.00),Arthropoda(1.00),Insecta(1.00),Lepidoptera(0.67),Papilionidae(0.65),Papilio(0.65),Papilio_machaon(0.65)	AATAAATAATATAAGTTTTTGAATACTACCTCCTTCTTTAACTCTTTTATTAGCCAGAAGTATAGTAGAAAATGGAGCAGGTACAGGATGAACAGTTTACCCTCCACTTTCTTCTAGAATTGCTCATAGAGGAGCTTCTGTTGATTTAGCAATTTTTTCATTACATTTAGCAGGAATTTCTTCAATTTTAGGAGCTGTAAATTTTATTACTACAATTATTAATATACGATCTTCAGGAATTACTTTTGACCGAATACCTTTATTTGTTTGATCTGTTGGAATTACTGCTCTTTTATTACTTTTATCTTTACCAGTATTAGCAGGAGCTATTACAATACTTTTAACAGACCGAAATTTTAATACTTCATTTTTTGATCCTGCTGGAGGAGGAGACCCAAT…	57098	0	0	0	0	0	0	0	0	0	0	0	0	0	0	0	0	0	0	0	0	0	0	0	0	0	0	0	0	0	0	0	0	0	0	0	0	0	0	0	0	0	0	0	0	0
ZOTU181	OTU68	Eukaryota(1.00),Arthropoda(1.00),Insecta(1.00),Diptera(1.00),Phoridae(1.00),Megaselia(1.00),Megaselia_errata(1.00)	AATAAATAATATAAGTTTTTGAATATTACCTCCTTCATTAACCCTACTTTTAGCCAGTAGTATAGTAGAAAATGGGGCTGGGACTGGATGAACAGTTTACCCTCCCCTATCTTCTAGTATTGCTCATAGTGGAGCATCTGTTGATTTAGCAATTTTTTCTCTTCATTTAGCTGGTATTTCATCTATTCTAGGAGCTGTAAATTTTATTACAACAATTATTAATATACGATCGTCTGGAATTACTTTTGATCGAATACCGTTATTCGTTTGATCAGTTGGAATTACAGCTTTATTACTTTTACTTTCTTTACCTGTATTAGCAGGAGCTATTACAATGTTATTAACAGATCGAAATTTTAATACTTCATTTTTTGATCCTGCAGGAGGAGGAGATCCAAT…	56264	0	0	0	0	0	0	0	0	0	0	0	0	0	0	0	0	0	0	0	0	0	0	0	0	0	0	0	0	0	0	0	0	0	0	0	0	0	0	0	0	0	0	0	0	0
ZOTU180	OTU72	Eukaryota(1.00),Arthropoda(1.00),Insecta(1.00),Diptera(1.00),Phoridae(1.00),Megaselia(0.99),Megaselia_albicans(0.89)	AATAAATAATATAAGATTTTGAATATTACCTCCTTCTCTTACTCTTTTATTAGCCAGTAGTATAGTAGAAAATGGAGCTGGAACAGGATGAACAGTTTATCCTCCACTTTCTTCTAGAATTGCTCATAGAGGAGCTTCTGTAGATTTAGCTATTTTTTCATTACATTTAGCTGGAATTTCATCAATTTTAGGAGCTGTAAATTTTATTACAACAATTATTAATATACGATCTTCAGGAATTACTTTTGATCGAATACCATTATTTGTTTGATCTGTTGGAATTACAGCTCTACTTTTATTATTATCTTTACCTGTATTAGCAGGAGCTATTACAATATTATTAACAGACCGAAATTTTAATACTTCTTTCTTTGACCCTGCTGGTGGAGGAGACCCTAT…	55327	0	0	0	0	0	0	0	0	0	0	0	0	0	0	0	0	0	0	0	0	0	0	0	0	0	0	0	0	0	0	0	0	0	0	0	0	0	0	0	0	0	0	0	0	0
ZOTU183	OTU6	Eukaryota(1.00),Arthropoda(1.00),Insecta(1.00),Diptera(1.00),Phoridae(1.00),Megaselia(1.00),Megaselia_subpalpalis(0.48)	AATAAATAATATAAGATTTTGAATATTACCACCATCATTAACTCTTTTATTAGCCAGAAGTATAGTAGAAAACGGAGCTGGAACAGGGTGAACAGTTTATCCTCCTCTTTCATCTAGAATTGCTCATAGTGGAGCTTCAGTAGATTTAGCAATTTTTTCACTTCATTTAGCTGGAATTTCTTCAATTTTAGGAGCTGTAAATTTTATTACTACTATTATTAATATACGTTCATCAGGTATTACTTTTGATCGAATACCTTTATTTGTTTGATCAGTAGGAATTACTGCTTTATTACTTTTACTTTCACTACCTGTTTTAGCAGGAGCTATTACTATACTTTTAACTGATCGAAATTTTAATACTTCTTTCTTTGACCCTGCTGGAGGAGGAGATCCTAT…	54653	0	0	0	0	0	0	0	0	0	0	0	0	0	0	0	0	0	0	0	0	0	0	0	0	0	0	0	0	0	0	0	0	0	0	0	0	0	0	0	0	0	0	0	0	0
ZOTU185	OTU30	Eukaryota(1.00),Arthropoda(1.00),Insecta(1.00),Diptera(1.00),Phoridae(1.00),Megaselia(1.00),Megaselia_tecticauda(1.00)	TATAAATAATATAAGTTTTTGAATACTTCCTCCTTCTTTAACTCTGCTATTGGCTAGTAGTATAGTAGAAAATGGGGCTGGTACCGGATGAACTGTTTACCCTCCACTTTCTTCTAGAATTGCTCATAGAGGAGCTTCTGTTGATTTAGCGATTTTTTCTCTTCATTTAGCTGGAATTTCATCTATTTTAGGAGCTGTAAATTTTATTACAACTATTATTAATATACGTTCTACTGGTATTACATTTGACCGAATACCTTTATTTGTTTGATCTGTTGGTATTACTGCATTATTATTACTACTTTCTTTACCTGTTCTTGCTGGAGCAATTACTATATTATTAACAGACCGAAATTTTAATACTTCATTCTTTGATCCCGCAGGAGGAGGAGACCCTAT…	54452	0	0	0	0	0	0	0	0	0	0	0	0	0	0	0	0	0	0	0	0	0	0	0	0	0	0	0	0	0	0	0	0	0	0	0	0	0	0	0	0	0	0	0	0	0
ZOTU186	OTU32	Eukaryota(1.00),Arthropoda(1.00),Insecta(1.00),Diptera(0.81),Phoridae(0.51),Megaselia(0.48),Megaselia_spinigera(0.33)	AATAAATAATATAAGATTCTGAATACTTCCTCCTTCTTTAACTTTATTATTGGCCAGCAGTATAGTAGAAAATGGAGCTGGTACAGGATGAACAGTTTACCCTCCCCTTTCTTCTAGAATTGCTCATAGAGGAGCTTCTGTAGATTTAGCTATTTTTTCTCTTCACCTAGCTGGAATCTCTTCAATTCTAGGAGCTGTAAATTTTATTACAACAATTATTAATATACGGTCTTCAGGTATTTCTTTTGATCGAATACCTTTATTTGTTTGATCTGTAGGAATTACTGCCCTACTTTTACTCTTATCTCTTCCTGTTTTAGCAGGAGCTATTACAATATTATTAACAGATCGAAACTTTAATACATCATTTTTTGATCCTGCTGGAGGTGGAGACCCAAT…	54218	0	0	0	0	0	0	0	0	0	0	0	0	0	0	0	0	0	0	0	0	0	0	0	0	0	0	0	0	0	0	0	0	0	0	0	0	0	0	0	0	0	0	0	0	0
ZOTU187	OTU99	Eukaryota(1.00),Arthropoda(1.00),Insecta(0.99),Diptera(0.82),Phoridae(0.64),Megaselia(0.60),Megaselia_aristalis(0.22)	AATAAATAATATAAGATTCTGAATATTACCTCCTTCTTTAACTTTATTATTAGCCAGAAGTATAGTAGAAAACGGAGCTGGAACAGGATGAACTGTATACCCTCCTTTATCTTCTAGAATTGCTCATAGAGGAGCTTCTGTAGATTTAGCAATTTTTTCCCTTCATTTAGCCGGTATTTCCTCAATTTTAGGAGCAGTAAATTTTATTACTACAATCATTAATATACGATCAGCAGGTATTACATTTGATCGAATACCTTTATTTGTATGATCAGTAGGAATTACTGCTTTACTACTATTATTATCACTTCCTGTTCTTGCAGGAGCTATTACTATACTACTTACAGATCGAAATTTTAATACATCCTTCTTTGATCCTGCTGGTGGAGGAGACCCAAT…	54106	0	0	0	0	0	0	0	0	0	0	0	0	0	0	0	0	0	0	0	0	0	0	0	0	0	0	0	0	0	0	0	0	0	0	0	0	0	0	0	0	0	0	0	0	0
ZOTU188	OTU1	Eukaryota(1.00),Arthropoda(1.00),Insecta(1.00),Lepidoptera(0.03),Nymphalidae(0.03),Melanargia(0.03),Melanargia_lachesis(0.03)	AATAAATAATATAAGATTTTGAATATTACCTCCATCATTAACTCTTTTATTAGCCAGAAGTATAGTAGAAAACGGAGCTGGAACAGGGTGAACAGTTTATCCTCCTCTTTCGTCAAGAATTGCTCATAGTGGAGCTTCAGTTGATTTAGCAATTTTCTCACTTCATCTAGCTGGGATTTCTTCAATTTTAGGTGCTGTAAATTTCATTACTACTATTATTAATATACGTTCATCAGGAATCACTTTTGATCGAATACCTTTATTTGTATGATCAGTAGGAATTACTGCTTTATTACTTTTACTTTCACTTCCTGTTTTAGCAGGTGCTATTACTATACTTTTAACTGATCGAAACTTTAATACTTCTTTCTTTGATCCTGCAGGAGGAGGAGATCCTAT…	53959	0	0	0	0	0	0	0	0	0	0	0	0	0	0	0	0	0	0	0	0	0	0	0	0	0	0	0	0	0	0	0	0	0	0	0	0	0	0	0	0	0	0	0	0	0
ZOTU189	OTU2	Eukaryota(1.00),Arthropoda(1.00),Insecta(1.00),Diptera(0.80),Phoridae(0.80),Megaselia(0.80),Megaselia_lucifrons(0.80)	AATAAATAATATAAGATTTTGAATATTACCTCCTTCTCTTACTCTTTTATTAGCCAGTAGTATAGTAGAAAATGGAGCTGGAACAGGATGAACAGTTTATCCTCCTCTTTCCTCAAGAATTGCTCATAGAGGGGCTTCTGTAGATTTAGCTATTTTTTCTTTACATTTAGCTGGTATCTCATCAATTCTAGGAGCTGTAAATTTTATTACAACAATTATTAATATACGATCTTCAGGAATTACTTTTGATCGAATACCATTATTTGTTTGATCTGTTGGTATTACAGCTCTACTTTTATTATTATCTTTACCTGTATTAGCAGGAGCTATTACTATACTATTAACAGATCGAAATTTTAATACTTCTTTCTTTGATCCTGCTGGTGGAGGAGATCCAAT…	53309	0	0	0	0	0	0	0	0	0	0	0	0	0	0	0	0	0	0	0	0	0	0	0	0	0	0	0	0	0	0	0	0	0	0	0	0	0	0	0	0	0	0	0	0	0
ZOTU190	OTU100	Eukaryota(1.00),Arthropoda(1.00),Insecta(1.00),Diptera(0.84),Tachinidae(0.03),Archytas(0.01),Archytas_marmoratus(0.01)	AATAAATAATATAAGTTTTTGAATACTACCTCCTTCTTTAACTCTTTTATTAGCTAGAAGTATAGTAGAAAATGGAGCTGGTACTGGATGAACTGTTTACCCTCCCCTTTCTTCTAGTATTGCTCATAGAGGGGCTTCTGTTGATTTAGCAATTTTTTCTCTACATTTAGCTGGTATTTCATCTATTTTAGGAGCTGTAAATTTTATTACAACTATTATTAATATACGTTCTTCAGGAATTACATTTGATCGAATACCATTATTTGTATGATCTGTAGGTATTACTGCATTATTACTATTACTTTCATTGCCTGTACTTGCTGGAGCAATTACTATATTACTTACAGATCGAAATTTTAATACTTCTTTCTTTGACCCAGCAGGAGGAGGGGACCCAAT…	52806	0	0	0	0	0	0	0	0	0	0	0	0	0	0	0	0	0	0	0	0	0	0	0	0	0	0	0	0	0	0	0	0	0	0	0	0	0	0	0	0	0	0	0	0	0
ZOTU192	OTU31	Eukaryota(1.00),Arthropoda(1.00),Insecta(1.00),Diptera(0.80),Syrphidae(0.03),Platycheirus(0.01),Platycheirus_speighti(0.01)	AATAAATAATATAAGATTTTGAATACTTCCCCCATCTTTAACTCTTTTATTAGCAAGAAGAATAGTGGAAAACGGAGCTGGTACAGGATGAACTGTTTATCCTCCTCTTTCATCAAGAATTGCTCATAGAGGAGCTTCTGTTGATTTAGCAATTTTCTCATTACATCTAGCTGGAATTTCTTCTATTCTAGGAGCTGTAAATTTTATTACTACAATTATTAATATACGAACTTCAGGAATTACATTTGATCGAATACCTTTATTTGTCTGATCAGTAGGAATTACTGCTTTATTATTACTATTATCATTACCAGTTCTTGCAGGAGCAATTACTATATTATTAACAGATCGAAATTTTAATACTTCATTTTTTGATCCTGCTGGAGGAGGAGACCCAAT…	52560	0	0	0	0	0	0	0	0	0	0	0	0	0	0	0	0	0	0	0	0	0	0	0	0	0	0	0	0	0	0	0	0	0	0	0	0	0	0	0	0	0	0	0	0	0
ZOTU191	OTU37	Eukaryota(1.00),Arthropoda(1.00),Insecta(1.00),Diptera(0.87),Anthomyiidae(0.01),Zaphne(0.01),Zaphne_brunneifrons(0.01)	AATAAATAATATAAGTTTTTGAATACTACCTCCTTCTTTAACACTTTTATTAGCCAGAAGTATAGTAGAAAATGGAGCTGGAACAGGATGAACAGTTTACCCCCCACTTTCTTCTAGAATTGCTCATAGTGGAGCCTCTGTTGATTTAGCAATTTTTTCTCTTCATTTAGCTGGAATTTCATCTATTTTAGGAGCTGTAAATTTTATTACAACAATTATTAATATACGTTCTTCAGGAATTACTTTTGATCGAATACCTCTATTTGTTTGATCAGTTGGAATTACTGCTCTTTTATTACTTCTTTCTCTTCCAGTTTTAGCTGGAGCTATTACAATATTACTAACAGACCGAAATTTTAATACTTCATTCTTTGACCCAGCTGGAGGAGGAGATCCTAT…	52047	0	0	0	0	0	0	0	0	0	0	0	0	0	0	0	0	0	0	0	0	0	0	0	0	0	0	0	0	0	0	0	0	0	0	0	0	0	0	0	0	0	0	0	0	0
ZOTU193	OTU4	Eukaryota(1.00),Arthropoda(0.99),Insecta(0.99),Diptera(0.74),Glossinidae(0.03),Glossina(0.03),Glossina_morsitans(0.03)	AATAAATAATATAAGATTCTGAATACTCCCTCCATCTTTAACATTATTATTAGCCAGAAGTATAGTTGAAAATGGAGCTGGAACTGGATGAACTGTATACCCCCCCCTTTCTTCAAGAATTGCTCATAGAGGAGCTTCCGTTGATTTGGCTATTTTTTCATTACATCTAGCCGGAATTTCATCTATTTTAGGAGCTGTAAATTTTATTACTACAATTATTAATATACGATCTTCAGGAATTACCTTTGATCGAATACCTTTATTTGTTTGATCTGTAGGTATCACTGCTTTATTACTACTATTATCTCTTCCAGTCCTTGCAGGAGCTATTACTATATTATTAACCGATCGAAACTTTAATACATCATTTTTTGACCCTGCTGGAGGAGGAGACCCTAT…	51941	0	0	0	0	0	0	0	0	0	0	0	0	0	0	0	0	0	0	0	0	0	0	0	0	0	0	0	0	0	0	0	0	0	0	0	0	0	0	0	0	0	0	0	0	0
ZOTU194	OTU56	Eukaryota(1.00),Arthropoda(1.00),Insecta(1.00),Diptera(0.88),Phoridae(0.48),Triphleba(0.05),Triphleba_aequalis(0.05)	AATAAATAATATAAGATTTTGAATACTTCCACCTTCATTAACTTTATTATTAGCCAGCAGTATAGTAGAAAACGGAGCCGGAACAGGATGAACTGTTTATCCTCCTCTTTCTTCTAGAATTGCTCATAGAGGAGCTTCTGTTGATTTAGCAATTTTTTCTTTACACCTAGCAGGTATTTCATCAATTTTAGGAGCTGTAAATTTTATTACTACAATTATTAATATACGTTCATCAGGAATTACTTTTGACCGAATACCTTTATTTGTATGATCAGTAGGAATTACTGCTCTTCTCCTTTTATTATCTTTACCTGTTTTAGCAGGAGCTATTACAATATTATTAACAGACCGAAATTTTAATACATCATTTTTTGATCCCGCTGGAGGAGGAGATCCTAT…	51937	0	0	0	0	0	0	0	0	0	0	0	0	0	0	0	0	0	0	0	0	0	0	0	0	0	0	0	0	0	0	0	0	0	0	0	0	0	0	0	0	0	0	0	0	0
ZOTU195	OTU101	Eukaryota(1.00),Arthropoda(0.99),Insecta(0.99),Diptera(0.73),Syrphidae(0.10),Meligramma(0.04),Meligramma_guttata(0.02)	AATAAATAATATAAGTTTTTGAATATTACCTCCTTCTTTAACCCTATTATTAGCCAGTAGTATAGTGGAAAATGGAGCAGGAACAGGTTGAACTGTTTATCCTCCTCTTTCATCTAGAATTGCACATAGTGGGGCTTCTGTAGATTTAGCTATTTTTTCTCTTCATCTAGCTGGAATCTCTTCAATTTTAGGAGCTGTAAATTTTATTACAACTATTATTAATATACGATCTTCAGGAATTACATTTGATCGAATACCTTTATTTGTATGATCAGTTGGAATTACAGCTTTATTACTACTTTTATCTCTTCCTGTTTTAGCTGGAGCTATTACAATACTATTAACTGATCGAAACTTTAATACATCATTTTTTGATCCCGCTGGAGGTGGAGATCCAAT…	51714	0	0	0	0	0	0	0	0	0	0	0	0	0	0	0	0	0	0	0	0	0	0	0	0	0	0	0	0	0	0	0	0	0	0	0	0	0	0	0	0	0	0	0	0	0
ZOTU196	OTU102	Eukaryota(1.00),Arthropoda(1.00),Insecta(1.00),Diptera(0.80),Phoridae(0.53),Megaselia(0.52),Megaselia_clemonsi(0.03)	TATAAATAATATAAGATTCTGGATACTTCCCCCATCTTTAACTCTTTTATTAGCCAGAAGTATAGTAGAAAATGGAGCTGGTACTGGTTGAACAGTTTACCCCCCTCTATCTGCAAGAATTGCCCATAGAGGAGCTTCTGTTGATTTAGCAATTTTCTCTCTTCATTTAGCAGGTATCTCCTCTATTCTAGGAGCAGTAAATTTTATTACTACAATTATTAATATACGATCATCAGGAATTACTTTTGACCGAATACCTTTATTTGTTTGATCAGTAGGAATCACTGCTCTTTTACTTTTATTATCCCTTCCAGTATTAGCTGGAGCTATTACTATATTATTAACAGACCGAAATTTTAATACTTCCTTTTTTGACCCTGCAGGAGGAGGTGATCCAAT…	51214	0	0	0	0	0	0	0	0	0	0	0	0	0	0	0	0	0	0	0	0	0	0	0	0	0	0	0	0	0	0	0	0	0	0	0	0	0	0	0	0	0	0	0	0	0
ZOTU184	OTU1	Eukaryota(1.00),Arthropoda(1.00),Insecta(1.00),Diptera(1.00),Phoridae(0.99),Megaselia(0.98),Megaselia_subpalpalis(0.47)	GATAAATAATATAAGATTTTGAATATTACCTCCGTCATTAACTCTTTTATTAGCCAGAAGTATAGTAGAAAACGGAGCTGGAACAGGGTGAACAGTTTATCCTCCTCTTTCATCGAGAATTGCTCATAGTGGAGCTTCAGTTGATTTAGCAATTTTCTCACTTCATCTAGCTGGGATTTCTTCAATTTTAGGTGCTGTAAATTTCATTACTACTATTATTAATATACGTTCATCAGGAATCACTTTTGATCGAATACCTTTATTTGTATGATCAGTAGGAATTACTGCTTTATTACTTTTACTTTCACTTCCTGTTTTAGCAGGTGCTATTACTATACTTTTAACTGATCGAAACTTTAATACTTCTTTCTTTGATCCTGCAGGAGGAGGAGATCCTAT…	51201	0	0	0	0	0	0	0	0	0	0	0	0	0	0	0	0	0	0	0	0	0	0	0	0	0	0	0	0	0	0	0	0	0	0	0	0	0	0	0	0	0	0	0	0	0
ZOTU198	OTU103	Eukaryota(1.00),Arthropoda(1.00),Insecta(1.00),Lepidoptera(0.49),Hesperiidae(0.48),Pyrgus(0.48),Pyrgus_cirsii(0.48)	AATAAATAATATAAGATTTTGAATATTACCTCCTTCTTTAACTCTTTTATTAGCCAGAAGTATAGTAGAAAATGGAGCTGGAACTGGTTGAACGGTTTACCCTCCTCTTTCTTCAAGAATTGCTCATAGTGGAGCTTCTGTTGATTTAGCCATTTTTTCTCTTCATTTAGCCGGTATTTCCTCAATTTTAGGAGCTGTAAATTTTATTACAACAATTATTAATATACGATCATCAGGAATTACCTTCGATCGAATACCTTTATTTGTTTGATCTGTTGGTATTACTGCTCTTTTACTTTTATTGTCTCTTCCTGTTTTAGCAGGTGCTATTACTATACTTTTAACTGATCGAAATTTTAATACATCTTTTTTTGATCCCGCAGGTGGAGGAGATCCAAT…	50973	0	0	0	0	0	0	0	0	0	0	0	0	0	0	0	0	0	0	0	0	0	0	0	0	0	0	0	0	0	0	0	0	0	0	0	0	0	0	0	0	0	0	0	0	0
ZOTU200	OTU9	Eukaryota(1.00),Arthropoda(1.00),Insecta(1.00),Diptera(0.85),Phoridae(0.85),Megaselia(0.85),Megaselia_eccoptomera(0.84)	AATAAATAATATAAGATTTTGAATATTACCTCCATCATTAACTCTTTTATTAGCCAGAAGTATAGTAGAAAACGGGGCTGGAACAGGATGAACAGTTTATCCACCTCTTTCATCTAGAATTGCTCATAGTGGGGCTTCAGTTGATTTAGCAATTTTTTCACTTCATTTAGCTGGAATTTCCTCAATTTTAGGAGCTGTAAACTTTATTACTACTATTATTAATATACGTTCATCAGGAATTACATTTGATCGAATACCTTTATTTGTTTGATCAGTAGGAATTACTGCTTTATTACTTTTATTATCACTTCCTGTTTTAGCAGGTGCTATTACCATACTTTTAACTGATCGAAATTTTAATACTTCTTTCTTTGATCCTGCTGGAGGAGGAGATCCAAT…	50194	0	0	0	0	0	0	0	0	0	0	0	0	0	0	0	0	0	0	0	0	0	0	0	0	0	0	0	0	0	0	0	0	0	0	0	0	0	0	0	0	0	0	0	0	0
ZOTU201	OTU53	Eukaryota(1.00),Arthropoda(1.00),Insecta(1.00),Diptera(1.00),Phoridae(1.00),Megaselia(1.00),Megaselia_nigriceps(0.99)	AATAAATAATATAAGATTTTGAATATTACCTCCTTCTTTAACTCTTTTGTTAGCCAGAAGTATAGTAGAAAATGGAGCTGGTACAGGATGAACTGTTTACCCCCCTCTTTCTGCTAATATTGCACATAGAGGAGCTTCTGTTGATTTAGCAATTTTTTCCCTCCACTTAGCGGGAATTTCTTCAATTCTTGGAGCTGTAAATTTTATTACTACAATTATTAATATACGATCTTCAGGAATTACTTTTGATCGAATACCTTTATTTGTGTGATCTGTAGGTATTACAGCTATTTTACTTTTATTATCTCTCCCAGTATTAGCTGGAGCTATTACAATATTATTAACAGATCGAAATTTTAATACATCTTTTTTTGACCCTGCAGGAGGAGGAGATCCAAT…	49333	0	0	0	0	0	0	0	0	0	0	0	0	0	0	0	0	0	0	0	0	0	0	0	0	0	0	0	0	0	0	0	0	0	0	0	0	0	0	0	0	0	0	0	0	0
ZOTU197	OTU6	Eukaryota(1.00),Arthropoda(1.00),Insecta(1.00),Diptera(1.00),Phoridae(1.00),Megaselia(1.00),Megaselia_robusta(0.36)	AATAAATAATATAAGATTCTGGATATTACCTCCCTCATTAACTCTTTTATTAGCCAGAAGTATAGTAGAAAACGGAGCTGGAACAGGATGAACAGTTTATCCTCCTCTTTCGTCTAGAATTGCTCATAGTGGAGCTTCAGTAGATTTAGCAATTTTTTCACTTCATTTAGCTGGAATTTCTTCAATTTTAGGAGCTGTAAATTTTATTACTACTATTATTAATATACGTGCTTCAGGTATCACTTTTGATCGAATACCTTTATTTGTTTGATCAGTAGGAATTACTGCTTTATTACTTTTACTTTCACTTCCTGTTTTAGCAGGAGCTATTACTATACTTTTAACTGATCGAAATTTTAATACTTCTTTCTTTGATCCTGCTGGAGGAGGAGACCCTAT…	49314	0	0	0	0	0	0	0	0	0	0	0	0	0	0	0	0	0	0	0	0	0	0	0	0	0	0	0	0	0	0	0	0	0	0	0	0	0	0	0	0	0	0	0	0	0
ZOTU202	OTU1	Eukaryota(1.00),Arthropoda(1.00),Insecta(1.00),Diptera(0.97),Phoridae(0.97),Megaselia(0.97),Megaselia_robusta(0.14)	AATAAATAATATAAGATTTTGGATATTACCTCCGTCATTAACTCTTTTATTAGCCAGAAGTATAGTAGAAAACGGAGCTGGAACAGGATGAACAGTTTATCCTCCTCTTTCATCAAGAATTGCTCATAGTGGAGCTTCAGTTGATTTAGCAATTTTCTCACTTCATCTAGCTGGGATTTCTTCAATTTTAGGTGCTGTAAATTTCATTACTACTATTATTAATATACGTTCATCAGGAATCACTTTTGATCGAATACCTTTATTTGTATGATCAGTAGGAATTACTGCTTTATTACTTTTACTTTCACTTCCTGTTTTAGCAGGTGCTATTACTATACTTTTAACTGATCGAAACTTTAATACTTCTTTCTTTGATCCTGCAGGAGGAGGAGATCCTAT…	49296	0	0	0	0	0	0	0	0	0	0	0	0	0	0	0	0	0	0	0	0	0	0	0	0	0	0	0	0	0	0	0	0	0	0	0	0	0	0	0	0	0	0	0	0	0
ZOTU204	OTU13	Eukaryota(1.00),Arthropoda(1.00),Insecta(1.00),Diptera(1.00),Phoridae(1.00),Megaselia(1.00),Megaselia_subpalpalis(0.91)	AATAAATAATATAAGATTTTGAATATTACCCCCATCATTGACTCTTTTATTAGCCAGAAGTATAGTAGAAAACGGAGCTGGAACAGGATGAACAGTTTATCCTCCTCTTTCATCTAGAATTGCTCATAGTGGAGCTTCAGTAGATTTAGCAATTTTTTCACTTCACTTAGCTGGAATTTCCTCAATTTTAGGAGCTGTAAATTTCATTACTACTATTATTAATATACGTTCATCAGGAATTACTTTTGATCGAATACCTTTATTTGTTTGATCAGTAGGAATTACTGCTTTATTACTTTTACTTTCATTACCTGTTTTAGCAGGTGCTATTACTATACTTTTAACTGATCGAAATTTTAATACTTCTTTCTTTGACCCTGCTGGAGGAGGAGACCCTAT…	48438	0	0	0	0	0	0	0	0	0	0	0	0	0	0	0	0	0	0	0	0	0	0	0	0	0	0	0	0	0	0	0	0	0	0	0	0	0	0	0	0	0	0	0	0	0
ZOTU205	OTU6	Eukaryota(1.00),Arthropoda(1.00),Insecta(1.00),Diptera(1.00),Phoridae(1.00),Megaselia(1.00),Megaselia_robusta(0.48)	AATAAATAATATAAGATTCTGAATATTACCTCCATCATTAACTCTTTTATTAGCCAGAAGTATAGTAGAAAACGGAGCTGGAACAGGATGAACAGTTTATCCTCCTCTTTCATCTAGAATTGCTCATAGTGGAGCTTCAGTAGATTTAGCAATTTTTTCACTTCATTTAGCTGGAATTTCTTCAATTTTAGGAGCTGTAAATTTTATTACTACCATTATTAATATACGTGCTTCAGGTATCACTTTTGATCGAATACCTTTATTTGTTTGATCAGTAGGAATTACTGCTTTATTACTTTTACTTTCACTTCCTGTTTTAGCAGGAGCTATTACTATACTTTTAACTGATCGAAATTTTAATACTTCTTTCTTTGATCCTGCTGGAGGAGGAGACCCTAT…	46793	0	0	0	0	0	0	0	0	0	0	0	0	0	0	0	0	0	0	0	0	0	0	0	0	0	0	0	0	0	0	0	0	0	0	0	0	0	0	0	0	0	0	0	0	0
ZOTU207	OTU70	Eukaryota(1.00),Arthropoda(1.00),Insecta(1.00),Diptera(0.76),Phoridae(0.52),Megaselia(0.52),Megaselia_latifemorata(0.17)	AATAAATAATATAAGTTTTTGAATATTACCTCCTTCTTTAACTTTACTATTAGCCAGTAGTATAGTAGAAAATGGAGCTGGGACAGGATGAACAGTTTATCCTCCCCTATCCTCTAGAATTGCTCATAGTGGGGCATCAGTTGATTTAGCAATTTTTTCTCTTCATTTAGCTGGTATTTCTTCTATTTTAGGAGCTGTAAATTTTATTACAACAATTATTAATATACGATCATCAGGTATTACTTTTGATCGAATACCTTTATTTGTTTGATCAGTAGGTATTACAGCTTTATTACTTTTACTTTCTCTTCCAGTTTTAGCTGGTGCTATTACAATATTATTAACAGATCGAAATTTTAATACATCATTTTTTGATCCTGCAGGAGGAGGAGACCCAAT…	46348	0	0	0	0	0	0	0	0	0	0	0	0	0	0	0	0	0	0	0	0	0	0	0	0	0	0	0	0	0	0	0	0	0	0	0	0	0	0	0	0	0	0	0	0	0
ZOTU209	OTU8	Eukaryota(1.00),Arthropoda(1.00),Insecta(1.00),Diptera(0.98),Phoridae(0.90),Megaselia(0.90),Megaselia_zonata(0.71)	AATAAATAATATAAGTTTTTGAATATTACCTCCTTCTTTAACTCTTTTATTAGCCAGAAGTATAGTAGAAAATGGAGCAGGTACTGGATGAACAGTTTATCCTCCACTTTCTTCTAGAATTGCTCATAGAGGAGCTTCAGTTGATTTAGCAATTTTCTCTTTACATTTAGCTGGAATTTCTTCAATTTTAGGGGCTGTAAATTTTATTACTACAATTATCAATATACGATCTTCAGGAATTACTTTTGATCGAATACCTTTATTTGTTTGATCAGTAGGAATTACTGCTCTTTTATTACTTTTATCTTTACCTGTATTAGCAGGAGCTATTACTATACTCTTAACTGATCGAAACTTTAATACCTCATTTTTTGACCCTGCAGGAGGAGGTGACCCAAT…	45885	0	0	0	0	0	0	0	0	0	0	0	0	0	0	0	0	0	0	0	0	0	0	0	0	0	0	0	0	0	0	0	0	0	0	0	0	0	0	0	0	0	0	0	0	0
ZOTU210	OTU93	Eukaryota(1.00),Arthropoda(1.00),Insecta(1.00),Diptera(0.97),Phoridae(0.97),Megaselia(0.97),Megaselia_diversa(0.19)	AATAAATAATATAAGATTTTGGATATTACCTCCATCATTAACTCTATTATTAGCCAGAAGTATAGTAGAAAATGGAGCTGGAACAGGATGAACAGTTTATCCTCCTCTTTCATCCAGAATTGCTCATAGTGGAGCTTCAGTAGATTTAGCAATTTTTTCACTTCATTTAGCTGGAATTTCTTCAATTTTAGGAGCTGTAAATTTTATTACTACTATCATTAATATACGATCATCAGGAATTACTTTTGATCGAATACCTTTATTTGTATGATCAGTAGGAATCACTGCTCTATTACTTTTACTTTCACTTCCTGTTTTAGCTGGTGCTATTACTATACTTTTAACTGATCGAAATTTTAATACTTCTTTCTTTGATCCCGCTGGAGGAGGAGATCCAAT…	45756	0	0	0	0	0	0	0	0	0	0	0	0	0	0	0	0	0	0	0	0	0	0	0	0	0	0	0	0	0	0	0	0	0	0	0	0	0	0	0	0	0	0	0	0	0
ZOTU211	OTU6	Eukaryota(1.00),Arthropoda(1.00),Insecta(1.00),Diptera(1.00),Phoridae(0.99),Megaselia(0.99),Megaselia_subpalpalis(0.53)	AATAAATAATATAAGATTCTGAATATTACCTCCCTCATTAACTCTTTTATTAGCCAGAAGTATGGTAGAAAACGGAGCTGGAACAGGATGAACAGTTTATCCTCCTCTTTCATCTAGAATTGCTCATAGTGGAGCTTCAGTAGATTTAGCAATTTTTTCACTTCATTTAGCTGGAATTTCTTCAATTTTAGGAGCTGTAAATTTTATTACTACTATTATTAATATACGTGCTTCAGGTATCACTTTTGATCGAATACCTTTATTTGTTTGATCAGTAGGAATTACTGCTTTATTACTTTTACTTTCACTTCCTGTTTTAGCAGGAGCTATTACTATACTTTTAACTGATCGAAATTTTAATACTTCTTTCTTTGATCCTGCTGGAGGAGGAGACCCTAT…	45402	0	0	0	0	0	0	0	0	0	0	0	0	0	0	0	0	0	0	0	0	0	0	0	0	0	0	0	0	0	0	0	0	0	0	0	0	0	0	0	0	0	0	0	0	0
ZOTU161	OTU9	Eukaryota(1.00),Arthropoda(1.00),Insecta(1.00),Diptera(0.90),Phoridae(0.90),Megaselia(0.90),Megaselia_eccoptomera(0.82)	AATAAATAATATAAGATTTTGAATATTACCTCCATCATTAACTCTTTTATTAGCCAGAAGTATAGTAGAAAACGGAGCTGGAACAGGATGAACAGTTTATCCACCTCTTTCGTCTAGAATTGCTCATAGTGGAGCTTCAGTTGATTTAGCAATTTTTTCACTTCATTTAGCTGGAATTTCCTCAATTTTAGGAGCTGTAAACTTCATTACTACTATTATTAATATACGTTCATCAGGAATTACATTTGATCGAATACCTTTATTTGTTTGATCAGTAGGAATTACTGCTTTATTACTTTTATTATCACTTCCTGTTTTAGCAGGTGCTATTACTATACTTTTAACTGATCGAAATTTTAATACTTCTTTCTTTGATCCTGCTGGAGGAGGAGATCCTAT…	45171	0	0	0	0	0	0	0	0	0	0	0	0	0	0	0	0	0	0	0	0	0	0	0	0	0	0	0	0	0	0	0	0	0	0	0	0	0	0	0	0	0	0	0	0	0
ZOTU213	OTU106	Eukaryota(1.00),Arthropoda(1.00),Insecta(1.00),Diptera(0.86),Phoridae(0.73),Megaselia(0.73),Megaselia_humeralis(0.28)	AATAAATAATATAAGATTTTGGATATTACCTCCTTCTCTTACACTATTATTAGCCAGTAGTATAGTAGAAAATGGAGCTGGAACTGGATGAACAGTATACCCACCGCTTTCTTCCAGAATCGCTCATAGAGGAGCTTCTGTAGATTTAGCTATTTTTTCTTTACATCTAGCAGGAATTTCATCAATTTTAGGAGCAGTAAATTTTATTACAACAATTATTAATATACGTTCTTCAGGAATTACCTTTGATCGTATACCATTATTTGTTTGATCAGTAGGTATTACAGCTCTTCTTTTATTATTATCTTTACCTGTATTAGCGGGAGCTATTACTATATTATTAACAGATCGAAATTTTAACACTTCTTTCTTTGACCCTGCTGGTGGAGGAGACCCAAT…	44949	0	0	0	0	0	0	0	0	0	0	0	0	0	0	0	0	0	0	0	0	0	0	0	0	0	0	0	0	0	0	0	0	0	0	0	0	0	0	0	0	0	0	0	0	0
ZOTU214	OTU85	Eukaryota(1.00),Arthropoda(1.00),Insecta(1.00),Coleoptera(0.12),Geotrupidae(0.02),Jekelius(0.02),Jekelius_hernandezi(0.01)	AATAAATAATATAAGATTTTGAATATTACCTCCTTCTTTAACACTTCTATTAGCCAGAAGTATAGTAGAAAACGGAGCAGGAACAGGATGAACTGTTTATCCACCTCTTTCTTCAAGAATTGCCCATAGAGGGGCTTCTGTTGATTTAGCTATTTTCTCTCTTCATTTAGCTGGAATTTCCAGAATTTTAGGAGCCGTAAATTTTATTACTACAATTATTAACATACGCTCTTCAGGAATCACTTTTGATCGTATACCCTTATTTGTTTGATCTGTAGGAATCACGGCTCTTCTTTTATTACTCTCTTTACCTGTATTAGCAGGTGCTATTACAATACTTTTAACTGACCGAAATTTTAATACTTCATTTTTTGACCCTGCCGGAGGAGGAGACCCTAT…	44855	0	0	0	0	0	0	0	0	0	0	0	0	0	0	0	0	0	0	0	0	0	0	0	0	0	0	0	0	0	0	0	0	0	0	0	0	0	0	0	0	0	0	0	0	0
ZOTU199	OTU41	Eukaryota(1.00),Arthropoda(1.00),Insecta(1.00),Diptera(0.88),Phoridae(0.67),Megaselia(0.66),Megaselia_nigriceps(0.60)	AATAAATAATATAAGTTTCTGAATACTACCCCCTTCTCTAACCCTTTTATTAGCCAGAAGTATAGTAGAAAATGGAGCTGGTACAGGATGAACTGTATACCCTCCCCTTTCTGCTAATATTGCACATAGAGGAGCTTCTGTTGATTTAGCAATTTTTTCCCTTCATTTAGCAGGAATTTCCTCAATCCTTGGAGCTGTAAATTTCATTACTACAATTATTAATATACGATCTTCAGGAATTACTTTTGATCGAATACCTTTATTTGTATGATCTGTAGGAATTACTGCTATTTTATTATTATTATCTTTACCGGTATTAGCTGGAGCTATTACTATATTATTAACAGACCGAAATTTTAATACATCTTTTTTTGATCCTGCTGGAGGAGGAGATCCGAT…	44681	0	0	0	0	0	0	0	0	0	0	0	0	0	0	0	0	0	0	0	0	0	0	0	0	0	0	0	0	0	0	0	0	0	0	0	0	0	0	0	0	0	0	0	0	0
ZOTU217	OTU10	Eukaryota(1.00),Arthropoda(1.00),Insecta(1.00),Diptera(1.00),Phoridae(1.00),Megaselia(1.00),Megaselia_sepulchralis(1.00)	AATAAATAATATAAGATTTTGAATATTACCTCCATCATTAACTCTATTATTAGCCAGAAGTATAGTAGAAAACGGAGCTGGAACAGGATGAACAGTTTATCCTCCTCTTTCATCTAGAATTGCTCATAGTGGAGCTTCAGTAGATTTAGCAATTTTTTCACTTCATTTAGCTGGAATTTCTTCAATTTTAGGAGCTGTAAATTTTATTACTACTATTATTAATATACGATCATCAGGAATTACTTTTGATCGAATACCTTTATTTGTATGATCAGTAGGAATTACTGCTTTATTACTTTTACTTTCACTTCCTGTTTTAGCTGGTGCTATCACAATACTATTAACTGATCGAAATTTTAATACTTCTTTCTTTGATCCTGCTGGAGGAGGAGACCCAAT…	44235	0	0	0	0	0	0	0	0	0	0	0	0	0	0	0	0	0	0	0	0	0	0	0	0	0	0	0	0	0	0	0	0	0	0	0	0	0	0	0	0	0	0	0	0	0
ZOTU219	OTU12	Eukaryota(1.00),Arthropoda(1.00),Insecta(1.00),Diptera(0.61),Muscidae(0.02),Hydrotaea(0.01),Hydrotaea_solitaria(0.01)	AATAAATAATATAAGTTTTTGATTATTACCTCCTTCTCTAATACTTTTACTATCCAGAAGCATAGTGGAAAATGGGGCTGGAACTGGATGAACTGTTTATCCCCCATTATCAAGTAATATCGCTCATAGAGGAGCCTCAGTCGATTTAGCAATTTTTTCACTTCATTTAGCAGGAATTTCATCAATTTTAGGAGCAGTAAATTTTATTACTACAATTATTAATATACGATCATCAGGAATTACTTTTGATCGTATACCTTTATTTGTATGGTCAGTAGGAATTACCGCATTATTACTTTTATTATCTTTACCAGTATTAGCTGGTGCTATTACAATACTATTAACTGATCGAAATTTTAATACTTCATTTTTTGATCCTGCTGGAGGAGGAGACCCAAT…	43931	0	0	0	0	0	0	0	0	0	0	0	0	0	0	0	0	0	0	0	0	0	0	0	0	0	0	0	0	0	0	0	0	0	0	0	0	0	0	0	0	0	0	0	0	0
ZOTU218	OTU109	Eukaryota(1.00),Arthropoda(1.00),Insecta(1.00),Diptera(0.44),Agromyzidae(0.04),Hexomyza(0.01),Hexomyza_schineri(0.01)	AATAAATAATATAAGTTTTTGAATATTACCCCCATCTTTAACCTTATTATTGGCCAGTAGAATAGTAGAAAATGGAGCAGGTACAGGATGAACTGTTTATCCTCCCCTTTCTTCTAGTATTGCTCATAGTGGATCTTCTGTTGATTTAGCTATTTTTTCCTTACATTTAGCAGGTATTTCATCAATTCTAGGGGCAGTAAATTTTATCACTACTATTATTAATATACGATCTTCAGGTATATCTTTTGATCGAATACCTTTATTTGTTTGATCAGTAGGAATTACAGCTTTACTTTTACTTCTTTCACTTCCAGTATTAGCCGGAGCTATTACTATATTATTAACAGATCGAAACTTTAATACTTCATTTTTTGATCCTGCAGGAGGTGGGGACCCTAT…	43882	0	0	0	0	0	0	0	0	0	0	0	0	0	0	0	0	0	0	0	0	0	0	0	0	0	0	0	0	0	0	0	0	0	0	0	0	0	0	0	0	0	0	0	0	0
ZOTU216	OTU108	Eukaryota(1.00),Arthropoda(1.00),Insecta(1.00),Diptera(1.00),Phoridae(1.00),Megaselia(1.00),Megaselia_insons(1.00)	AATAAATAATATAAGATTTTGAATATTACCTCCCTCATTAACTTTATTATTAGCCAGAAGTATAGTAGAAAACGGAGCTGGAACAGGATGAACTGTTTATCCCCCATTATCTTCTAGTATTGCTCATAGTGGTGCTTCTGTTGATTTAGCAATTTTTTCATTACATTTAGCAGGTATCTCTTCAATTTTAGGGGCTGTAAACTTTATTACTACTATTATTAATATACGATCATCAGGAATCACTTTTGATCGTATACCTTTATTTGTTTGATCAGTAGGAATTACAGCTTTATTACTTTTATTATCACTACCTGTCTTAGCTGGGGCTATTACTATACTCTTGACAGATCGAAATTTTAATACATCTTTCTTTGACCCTGCCGGAGGAGGAGACCCTAT…	43417	0	0	0	0	0	0	0	0	0	0	0	0	0	0	0	0	0	0	0	0	0	0	0	0	0	0	0	0	0	0	0	0	0	0	0	0	0	0	0	0	0	0	0	0	0
ZOTU203	OTU104	Eukaryota(1.00),Arthropoda(0.99),Insecta(0.99),Diptera(0.71),Sciadoceridae(0.06),Sciadocera(0.06),Sciadocera_rufomaculata(0.06)	AATAAATAATATAAGATTTTGAATATTACCTCCTTCTTTAACTTTACTTTTAGCCAGAAGTATAGTAGAAAATGGAGCTGGGACAGGATGAACAGTTTATCCTCCCCTTTCTTCAAGTATTGCTCATAGAGGAGCTTCAGTAGATTTAGCTATTTTTTCTCTTCATCTTGCCGGAATTTCATCAATTTTAGGAGCAGTAAATTTTATTACAACTATTATTAACATACGATCATCTGGAATTACATTTGACCGTATACCTTTATTTGTATGATCTGTAGGTATTACTGCTATTTTACTTTTACTATCATTACCTGTATTAGCAGGAGCTATTACTATATTATTAACAGATCGAAATTTTAATACTTCTTTCTTTGATCCTGCTGGAGGAGGTGATCCTAT…	43112	0	0	0	0	0	0	0	0	0	0	0	0	0	0	0	0	0	0	0	0	0	0	0	0	0	0	0	0	0	0	0	0	0	0	0	0	0	0	0	0	0	0	0	0	0
ZOTU220	OTU11	Eukaryota(1.00),Arthropoda(1.00),Insecta(1.00),Diptera(0.81),Syrphidae(0.09),Somula(0.01),Somula_decora(0.01)	AATAAATAATATAAGATTTTGAATATTACCTCCATCTTTAACTTTATTATTAGCCAGAAGAATAGTAGAAAATGGGGCTGGAACTGGATGAACTGTTTATCCTCCTCTTTCTTCAAGAATTGCTCATAGAGGAGCTTCTGTTGATTTAGCAATTTTTTCATTACATTTAGCTGGAATTTCTTCCATTTTAGGAGCTGTAAATTTTATTACAACAATTATTAATATACGATCATCAGGTATTACTTTTGACCGTATACCATTATTTGTGTGATCTGTAGGTATTACAGCTTTATTATTACTATTATCACTACCAGTACTAGCTGGAGCAATTACTATATTATTAACAGATCGAAATTTTAATACTTCATTCTTTGATCCTGCAGGAGGTGGAGACCCAAT…	42978	0	0	0	0	0	0	0	0	0	0	0	0	0	0	0	0	0	0	0	0	0	0	0	0	0	0	0	0	0	0	0	0	0	0	0	0	0	0	0	0	0	0	0	0	0
ZOTU221	OTU34	Eukaryota(1.00),Arthropoda(1.00),Insecta(1.00),Diptera(0.69),Phoridae(0.29),Megaselia(0.28),Megaselia_arcticae(0.14)	AATAAATAATATAAGATTCTGAATACTTCCCCCATCTTTAACCCTTCTGTTAGCCAGAAGTATAGTTGAAAACGGAGCTGGAACAGGATGAACTGTATACCCTCCCCTTTCTTCAAGAATTGCTCATAGAGGAGCTTCAGTTGATTTAGCTATTTTTTCATTACATCTAGCTGGAATTTCATCAATTCTAGGGGCTGTAAATTTTATTACCACAATTATTAATATACGATCTTCAGGAATTACTTTTGATCGAATACCTTTATTTGTTTGATCTGTAGGTATTACTGCTTTATTACTATTATTGTCTCTACCAGTCCTTGCAGGAGCTATTACTATATTATTAACAGATCGAAACTTTAATACATCATTTTTTGACCCTGCTGGAGGAGGTGACCCTAT…	42654	0	0	0	0	0	0	0	0	0	0	0	0	0	0	0	0	0	0	0	0	0	0	0	0	0	0	0	0	0	0	0	0	0	0	0	0	0	0	0	0	0	0	0	0	0
ZOTU223	OTU8	Eukaryota(1.00),Arthropoda(1.00),Insecta(1.00),Diptera(0.83),Phoridae(0.79),Megaselia(0.77),Megaselia_zonata(0.59)	AATAAATAATATGAGTTTTTGAATATTACCTCCTTCTTTAACTCTTTTATTAGCCAGAAGTATAGTAGAAAATGGAGCAGGTACTGGATGAACAGTTTATCCTCCACTTTCTTCTAGAATTGCTCATAGAGGGGCTTCAGTTGATTTAGCAATTTTCTCTTTACACTTAGCTGGGATTTCTTCAATTTTAGGTGCTGTAAATTTTATTACTACAATTATTAACATACGATCTTCAGGAATTACTTTTGATCGAATACCTTTATTTGTTTGATCAGTAGGAATTACTGCTCTTTTATTACTTTTATCTTTACCTGTATTAGCAGGAGCTATTACTATACTTTTAACTGATCGAAATTTTAATACCTCATTTTTTGATCCTGCAGGAGGAGGTGACCCAAT…	42418	0	0	0	0	0	0	0	0	0	0	0	0	0	0	0	0	0	0	0	0	0	0	0	0	0	0	0	0	0	0	0	0	0	0	0	0	0	0	0	0	0	0	0	0	0
ZOTU206	OTU105	Bacteria(1.00),Proteobacteria(1.00),Alphaproteobacteria(1.00),Rickettsiales(1.00),Anaplasmataceae(1.00),Wolbachia(1.00),Wolbachia_pipientis_isolate_wNik(0.04)	TATGAACAATTTAAGTTTCTGGCTATTGGTATCGTCTTTTATTTTGCTCATTCTATCAGTTTTTATTGGTGAAGGTCCAGGTACTGGTTGGACTTTATATCCCCCATTATCACAAATTGCATCACATCCAAGTGCTGGTGTTGACCTTGCTATATTTTCATTGCACGTTGCTGGTATATCCTCTATTGTTGGGGCTATTAATTTCATAGTCACTATATTTAACATGCGTGCAAAGGGCATGTCATTAACTAAAATGCCACTATTTGTATGGTCCATTCTATTAACAGCATTTATGCTACTTATTGCTTTACCTGTATTGGCTGGTGCTATAACCATGCTTCTTACTGATCGCAATATTGGCACTTCATTTTTTGAGCCTGCAGGTGGTGGTGATCCAGT…	42298	0	0	0	0	0	37	7	0	0	0	0	0	0	0	0	0	0	0	0	0	0	48	0	0	0	0	0	26	44	0	0	0	0	0	0	44	0	0	0	0	0	0	23	0	0
ZOTU224	OTU110	Eukaryota(1.00),Arthropoda(1.00),Insecta(1.00),Diptera(0.92),Phoridae(0.86),Megaselia(0.84),Megaselia_humeralis(0.21)	AATAAATAATATAAGATTTTGAATATTACCTCCTTCCCTTACTTTATTATTAGCCAGCAGTATAGTAGAAAATGGGGCTGGAACTGGATGAACAGTTTACCCCCCTCTTTCTTCTAGAATTGCTCATAGAGGAGCTTCTGTTGATTTAGCAATTTTTTCTCTACATCTAGCAGGAATTTCCTCAATTCTAGGAGCAGTAAATTTTATTACAACAATTATTAATATACGATCTTCAGGGATTACTTTTGATCGTATACCATTATTTGTTTGATCAGTTGGTATTACAGCTCTTCTTCTATTATTATCTTTACCCGTATTAGCAGGTGCTATTACTATATTATTAACAGACCGAAATTTTAATACTTCTTTCTTTGATCCTGCTGGTGGAGGTGACCCAAT…	42271	0	0	0	0	0	0	0	0	0	0	0	0	0	0	0	0	0	0	0	0	0	0	0	0	0	0	0	0	0	0	0	0	0	0	0	0	0	0	0	0	0	0	0	0	0
ZOTU130	OTU5	Eukaryota(1.00),Arthropoda(1.00),Insecta(1.00),Diptera(1.00),Phoridae(1.00),Megaselia(1.00),Megaselia_pleuralis(1.00)	AATAAATAATATAAGTTTTTGAATATTACCTCCTTCCTTAACTTTATTATTAGCCAGAAGTATAGTAGAAAACGGAGCTGGAACAGGATGAACTGTTTACCCCCCCCTTTCTTCTAGAATTGCCCACAGTGGAGCTTCTGTTGATTTAGCAATTTTTTCATTACATTTAGCGGGAATCTCTTCAATTTTAGGAGCTGTTAATTTTATTACGACTATTATTAATATACGATCAAGAGGTATTACTTTTGACCGAATACCTTTATTTGTTTGATCTGTAGGAATTACAGCACTACTACTATTATTATCTCTTCCAGTATTAGCTGGTGCTATTACCATACTCTTAACTGATCGAAATTTTAATACCTCTTTCTTTGATCCTGCTGGAGGGGGAGACCCAAT…	42163	0	0	0	0	0	0	0	0	0	0	0	0	0	0	0	0	0	0	0	0	0	0	0	0	0	0	0	0	0	0	0	0	0	0	0	0	0	0	0	0	0	0	0	0	0
ZOTU225	OTU111	Eukaryota(1.00),Arthropoda(1.00),Insecta(1.00),Diptera(0.98),Phoridae(0.98),Phora(0.97),Phora_occidentata(0.97)	AATAAATAATATAAGATTTTGAATATTACCTCCATCATTATCATTACTCCTTGCCAGCAGAATAGTTGAAAATGGAGCAGGAACAGGATGAACAGTTTATCCTCCCCTTTCATCAAATATTGCTCATAGAGGAGCTTCTGTTGATTTAGCAATTTTCTCCCTTCATTTAGCAGGTATTTCTTCTATTTTAGGAGCCGTAAATTTTATTACAACTATTATTAATATACGATCATCCGGTATTTTATTTGATCGAATGCCATTATTTGTCTGATCAGTAGGAATTACTGCTCTTTTACTTCTTCTTTCACTCCCAGTTCTAGCTGGAGCTATCACTATACTACTTACAGACCGAAATTTAAATACATCCTTTTTTGACCCCACTGGAGGAGGTGATCCTAT…	41872	0	0	0	0	0	0	0	0	0	0	0	0	0	0	0	0	0	0	0	0	0	0	1530	0	0	0	0	0	0	30	0	0	0	0	0	0	0	0	0	0	0	0	0	0	0
ZOTU226	OTU112	Eukaryota(1.00),Arthropoda(1.00),Insecta(1.00),Diptera(0.98),Phoridae(0.95),Megaselia(0.95),Megaselia_sepulchralis(0.14)	AATAAATAATATAAGATTCTGACTATTACCTCCATCATTGACTCTCTTATTAGCCAGAAGTATAGTAGAAAACGGGGCTGGAACAGGATGAACAGTTTATCCTCCTCTTTCTTCTAGAATTGCTCATAGTGGAGCTTCGGTAGATTTAGCAATTTTTTCACTTCATTTAGCTGGAATTTCTTCAATTTTAGGAGCTGTAAATTTTATTACTACTATTATTAATATACGATCATCAGGAATCACTTTTGATCGAATACCTTTATTTGTTTGATCTGTAGGAATTACTGCTTTATTACTTTTACTTTCACTTCCTGTATTAGCAGGTGCTATTACTATACTTTTAACAGATCGAAATTTTAATACTTCTTTCTTTGATCCTGCTGGAGGAGGGGATCCTAT…	41543	0	0	0	0	0	0	0	0	0	0	0	0	0	0	0	0	0	0	0	0	0	0	0	0	0	0	0	0	0	0	0	0	0	0	0	0	0	0	0	0	0	0	0	0	0
ZOTU227	OTU113	Eukaryota(1.00),Arthropoda(1.00),Insecta(1.00),Diptera(0.96),Phoridae(0.94),Megaselia(0.94),Megaselia_subpalpalis(0.70)	AATAAATAATATAAGATTTTGAATATTACCTCCTTCATTAACCCTTTTATTAGCCAGAAGTATAGTAGAAAACGGAGCTGGAACAGGATGAACAGTTTACCCTCCTCTTTCATCTAGAATTGCCCATAGTGGAGCTTCAGTAGATTTAGCAATTTTTTCACTTCATTTAGCTGGAATCTCTTCAATTTTAGGTGCAGTAAATTTTATTACTACTATTATTAATATACGTACATCAGGAATTACTTTTGACCGAATACCTTTATTTGTTTGATCAGTAGGTATTACTGCTTTATTACTCTTACTTTCACTACCTGTTTTAGCAGGTGCTATTACTATACTTTTAACTGATCGAAATTTTAATACTTCTTTCTTTGATCCTGCCGGAGGAGGAGATCCTAT…	40684	0	0	0	0	0	0	0	0	0	0	0	0	0	0	0	0	0	0	0	0	0	0	0	0	0	0	0	0	0	0	0	0	0	0	0	0	0	0	0	0	0	0	0	0	0
ZOTU229	OTU114	Eukaryota(1.00),Arthropoda(1.00),Insecta(1.00),Diptera(0.93),Phoridae(0.79),Megaselia(0.79),Megaselia_rupestris(0.47)	AATAAATAACATAAGTTTTTGAATATTACCTCCTTCTTTAACTCTTTTATTAGCCAGAAGTATAGTAGAAAATGGAGCTGGAACAGGATGAACTGTTTACCCTCCTCTTTCTTCTAGAATTGCTCATAGTGGAGCTTCTGTTGATTTAGCAATTTTTTCTCTTCATTTAGCTGGAATTTCATCTATTTTAGGAGCTGTAAATTTTATTACAACAATTATTAATATACGATCTTCAGGAATTACTTTTGATCGTATACCTTTATTTGTTTGATCAGTTGGAATTACTGCTCTTTTATTACTTTTATCTTTACCAGTATTAGCCGGAGCTATTACAATACTATTAACAGATCGAAATTTTAATACTTCATTCTTTGACCCTGCTGGAGGAGGAGATCCTAT…	40586	0	0	0	0	0	0	0	0	0	0	0	0	0	0	0	0	0	0	0	0	0	0	0	0	0	0	0	0	0	0	0	0	0	0	0	0	0	0	0	0	0	0	0	0	0
ZOTU230	OTU115	Eukaryota(1.00),Arthropoda(1.00),Insecta(1.00),Diptera(0.86),Culicidae(0.13),Anopheles(0.12),Anopheles_rangeli(0.04)	AATAAATAATATAAGTTTTTGAATATTACCTCCTTCTTTAACACTTTTATTAGCCAGAAGCATAGTAGAAAATGGAGCAGGGACAGGATGAACTGTATATCCTCCTCTTTCTTCTAGAATTGCTCATAGAGGAGCTTCTGTTGATTTAGCTATTTTTTCTCTTCATTTAGCTGGTATTTCTTCAATTTTAGGAGCCGTAAATTTTATTACGACTATTATTAATATACGATCTTCGGGTATTACATTTGATCGAATACCTTTATTTGTTTGATCAGTAGGTATTACAGCTTTATTACTACTTTTGTCTCTTCCTGTTTTAGCAGGAGCTATTACTATATTATTAACAGATCGAAATTTTAATACATCATTCTTTGATCCAGCAGGTGGGGGAGATCCAAT…	40585	0	0	0	0	0	0	0	0	0	0	0	0	0	0	0	0	0	0	0	0	0	0	0	0	0	0	0	0	0	0	0	0	0	0	0	0	0	0	0	0	0	0	0	0	0
ZOTU231	OTU31	Eukaryota(1.00),Arthropoda(1.00),Insecta(1.00),Diptera(0.85),Syrphidae(0.06),Eumerus(0.01),Eumerus_torsicus(0.01)	AATAAATAATATAAGATTTTGGATACTTCCCCCATCTTTAACTCTTTTATTAGCAAGAAGAATAGTGGAAAACGGAGCTGGTACAGGATGAACTGTTTATCCTCCTCTTTCATCAAGAATTGCTCATAGAGGAGCTTCTGTTGATTTAGCAATTTTCTCATTACATCTAGCTGGAATTTCTTCTATTCTAGGAGCTGTAAATTTTATTACTACGATTATTAATATACGAACTTCAGGAATTACATTTGATCGAATACCTTTATTTGTCTGATCAGTAGGAATTACTGCTTTATTATTACTATTATCATTACCAGTTCTTGCAGGAGCAATTACTATATTATTAACAGATCGAAATTTTAATACTTCATTTTTTGATCCTGCCGGAGGAGGAGACCCAAT…	40501	0	0	0	0	0	0	0	0	0	0	0	0	0	0	0	0	0	0	0	0	0	0	0	0	0	0	0	0	0	0	0	0	0	0	0	0	0	0	0	0	0	0	0	0	0
ZOTU232	OTU34	Eukaryota(1.00),Arthropoda(1.00),Insecta(1.00),Coleoptera(0.15),Carabidae(0.12),Apenetretus(0.01),Apenetretus_hsueshanensis(0.01)	AATAAATAATATAAGATTTTGAATACTTCCCCCATCTTTAACCCTTCTGTTAGCCAGAAGTATAGTTGAAAACGGAGCTGGAACAGGATGAACTGTATACCCTCCCCTTTCTTCAAGAATTGCTCATAGAGGAGCTTCAGTTGATTTAGCTATTTTTTCATTACACCTAGCTGGAATTTCATCAATTCTAGGGGCTGTAAATTTTATTACCACAATTATTAATATACGATCTTCAGGAATTACTTTTGATCGAATACCTTTATTTGTTTGATCTGTAGGTATTACTGCTTTATTACTATTATTGTCTCTACCAGTCCTTGCAGGAGCTATTACTATGTTATTAACAGATCGAAACTTTAATACATCATTTTTTGATCCTGCTGGAGGAGGTGATCCTAT…	40135	0	0	0	0	0	0	0	0	0	0	0	0	0	0	0	0	0	0	0	0	0	0	0	0	0	0	0	0	0	0	0	0	0	0	0	0	0	0	0	0	0	0	0	0	0
ZOTU228	OTU81	Eukaryota(1.00),Arthropoda(1.00),Insecta(1.00),Diptera(0.93),Phoridae(0.92),Megaselia(0.92),Megaselia_robusta(0.30)	AATAAATAATATAAGATTTTGAATATTACCTCCATCATTAACCCTTTTATTAGCCAGAAGTATAGTAGAAAACGGAGCTGGGACAGGATGAACAGTTTACCCTCCTCTTTCATCTAGAATTGCCCATAGTGGAGCTTCAGTTGATTTAGCAATTTTTTCACTTCATCTAGCTGGAATTTCTTCAATTTTAGGAGCCGTAAATTTTATTACTACTATTATTAATATACGTTCATCAGGAATTACTTTTGATCGAATACCTTTATTTGTATGATCAGTAGGAATCACTGCTTTATTACTTTTACTTTCACTCCCTGTTTTAGCAGGTGCTATTACTATACTTTTAACTGATCGAAATTTTAATACTTCTTTCTTTGATCCTGCTGGAGGAGGAGATCCTAT…	39985	0	0	0	0	0	0	0	0	0	0	0	0	0	0	0	0	0	0	0	0	0	0	0	0	0	0	0	0	0	0	0	0	0	0	0	0	0	0	0	0	0	0	0	0	0
ZOTU235	OTU6	Eukaryota(1.00),Arthropoda(1.00),Insecta(1.00),Diptera(0.99),Phoridae(0.99),Megaselia(0.99),Megaselia_robusta(0.34)	AATAAATAATATAAGATTCTGAATATTACCTCCATCATTAACTCTTTTATTAGCCAGAAGTATAGTAGAAAACGGAGCTGGAACAGGATGAACAGTTTACCCTCCTCTTTCATCTAGAATTGCTCATAGTGGAGCTTCAGTAGATTTAGCAATTTTTTCACTTCATTTAGCTGGAATTTCTTCAATTTTAGGGGCTGTAAATTTTATTACTACTATTATTAATATACGTACTTCAGGTATCACTTTTGATCGAATACCTTTATTTGTTTGATCAGTAGGAATTACTGCTTTATTACTTTTACTTTCACTTCCTGTTTTAGCAGGAGCTATTACTATACTTTTAACTGATCGAAATTTTAATACTTCTTTCTTTGACCCTGCTGGAGGGGGAGATCCTAT…	39190	0	0	0	0	0	0	0	0	0	0	0	0	0	0	0	0	0	0	0	0	0	0	0	0	0	0	0	0	0	0	0	0	0	0	0	0	0	0	0	0	0	0	0	0	0
ZOTU236	OTU118	Eukaryota(1.00),Arthropoda(1.00),Insecta(1.00),Diptera(0.70),Limoniidae(0.02),Rhipidia(0.02),Rhipidia_chenwenyoungi(0.01)	AATAAATAATATAAGTTTTTGAATATTACCCCCTTCACTTACTTTATTATTGGCAAGAAGAATAGTAGATAATGGAGCTGGTACTGGATGAACTGTTTACCCCCCATTATCTTCAACAATTGCACATAGAGGAGCATCTGTTGATTTAGCAATTTTTTCTTTACATTTAGCTGGAATCTCTTCAATTTTAGGAGCTGTTAATTTTATTACAACTATTATTAATATACGATCATCCGGAATTTCATTTGATCGAATACCTTTATTTGTATGATCTGTAGGAATTACTGCTTTATTACTTCTATTATCCCTTCCTGTTCTAGCTGGAGCAATTACAATATTATTAACTGATCGAAATTTTAATACATCATTTTTTGACCCTGCAGGAGGAGGAGATCCAAT…	39172	0	0	0	0	0	0	0	0	0	0	0	0	0	0	0	0	0	0	0	0	0	0	0	0	0	0	0	0	0	0	0	0	0	0	0	0	0	0	0	0	0	0	0	0	0
ZOTU233	OTU116	Eukaryota(1.00),Arthropoda(1.00),Insecta(1.00),Diptera(0.94),Phoridae(0.70),Megaselia(0.70),Megaselia_longicostalis(0.05)	AATAAATAATATAAGTTTTTGATTACTACCTCCTTCTTTAACTCTTTTATTAGCCAGAAGTATAGTAGAAAATGGGGCTGGAACAGGATGAACTGTTTACCCACCACTTTCTTCTAGAATTGCTCATAGTGGAGCTTCTGTTGATTTAGCAATTTTTTCTCTTCATTTAGCTGGAATTTCGTCTATTTTAGGAGCTGTAAATTTTATTACAACAATTATTAATATACGATCTTCAGGAATTACCCTTGATCGAATACCTTTATTTGTTTGATCAGTTGGAATTACTGCTATTCTGCTACTTTTATCTCTTCCAGTATTAGCAGGAGCTATTACAATATTATTAACAGATCGAAATTTTAATACTTCATTCTTTGATCCTGCTGGAGGAGGTGACCCTAT…	38985	0	0	0	0	0	0	0	0	0	0	0	0	0	0	0	0	0	0	0	0	0	0	0	0	0	0	0	0	0	0	0	0	0	0	0	0	0	0	0	0	0	0	0	0	0
ZOTU222	OTU17	Eukaryota(1.00),Arthropoda(1.00),Insecta(1.00),Diptera(0.72),Phoridae(0.41),Megaselia(0.41),Megaselia_pumila(0.14)	TATAAATAATATAAGATTTTGAATATTACCCCCATCATTAACTTTATTATTAGCCAGAAGTATAGTAGAAAACGGAGCTGGGACAGGTTGAACAGTTTACCCTCCTCTTTCTTCTAGAATTGCTCATAGAGGAGCTTCTGTTGATTTAGCAATTTTTTCATTACATTTAGCAGGAATTTCTTCAATTTTAGGAGCTGTAAATTTTATTACAACTATTATTAATATACGATCTTCTGGTATTACTTTTGACCGAATACCTTTATTTGTTTGATCTGTAGGAATTACAGCTCTATTACTTTTATTATCTTTACCTGTTTTAGCAGGAGCTATTACTATACTTTTAACAGACCGAAACTTTAATACCTCATTCTTTGATCCTGCAGGTGGAGGAGATCCTAT…	38422	0	0	0	0	0	0	0	0	0	0	0	0	0	0	0	0	0	0	0	0	0	0	0	0	0	0	0	0	0	0	0	0	0	0	0	0	0	0	0	0	0	0	0	0	0
ZOTU238	OTU31	Eukaryota(1.00),Arthropoda(1.00),Insecta(1.00),Diptera(0.80),Phoridae(0.41),Megaselia(0.39),Megaselia_albalucifrons(0.15)	AATAAATAATATAAGATTTTGGATACTTCCCCCATCTTTAACTCTTTTATTAGCAAGAAGAATAGTGGAAAACGGAGCTGGTACAGGATGAACTGTTTATCCTCCTCTTTCATCAAGAATTGCTCATAGAGGAGCTTCTGTTGATTTAGCAATTTTCTCATTACATCTAGCTGGAATTTCTTCTATTCTAGGAGCTGTAAATTTTATTACTACAATTATTAATATACGAACTTCAGGAATTACATTTGACCGAATACCTTTATTTGTCTGATCAGTAGGAATTACTGCTTTATTATTACTATTATCATTACCAGTTCTTGCAGGAGCAATTACTATATTATTAACAGATCGAAATTTTAATACTTCATTTTTTGATCCTGCCGGAGGAGGAGACCCAAT…	37623	0	0	0	0	0	0	0	0	0	0	0	0	0	0	0	0	0	0	0	0	0	0	0	0	0	0	0	0	0	0	0	0	0	0	0	0	0	0	0	0	0	0	0	0	0
ZOTU239	OTU119	Eukaryota(1.00),Arthropoda(1.00),Insecta(1.00),Diptera(0.99),Phoridae(0.97),Megaselia(0.97),Megaselia_ilca(0.82)	AATAAATAATATAAGTTTTTGAATACTACCCCCCTCGCTTACCCTTTTATTAGCCAGAAGAATAGTAGAAAACGGAGCAGGGACAGGCTGGACTGTTTACCCTCCTTTATCCTCTAGAATTGCCCATAGAGGGGCTTCTGTTGATTTAGCTATTTTTTCGCTTCATTTAGCAGGAATTTCAAGAATTCTAGGAGCTGTAAATTTTATTACCACTATTATTAATATACGATCTTCTGGTATTACCTTTGACCGAATACCTTTATTTGTTTGATCTGTTGGAATTACTGCTCTTCTTTTACTTTTATCATTACCTGTATTAGCCGGAGCTATTACAATACTTTTAACAGACCGAAATTTTAATACCTCTTTTTTTGACCCAGCGGGAGGTGGAGATCCAAT…	37608	0	0	0	0	0	0	0	0	0	0	0	0	0	0	0	0	0	0	0	0	0	0	0	0	0	0	0	0	0	0	0	0	0	0	0	0	0	0	0	0	0	0	0	0	0
ZOTU240	OTU43	Eukaryota(1.00),Arthropoda(1.00),Insecta(1.00),Diptera(0.96),Phoridae(0.81),Megaselia(0.81),Megaselia_atrosericea(0.34)	TATAAATAATATAAGTTTTTGATTATTACCTCCTTCTTTAACTCTTTTGTTGGCTAGTAGTATAGTAGAAAATGGAGCTGGTACTGGGTGAACTGTTTACCCTCCACTTTCCTCTAGAATTGCTCATAGAGGAGCTTCTGTTGATTTAGCAATTTTTTCTCTTCATTTAGCTGGAATTTCTTCTATTTTAGGGGCTGTAAATTTTATCACAACTATTATTAATATACGTTCTACAGGTATTTCATTTGATCGAATACCCTTATTTGTTTGATCTGTTGGTATTACTGCACTATTATTACTACTTTCTTTACCTGTTCTTGCTGGAGCAATTACTATATTACTAACAGACCGAAATTTTAATACTTCTTTCTTTGACCCTGCTGGGGGAGGAGACCTTAT…	37550	0	0	0	0	0	0	0	0	0	0	0	0	0	0	0	0	0	0	0	0	0	0	0	0	0	0	0	0	0	0	0	0	0	0	0	0	0	0	0	0	0	0	0	0	0
ZOTU237	OTU1	Eukaryota(1.00),Arthropoda(1.00),Insecta(1.00),Diptera(0.96),Phoridae(0.96),Megaselia(0.96),Megaselia_subpalpalis(0.35)	AATAAATAATATAAGATTTTGAATATTACCCCCGTCATTAACTCTTTTATTAGCCAGAAGTATAGTAGAAAACGGAGCTGGAACAGGGTGAACAGTTTATCCTCCTCTTTCATCAAGAATTGCTCATAGTGGAGCTTCAGTTGATTTAGCAATTTTCTCACTTCATCTAGCTGGGATTTCTTCAATTTTAGGTGCTGTAAATTTCATTACTACTATTATTAATATACGTTCATCAGGAATCACTTTTGATCGAATGCCTTTATTTGTATGATCAGTAGGAATTACTGCTTTATTACTTTTACTTTCACTTCCTGTTTTAGCAGGTGCTATTACTATACTTTTAACTGATCGAAACTTTAATACTTCTTTCTTTGATCCTGCAGGAGGAGGAGATCCTAT…	37372	0	0	0	0	0	0	0	0	0	0	0	0	0	0	0	0	0	0	0	0	0	0	0	0	0	0	0	0	0	0	0	0	0	0	0	0	0	0	0	0	0	0	0	0	0
ZOTU242	OTU2	Eukaryota(1.00),Arthropoda(1.00),Insecta(1.00),Diptera(0.88),Phoridae(0.88),Megaselia(0.88),Megaselia_lucifrons(0.87)	AATAAATAATATAAGATTTTGAATATTACCTCCTTCTCTTACTCTTTTATTAGCCAGTAGTATAGTAGAAAATGGAGCTGGAACAGGATGAACAGTTTATCCTCCTCTTTCCTCAAGAATTGCCCATAGAGGGGCTTCTGTAGATTTAGCTATTTTTTCTTTACATTTAGCTGGTATCTCATCAATTCTAGGAGCTGTAAATTTTATTACAACAATTATTAATATACGATCTTCAGGAATTACTTTTGATCGAATACCATTATTTGTTTGATCTGTTGGTATTACAGCTCTACTTTTATTATTATCTTTACCTGTATTAGCAGGAGCTATTACTATACTATTAACAGATCGAAATTTTAATACTTCTTTCTTTGATCCTGCTGGTGGAGGAGACCCAAT…	36900	0	0	0	0	0	0	0	0	0	0	0	0	0	0	0	0	0	0	0	0	0	0	0	0	0	0	0	0	0	0	0	0	0	0	0	0	0	0	0	0	0	0	0	0	0
ZOTU243	OTU120	Eukaryota(1.00),Arthropoda(0.99),Insecta(0.99),Lepidoptera(0.18),Nymphalidae(0.02),Charaxes(0.01),Charaxes_jahlusa(0.01)	AATAAATAACATAAGATTTTGAATATTACCCCCTTCTTTAACTTTATTATTAGCCAGAAGTATAGTAGAAAATGGAGCTGGTACAGGTTGAACTGTTTATCCTCCTTTATCTTCTAGAATTGCTCATAGTGGAGCTTCTGTAGATTTAGCTATTTTTTCTCTTCATTTAGCAGGTATCTCTTCAATTTTAGGAGCTGTTAATTTTATTACTACAATTATTAATATACGATCATCAGGAATTTCTTTTGATCGAATACCTTTATTTGTATGATCAGTTGGTATTACTGCTTTATTATTATTATTATCTTTACCAGTATTAGCTGGAGCTATTACAATACTACTAACTGATCGAAATTTTAATACTTCTTTTTTTGATCCTGCAGGAGGAGGAGATCCAAT…	36823	0	0	0	0	0	0	0	0	0	0	0	0	0	0	0	0	0	0	0	0	0	0	0	0	0	0	0	0	0	0	0	0	0	0	0	0	0	0	0	0	0	0	0	0	0
ZOTU244	OTU66	Eukaryota(1.00),Arthropoda(1.00),Insecta(1.00),Diptera(0.97),Phoridae(0.92),Megaselia(0.92),Megaselia_clemonsi(0.11)	AATAAATAATATAAGATTTTGAATACTACCCCCTTCTTTAACATTATTATTAGCCAGAAGTATAGTAGAAAATGGAGCAGGAACAGGTTGAACCGTTTATCCTCCACTTTCTTCTAGAATTGCTCATAGAGGAGCTTCTGTTGATTTAGCAATTTTTTCACTTCATTTAGCAGGTATTTCTTCTATTTTAGGAGCAGTAAATTTTATTACTACAATTATTAATATACGATCTTCAGGTATTACATTTGATCGAATACCTTTATTTGTTTGATCAGTTGGAATTACTGCTCTTCTTTTATTATTATCTCTTCCTGTCTTAGCTGGAGCTATTACTATATTATTAACAGATCGAAATTTTAATACGTCATTCTTTGACCCTGCAGGAGGAGGAGACCCTAT…	36784	0	0	0	0	0	0	0	0	0	0	0	0	0	0	0	0	0	0	0	0	0	0	0	0	0	0	0	0	0	0	0	0	0	0	0	0	0	0	0	0	0	0	0	0	0
ZOTU245	OTU6	Eukaryota(1.00),Arthropoda(1.00),Insecta(1.00),Diptera(1.00),Phoridae(1.00),Megaselia(1.00),Megaselia_robusta(0.55)	AATAAATAATATAAGATTTTGAATATTACCTCCATCATTAACCCTTTTATTAGCCAGAAGTATAGTAGAAAACGGAGCTGGAACAGGATGAACAGTTTACCCTCCTCTTTCATCTAGAATTGCTCATAGTGGAGCTTCAGTAGATTTAGCAATTTTTTCACTTCATTTAGCTGGAATTTCTTCAATTTTAGGAGCTGTAAATTTTATTACTACTATTATTAATATACGTTCATCAGGTATTACTTTTGATCGAATACCTTTATTTGTTTGATCAGTAGGAATTACTGCTTTATTACTTTTACTTTCACTTCCTGTTTTAGCAGGAGCTATTACTATACTTTTAACTGATCGAAATTTTAATACTTCTTTTTTTGATCCTGCTGGAGGAGGAGACCCTAT…	36770	0	0	0	0	0	0	0	0	0	0	0	0	0	0	0	0	0	0	0	0	0	0	0	0	0	0	0	0	0	0	0	0	0	0	0	0	0	0	0	0	0	0	0	0	0
ZOTU246	OTU2	Eukaryota(1.00),Arthropoda(1.00),Insecta(1.00),Diptera(0.88),Phoridae(0.88),Megaselia(0.88),Megaselia_lucifrons(0.88)	AATAAATAATATAAGATTTTGAATATTACCTCCTTCTCTTACTCTTTTATTAGCCAGTAGTATAGTAGAAAATGGAGCTGGAACAGGATGAACAGTTTATCCTCCTCTTTCCTCAAGAATTGCTCATAGAGGGGCTTCTGTAGATTTAGCTATTTTTTCTTTACATTTAGCTGGTATCTCATCAATTCTAGGAGCTGTAAATTTTATTACAACAATTATTAATATACGATCTTCAGGAATTACTTTTGATCGAATACCATTATTTGTTTGATCTGTTGGTATTACAGCTCTACTTTTATTATTATCTTTACCTGTATTAGCAGGAGCTATTACTATACTATTAACAGATCGAAATTTTAATACTTCTTTCTTTGATCCTGCTGGTGGAGGTGACCCAAT…	36687	0	0	0	0	0	0	0	0	0	0	0	0	0	0	0	0	0	0	0	0	0	0	0	0	0	0	0	0	0	0	0	0	0	0	0	0	0	0	0	0	0	0	0	0	0
ZOTU247	OTU8	Eukaryota(1.00),Arthropoda(1.00),Insecta(1.00),Diptera(0.97),Phoridae(0.95),Megaselia(0.95),Megaselia_zonata(0.69)	AATAAATAATATAAGTTTTTGAATATTACCTCCTTCTTTAACTCTTTTATTAGCCAGAAGTATAGTAGAAAATGGAGCAGGTACTGGATGAACAGTTTATCCTCCACTTTCTTCTAGAATTGCTCATAGAGGAGCTTCAGTTGATTTAGCAATTTTCTCTTTACATTTAGCTGGAATTTCTTCAATTTTAGGAGCTGTAAATTTTATTACTACAATTATCAATATACGATCTTCAGGAATCACTTTTGATCGAATACCTTTATTTGTTTGATCAGTAGGAATTACTGCTCTTTTATTACTTTTATCTTTACCTGTATTAGCAGGAGCTATTACTATACTCTTAACTGATCGAAACTTTAATACCTCATTTTTTGATCCTGCAGGAGGAGGTGACCCAAT…	36572	0	0	0	0	0	0	0	0	0	0	0	0	0	0	0	0	0	0	0	0	0	0	0	0	0	0	0	0	0	0	0	0	0	0	0	0	0	0	0	0	0	0	0	0	0
ZOTU248	OTU121	Eukaryota(1.00),Arthropoda(1.00),Insecta(1.00),Diptera(0.99),Phoridae(0.99),Megaselia(0.99),Megaselia_subpalpalis(0.42)	AATAAATAATATAAGATTTTGAATATTACCTCCATCATTAACTCTTTTATTAGCCAGAAGTATAGTAGAAAACGGAGCTGGAACAGGATGAACAGTTTATCCTCCTCTATCATCTAGAATTGCTCATAGTGGAGCTTCAGTAGATTTAGCAATTTTTTCACTTCATTTAGCTGGAATTTCTTCAATTTTAGGTGCTGTAAACTTTATTACTACTATTATTAATATACGTTCATCAGGTATTACTTTTGACCGAATACCTTTATTTGTTTGATCAGTAGGAATCACTGCTTTATTACTTTTACTTTCATTACCTGTTTTAGCAGGAGCTATTACTATACTTTTAACTGATCGAAATTTCAATACTTCTTTCTTTGATCCTGCTGGAGGAGGAGATCCTAT…	36496	0	0	0	0	0	0	0	0	0	0	0	0	0	0	0	0	0	0	0	0	0	0	0	0	0	0	0	0	0	0	0	0	0	0	0	0	0	0	0	0	0	0	0	0	0
ZOTU249	OTU64	Eukaryota(1.00),Arthropoda(1.00),Insecta(1.00),Diptera(0.66),Phoridae(0.48),Megaselia(0.47),Megaselia_hilaris(0.01)	AATAAATAATATAAGCTTCTGAATATTACCTCCTTCTTTAACTCTTTTATTAGCCAGAAGTATAGTAGAAAATGGAGCAGGTACTGGATGAACAGTTTATCCTCCACTTTCTTCTAGAATCGCTCATAGAGGAGCTTCTGTTGATTTAGCAATTTTTTCATTACATCTAGCAGGAATTTCTTCAATTTTAGGAGCTGTAAATTTTATTACAACAATTATTAATATACGATCAATAGGAATTACTTTCGATCGAATACCTTTATTTGTTTGATCAGTTGGAATTACTGCTCTATTATTACTTTTATCCTTACCAGTGTTAGCTGGTGCTATTACAATACTTTTAACAGATCGAAATTTTAATACTTCATTTTTTGATCCTGCTGGAGGAGGAGACCCTAT…	36479	0	0	0	0	0	0	0	0	0	0	0	0	0	0	0	0	0	0	0	0	0	0	0	0	0	0	0	0	0	0	0	0	0	0	0	0	0	0	0	0	0	0	0	0	0
ZOTU164	OTU88	Eukaryota(1.00),Arthropoda(1.00),Insecta(1.00),Diptera(1.00),Phoridae(1.00),Megaselia(1.00),Megaselia_shatesae(1.00)	AATAAATAATATAAGTTTTTGAATATTACCTCCTTCTTTAACACTTTTATTAGCCAGAAGTATAGTAGAAAATGGAGCTGGAACAGGATGAACAGTTTATCCACCCCTTTCTTCTAGAATTGCTCATAGTGGAGCTTCTGTCGATTTAGCAATTTTTTCTTTACATTTAGCTGGTATTTCTTCAATTTTAGGGGCAGTAAATTTTATTACTACTATTATTAATATACGATCTTCAGGTATTACTTTTGACCGAATACCTTTATTTGTATGATCAGTAGGAATTACTGCACTTTTATTACTTTTATCTTTACCAGTACTAGCCGGTGCTATTACTATACTTTTAACAGATCGAAATTTTAATACATCATTCTTTGATCCTGCCGGAGGAGGAGATCCAAT…	36455	0	0	0	0	0	0	0	0	0	0	0	0	0	0	0	0	0	0	0	0	0	0	0	0	0	0	0	0	0	0	0	0	0	0	0	0	0	0	0	0	0	0	0	0	0
ZOTU252	OTU1	Eukaryota(1.00),Arthropoda(1.00),Insecta(1.00),Diptera(0.95),Phoridae(0.94),Megaselia(0.94),Megaselia_robusta(0.18)	AATAAATAATATAAGATTTTGAATATTACCTCCATCATTAACTCTTTTATTAGCCAGAAGTATAGTAGAAAACGGAGCTGGAACAGGATGAACAGTTTATCCTCCTCTTTCATCAAGAATTGCTCATAGTGGAGCTTCAGTTGATTTAGCAATTTTCTCACTTCATCTAGCTGGGATTTCTTCAATTTTAGGTGCTGTAAATTTCATTACTACTATTATTAATATACGTTCATCAGGAATCACTTTTGATCGAATACCTTTATTTGTATGATCAGTAGGAATTACTGCTTTATTACTTTTACTTTCACTTCCTGTTTTAGCAGGTGCTATTACTATACTTTTAACTGATCGAAACTTTAATACTTCTTTCTTTGATCCTGCAGGAGGAGGAGATCCTAT…	36175	0	0	0	0	0	0	0	0	0	0	0	0	0	0	0	0	0	0	0	0	0	0	0	0	0	0	0	0	0	0	0	0	0	0	0	0	0	0	0	0	0	0	0	0	0
ZOTU251	OTU1	Eukaryota(1.00),Arthropoda(1.00),Insecta(1.00),Diptera(0.99),Phoridae(0.98),Megaselia(0.98),Megaselia_robusta(0.14)	AATAAATAATATAAGATTTTGAATATTACCTCCGTCATTAACTCTTTTATTAGCCAGAAGTATAGTAGAAAACGGAGCTGGAACAGGATGAACAGTTTATCCTCCTCTTTCATCAAGAATTGCTCATAGTGGAGCTTCAGTTGATTTAGCAATTTTCTCACTTCATCTAGCTGGGATTTCTTCAATTTTAGGTGCTGTAAATTTTATTACTACTATTATTAATATACGTTCATCAGGAATCACTTTTGATCGAATACCTTTATTTGTATGATCAGTAGGAATTACTGCTTTATTACTTTTACTTTCACTTCCTGTTTTAGCAGGTGCTATTACTATACTTTTAACTGATCGAAACTTTAATACTTCTTTCTTTGATCCTGCAGGAGGAGGAGATCCTAT…	36022	0	0	0	0	0	0	0	0	0	0	0	0	0	0	0	0	0	0	0	0	0	0	0	0	0	0	0	0	0	0	0	0	0	0	0	0	0	0	0	0	0	0	0	0	0
ZOTU253	OTU4	Eukaryota(1.00),Arthropoda(1.00),Insecta(1.00),Diptera(0.77),Phoridae(0.28),Megaselia(0.27),Megaselia_brejchaorum(0.04)	AATAAATAATATAAGATTCTGAATACTCCCTCCATCTTTAACATTATTATTAGCCAGAAGTATAGTTGAAAATGGAGCTGGAACTGGATGAACTGTATACCCCCCCCTTTCTTCAAGAATTGCTCATAGAGGAGCTTCCGTTGATTTGGCTATTTTTTCATTACATCTAGCCGGAATTTCATCTATTTTAGGAGCTGTAAATTTTATTACTACAATTATTAATATACGATCTTCAGGAATTACCTTTGATCGAATACCTTTATTTGTTTGATCTGTAGGTATCACTGCTTTATTACTACTATTATCTCTTCCAGTCCTTGCAGGAGCTATTACTATATTATTAACCGATCGAAACTTTAATACATCATTTTTTGACCCTGCTGGAGGAGGAGATCCTAT…	35655	0	0	0	0	0	0	0	0	0	0	0	0	0	0	0	0	0	0	0	0	0	0	0	0	0	0	0	0	0	0	0	0	0	0	0	0	0	0	0	0	0	0	0	0	0
ZOTU255	OTU123	Eukaryota(1.00),Arthropoda(1.00),Insecta(1.00),Diptera(1.00),Phoridae(1.00),Megaselia(1.00),Megaselia_involuta(0.99)	TATAAATAATATAAGATTTTGAATACTTCCTCCATCTTTAACACTTTTATTAGCCAGAAGTATAGTAGAAAATGGAGCTGGAACAGGATGAACTGTTTACCCTCCTTTATCATCAAGAATTGCTCATAGAGGAGCTTCTGTTGATTTAGCAATTTTTTCTTTACATTTAGCTGGTATTTCTTCAATTTTAGGAGCAGTAAATTTTATTACAACAATTATTAATATACGATCTTCTGGAATTACATTTGATCGTATACCTTTATTTGTATGATCAGTAGGTATTACTGCTTTATTACTATTATTATCTTTACCAGTCCTTGCTGGAGCTATTACAATATTATTAACAGACCGAAATTTTAATACATCATTTTTTGATCCTGCAGGAGGTGGAGATCCAAT…	35432	0	0	0	0	0	0	0	0	0	0	0	0	0	0	0	0	0	0	0	0	0	0	0	0	0	0	0	0	0	0	0	0	0	0	0	0	0	0	0	0	0	0	0	0	0
ZOTU257	OTU1	Eukaryota(1.00),Arthropoda(1.00),Insecta(1.00),Diptera(0.96),Phoridae(0.95),Megaselia(0.94),Megaselia_robusta(0.18)	AATAAATAATATAAGATTTTGAATATTACCTCCATCATTAACTCTTTTATTAGCCAGAAGTATAGTAGAAAACGGAGCTGGAACAGGATGAACAGTTTATCCTCCTCTTTCATCAAGAATTGCTCATAGTGGAGCTTCAGTTGATTTAGCAATTTTCTCACTTCACCTAGCTGGGATTTCTTCAATTTTAGGTGCTGTAAATTTCATTACTACTATTATTAATATACGTTCATCAGGAATCACTTTTGATCGAATACCTTTATTTGTATGATCAGTAGGAATTACTGCTTTATTACTTTTACTTTCACTTCCTGTTTTAGCAGGTGCTATTACTATACTTTTAACTGATCGAAACTTTAATACTTCTTTCTTTGATCCTGCAGGAGGAGGAGATCCTAT…	34806	0	0	0	0	0	0	0	0	0	0	0	0	0	0	0	0	0	0	0	0	0	0	0	0	0	0	0	0	0	0	0	0	0	0	0	0	0	0	0	0	0	0	0	0	0
ZOTU258	OTU4	Eukaryota(1.00),Arthropoda(1.00),Insecta(1.00),Diptera(0.68),Phoridae(0.21),Megaselia(0.21),Megaselia_hirtiventris(0.03)	AATAAATAATATAAGATTCTGAATACTCCCTCCATCTTTAACATTATTATTAGCCAGAAGTATAGTTGAAAATGGAGCTGGAACTGGATGAACTGTATACCCTCCCCTTTCTTCAAGAATTACTCATAGAGGAGCTTCCGTTGATTTGGCTATTTTTTCATTACATCTAGCCGGAATTTCATCTATTTTAGGAGCTGTAAATTTTATTACTACAATTATTAATATACGATCTTCAGGAATTACCTTTGATCGAATACCTTTATTTGTTTGATCTGTAGGTATCACTGCTTTATTACTACTATTATCTCTTCCAGTCCTTGCAGGAGCTATTACTATATTATTAACCGATCGAAACTTTAATACATCATTTTTTGACCCTGCTGGAGGAGGAGATCCTAT…	34587	0	0	0	0	0	0	0	0	0	0	0	0	0	0	0	0	0	0	0	0	0	0	0	0	0	0	0	0	0	0	0	0	0	0	0	0	0	0	0	0	0	0	0	0	0
ZOTU261	OTU125	Eukaryota(1.00),Arthropoda(1.00),Insecta(1.00),Diptera(0.98),Phoridae(0.98),Megaselia(0.98),Megaselia_subtumida(0.97)	AATAAATAATATAAGTTTCTGAATATTACCTCCTTCTTTAACTCTTTTATTAGCCAGAAGTATAGTAGAAAATGGAGCAGGTACTGGATGAACAGTTTACCCTCCCCTTTCTTCTAGAATTGCTCATAGTGGTGCTTCTGTTGATTTAGCAATTTTCTCCTTACATTTAGCAGGAATTTCTTCTATTTTAGGAGCTGTAAATTTTATTACAACAATTATTAATATACGATCTTCAGGAATTACTTTTGATCGAATACCTTTATTTGTATGATCAGTAGGAATTACTGCTCTTTTATTACTTTTATCTTTACCCGTATTAGCTGGTGCTATTACTATACTTCTTACAGATCGAAATTTTAATACCTCATTCTTCGACCCCGCTGGAGGAGGAGACCCTAT…	34204	0	0	0	0	0	0	0	0	0	0	0	0	0	0	0	0	0	0	0	0	0	0	0	0	0	0	0	0	0	0	0	0	0	0	0	0	0	0	0	0	0	0	0	0	0
ZOTU256	OTU2	Eukaryota(1.00),Arthropoda(1.00),Insecta(1.00),Diptera(0.82),Phoridae(0.82),Megaselia(0.82),Megaselia_lucifrons(0.82)	AATAAATAATATAAGATTTTGAATATTACCTCCTTCTCTTACTCTTTTATTAGCCAGTAGTATAGTAGAAAATGGAGCTGGAACAGGATGAACAGTTTATCCTCCTCTTTCCTCAAGAATTGCTCATAGAGGAGCTTCTGTAGATTTAGCTATTTTTTCTTTACATTTAGCTGGTATCTCATCAATTCTAGGAGCTGTAAATTTTATTACAACAATTATTAATATACGATCTTCAGGAATTACTTTTGATCGAATACCATTATTTGTTTGATCTGTTGGTATTACAGCTCTACTTTTATTATTATCTTTACCTGTATTAGCAGGAGCTATTACTATACTATTAACAGATCGAAATTTTAATACTTCTTTCTTTGATCCTGCTGGTGGAGGAGATCCAAT…	34083	0	0	0	0	0	0	0	0	0	0	0	0	0	0	0	0	0	0	0	0	0	0	0	0	0	0	0	0	0	0	0	0	0	0	0	0	0	0	0	0	0	0	0	0	0
ZOTU263	OTU30	Eukaryota(1.00),Arthropoda(1.00),Insecta(1.00),Diptera(1.00),Phoridae(1.00),Megaselia(1.00),Megaselia_tecticauda(1.00)	TATAAATAATATAAGTTTTTGAATACTTCCTCCTTCTTTAACTCTTCTATTGGCTAGTAGTATAGTAGAAAATGGAGCTGGTACCGGATGAACTGTTTACCCCCCACTTTCTTCTAGAATTGCTCATAGAGGAGCTTCTGTTGATTTAGCAATTTTTTCTCTTCATTTAGCTGGTATTTCGTCTATTTTAGGAGCTGTAAATTTTATTACAACTATTATTAATATACGTTCTACTGGTATTACATTTGACCGAATACCTTTATTTGTTTGATCTGTTGGTATTACTGCATTATTATTACTACTTTCTTTACCTGTTCTTGCTGGAGCAATTACTATATTATTAACAGACCGAAATTTTAATACTTCATTCTTTGATCCCGCAGGAGGAGGAGATCCTAT…	34055	0	0	0	0	0	0	0	0	0	0	0	0	0	0	0	0	0	0	0	0	0	0	0	0	0	0	0	0	0	0	0	0	0	0	0	0	0	0	0	0	0	0	0	0	0
ZOTU264	OTU70	Eukaryota(1.00),Arthropoda(1.00),Insecta(1.00),Diptera(0.89),Phoridae(0.58),Megaselia(0.58),Megaselia_latifemorata(0.27)	AATAAATAATATAAGTTTTTGAATATTACCTCCTTCTTTAACTTTACTATTAGCCAGTAGTATAGTAGAAAATGGAGCTGGGACAGGATGAACAGTTTATCCTCCTCTATCCTCTAGAATTGCTCATAGTGGGGCATCAGTTGATTTAGCAATTTTTTCTCTTCATTTAGCTGGTATTTCTTCTATTTTAGGAGCTGTAAATTTTATTACAACAATTATTAATATACGATCATCAGGTATTACTTTTGATCGAATACCTTTATTTGTTTGATCAGTAGGTATTACAGCTTTATTACTTTTACTTTCTCTTCCAGTTTTAGCTGGTGCTATTACAATATTATTAACAGATCGAAATTTTAATACATCATTTTTTGATCCTGCAGGAGGAGGAGACCCAAT…	33954	0	0	0	0	0	0	0	0	0	0	0	0	0	0	0	0	0	0	0	0	0	0	0	0	0	0	0	0	0	0	0	0	0	0	0	0	0	0	0	0	0	0	0	0	0
ZOTU267	OTU53	Eukaryota(1.00),Arthropoda(1.00),Insecta(1.00),Diptera(1.00),Phoridae(1.00),Megaselia(1.00),Megaselia_nigriceps(1.00)	AATAAATAATATAAGATTTTGAATATTACCTCCTTCTTTAACTCTTTTGTTAGCCAGAAGTATAGTAGAAAATGGAGCTGGTACAGGATGAACTGTTTACCCTCCTCTTTCTGCTAATATTGCACATAGAGGAGCTTCTGTTGATTTAGCAATTTTTTCCCTCCACTTAGCAGGAATTTCTTCAATTCTTGGAGCTGTAAATTTTATTACTACAATTATTAATATACGATCTTCAGGAATTACTTTTGATCGAATACCTTTATTTGTATGATCTGTAGGTATCACAGCTATTTTACTTTTATTATCTCTCCCAGTATTAGCTGGAGCTATTACAATATTATTAACAGATCGAAATTTTAATACATCTTTTTTTGATCCTGCAGGAGGAGGAGATCCAAT…	33119	0	0	0	0	0	0	0	0	0	0	0	0	0	0	0	0	0	0	0	0	0	0	0	0	0	0	0	0	0	0	0	0	0	0	0	0	0	0	0	0	53	1258	0	3	0
ZOTU147	OTU34	Eukaryota(1.00),Arthropoda(0.99),Insecta(0.99),Diptera(0.72),Culicidae(0.06),Anopheles(0.05),Anopheles_jeyporiensis(0.03)	AATAAATAATATAAGATTTTGAATACTTCCCCCATCTTTAACCCTTCTGTTAGCCAGAAGTATAGTTGAAAACGGAGCTGGAACAGGATGAACTGTATACCCTCCCCTTTCTTCAAGAATTGCTCATAGAGGAGCTTCAGTTGATTTAGCTATTTTTTCATTACACCTAGCTGGAATTTCATCAATTCTAGGGGCTGTAAATTTTATTACCACAATTATTAATATACGATCTTCAGGAATTACTTTTGATCGAATACCTTTATTTGTTTGATCTGTAGGTATTACTGCTTTATTACTATTATTGTCTCTACCAGTCCTTGCAGGAGCTATTACTATGTTATTAACAGATCGAAACTTTAATACATCATTTTTTGATCCTGCTGGAGGAGGTGACCCTAT…	33107	0	0	0	0	0	0	0	0	0	0	0	0	0	0	0	0	0	0	0	0	0	0	0	0	0	0	0	0	0	0	0	0	0	0	0	0	0	0	0	0	0	0	0	0	0
ZOTU266	OTU13	Eukaryota(1.00),Arthropoda(1.00),Insecta(1.00),Diptera(1.00),Phoridae(1.00),Megaselia(1.00),Megaselia_subpalpalis(0.97)	AATAAATAATATAAGATTTTGAATATTACCTCCGTCATTGACTCTTTTATTAGCCAGAAGTATAGTAGAAAACGGAGCTGGAACAGGATGAACAGTTTATCCTCCTCTTTCATCTAGAATTGCTCATAGTGGAGCTTCAGTAGATTTAGCAATTTTTTCACTTCATTTAGCTGGAATTTCTTCAATTTTAGGAGCTGTAAATTTCATTACTACTATTATTAATATACGCTCATCAGGAATTACTTTTGATCGAATACCTTTATTTGTTTGATCAGTAGGAATTACTGCTTTATTACTTTTACTTTCATTACCTGTTTTAGCAGGTGCTATTACTATACTTTTAACTGATCGAAATTTTAATACTTCTTTCTTTGATCCTGCTGGAGGAGGAGATCCTAT…	33102	0	0	0	0	0	0	0	0	0	0	0	0	0	0	0	0	0	0	0	0	0	0	0	0	0	0	0	0	0	0	0	0	0	0	0	0	0	0	0	0	0	0	0	0	0
ZOTU268	OTU4	Eukaryota(1.00),Arthropoda(0.99),Insecta(0.99),Diptera(0.67),Muscidae(0.03),Potamia(0.03),Potamia_littoralis(0.03)	AATAAATAATATAAGATTCTGAATACTCCCTCCATCTTTAACATTATTATTAGCCAGAAGTATAGTTGAAAATGGAGCTGGAACTGGATGAACTGTATACCCCCCCCTTTCTTCAAGAATTGCTCATAGAGGAGCTTCCGTTGATTTGGCTATTTTTTCATTACATCTAGCCGGAATTTCATCTATTTTAGGAGCTGTAAATTTTATTACTACAATTATTAATATACGATCTTCAGGAATTACTTTTGATCGAATACCTTTATTTGTTTGATCTGTAGGTATCACTGCTTTATTACTACTATTATCTCTTCCAGTCCTTGCAGGAGCTATTACTATATTATTAACCGATCGAAACTTTAATACATCATTTTTTGACCCTGCTGGAGGAGGAGATCCTAT…	33078	0	0	0	0	0	0	0	0	0	0	0	0	0	0	0	0	0	0	0	0	0	0	0	0	0	0	0	0	0	0	0	0	0	0	0	0	0	0	0	0	0	0	0	0	0
ZOTU269	OTU127	Eukaryota(1.00),Arthropoda(1.00),Insecta(0.99),Diptera(0.84),Phoridae(0.33),Megaselia(0.33),Megaselia_subpalpalis(0.05)	AATAAATAATATAAGATTTTGAATATTACCCCCTTCTCTAACTCTTTTATTAGCCAGTAGTATAGTAGAAAACGGAGCAGGAACAGGGTGAACAGTTTACCCTCCTCTTTCTTCTAGAATTGCTCATAGCGGAGCTTCTGTAGATTTAGCAATTTTCTCTCTTCATTTAGCTGGAGTTTCCTCAATTTTAGGAGCAGTAAATTTTATTACTACTATTATTAATATACGATCTTCAGGAATTACTTTTGATCGAATACCTTTATTTGTTTGATCAGTTGGAATTACAGCTTTACTACTTTTATTATCTCTTCCAGTTCTAGCCGGTGCTATTACCATATTATTAACAGATCGAAATTTTAATACTTCTTTCTTTGACCCAGCAGGAGGAGGTGACCCAAT…	32910	0	0	0	0	0	0	0	0	0	0	0	0	0	0	0	0	0	0	0	0	0	0	0	0	0	0	0	0	0	0	0	0	0	0	0	0	0	0	0	0	0	0	0	0	0
ZOTU271	OTU48	Eukaryota(1.00),Arthropoda(1.00),Insecta(1.00),Diptera(0.52),Phoridae(0.25),Megaselia(0.21),Megaselia_hardingorum(0.02)	AATAAATAATATAAGTTTTTGAATATTACCTCCATCATTAACACTATTATTAGCCAGTAGTATAGTAGAAAATGGAGCAGGTACAGGATGAACAGTTTACCCCCCACTTTCTTCTAGAATTGCTCATAGAGGAGCTTCTGTAGATTTAGCAATTTTTTCTCTTCATCTTGCAGGAATTTCTTCAATTTTAGGAGCTGTAAATTTTATTACAACAATTATTAATATACGATCATCAGGAATTACTTTTGATCGAATACCTTTATTTGTTTGATCAGTAGGAATTACTGCTATTCTTTTACTTTTATCTTTACCTGTATTAGCCGGAGCAATTACTATACTTTTGACAGATCGAAATTTTAATACATCATTTTTTGATCCAGCTGGAGGAGGAGATCCAAT…	32661	0	0	0	0	0	0	0	0	0	0	0	0	0	0	0	0	0	0	0	0	0	0	0	0	0	0	0	0	0	0	0	0	0	0	0	0	0	0	0	0	0	0	0	0	0
ZOTU272	OTU128	Eukaryota(1.00),Arthropoda(1.00),Insecta(1.00),Diptera(0.92),Phoridae(0.70),Megaselia(0.69),Megaselia_basicrinalis(0.33)	AATAAATAATATAAGATTTTGAATATTACCTCCTTCATTAACTCTTTTATTAGCCAGAAGTATAGTAGAAAACGGGGCTGGAACAGGATGAACTGTTTATCCTCCTCTTTCTTCTAGTATTGCTCACAGTGGGGCTTCAGTCGATCTAGCAATTTTTTCTTTACATTTAGCAGGAATTTCTTCAATTCTAGGAGCTGTAAATTTTATTACTACTATTATTAACATACGATCGTCTGGAATTACTTTTGATCGAATACCTTTATTTGTTTGATCTGTAGGAATTACAGCTTTATTACTTTTATTATCTCTTCCTGTTTTAGCTGGAGCTATTACTATACTTTTAACAGATCGAAATTTTAATACTTCTTTCTTTGATCCTGCTGGTGGTGGAGACCCAAT…	32038	0	0	0	0	0	0	0	0	0	0	0	0	0	0	0	0	0	0	0	0	0	0	0	0	0	0	0	0	0	0	0	0	0	0	0	0	0	0	0	0	0	0	0	0	0
ZOTU273	OTU38	Eukaryota(1.00),Arthropoda(1.00),Insecta(1.00),Diptera(0.98),Phoridae(0.96),Megaselia(0.96),Megaselia_nigriceps(0.95)	AATAAATAATATAAGATTTTGAATACTACCTCCTTCATTAACTCTTTTATTAGCCAGAAGTATAGTAGAAAATGGAGCTGGTACAGGATGAACTGTTTATCCTCCACTTTCTGCTAATATTGCACACAGAGGAGCTTCTGTTGATTTAGCAATTTTTTCTCTTCATTTAGCGGGAATTTCTTCAATTCTTGGAGCCGTAAACTTTATTACTACAATTATTAATATACGATCATCAGGAATTACTTTTGATCGAATACCTTTATTTGTATGATCTGTAGGAATTACAGCTATCCTACTTTTATTATCTCTCCCAGTATTAGCCGGAGCTATTACTATACTATTAACAGATCGAAATTTTAATACATCTTTTTTTGATCCTGCAGGAGGAGGTGATCCAAT…	31988	0	0	0	0	0	0	0	0	0	0	0	0	0	0	0	0	0	0	0	0	0	0	0	0	0	0	0	0	0	0	0	0	0	0	0	0	0	0	0	0	0	0	0	0	0
ZOTU274	OTU6	Eukaryota(1.00),Arthropoda(1.00),Insecta(1.00),Diptera(0.99),Phoridae(0.99),Megaselia(0.99),Megaselia_subpalpalis(0.48)	AATAAATAATATAAGATTTTGAATATTACCTCCATCATTAACTCTTTTATTAGCCAGAAGTATAGTAGAAAACGGAGCTGGAACAGGATGAACAGTTTATCCTCCTCTCTCATCTAGAATTGCTCATAGTGGAGCTTCAGTAGATTTAGCAATTTTTTCACTTCATTTAGCTGGAATTTCTTCAATTTTAGGAGCTGTAAATTTTATTACTACTATTATTAATATACGTTCATCAGGTATCACTTTTGATCGAATACCTTTATTTGTTTGATCAGTAGGAATTACTGCTTTATTACTTTTACTTTCATTACCTGTTTTAGCAGGAGCTATTACTATACTTTTAACTGATCGAAATTTTAATACTTCTTTCTTTGACCCTGCCGGAGGAGGAGATCCTAT…	31802	0	0	0	0	0	0	0	0	0	0	0	0	0	0	0	0	0	0	0	0	0	0	0	0	0	0	0	0	0	0	0	0	0	0	0	0	0	0	0	0	0	0	0	0	0
ZOTU276	OTU129	Eukaryota(1.00),Arthropoda(1.00),Insecta(1.00),Diptera(1.00),Phoridae(0.97),Megaselia(0.97),Megaselia_nigriceps(0.95)	AATAAATAATATAAGATTTTGAATACTACCTCCTTCTTTAACTCTTTTGTTAGCCAGAAGTATAGTAGAAAATGGAGCTGGTACAGGATGAACTGTTTATCCTCCTCTTTCTTCTAATATTGCACATAGAGGAGCTTCTGTTGATTTAGCAATTTTTTCTCTTCATTTAGCAGGAATCTCTTCAATTCTTGGAGCTGTTAATTTTATTACTACAATTATTAATATACGATCTTCAGGAATTACTTTTGATCGAATACCATTATTTGTATGATCTGTAGGAATTACCGCTATTCTACTTTTATTATCTCTACCAGTATTAGCTGGAGCTATTACTATATTATTAACAGACCGAAATTTTAATACTTCTTTTTTTGATCCTGCAGGAGGAGGAGATCCAAT…	30999	0	0	0	0	0	0	0	0	0	0	0	0	0	0	0	0	0	0	0	0	0	0	0	0	0	0	0	0	0	0	0	0	0	0	0	0	0	0	0	0	0	0	0	0	0
ZOTU277	OTU6	Eukaryota(1.00),Arthropoda(1.00),Insecta(1.00),Diptera(1.00),Phoridae(1.00),Megaselia(1.00),Megaselia_robusta(0.99)	AATAAATAATATAAGATTTTGAATATTACCTCCATCATTGACTCTTTTATTAGCCAGCAGTATAGTAGAAAACGGAGCTGGAACAGGATGAACAGTTTATCCTCCTCTTTCTTCTAGAATTGCTCATAGTGGAGCTTCAGTAGATTTAGCAATTTTTTCACTTCATTTAGCTGGAATTTCTTCAATTTTAGGAGCTGTAAATTTTATTACTACTATTATTAATATACGTGCATCAGGTATCACTTTTGATCGAATACCTTTATTTGTTTGATCAGTAGGAATTACTGCTTTATTACTTTTACTTTCACTTCCTGTTTTAGCAGGAGCTATTACTATACTTTTAACTGATCGAAATTTTAATACTTCTTTTTTTGATCCTGCTGGAGGAGGAGATCCTAT…	30889	0	0	0	0	0	0	0	0	0	0	0	0	0	0	0	0	0	0	0	0	0	0	0	0	0	0	0	0	0	0	0	0	0	0	0	0	0	0	0	0	0	0	0	0	0
ZOTU275	OTU8	Eukaryota(1.00),Arthropoda(1.00),Insecta(1.00),Diptera(0.79),Phoridae(0.74),Megaselia(0.74),Megaselia_zonata(0.65)	AATAAATAATATAAGTTTTTGAATATTACCTCCTTCTTTAACTCTTTTATTAGCCAGAAGTATAGTAGAAAATGGAGCAGGTACTGGATGAACAGTTTATCCTCCACTTTCTTCTAGAATTGCTCATAGAGGGGCTTCAGTTGATTTAGCAATTTTCTCTTTACACTTAGCTGGGATTTCTTCAATTTTAGGTGCTGTAAATTTTATTACTACAATTATTAATATACGATCTTCAGGAATTACTTTTGATCGAATACCTTTATTTGTTTGATCAGTAGGAATTACTGCTCTTTTATTACTTTTATCTTTACCTGTATTAGCAGGAGCTATTACTATACTTTTAACTGATCGAAATTTTAATACCTCATTTTTTGACCCTGCAGGAGGAGGTGATCCAAT…	30817	0	0	0	0	0	0	0	0	0	0	0	0	0	0	0	0	0	0	0	0	0	0	0	0	0	0	0	0	0	0	0	0	0	0	0	0	0	0	0	0	0	0	0	0	0
ZOTU278	OTU35	Eukaryota(1.00),Arthropoda(1.00),Insecta(1.00),Diptera(0.93),Phoridae(0.91),Megaselia(0.91),Megaselia_humeralis(0.72)	AATAAATAATATAAGATTTTGAATATTACCTCCTTCTCTTACCCTATTATTAGCCAGAAGTATGGTAGAAAATGGAGCTGGAACTGGATGAACAGTTTACCCTCCTCTTTCTTCTAGAATTGCTCACAGAGGAGCTTCTGTAGATTTAGCTATTTTCTCTTTACATTTAGCAGGAATTTCATCAATTTTAGGAGCAGTAAATTTTATTACAACAATCATTAATATACGATCTTCAGGAATTACTTTTGATCGTATACCATTATTCGTTTGATCAGTTGGTATTACAGCTCTACTTTTACTATTATCTTTACCTGTATTAGCAGGAGCTATTACTATATTATTAACAGATCGAAATTTTAATACTTCTTTCTTTGATCCTGCCGGTGGAGGAGATCCAAT…	30814	0	0	0	0	0	0	0	0	0	0	0	0	0	0	0	0	0	0	0	0	0	0	0	0	0	0	0	0	0	0	0	0	0	0	0	0	0	0	0	0	0	0	0	0	0
ZOTU279	OTU130	Eukaryota(1.00),Arthropoda(1.00),Insecta(1.00),Diptera(0.92),Culicidae(0.08),Anopheles(0.08),Anopheles_eiseni(0.06)	AATAAATAATATAAGATTTTGAATACTTCCTCCATCTTTAACCCTTTTATTAGCCAGAAGTATAGTAGAAAACGGAGCTGGAACAGGTTGAACTGTTTATCCTCCTCTTTCTTCAAGAATTGCTCATAGAGGAGCTTCTGTTGATTTAGCAATTTTTTCTCTCCATTTAGCTGGAATTTCTTCTATTTTAGGGGCTGTAAATTTCATTACTACAATTATTAATATACGATCTTCAGGAATTACATTTGATCGAATACCTCTATTTGTATGATCAGTAGGAATTACAGCTTTATTACTTTTATTATCTCTTCCAGTTCTTGCTGGAGCAATTACTATATTATTAACAGATCGAAATTTTAATACTTCATTTTTTGACCCTGCAGGAGGAGGAGATCCTAT…	30627	0	0	0	0	0	0	0	0	0	0	0	0	0	0	0	0	0	0	0	0	0	0	0	0	0	0	0	0	0	0	0	0	0	0	0	0	0	0	0	0	0	0	0	0	0
ZOTU280	OTU38	Eukaryota(1.00),Arthropoda(1.00),Insecta(1.00),Diptera(0.99),Phoridae(0.94),Megaselia(0.91),Megaselia_nigriceps(0.87)	AATAAATAATATAAGATTTTGAATATTACCTCCTTCATTAACTCTTTTATTAGCCAGAAGTATAGTAGAAAATGGGGCTGGTACAGGATGAACTGTTTATCCTCCACTTTCTGCTAATATTGCACACAGAGGAGCTTCTGTTGATTTAGCAATTTTTTCTCTTCATTTAGCGGGAATTTCTTCAATTCTTGGAGCCGTAAACTTTATTACTACAATTATTAATATACGATCATCAGGAATTACTTTTGATCGAATACCTTTATTTGTATGATCTGTAGGAATTACAGCTATCCTACTTTTATTATCTCTCCCAGTATTAGCCGGAGCTATTACTATACTATTAACAGATCGAAATTTTAATACATCTTTTTTTGATCCTGCGGGAGGAGGTGATCCAAT…	30298	0	0	0	0	0	0	0	0	0	0	0	0	0	0	0	0	0	0	0	0	0	0	0	0	0	0	0	0	0	0	0	0	0	0	0	0	0	0	0	0	0	0	0	0	0
ZOTU281	OTU131	Eukaryota(1.00),Arthropoda(1.00),Insecta(1.00),Diptera(0.58),Simuliidae(0.04),Simulium(0.03),Simulium_monticola(0.01)	AATAAATAATATAAGATTTTGAATACTACCTCCTTCTTTAACTCTTTTATTAGCCAGTAGTATAGTAGAAAATGGAGCTGGTACTGGATGAACAGTTTACCCTCCTTTATCCTCTGTAATTGCCCATAGAGGAGCTTCTGTAGATTTAGCAATTTTTTCTCTTCATTTAGCGGGGATTTCCTCAATTTTAGGGGCCGTTAATTTTATTTCTACAATTATTAATATGCGATCCTCTGGGATTACTTTCGATCGAATGCCTTTATTTGTATGATCAGTTGGAATTACAGCTTTACTTCTATTATTATCTCTCCCTGTTTTAGCTGGAGCTATTACTATACTTTTAACAGACCGAAATTTTAATACATCATTTTTTGACCCCGCAGGTGGAGGAGACCCAAT…	29967	0	0	0	0	0	0	0	0	0	0	0	0	0	0	0	0	0	0	0	0	0	0	0	0	0	0	0	0	0	0	0	0	0	0	0	0	0	0	0	0	0	0	0	0	0
ZOTU283	OTU5	Eukaryota(1.00),Arthropoda(1.00),Insecta(1.00),Diptera(1.00),Phoridae(1.00),Megaselia(1.00),Megaselia_pleuralis(1.00)	AATAAATAATATAAGTTTTTGAATATTACCTCCTTCCTTAACTTTATTATTAGCCAGAAGTATAGTAGAAAACGGAGCTGGAACAGGATGAACTGTTTACCCCCCCCTTTCTTCTAGAATTGCCCACAGTGGAGCTTCTGTTGATTTAGCAATTTTTTCATTACATTTAGCGGGAATCTCTTCAATTTTAGGAGCTGTTAATTTTATTACAACTATTATTAATATACGATCAAGAGGTATTACTTTTGACCGAATACCTTTATTTGTTTGATCTGTAGGAATTACAGCACTACTACTATTATTATCTCTTCCAGTATTAGCTGGTGCTATTACCATACTATTAACTGATCGAAATTTTAATACCTCTTTCTTTGACCCTGCTGGAGGTGGAGACCCAAT…	29674	0	0	0	0	0	0	0	0	0	0	0	0	0	0	0	0	0	0	0	0	0	0	0	0	0	0	0	0	0	0	0	0	0	0	0	0	0	0	0	0	0	0	0	0	0
ZOTU250	OTU122	Eukaryota(1.00),Arthropoda(1.00),Insecta(1.00),Diptera(0.61),Chironomidae(0.04),Ablabesmyia(0.02),Ablabesmyia_americana(0.02)	AATAAATAATATAAGATTTTGAATATTACCTCCCTCATTAACCTTATTATTAGCAAGAAGTATAACAGAAAATGGGGCAGGAACTGGTTGAACTGTTTATCCCCCCCTTTCTTCAACAATTGCCCATAGAGGAGCATCTGTAGATTTAGCAATTTTTTCACTTCATTTAGCTGGTATTTCATCTATTTTAGGGGCCGTAAATTTCATTACTACTATTATTAATATGCGATCATCAGGAATTACTTTTGATCGAATACCTTTATTTGTTTGATCAGTCGGAATCACTGCTATTTTGCTATTACTATCTTTACCTGTACTAGCTGGAGCAATTACGATATTATTAACAGACCGAAATTTTAATACATCATTCTTTGACCCTGCAGGAGGGGGAGACCCAAT…	29468	0	0	0	0	0	0	0	0	0	0	0	0	0	0	0	0	0	0	0	0	0	0	0	0	0	0	0	0	0	0	0	0	0	0	0	0	0	0	0	0	0	0	0	0	0
ZOTU282	OTU122	Eukaryota(1.00),Arthropoda(0.99),Insecta(0.99),Diptera(0.69),Phoridae(0.14),Megaselia(0.14),Megaselia_subpalpalis(0.01)	AATAAATAATATAAGATTTTGAATATTACCTCCCTCATTAACCTTATTATTAGCAAGAAGTATAACAGAAAATGGGGCAGGAACTGGTTGAACTGTTTATCCTCCCCTTTCTTCAACAATTGCCCATAGAGGGGCATCTGTAGATTTAGCAATTTTTTCACTTCATTTAGCTGGTATTTCATCTATTTTAGGGGCCGTAAATTTCATTACTACTATTATTAATATGCGATCATCAGGAATTACTTTTGATCGAATACCTTTATTTGTTTGATCAGTCGGAATCACTGCTATTTTGCTATTACTATCTTTACCTGTACTAGCTGGAGCAATTACGATATTATTAACAGACCGAAATTTTAATACATCATTCTTTGACCCTGCAGGAGGGGGAGACCCAAT…	29461	0	0	0	0	0	0	0	0	0	0	0	0	0	0	0	0	0	0	0	0	0	0	0	0	0	0	0	0	0	0	0	0	0	0	0	0	0	0	0	0	0	0	0	0	0
ZOTU259	OTU124	Eukaryota(1.00),Arthropoda(1.00),Insecta(1.00),Diptera(0.82),Fanniidae(0.02),Fannia(0.02),Fannia_prisca(0.01)	AATAAATAATATAAGATTTTGAATACTCCCTCCTTCTTTAACTTTATTATTAGCAAGAAGTATAGTAGAAAATGGAGCTGGAACAGGATGAACTGTTTATCCCCCATTATCAGCTAATATTGCCCATAGAGGAGCTTCAGTAGATTTAGCTATTTTCTCTCTTCATTTAGCAGGAATTTCAAGAATTTTAGGGGCTGTAAATTTTATCACAACAATTATTAATATACGATCTTCAGGAATTACATTTGATCGGATGCCTTTATTCGTTTGATCAGTTGGAATTACAGCTTTATTATTATTACTTTCATTACCAGTATTAGCAGGGGCTATTACAATACTTTTAACAGACCGAAATTTTAATACTTCTTTTTTTGATCCTGCTGGAGGTGGAGACCCAAT…	29439	0	0	0	0	0	0	0	0	0	0	0	0	0	0	0	0	0	0	0	0	0	0	0	0	0	0	0	0	0	0	0	0	0	0	0	0	0	0	0	0	0	0	0	0	0
ZOTU284	OTU1	Eukaryota(1.00),Arthropoda(1.00),Insecta(1.00),Diptera(0.99),Phoridae(0.97),Megaselia(0.97),Megaselia_subpalpalis(0.46)	AATAAATAATATAAGATTTTGAATATTACCTCCGTCATTAACTCTTTTATTAGCCAGAAGTATAGTAGAAAACGGAGCTGGAACAGGGTGAACAGTTTATCCTCCTCTTTCATCAAGAATTGCCCATAGTGGAGCTTCAGTTGATTTAGCAATTTTCTCACTTCATCTAGCTGGGATTTCTTCAATTTTAGGTGCTGTAAATTTCATTACTACTATTATTAATATACGTTCATCAGGAATCACTTTTGATCGAATACCTTTATTTGTATGATCAGTAGGAATTACTGCTTTATTACTTTTACTTTCACTTCCTGTTTTAGCAGGTGCTATTACTATACTTTTAACTGATCGAAACTTTAATACTTCTTTCTTTGATCCTGCAGGAGGAGGAGATCCTAT…	29237	0	0	0	0	0	0	0	0	0	0	0	0	0	0	0	0	0	0	0	0	0	0	0	0	0	0	0	0	0	0	0	0	0	0	0	0	0	0	0	0	0	0	0	0	0
ZOTU286	OTU30	Eukaryota(1.00),Arthropoda(1.00),Insecta(1.00),Diptera(1.00),Phoridae(1.00),Megaselia(1.00),Megaselia_tecticauda(1.00)	TATAAATAATATAAGTTTTTGAATACTTCCTCCTTCTTTAACTCTGCTATTGGCTAGTAGTATAGTAGAAAATGGGGCTGGTACCGGATGAACTGTTTACCCTCCACTTTCTTCTAGAATTGCTCATAGAGGAGCTTCTGTTGATTTAGCGATTTTTTCTCTTCATTTAGCTGGAATTTCATCTATTTTAGGAGCTGTAAATTTTATCACAACTATTATTAATATACGTTCTACTGGTATTACATTTGACCGAATACCTTTATTTGTTTGATCTGTTGGTATTACTGCATTATTATTACTACTTTCTTTACCTGTTCTTGCTGGAGCAATTACTATATTATTAACAGACCGAAATTTTAATACTTCATTCTTTGATCCCGCAGGAGGAGGAGACCCTAT…	29199	0	0	0	0	0	0	0	0	0	0	0	0	0	0	0	0	0	0	0	0	0	0	0	0	0	0	0	0	0	0	0	0	0	0	0	0	0	0	0	0	0	0	0	0	0
ZOTU285	OTU1	Eukaryota(1.00),Arthropoda(1.00),Insecta(1.00),Diptera(0.96),Phoridae(0.96),Megaselia(0.96),Megaselia_sepulchralis(0.10)	AATAAATAATATAAGATTTTGAATATTACCTCCATCATTAACTCTTTTATTAGCCAGAAGTATAGTAGAAAACGGAGCTGGAACAGGATGAACAGTTTATCCTCCTCTTTCATCAAGAATTGCTCATAGTGGAGCTTCAGTTGATTTAGCAATTTTCTCACTTCATCTAGCTGGGATTTCTTCAATTTTAGGTGCTGTAAATTTCATTACTACTATTATTAATATACGTTCATCAGGAATCACTTTTGATCGAATACCTTTATTTGTATGATCAGTAGGAATTACTGCTTTATTACTTTTACTTTCACTTCCTGTTTTAGCAGGTGCTATTACTATACTTTTAACTGATCGAAACTTTAATACTTCTTTCTTTGATCCTACAGGAGGAGGAGATCCTAT…	29137	0	0	0	0	0	0	0	0	0	0	0	0	0	0	0	0	0	0	0	0	0	0	0	0	0	0	0	0	0	0	0	0	0	0	0	0	0	0	0	0	0	0	0	0	0
ZOTU265	OTU64	Eukaryota(1.00),Arthropoda(1.00),Insecta(1.00),Lepidoptera(0.44),Papilionidae(0.33),Papilio(0.33),Papilio_machaon(0.33)	AATAAATAATATAAGTTTCTGAATATTACCTCCTTCTTTAACTCTTTTATTAGCCAGAAGTATAGTAGAAAATGGAGCAGGTACTGGATGAACAGTTTATCCTCCACTTTCTTCTAGAATCGCTCATAGAGGAGCTTCTGTTGATTTAGCAATTTTTTCATTACATTTAGCAGGAATTTCTTCAATTTTAGGAGCTGTAAATTTTATTACAACAATTATTAATATACGATCAATAGGAATTACTTTCGATCGAATACCTTTATTTGTTTGATCAGTTGGAATTACTGCTCTATTATTACTTTTATCCTTACCAGTATTAGCTGGTGCTATTACAATACTTTTAACAGATCGAAATTTTAATACTTCATTTTTTGATCCTGCTGGAGGAGGAGACCCTAT…	28673	0	0	0	0	0	0	0	0	0	0	0	0	0	0	0	0	0	0	0	0	0	0	0	0	0	0	0	0	0	0	0	0	0	0	0	0	0	0	0	0	0	0	0	0	0
ZOTU287	OTU1	Eukaryota(1.00),Arthropoda(1.00),Insecta(1.00),Diptera(0.90),Phoridae(0.89),Megaselia(0.89),Megaselia_robusta(0.18)	AATAAATAATATAAGATTTTGAATATTACCTCCATCATTAACTCTTTTATTAGCCAGAAGTATAGTAGAAAACGGAACTGGAACAGGATGAACAGTTTATCCTCCTCTTTCATCAAGAATTGCTCATAGTGGAGCTTCAGTTGATTTAGCAATTTTCTCACTTCATCTAGCTGGGATTTCTTCAATTTTAGGTGCTGTAAATTTCATTACTACTATTATTAATATACGTTCATCAGGAATCACTTTTGATCGAATACCTTTATTTGTATGATCAGTAGGAATTACTGCTTTATTACTTTTACTTTCACTTCCTGTTTTAGCAGGTGCTATTACTATACTTTTAACTGATCGAAACTTTAATACTTCTTTCTTTGATCCTGCAGGAGGAGGAGATCCTAT…	28638	0	0	0	0	0	0	0	0	0	0	0	0	0	0	0	0	0	0	0	2	0	0	0	0	0	0	0	0	0	0	0	0	0	0	0	0	0	0	0	0	0	0	0	0	0
ZOTU288	OTU132	Eukaryota(1.00),Arthropoda(1.00),Insecta(1.00),Lepidoptera(0.72),Papilionidae(0.72),Papilio(0.72),Papilio_machaon(0.72)	AATAAATAATATAAGTTTTTGAATACTACCTCCTTCTTTAACTCTTTTATTAGCCAGAAGTATAGTAGAAAATGGAGCAGGTACAGGATGAACAGTTTACCCTCCACTTTCTTCTAGAATTGCTCATAGAGGAGCTTCTGTTGATTTAGCAATTTTTTCATTACATTTAGCAGGAATTTCTTCAATTTTAGGAGCTGTAAATTTTATTACTACAATTATTAATATACGATCTTCAGGAATTACTTTTGACCGAATACCTTTATTTGTTTGATCTGTTGGAATTACTGCTCTTTTATTACTTTTATCTTTACCAGTATTAGCAGGAGCTATTACAATACTTTTAACAGACCGAAATTTTAATACTTCATTTTTTGATCCTGCTGGAGGAGGAGACCCAAT…	28183	0	0	0	0	0	0	0	0	0	0	0	0	0	0	0	0	0	0	0	0	0	0	0	0	0	0	0	0	0	0	0	0	0	0	0	0	0	0	0	0	0	0	0	0	0
ZOTU289	OTU133	Eukaryota(1.00),Arthropoda(1.00),Insecta(1.00),Diptera(0.96),Phoridae(0.82),Megaselia(0.82),Megaselia_humeralis(0.32)	AATAAATAACATAAGATTTTGAATATTACCTCCTTCTCTTACCCTATTATTAGCCAGTAGTATAGTAGAAAATGGAGCTGGAACTGGCTGAACAGTTTACCCTCCTCTTTCTTCTAGAATTGCTCATAGAGGTGCTTCTGTAGATTTAGCTATTTTTTCTTTACATTTAGCAGGAATTTCATCAATTTTAGGGGCTGTAAATTTTATCACAACAATTATTAATATACGATCATCAGGTATTACTTTTGATCGAATACCATTATTTGTTTGATCAGTAGGTATCACAGCCCTTCTTTTATTATTATCTCTACCTGTATTAGCAGGAGCTATTACTATATTATTAACAGACCGAAATTTTAATACTTCTTTCTTTGATCCAGCCGGTGGAGGAGACCCAAT…	28126	0	0	0	0	0	0	0	0	0	0	0	0	0	0	0	0	0	0	0	0	0	0	0	0	0	0	0	0	0	0	0	0	0	0	0	0	0	0	0	0	0	0	0	0	0
ZOTU290	OTU59	Eukaryota(1.00),Arthropoda(0.99),Insecta(0.99),Diptera(0.71),Phoridae(0.60),Megaselia(0.60),Megaselia_altifrons(0.36)	TATAAATAATATAAGATTCTGAATGTTACCTCCTTCTTTAACACTTTTATTAGCCAGTAGTATAGTGGAAAATGGAGCTGGAACAGGATGAACCGTTTACCCTCCCCTTTCTTCTAATATTGCACATAGAGGTGCATCAGTAGATTTAGCAATTTTTTCTCTTCATTTAGCAGGAATTTCTTCAATTTTAGGAGCTGTAAATTTTATTACAACAATTATTAATATACGATCAACAGGTATTTCTTTTGACCGTATACCTTTATTTGTTTGATCAGTAGGAATTACTGCTCTTCTTTTATTATTATCTCTTCCAGTTTTAGCAGGAGCTATTACTATACTTTTAACAGATCGAAATTTTAATACCTCTTTTTTTGACCCTGCTGGTGGGGGAGATCCTAT…	28117	0	0	0	0	0	0	0	0	0	0	0	0	0	0	0	0	0	0	0	0	0	0	0	0	0	0	0	0	0	0	0	0	0	0	0	0	0	0	0	0	0	0	0	0	0
ZOTU292	OTU1	Eukaryota(1.00),Arthropoda(1.00),Insecta(1.00),Diptera(0.98),Phoridae(0.95),Megaselia(0.95),Megaselia_subpalpalis(0.36)	AATAAATAATATAAGATTTTGAATATTACCTCCGTCATTAACTCTTTTATTAGCCAGAAGTATAGTAGAAAACGGAGCTGGAACAGGGTGAACAGTTTATCCTCCTCTTTCATCAAGAATTGCTCATAGTGGAGCTTCAGTTGATTTAGCAATTTTCTCACTTCATCTAGCTGGGATTTCTTCAATTTTAGGTGCTGTAAATTTCATTACTACTATTATTAATATACGTTCATCAGGAATCACTTTTGATCGAATACCTTTATTTGTATGATCAGTAGGAATTACTGCTTTATTACTTTTACTTTCACTTCCTGTTTTAGCAGGTGCTATTACTATACTTTTAACTGATCGAAACTTTAATACTTCTTTCTTTGATCCTGCAGGAGGGGGAGATCCTAT…	28058	0	0	0	0	0	0	0	0	0	0	0	0	0	0	0	0	0	0	0	0	0	0	0	0	0	0	0	0	0	0	0	0	0	0	0	0	0	0	0	0	0	0	0	0	0
ZOTU291	OTU4	Eukaryota(1.00),Arthropoda(1.00),Insecta(1.00),Diptera(0.62),Muscidae(0.06),Stomoxys(0.01),Stomoxys_calcitrans(0.01)	AATAAATAATATAAGATTCTGAATACTCCCTCCATCTTTAACATTATTATTAGCCAGAAGTATAGTTGAAAATGGAGCTGGAACTGGATGAACTGTATACCCCCCCCTTTCTTCAAGAATTGCTCATAGAGGAGCTTCCGTTGATTTAGCTATTTTTTCATTACATCTAGCCGGAATTTCATCTATTTTAGGAGCTGTAAATTTTATTACTACAATTATTAATATACGATCTTCAGGAATTACCTTTGATCGAATACCTTTATTTGTTTGATCTGTAGGTATCACTGCTTTATTACTACTATTATCTCTTCCAGTCCTTGCAGGAGCTATTACTATATTATTAACCGATCGAAACTTTAATACATCATTTTTTGACCCTGCTGGAGGAGGAGATCCTAT…	28057	0	0	0	0	0	0	0	0	0	0	0	0	0	0	0	0	0	0	0	0	0	0	0	0	0	0	0	0	0	0	0	0	0	0	0	0	0	0	0	0	0	0	0	0	0
ZOTU293	OTU134	Eukaryota(1.00),Arthropoda(1.00),Insecta(1.00),Diptera(0.92),Phoridae(0.88),Megaselia(0.88),Megaselia_sepulchralis(0.15)	AATAAATAATATAAGATTTTGAATATTACCTCCGTCATTAACTCTTTTATTAGCCAGAAGTATAGTAGAAAACGGAGCTGGGACAGGATGAACAGTTTATCCTCCTCTTTCATCTAGAATTGCTCATAGTGGAGCTTCAGTTGATTTAGCAATTTTCTCACTTCACTTAGCTGGAATTTCTTCAATTTTAGGAGCTGTAAATTTTATTACTACTATTATTAATATACGATCATCAGGTATTACTTTAGATCGAATACCTTTATTTGTTTGATCAGTAGGAATTACTGCTTTACTACTTTTACTTTCACTCCCAGTTTTAGCAGGTGCTATTACTATACTTTTAACTGATCGAAACTTTAATACATCTTTCTTTGATCCTGCTGGAGGAGGAGATCCTAT…	27953	0	0	0	0	0	0	0	0	0	0	0	0	0	0	0	0	0	0	0	0	0	0	0	0	0	0	0	0	0	0	0	0	0	0	0	0	0	0	0	0	0	0	0	0	0
ZOTU294	OTU121	Eukaryota(1.00),Arthropoda(1.00),Insecta(1.00),Diptera(0.96),Phoridae(0.96),Megaselia(0.96),Megaselia_subpalpalis(0.48)	AATAAATAATATAAGATTTTGAATATTACCTCCATCATTAACTCTTTTATTAGCCAGAAGTATAGTAGAAAACGGAGCTGGAACAGGATGAACAGTTTATCCTCCTCTATCATCTAGAATTGCTCATAGTGGAGCTTCAGTAGATTTAGCAATTTTTTCACTTCATTTAGCTGGAATTTCTTCAATTTTAGGTGCTGTAAACTTTATTACTACTATTATTAATATACGTTCATCAGGTATTACTTTTGACCGAATACCTTTATTTGTTTGATCAGTAGGAATTACTGCTTTATTACTTTTACTTTCATTACCTGTTTTAGCAGGAGCTATTACTATACTTTTAACTGATCGAAATTTTAATACTTCTTTCTTTGATCCTGCTGGAGGAGGAGATCCTAT…	27897	0	0	0	0	0	0	0	0	0	0	0	0	0	0	0	0	0	0	0	0	0	0	0	0	0	0	0	0	0	0	0	0	0	0	0	0	0	0	0	0	0	0	0	0	0
ZOTU295	OTU86	Eukaryota(1.00),Arthropoda(1.00),Insecta(1.00),Diptera(0.98),Phoridae(0.97),Anevrina(0.97),Anevrina_thoracica(0.97)	AATAAATAATATAAGTTTCTGAATATTACCCCCATCATTAACATTACTATTAGCAAGCAGTATAGTAGAAAATGGGGCTGGAACAGGTTGAACTGTTTACCCCCCACTTTCATCCAATATTGCTCATAGAGGGGCTTCTGTTGATTTAGCAATTTTTTCTTTACACTTAGCCGGTATTTCCTCAATTTTAGGAGCCGTAAATTTTATTACTACTATCATTAATATACGGACATCGGGAATTACTTTTGATCGAATACCTTTATTTGTTTGATCTGTAGGAATTACTGCTTTATTATTATTATTATCTTTACCTGTATTAGCTGGAGCTATTACTATATTATTAACTGATCGAAATTTTAATACCTCATTTTTTGATCCTGCTGGAGGAGGAGACCCAAT…	27480	0	0	0	0	0	0	0	0	0	0	0	0	0	0	0	0	0	0	0	0	0	0	0	0	0	0	0	0	0	0	0	0	0	0	0	0	0	0	0	0	0	0	0	0	0
ZOTU297	OTU66	Eukaryota(1.00),Arthropoda(0.99),Insecta(0.99),Diptera(0.88),Phoridae(0.71),Megaselia(0.71),Megaselia_hilaris(0.15)	AATAAATAATATAAGATTTTGAATACTACCCCCTTCTTTAACATTATTATTAGCCAGAAGTATAGTAGAAAATGGAGCAGGAACAGGTTGAACTGTTTATCCCCCACTTTCTTCTAGAATCGCTCACAGAGGAGCTTCTGTTGATTTAGCAATTTTTTCACTTCATTTAGCAGGTATTTCTTCTATTTTAGGAGCAGTAAATTTTATTACTACAATTATTAATATACGATCTTCAGGAATTACATTTGATCGAATACCTTTATTTGTTTGATCAGTTGGAATTACTGCTCTTCTTTTATTATTATCTCTTCCTGTCTTAGCTGGAGCTATTACTATATTATTAACAGATCGAAATTTTAATACGTCATTCTTTGACCCTGCAGGAGGAGGTGATCCTAT…	27104	0	0	0	0	0	0	0	0	0	0	0	0	0	0	0	0	0	0	0	0	0	0	0	0	0	0	0	0	0	0	0	0	0	0	0	0	0	0	0	0	0	0	0	0	0
ZOTU298	OTU7	Eukaryota(1.00),Arthropoda(1.00),Insecta(1.00),Diptera(0.83),Phoridae(0.38),Megaselia(0.38),Megaselia_hendersoni(0.38)	AATAAATAATATAAGTTTTTGGATACTTCCTCCTTCTCTAACTCTTTTATTAGCCAGTAGAATAGTAGAAAACGGAGCAGGTACAGGTTGAACTGTTTACCCTCCCTTATCATCTAGTATTGCTCATAGAGGATCTTCTGTAGATTTAGCTATTTTTTCTCTACATTTAGCAGGAATTTCCTCAATTCTTGGGGCAGTAAATTTTATTACCACAATTATTAATATACGATCCTCAGGTATTTCTTTTGATCGAATACCTTTATTTGTTTGATCAGTAGGCATTACAGCATTATTATTACTTCTATCTTTACCTGTATTAGCAGGAGCTATTACTATATTATTAACTGACCGAAATTTTAATACTTCTTTTTTTGATCCTGCCGGAGGTGGAGACCCAAT…	26972	0	0	0	0	0	0	0	0	0	0	0	0	0	0	0	0	0	0	0	0	0	0	0	0	0	0	0	0	0	0	0	0	0	0	0	0	0	0	0	0	0	0	0	0	0
ZOTU300	OTU5	Eukaryota(1.00),Arthropoda(1.00),Insecta(1.00),Diptera(1.00),Phoridae(1.00),Megaselia(1.00),Megaselia_pleuralis(1.00)	AATAAATAATATAAGTTTTTGAATATTACCTCCTTCCTTAACTTTATTATTAGCCAGAAGTATAGTAGAAAACGGAGCTGGAACAGGATGAACTGTTTACCCACCCCTTTCTTCTAGAATTGCCCACAGTGGAGCTTCTGTTGATTTAGCAATTTTTTCATTACATTTAGCGGGAATCTCTTCAATTTTAGGAGCTGTTAATTTTATTACGACTATTATTAATATACGATCAAGAGGTATTACTTTTGACCGAATACCTTTATTTGTTTGATCTGTAGGAATTACAGCACTACTACTATTATTATCTCTTCCAGTATTAGCTGGTGCTATTACCATACTCTTAACTGATCGAAATTTTAATACCTCTTTCTTTGATCCTGCTGGAGGTGGAGACCCAAT…	26867	0	0	0	0	0	0	0	0	0	0	0	0	0	0	0	0	0	0	0	0	0	0	0	0	0	0	0	0	0	0	0	0	0	0	0	0	0	0	0	0	0	0	0	0	0
ZOTU301	OTU136	Eukaryota(1.00),Arthropoda(1.00),Insecta(1.00),Diptera(0.85),Phoridae(0.76),Megaselia(0.75),Megaselia_zonata(0.52)	AATAAATAATATAAGTTTTTGAATATTACCTCCTTCTTTAACTCTTTTATTAGCCAGAAGTATAGTAGAAAATGGAGCAGGTACTGGATGAACAGTTTATCCTCCACTTTCTTCTAGAATTGCCCATAGAGGAGCTTCAGTTGATTTAGCAATTTTTTCTTTACATTTAGCTGGAATTTCTTCAATTTTAGGAGCTGTAAATTTTATTACTACAATTATCAATATACGATCTTCAGGAATTACTTTTGATCGAATACCTTTATTTGTTTGATCAGTAGGAATTACTGCTCTTTTATTACTTTTATCTTTACCTGTATTAGCGGGAGCTATTACTATACTATTAACTGATCGAAACTTTAATACCTCATTTTTTGATCCTGCAGGAGGAGGTGATCCAAT…	26785	0	0	0	0	0	0	0	0	0	0	0	0	0	0	0	0	0	0	0	0	0	0	0	0	0	0	0	0	0	0	0	0	0	0	0	0	0	0	0	0	0	0	0	0	0
ZOTU270	OTU108	Eukaryota(1.00),Arthropoda(1.00),Insecta(1.00),Diptera(1.00),Phoridae(1.00),Megaselia(1.00),Megaselia_insons(1.00)	AATAAATAATATAAGATTTTGAATATTACCTCCTTCATTAACTTTATTATTAGCCAGAAGTATAGTAGAAAACGGAGCTGGAACAGGATGAACTGTTTATCCTCCATTATCTTCTAGTATTGCTCATAGTGGTGCTTCTGTTGATTTAGCAATTTTTTCATTACATTTAGCAGGTATCTCTTCAATTTTAGGGGCTGTAAACTTTATTACTACTATTATTAATATACGATCATCAGGAATCACTTTTGATCGTATACCTTTATTTGTTTGATCAGTAGGAATTACAGCTTTATTACTTTTATTATCACTACCTGTCTTAGCTGGAGCTATTACTATACTCTTGACAGACCGAAATTTTAATACATCTTTCTTTGACCCTGCCGGAGGAGGAGATCCTAT…	26772	0	0	0	0	0	0	0	0	0	0	0	0	0	0	0	0	0	0	0	0	0	0	0	0	0	0	0	0	0	0	0	0	0	0	0	0	0	0	0	0	0	0	0	0	0
ZOTU302	OTU39	Eukaryota(1.00),Arthropoda(0.99),Insecta(0.99),Lepidoptera(0.24),Hesperiidae(0.06),Malaza(0.01),Malaza_carmides(0.01)	AATAAATAATATAAGATTTTGAATATTACCTCCATCTTTAACCTTATTATTGGCTAGAAGAATAGTAGAAAATGGAGCTGGAACTGGTTGAACTGTTTATCCTCCTCTCTCTTCCAGAATTGCTCATAGAGGAGCTTCAGTTGATTTAGCTATTTTTTCCCTCCACTTAGCTGGTATTTCATCTATTTTAGGAGCTGTTAATTTTATTACTACAATTATTAATATACGATCTTCAGGAATTACTTTTGACCGAATACCTTTATTTGTTTGATCAGTTGGTATCACTGCCTTATTATTACTCTTATCTCTTCCAGTTCTTGCAGGAGCTATTACTATGCTATTAACAGATCGAAATTTTAATACATCATTTTTTGACCCTGCTGGGGGAGGTGATCCTAT…	26737	0	0	0	0	0	0	0	0	0	0	0	0	0	0	0	0	0	0	0	0	0	0	0	0	0	0	0	0	0	0	0	0	0	0	0	0	0	0	0	0	0	0	0	0	0
ZOTU260	OTU89	Eukaryota(1.00),Arthropoda(1.00),Insecta(1.00),Diptera(0.91),Phoridae(0.74),Megaselia(0.74),Megaselia_rufipes(0.68)	AATAAATAATATAAGTTTTTGAATATTACCTCCTTCTTTAACTTTATTGTTAGCCAGAAGTATAGTGGAAAACGGAGCTGGAACTGGTTGAACAGTTTATCCACCCCTTTCTTCTAATATTGCTCATAGTGGAGCTTCTGTAGATTTAGCAATTTTTTCTCTTCACTTAGCAGGAATCTCTTCAATTTTAGGGGCTGTAAATTTTATTACAACAATTATTAATATACGATCTTCAGGAATTACTTTTGATCGAATACCTTTATTTGTTTGATCTGTTGGAATTACTGCTCTTTTACTTTTATTATCATTACCTGTATTAGCAGGAGCTATTACTATACTATTAACTGATCGAAATTTTAATACCTCATTTTTTGATCCTGCTGGTGGAGGAGATCCTAT…	26518	0	0	0	0	0	0	0	0	0	0	0	0	0	0	0	0	0	0	0	0	0	0	0	0	0	0	0	0	0	0	0	0	0	0	0	0	0	0	0	0	0	0	0	0	0
ZOTU303	OTU137	Eukaryota(1.00),Arthropoda(0.99),Insecta(0.99),Diptera(0.87),Phoridae(0.77),Megaselia(0.74),Megaselia_lucifrons(0.63)	AATAAATAATATAAGATTCTGAATATTACCTCCTTCTCTTACTCTATTATTAGCCAGTAGTATAGTAGAAAATGGGGCTGGAACTGGATGAACAGTTTATCCTCCTCTCTCATCTAGAATTGCTCATAGAGGGGCTTCTGTAGATTTAGCTATTTTTTCTTTACATTTAGCAGGAATCTCTTCAATTCTAGGAGCAGTAAATTTTATTACAACAATTATTAATATACGTTCTTCAGGAATTACTTTTGACCGTATACCATTATTTGTATGATCAGTTGGTATCACAGCTCTACTTTTATTATTATCTTTACCTGTATTAGCTGGAGCTATTACTATATTATTAACAGACCGAAATTTTAATACTTCTTTCTTTGATCCCGCTGGTGGAGGAGACCCAAT…	26447	0	0	0	0	0	0	0	0	0	0	0	0	0	0	0	0	0	0	0	0	0	0	0	0	0	0	0	0	0	0	0	0	0	0	0	0	0	0	0	0	0	0	0	0	0
ZOTU304	OTU110	Eukaryota(1.00),Arthropoda(1.00),Insecta(1.00),Lepidoptera(0.04),Pieridae(0.01),Colias(0.01),Colias_phicomone(0.01)	AATAAATAATATAAGATTTTGAATATTACCTCCTTCCCTTACTCTATTATTAGCCAGCAGTATAGTAGAAAATGGAGCTGGAACTGGGTGAACAGTTTACCCTCCTCTTTCTTCTAGAATTGCTCATAGAGGAGCTTCTGTTGATTTAGCAATTTTTTCTTTACACCTAGCAGGAATTTCTTCAATTCTAGGAGCAGTAAATTTTATTACAACAATTATTAATATACGAACTTCAGGAATTACTTTTGATCGTATACCATTATTTGTTTGATCAGTTGGTATTACAGCTCTTCTTCTATTATTATCTTTACCCGTATTAGCAGGTGCTATTACTATATTATTAACAGACCGAAATTTTAATACTTCTTTCTTTGACCCTGCTGGTGGAGGTGATCCAAT…	26246	0	0	0	0	0	0	0	0	0	0	0	0	0	0	0	0	0	0	0	0	0	0	0	0	0	0	0	0	0	0	0	0	0	0	0	0	0	0	0	0	0	0	0	0	0
ZOTU306	OTU36	Eukaryota(1.00),Arthropoda(1.00),Insecta(1.00),Diptera(1.00),Phoridae(1.00),Triphleba(1.00),Triphleba_aequalis(1.00)	AATAAATAATATAAGATTTTGAATATTACCTCCTTCTTTAACGTTACTATTAGCCAGCAGTATAGTAGAAAATGGAGCTGGAACAGGATGAACTGTTTATCCTCCTTTATCAGCTAATATTGCACATAGAGGAGCTTCTGTTGATTTAGCAATTTTTTCTTTACACCTAGCAGGGATTTCTTCAATTTTAGGAGCTGTTAATTTTATTACTACAATTATTAATATACGATCATCTGGTATTACTTTTGATCGAATACCTTTATTTGTATGATCTGTAGGAATCACAGCTTTATTATTATTATTATCTTTACCTGTTTTAGCAGGAGCTATTACAATATTATTAACAGATCGAAATTTTAATACATCATTCTTTGACCCAGCAGGAGGAGGAGACCCAAT…	26124	0	0	0	0	0	0	0	0	0	0	0	0	0	0	0	0	0	0	0	0	0	0	0	0	0	0	0	0	0	0	0	0	0	0	0	0	0	0	0	0	0	0	0	0	0
ZOTU308	OTU1	Eukaryota(1.00),Arthropoda(1.00),Insecta(1.00),Diptera(0.97),Phoridae(0.96),Megaselia(0.96),Megaselia_subpalpalis(0.36)	AATAAATAATATAAGATTTTGAATATTACCTCCGTCATTAACTCTTTTATTAGCCAGAAGTATAGTAGAAAACGGAGCTGGAACAGGGTGAACAGTTTATCCTCCTCTTTCATCAAGAATTGCTCATAGTGGAGCTTCAGTTGATTTAGCAATTTTCTCACTTCATCTAGCTGGGATTTCTTCAATTTTAGGTGCTGTAAATTTCATTACTACTATTATTAATATACGTTCATCAGGAATCACTTTTGATCGAATACCTCTATTTGTATGATCAGTAGGAATTACTGCTTTATTACTTTTACTTTCACTTCCTGTTTTAGCAGGTGCTATTACTATACTTTTAACTGATCGAAACTTTAATACTTCTTTCTTTGATCCTGCAGGAGGAGGAGATCCTAT…	25974	0	0	0	0	0	0	0	0	0	0	0	0	0	0	0	0	0	0	0	0	0	0	0	0	0	0	0	0	0	0	0	0	0	0	0	0	0	0	0	0	0	0	0	0	2
ZOTU309	OTU122	Eukaryota(1.00),Arthropoda(1.00),Insecta(1.00),Diptera(0.63),Clusiidae(0.01),Clusiodes(0.01),Clusiodes_johnsoni(0.01)	AATAAATAATATAAGATTTTGAATATTACCTCCCTCATTAACCTTATTATTAGCAAGAAGTATAACAGAAAATGGAGCAGGAACTGGTTGAACTGTTTATCCTCCCCTTTCTTCAACAATTGCCCATAGAGGGGCATCTGTAGATTTAGCAATTTTTTCACTTCATTTAGCTGGTATTTCATCTATTTTAGGGGCCGTAAATTTCATTACTACTATTATTAATATGCGATCATCAGGAATTACTTTTGATCGAATACCTTTATTTGTTTGATCAGTCGGAATCACTGCTATTTTGCTATTACTATCTTTACCTGTACTAGCTGGAGCAATTACGATATTATTAACAGACCGAAATTTTAATACATCATTCTTTGACCCTGCAGGAGGGGGAGACCCAAT…	25949	0	0	0	0	0	0	0	0	0	0	0	0	0	0	0	0	0	0	0	0	0	0	0	0	0	0	0	0	0	0	0	0	0	0	0	0	0	0	0	0	0	0	0	0	0
ZOTU310	OTU8	Eukaryota(1.00),Arthropoda(1.00),Insecta(1.00),Diptera(0.86),Phoridae(0.77),Megaselia(0.77),Megaselia_zonata(0.62)	AATAAATAATATAAGTTTTTGAATATTACCTCCTTCTTTAACTCTTTTATTAGCCAGAAGTTTAGTAGAAAATGGGGCAGGTACTGGATGAACAGTTTATCCTCCACTTTCTTCTAGAATTGCTCATAGAGGGGCTTCAGTTGATTTAGCAATTTTCTCTTTACACTTAGCTGGGATTTCTTCAATTTTAGGTGCTGTAAATTTTATTACTACAATTATTAATATACGATCTTCAGGAATTACTTTTGATCGAATACCTTTATTTGTTTGATCAGTAGGAATTACTGCTCTTTTATTACTTTTATCTTTACCTGTATTAGCAGGAGCTATTACTATACTTTTAACTGATCGAAATTTTAATACCTCATTTTTTGATCCTGCAGGAGGAGGTGACCCAAT…	25908	0	0	0	0	0	0	0	0	0	0	0	0	0	0	0	0	0	0	0	0	0	0	0	0	0	0	0	0	0	0	0	0	0	0	0	0	0	0	0	0	0	0	0	0	0
ZOTU311	OTU56	Eukaryota(1.00),Arthropoda(1.00),Insecta(1.00),Diptera(0.89),Phoridae(0.65),Anevrina(0.09),Anevrina_olympiae(0.08)	AATAAATAATATAAGATTTTGAATACTTCCACCTTCATTAACTTTATTATTAGCCAGCAGTATAGTAGAAAACGGAGCCGGAACAGGATGAACTGTTTATCCTCCTCTTTCTTCTAGAATTGCTCATAGAGGAGCTTCTGTTGATTTAGCAATTTTTTCTTTACACCTAGCAGGTATTTCATCAATTTTAGGAGCTGTAAATTTTATTACTACAATTATTAATATACGTTCATCAGGAATTACCTTTGACCGAATACCTTTATTTGTATGATCAGTAGGAATTACTGCTCTTCTCCTTTTATTATCTTTACCTGTTTTAGCAGGAGCTATTACAATATTATTAACAGACCGAAATTTTAATACATCATTTTTTGACCCCGCTGGAGGAGGAGATCCTAT…	25890	0	0	0	0	0	0	0	0	0	0	0	0	0	0	0	0	0	0	0	0	0	0	0	0	0	0	0	0	0	0	0	0	0	0	0	0	0	0	0	0	0	0	0	0	0
ZOTU307	OTU118	Eukaryota(1.00),Arthropoda(0.97),Insecta(0.96),Diptera(0.68),Phoridae(0.28),Apocephalus(0.23),Apocephalus_rugosus(0.17)	AATAAATAATATAAGTTTTTGAATGTTACCCCCTTCACTTACTTTATTATTGGCAAGAAGAATAGTAGATAATGGAGCTGGTACTGGATGAACTGTTTACCCCCCATTATCTTCAACAATTGCACATAGAGGAGCATCTGTTGATTTAGCAATTTTTTCTTTACATTTAGCTGGAATCTCTTCAATTTTAGGAGCTGTTAATTTTATTACAACTATTATTAATATACGATCATCCGGAATTTCATTTGATCGAATACCTTTATTTGTATGATCTGTAGGAATTACTGCTTTATTACTTCTATTATCCCTTCCTGTTCTAGCTGGAGCAATTACAATATTATTAACTGATCGAAATTTTAATACATCATTTTTTGACCCTGCAGGAGGAGGAGATCCAAT…	25681	0	0	0	0	0	0	0	0	0	0	0	0	0	0	0	0	0	0	0	0	0	0	0	0	0	0	0	0	0	0	0	0	0	0	0	0	0	0	0	0	0	0	0	0	0
ZOTU299	OTU61	Eukaryota(1.00),Arthropoda(1.00),Insecta(1.00),Diptera(1.00),Phoridae(1.00),Megaselia(1.00),Megaselia_lucifrons(1.00)	AATAAATAATATAAGATTTTGAATATTACCTCCTTCCCTAACTCTTTTATTAGCGAGAAGTCTAGTAGAAAATGGAGCTGGAACTGGGTGAACTGTATATCCTCCTTTATCTTCAAGAATTGCTCATAGAGGAGCTTCTGTTGATTTAGCAATTTTTTCACTTCATTTAGCAGGAATTTCTTCAATTTTAGGAGCAGTAAATTTTATTACTACAATTATTAATATACGATCTTCAGGAATTACATTTGACCGAATACCTTTATTTGTTTGATCAGTAGGAATCACTGCTCTTTTACTATTATTATCTCTTCCTGTTTTAGCAGGTGCAATTACAATATTATTAACAGACCGAAATTTTAATACATCATTTTTTGATCCTGCAGGAGGAGGAGATCCTAT…	25461	0	0	0	0	0	0	0	0	0	0	0	0	0	0	0	0	0	0	0	0	0	0	0	0	0	0	0	0	0	0	0	0	0	0	0	0	0	0	0	0	0	0	0	0	0
ZOTU312	OTU9	Eukaryota(1.00),Arthropoda(1.00),Insecta(1.00),Diptera(0.90),Phoridae(0.90),Megaselia(0.90),Megaselia_eccoptomera(0.89)	AATAAATAATATAAGATTTTGAATATTACCTCCATCATTAACTCTTTTATTAGCCAGAAGTATAGTAGAAAACGGAGCTGGAACAGGATGAACAGTTTATCCACCTCTTTCGTCTAGAATTGCACATAGTGGAGCTTCAGTTGATTTAGCAATTTTTTCACTTCATTTAGCTGGAATTTCCTCAATTTTAGGAGCTGTAAACTTCATTACTACTATTATTAATATACGTTCATCAGGAATTACATTTGATCGTATACCTTTATTTGTTTGATCAGTAGGAATTACTGCTTTATTACTTTTATTATCACTTCCTGTTTTAGCAGGTGCTATTACTATACTTTTAACTGATCGAAATTTTAATACTTCTTTCTTTGATCCTGCTGGAGGAGGAGATCCTAT…	25236	0	0	0	0	0	0	0	0	0	0	0	0	0	0	0	0	0	0	0	0	0	0	0	0	0	0	0	0	0	0	0	0	0	0	0	0	0	0	0	0	0	0	0	0	0
ZOTU313	OTU1	Eukaryota(1.00),Arthropoda(1.00),Insecta(1.00),Diptera(0.98),Phoridae(0.97),Megaselia(0.97),Megaselia_subpalpalis(0.32)	AATAAATAATATAAGATTTTGAATATTACCCCCGTCATTAACTCTTTTATTAGCCAGAAGTATAGTAGAAAACGGAGCTGGAACAGGGTGAACAGTTTATCCTCCTCTTTCATCAAGAATTGCTCATAGTGGAGCTTCAGTTGATTTAGCAATTTTCTCACTTCATCTAGCTGGGATTTCTTCAATTTTAGGTGCTGTAAATTTCATTACTACTATTATTAATATACGTTCATCAGGAATCACTTTTGATCGAATACCTTTATTTGTATGATCAGTAGGAATTACTGCTTTATTACTTTTACTTTCACTTCCTGTTTTAGCAGGTGCTATTACTATACTTTTAACTGATCGAAACTTTAATACTTCTTTCTTTGATCCTGCAGGAGGAGGAGATCCTAT…	25063	0	0	0	0	0	0	0	0	0	0	0	0	0	0	0	0	0	0	0	0	0	0	0	0	0	0	0	0	0	0	0	0	0	0	0	0	0	0	0	0	0	0	0	0	0
ZOTU315	OTU139	Eukaryota(1.00),Arthropoda(1.00),Insecta(1.00),Diptera(1.00),Phoridae(1.00),Megaselia(1.00),Megaselia_variana(1.00)	TATAAATAATATAAGTTTTTGAATATTACCTCCTTCATTAACTCTTTTATTAGCCAGTAGTATAGTAGAAAACGGAGCTGGAACTGGATGAACAGTTTATCCTCCACTTTCTTCAAGTATTGCTCATAGAGGGGCTTCTGTTGATTTAGCAATTTTTTCTCTACACTTAGCAGGAATTTCTTCTATTTTAGGAGCTGTAAATTTTATTACAACAATTATTAATATACGATCATCAGGTATTACATTTGATCGAATACCATTATTTGTTTGATCTGTTGGTATTACAGCTCTTTTACTTCTTTTATCTCTTCCTGTATTAGCCGGAGCTATTACAATACTATTAACAGATCGAAATTTTAATACTTCCTTTTTTGATCCTGCAGGAGGAGGAGACCCAAT…	24813	0	0	0	0	0	0	0	0	0	0	0	0	0	0	0	0	0	0	0	0	0	0	0	0	0	0	0	0	0	0	0	0	0	0	0	0	0	0	0	0	0	0	0	0	0
ZOTU314	OTU75	Eukaryota(1.00),Arthropoda(1.00),Insecta(1.00),Diptera(1.00),Phoridae(1.00),Megaselia(1.00),Megaselia_oligoseta(1.00)	AATAAATAATATAAGATTTTGAATACTCCCTCCTTCTTTAACATTATTATTAGCCAGAAGTATAGTAGAAAATGGAGCAGGAACAGGTTGAACAGTTTATCCTCCTCTTTCTTCAAGAATTGCTCATAGAGGAGCTTCTGTTGATTTAGCAATTTTTTCTCTTCATTTAGCTGGAATTTCTTCAATTCTAGGTGCAGTAAATTTTATTACTACAATTATTAATATACGCTCATCAGGAATTACCTTTGATCGAATACCTTTATTTGTTTGATCAGTAGGTATTACTGCTCTTCTTTTATTATTATCACTTCCCGTTTTAGCTGGTGCTATTACTATACTATTAACAGACCGAAATTTTAATACATCATTCTTCGATCCTGCTGGAGGAGGAGACCCTAT…	24791	0	0	0	0	0	0	0	0	0	0	0	0	0	0	0	0	0	0	0	0	0	0	0	0	0	0	0	0	0	0	0	0	0	0	0	0	0	0	0	0	0	0	0	0	0
ZOTU316	OTU140	Eukaryota(1.00),Arthropoda(1.00),Insecta(1.00),Diptera(0.75),Culicidae(0.13),Anopheles(0.06),Anopheles_oswaldoi(0.01)	TATAAATAATATAAGATTTTGAATATTACCTCCTTCCCTAACACTTTTATTAGCAAGAAGTATAGTAGAAAATGGAGCTGGAACAGGATGAACAGTTTACCCCCCTCTTTCTTCTAGAATCGCTCATAGAGGCGCTTCTGTAGATTTAGCTATTTTTTCTCTTCATTTAGCCGGAATCTCTAGAATTTTAGGAGCCGTAAATTTTATTACTACAATTATTAATATACGATCTTCAGGAATTACTTTTGACCGAATACCTCTATTTGTTTGATCAGTAGGAATTACTGCTCTTCTTTTACTTCTTTCACTTCCTGTATTAGCAGGAGCTATTACTATACTTTTAACTGACCGAAACTTTAATACTTCCTTTTTTGATCCCGCAGGAGGTGGAGACCCTAT…	24785	0	0	0	0	0	0	0	0	0	0	0	0	0	0	0	0	0	0	0	0	0	0	0	0	0	0	0	0	0	0	0	0	0	0	0	0	0	0	0	0	0	0	0	0	0
ZOTU317	OTU141	Eukaryota(1.00),Arthropoda(0.99),Insecta(0.99),Diptera(0.63),Sarcophagidae(0.04),Sarcophaga(0.03),Sarcophaga_globovesica(0.01)	AATAAACAATATAAGATTTTGGATACTCCCTCCTTCATTAACTTTATTACTAGCAAGTAGAATAGTAGAAAATGGAGCTGGAACAGGGTGAACAGTTTACCCTCCTCTTTCTTCTAGAATTGCCCATAGTGGGTCCTCTGTTGATTTAGCAATTTTTTCCTTACATTTAGCTGGAATTTCCTCAATTCTAGGGGCAGTAAATTTTATTACAACTATTATTAATATACGATCTATAGGAATATCTTTTGATCGAATACCATTATTTGTATGATCTGTAGGAATCACTGCATTACTACTATTACTTTCCCTTCCAGTTTTAGCAGGAGCTATTACTATATTATTAACAGACCGAAATTTTAATACCTCTTTCTTTGACCCTGCAGGAGGAGGAGACCCTAT…	24399	0	0	0	0	0	0	0	0	0	0	0	0	0	0	0	0	0	0	0	0	0	0	0	0	0	0	0	0	0	0	0	0	0	0	0	0	0	0	0	0	0	0	0	0	0
ZOTU318	OTU2	Eukaryota(1.00),Arthropoda(1.00),Insecta(1.00),Lepidoptera(0.17),Pieridae(0.17),Colias(0.17),Colias_phicomone(0.17)	AATAAATAATATAAGATTTTGAATATTACCTCCTTCTCTTACTCTTTTATTAGCCAGTAGTATAGTAGAAAATGGAGCTGGAACAGGATGAACAGTTTATCCTCCTCTTTCTTCAAGAATTGCTCATAGAGGGGCTTCTGTAGATTTAGCTATTTTTTCTTTACATTTAGCTGGTATCTCATCAATTCTAGGAGCTGTAAATTTTATTACAACAATTATTAATATACGATCTTCAGGAATTACTTTTGATCGTATACCATTATTTGTTTGATCTGTTGGTATTACAGCTCTACTTTTATTATTATCTTTACCTGTATTAGCAGGAGCTATTACTATACTATTAACAGATCGAAATTTTAATACTTCTTTCTTTGATCCTGCTGGTGGAGGAGACCCAAT…	24183	0	0	0	0	0	0	0	0	0	0	0	0	0	0	0	0	0	0	0	0	0	0	0	0	0	0	0	0	0	0	0	0	0	0	0	0	0	0	0	0	0	0	0	0	0
ZOTU319	OTU86	Eukaryota(1.00),Arthropoda(1.00),Insecta(1.00),Diptera(0.98),Phoridae(0.93),Anevrina(0.93),Anevrina_thoracica(0.93)	AATAAATAATATAAGTTTCTGAATATTACCTCCATCATTAACATTACTATTAGCAAGCAGTATAGTAGAAAATGGGGCTGGAACAGGTTGAACTGTTTACCCCCCACTTTCATCCAATATTGCTCATAGAGGGGCTTCTGTTGATTTAGCAATTTTTTCTTTACACTTAGCCGGTATTTCCTCAATTTTAGGAGCCGTAAATTTTATTACTACTATTATTAATATACGGGCATCGGGAATTACTTTTGATCGAATACCTTTATTTGTTTGATCTGTAGGAATTACTGCTTTATTATTATTATTATCTTTACCTGTATTAGCTGGAGCTATTACTATATTATTAACTGATCGAAATTTTAATACCTCATTTTTTGATCCTGCTGGAGGAGGAGACCCAAT…	24017	0	0	0	0	0	0	0	0	0	0	0	0	0	0	0	0	0	0	0	0	0	0	0	0	0	0	0	0	0	0	0	0	0	0	0	0	0	0	0	0	0	0	0	0	0
ZOTU320	OTU3	Eukaryota(1.00),Arthropoda(1.00),Insecta(1.00),Diptera(1.00),Phoridae(1.00),Megaselia(1.00),Megaselia_humeralis(1.00)	AATAAATAATATAAGATTTTGAATATTACCTCCTTCTCTTACTCTTTTATTAGCCAGAAGTATAGTAGAAAATGGAGCTGGAACTGGATGAACAGTTTACCCTCCACTTTCTTCTAGAATTGCTCATAGAGGAGCTTCTGTAGATTTAGCTATTTTTTCTTTACATTTAGCAGGAATTTCATCAATTTTAGGGGCTGTAAATTTTATTACAACAATTATTAACATACGATCTTCAGGAATTACTTTTGATCGTATACCATTATTCGTCTGATCAGTTGGTATTACAGCTATTCTTTTATTATTATCTTTACCTGTATTAGCAGGAGCTATTACTATATTATTGACAGATCGAAATTTTAATACTTCTTTCTTTGATCCTGCTGGTGGAGGAGATCCAAT…	23844	0	0	0	0	0	0	0	0	0	0	0	0	0	0	0	0	0	0	0	0	0	0	0	0	0	0	0	0	0	0	0	0	0	0	0	0	0	0	0	0	0	0	0	0	0
ZOTU321	OTU55	Eukaryota(1.00),Arthropoda(1.00),Insecta(1.00),Diptera(0.99),Culicidae(0.04),Anopheles(0.04),Anopheles_janconnae(0.01)	AATAAATAATATAAGATTTTGAATACTACCTCCTTCATTAACTTTATTATTAGCCAGAAGTATAGTAGAAAACGGAGCTGGAACAGGATGAACTGTTTATCCTCCTCTTTCTTCTAGTATTGCACATAGTGGGGCTTCTGTTGATTTAGCAATTTTTTCTCTACATTTAGCTGGAATTTCTTCAATTTTAGGAGCTGTAAATTTTATTACTACTATTATTAATATACGATCAGCTGGAATCACTTTTGATCGAATACCTTTATTTGTTTGATCTGTAGGAATTACAGCTTTATTACTTTTATTATCTCTCCCTGTTTTAGCTGGAGCTATTACTATACTTTTAACAGATCGAAATTTTAATACATCTTTCTTTGATCCTGCCGGAGGAGGAGACCCAAT…	23826	0	0	0	0	0	0	0	0	0	0	0	0	0	0	0	0	0	0	0	0	0	0	0	0	0	0	0	0	0	0	0	0	0	0	0	0	0	0	0	0	0	0	0	0	0
ZOTU325	OTU3	Eukaryota(1.00),Arthropoda(1.00),Insecta(1.00),Diptera(1.00),Phoridae(1.00),Megaselia(1.00),Megaselia_humeralis(1.00)	AATAAATAATATAAGATTTTGAATATTACCTCCTTCTCTTACTCTTTTATTAGCCAGAAGTATAGTAGAAAATGGAGCTGGAACTGGATGAACAGTTTACCCTCCACTTTCTTCTAGAATTGCTCATAGAGGAGCTTCTGTAGATTTAGCTATTTTTTCTTTACATTTAGCAGGAATTTCATCAATTTTAGGGGCTGTAAATTTTATTACAACAATTATTAATATACGATCTTCAGGAATTACTTTTGATCGTATACCATTATTCGTCTGATCAGTTGGTATTACAGCTATTCTTTTATTATTATCTTTACCTGTATTAGCAGGAGCTATTACTATATTATTGACAGATCGAAATTTTAATACTTCTTTCTTTGACCCTGCTGGTGGAGGAGATCCAAT…	23487	0	0	0	0	0	0	0	0	0	0	0	0	0	0	0	0	0	0	0	0	0	0	0	0	0	0	0	0	0	0	0	0	0	0	0	0	0	0	0	0	0	0	0	0	0
ZOTU326	OTU4	Eukaryota(1.00),Arthropoda(1.00),Insecta(1.00),Diptera(0.65),Phoridae(0.18),Megaselia(0.18),Megaselia_brejchaorum(0.04)	AATAAATAATATAAGATTCTGAATACTCCCTCCATCTTTAACATTATTATTAGCCAGAAGTATAGTTGAAAATGGAGCTGGAACTGGATGAACTGTATACCCACCCCTTTCTTCAAGAATTGCTCATAGAGGAGCTTCCGTTGATTTGGCTATTTTTTCATTACATCTAGCCGGAATTTCATCTATTTTAGGAGCTGTAAATTTTATTACTACAATTATTAATATACGATCTTCAGGAATTACCTTTGATCGAATACCTTTATTTGTTTGATCTGTAGGTATCACTGCTTTATTACTACTATTATCTCTTCCAGTCCTTGCAGGAGCTATTACTATATTATTAACCGATCGAAACTTTAATACATCATTTTTTGACCCTGCTGGAGGAGGAGATCCTAT…	23439	0	0	0	0	0	0	0	0	0	0	0	0	0	0	0	0	0	0	0	0	0	0	0	0	0	0	0	0	0	0	0	0	0	0	0	0	0	0	0	0	0	0	0	0	0
ZOTU323	OTU143	Bacteria(0.99),Proteobacteria(0.99),Alphaproteobacteria(0.99),Rickettsiales(0.99),Anaplasmataceae(0.99),Wolbachia(0.99),Wolbachia_endosymbiont_of_Folsomia_candida(0.85)	CATGAATAATTTGAGTTTCTGGTTATTAGTGTCATCTTTTATTTTGCTAGCTATTTCTGTGTTTGTTGGCGAAGGCCCAGGTGTAGGCTGGACTTTATATCCTCCTTTATCACAGGTTATGTCTCACCCAAGTGCTGGAGTTGACATTGCTATATTCGCGCTCCACATTGCAGGTATGTCATCAATTGTTGGAGCGATTAACTTTATAGTTACTATATTCAACATGCGTGCAAAAGGAATGTCATTAATGAAAATGCCGTTGTTTGTATGGTCTGTCTTACTAACAGCATTTATGCTGATTGTTGCGTTACCTGTACTTGCTGGTGCTATAACAATGCTACTTACTGACCGCAATATTGGCACTGCCTTTTTTGATCCTGCCGGTGGTGGCGATCCTGT…	23346	0	0	0	0	0	0	0	0	0	0	0	0	0	0	0	0	0	0	0	0	0	0	0	0	0	0	0	0	0	0	0	0	0	0	0	0	0	0	0	0	0	0	0	0	0
ZOTU328	OTU97	Eukaryota(1.00),Arthropoda(1.00),Insecta(0.99),Diptera(0.90),Phoridae(0.54),Megaselia(0.51),Megaselia_subnitida(0.05)	AATAAATAATATAAGATTTTGAATACTACCCCCTTCTTTAACCCTATTATTAGCCAGAAGAATAGTGGAAAACGGAGCTGGAACTGGTTGAACTGTTTACCCTCCTCTTTCTTCAAGAATTGCTCATAGAGGAGCTTCTGTTGATTTAGCAATTTTTTCATTACATTTAGCTGGGATCTCTTCAATTTTAGGGGCAGTAAATTTTATTACTACAATTATTAATATACGATCTTCAGGAATTACATTTGATCGAATACCTTTATTTGTATGATCAGTAGGAATCACAGCCTTATTATTATTATTATCTTTACCAGTTCTTGCCGGAGCTATTACTATATTATTAACAGATCGAAATTTTAATACTTCATTTTTTGACCCTGCAGGAGGAGGAGATCCTAT…	23129	0	0	0	0	0	0	0	0	0	0	0	0	0	0	0	0	0	0	0	0	0	0	0	0	0	0	0	0	0	0	0	0	0	0	0	0	0	0	0	0	0	0	0	0	0
ZOTU329	OTU146	Eukaryota(1.00),Arthropoda(1.00),Insecta(1.00),Diptera(0.72),Calliphoridae(0.02),Calliphora(0.02),Calliphora_loewi(0.01)	TATAAATAATATGAGATTTTGAATACTGCCTCCTTCTCTTACGCTACTTTTAGCAAGAAGTATAGTTGAAAATGGGGCTGGGACTGGATGAACTGTTTACCCTCCATTATCATCTAGAATTGCACATAGAGGAGCTTCTGTTGATTTAGCTATTTTTTCTTTACATTTAGCTGGTATTTCCTCTATTCTAGGAGCAGTAAATTTTATTACAACAATTATTAATATGCGATCTTCAGGAATTACTTTTGACCGAATACCATTATTTGTTTGATCTGTAGGAATTACAGCTTTATTACTTTTATTATCACTACCTGTTTTAGCTGGAGCAATTACTATACTACTGACAGATCGAAATTTTAATACATCATTTTTTGATCCTGCTGGAGGAGGAGATCCTAT…	23061	0	0	0	0	0	0	0	0	0	0	0	0	0	0	0	0	0	0	0	0	0	0	0	0	0	0	0	0	0	0	0	0	0	0	0	0	0	0	0	0	0	0	0	0	0
ZOTU331	OTU147	Eukaryota(1.00),Arthropoda(1.00),Insecta(1.00),Diptera(1.00),Phoridae(1.00),Megaselia(1.00),Megaselia_clara(1.00)	AATAAATAATATAAGATTCTGAATATTACCTCCATCATTAACTCTTTTATTAGCCAGAAGTATAGTAGAAAACGGAGCTGGAACAGGATGAACAGTTTATCCTCCTCTTTCTTCTAGAATTGCTCATAGTGGATCTTCAGTAGATTTAGCAATTTTCTCATTACATTTAGCTGGTATTTCTTCAATTTTAGGAGCTGTAAATTTTATTACTACTATTATTAATATACGCTCATCAGGAATTACTTTTGATCGAATACCTTTATTTGTATGATCTGTAGGAATTACTGCTTTATTACTTTTACTTTCACTTCCTGTATTAGCAGGAGCTATTACTATACTTTTAACAGATCGAAATTTTAATACTTCTTTTTTTGATCCTGCTGGAGGAGGAGATCCTAT…	22842	0	0	0	0	0	0	0	0	0	0	0	0	0	0	0	0	0	0	0	0	0	0	0	0	0	0	0	0	0	0	0	0	0	0	0	0	0	0	0	0	0	0	0	0	0
ZOTU335	OTU3	Eukaryota(1.00),Arthropoda(1.00),Insecta(1.00),Diptera(1.00),Phoridae(1.00),Megaselia(1.00),Megaselia_humeralis(0.99)	AATAAATAATATAAGATTTTGAATATTACCTCCTTCTCTTACTCTTTTATTAGCCAGAAGTATAGTAGAAAATGGAGCTGGAACTGGATGAACAGTTTACCCTCCACTTTCTTCTAGAATTGCTCATAGAGGAGCTTCTGTAGATTTAGCTATTTTTTCTCTACATTTAGCAGGAATTTCATCAATTTTAGGAGCTGTAAATTTTATTACAACAATTATTAATATACGATCTTCAGGAATTACTTTTGATCGTATACCATTATTCGTCTGATCAGTTGGTATTACAGCTATTCTTTTATTATTATCTTTACCTGTATTAGCAGGAGCTATTACTATATTATTAACAGATCGAAATTTTAATACTTCTTTCTTTGACCCTGCTGGTGGAGGAGATCCAAT…	22456	0	0	0	0	0	0	0	0	0	0	0	0	0	0	0	0	0	0	0	0	0	0	0	0	0	0	0	0	0	0	0	0	0	0	0	0	0	0	0	0	0	0	0	0	0
ZOTU337	OTU86	Eukaryota(1.00),Arthropoda(1.00),Insecta(1.00),Diptera(0.96),Phoridae(0.80),Anevrina(0.80),Anevrina_thoracica(0.80)	AATAAACAATATAAGTTTTTGAATATTACCTCCATCATTAACATTACTATTAGCAAGCAGTATAGTAGAAAATGGGGCTGGAACAGGTTGAACTGTTTACCCTCCACTATCATCCAATATTGCTCATAGAGGGGCTTCTGTTGATTTAGCAATTTTTTCTTTACACTTAGCCGGTATTTCCTCAATTTTAGGAGCTGTAAATTTTATTACTACTATCATTAATATACGAGCATCAGGAATTACTTTTGATCGAATACCTTTATTTGTTTGATCTGTAGGAATTACTGCTTTATTATTATTATTATCTTTACCTGTATTAGCTGGAGCTATTACTATATTATTAACTGATCGAAATTTTAATACCTCATTTTTTGATCCTGCTGGAGGAGGAGATCCAAT…	22292	0	0	0	0	0	0	0	0	0	0	0	0	0	0	0	0	0	0	0	0	0	0	0	0	0	0	0	0	0	0	0	0	0	0	0	0	0	0	0	0	0	0	0	0	0
ZOTU334	OTU38	Eukaryota(1.00),Arthropoda(1.00),Insecta(1.00),Diptera(0.99),Phoridae(0.96),Megaselia(0.95),Megaselia_nigriceps(0.91)	AATAAATAATATAAGATTTTGAATATTACCTCCTTCATTAACTCTTTTATTAGCCAGAAGTATAGTAGAAAATGGGGCTGGTACAGGATGAACTGTTTATCCCCCACTTTCTGCTAATATTGCACACAGAGGAGCTTCTGTTGATTTAGCAATTTTTTCTCTTCATTTAGCGGGAATTTCTTCAATTCTTGGAGCCGTAAACTTTATTACTACAATTATTAATATACGATCATCAGGAATTACTTTTGATCGAATACCTTTATTTGTATGATCTGTAGGAATTACAGCTATCCTACTTTTATTATCTCTCCCAGTATTAGCCGGAGCTATTACTATACTATTAACAGATCGAAATTTTAATACATCTTTTTTTGATCCTGCAGGAGGAGGTGACCCAAT…	22274	0	0	0	0	0	0	0	0	0	0	0	0	0	0	0	0	0	0	0	0	0	0	0	0	0	0	0	0	0	0	0	0	0	0	0	0	0	0	0	0	0	0	0	0	0
ZOTU339	OTU9	Eukaryota(1.00),Arthropoda(1.00),Insecta(1.00),Lepidoptera(0.11),Nymphalidae(0.11),Hipparchia(0.10),Hipparchia_fidia(0.10)	AATAAATAATATAAGATTTTGAATATTACCTCCATCATTAACTCTTTTATTAGCCAGAAGTATAGTAGAAAACGGAGCTGGGACAGGATGAACAGTTTATCCACCTCTTTCGTCTAGAATTGCTCATAGTGGAGCTTCAGTTGATTTAGCAATTTTTTCACTTCATTTAGCTGGAATTTCCTCAATTTTAGGAGCTGTAAACTTCATTACTACTATTATTAATATACGTTCATCAGGAATTACATTTGATCGTATACCTTTATTTGTTTGATCAGTAGGAATTACTGCTTTATTACTTTTATTATCACTTCCTGTTTTAGCAGGTGCTATTACTATACTTTTAACTGATCGAAATTTTAATACTTCTTTCTTTGATCCTGCTGGAGGAGGAGATCCTAT…	22209	0	0	0	0	0	0	0	0	0	0	0	0	0	0	0	0	0	0	0	0	0	0	0	0	0	0	0	0	0	0	0	0	0	0	0	0	0	0	0	0	0	0	0	0	0
ZOTU340	OTU37	Eukaryota(1.00),Arthropoda(1.00),Insecta(1.00),Diptera(0.85),Phoridae(0.58),Megaselia(0.58),Megaselia_albicans(0.01)	AATAAATAATATAAGTTTTTGAATACTACCTCCTTCTTTAACACTTTTATTAGCCAGAAGTATAGTAGAAAATGGAGCTGGAACAGGATGAACAGTTTACCCCCCACTTTCTTCTAGAATTGCTCATAGTGGAGCCTCTGTTGATTTAGCAATTTTTTCTCTTCATTTGGCTGGAATTTCATCTATTTTAGGAGCTGTAAATTTTATTACAACAATTATTAATATACGTTCTTCAGGAATTACTTTTGATCGAATACCTCTATTTGTTTGATCAGTTGGAATTACTGCTCTTTTATTACTTCTTTCTCTTCCAGTTTTAGCTGGAGCTATTACAATATTACTAACAGACCGAAATTTTAATACTTCATTCTTTGACCCAGCTGGAGGAGGAGATCCTAT…	22206	0	0	0	0	0	0	0	0	0	0	0	0	0	0	0	0	0	0	0	0	0	0	0	0	0	0	0	0	0	0	0	0	0	0	0	0	0	0	0	0	0	0	0	0	0
ZOTU336	OTU149	Eukaryota(1.00),Arthropoda(1.00),Insecta(1.00),Diptera(0.58),Culicidae(0.07),Culex(0.03),Culex_okinawae(0.01)	AATAAATAATATAAGATTTTGAATATTACCTCCTTCATTAACTTTACTATTGGCAAGAAGAATAGTAGAAAACGGAGCTGGAACAGGTTGAACTGTTTACCCCCCTCTTTCTTCTAGAATTGCTCATAGAGGAGCTTCAGTTGACTTAGCAATTTTTTCCCTTCATCTTGCAGGAATTTCATCAATTTTAGGAGCAGTAAATTTCATTACTACTATTATTAATATACGTTCTTCAGGAATTACTTTTGATCGAATACCTTTATTTGTCTGATCTGTTGGTATTACAGCTTTATTATTATTATTATCTTTACCTGTTTTAGCCGGAGCCATCACAATACTTTTAACAGATCGAAACTTTAATACTTCATTTTTTGATCCTGCAGGAGGTGGAGACCCAAT…	22175	0	0	0	0	0	0	0	0	0	0	0	0	0	0	0	0	0	0	0	0	0	0	0	0	0	0	0	0	0	0	0	0	0	0	0	0	0	0	0	0	0	0	0	0	0
ZOTU341	OTU88	Eukaryota(1.00),Arthropoda(1.00),Insecta(1.00),Diptera(1.00),Phoridae(1.00),Megaselia(1.00),Megaselia_shatesae(1.00)	AATAAATAATATAAGTTTTTGAATATTACCTCCTTCTTTAACACTTTTATTAGCCAGAAGTATAGTAGAAAATGGGGCTGGAACAGGATGAACAGTTTATCCACCCCTTTCTTCTAGAATTGCTCATAGTGGAGCTTCTGTCGATTTAGCAATTTTTTCTTTACATTTAGCTGGTATTTCTTCAATTTTAGGGGCAGTAAATTTTATTACTACTATTATTAATATACGATCTTCAGGTATTACTTTTGACCGAATACCTTTATTTGTATGATCAGTAGGAATTACTGCACTTTTATTACTTTTATCTTTACCAGTACTAGCCGGTGCTATTACTATACTTTTAACAGATCGAAATTTTAATACATCATTCTTTGATCCTGCCGGAGGAGGAGATCCAAT…	21915	0	0	0	0	0	0	0	0	0	0	0	0	0	0	0	0	0	0	0	0	0	0	0	0	0	0	0	0	0	0	0	0	0	0	0	0	0	0	0	0	0	0	0	0	0
ZOTU342	OTU1	Eukaryota(1.00),Arthropoda(1.00),Insecta(1.00),Diptera(0.98),Phoridae(0.98),Megaselia(0.98),Megaselia_subpalpalis(0.37)	AATAAATAATATAAGATTTTGAATATTACCCCCGTCATTAACTCTTTTATTAGCCAGAAGTATAGTAGAAAACGGAGCTGGAACAGGATGAACAGTTTATCCTCCTCTTTCATCAAGAATTGCTCATAGTGGAGCTTCAGTTGATTTAGCAATTTTCTCACTTCATCTAGCTGGGATTTCTTCAATTTTAGGTGCTGTAAATTTCATTACTACTATTATTAATATACGTTCATCAGGAATCACTTTTGATCGAATACCTTTATTTGTATGATCAGTAGGAATTACTGCTTTATTACTTTTACTTTCACTTCCTGTTTTAGCAGGTGCTATTACTATACTTTTAACTGATCGAAACTTTAATACTTCTTTCTTTGATCCTGCAGGAGGAGGAGATCCTAT…	21892	0	0	0	0	0	0	0	0	0	0	0	0	0	0	0	0	0	0	0	0	0	0	0	0	0	0	0	0	0	0	0	0	0	0	0	0	0	0	0	0	0	0	0	0	0
ZOTU343	OTU58	Eukaryota(1.00),Arthropoda(1.00),Insecta(1.00),Diptera(0.78),Culicidae(0.07),Anopheles(0.07),Anopheles_albitarsis(0.02)	AATAAACAATATAAGTTTTTGAATATTACCTCCTTCTTTAACCCTATTATTAGCCAGAAGAATAGTAGAAAACGGAGCTGGAACTGGATGAACAGTGTATCCCCCACTTTCTTCTAGAATCGCTCATAGAGGAGCTTCTGTTGATTTAGCAATTTTCTCTCTTCATTTAGCAGGTATCTCCTCAATTTTAGGAGCTGTTAATTTTATTACAACAATTATTAATATACGATCTTCTGGGATTACTTTTGATCGAATACCTTTATTTGTATGATCAGTAGGAATCACTGCTCTTTTATTATTATTATCATTACCAGTATTAGCTGGAGCTATTACAATATTATTAACAGATCGAAATTTTAATACATCTTTCTTTGATCCCGCAGGTGGAGGAGATCCAAT…	21890	0	0	0	0	0	0	0	0	0	0	0	0	0	0	0	0	0	0	0	0	0	0	0	0	0	0	0	0	0	0	0	0	0	0	0	0	0	0	0	0	0	0	0	0	0
ZOTU344	OTU151	Eukaryota(1.00),Arthropoda(1.00),Insecta(1.00),Coleoptera(0.06),Carabidae(0.05),Amara(0.04),Amara_sinuosa(0.04)	AATAAATAATATAAGATTTTGAATATTACCTCCTTCACTAACTTTATTGTTAGCCAGAAGAATAGTAGAAAACGGAGCTGGAACAGGTTGAACTGTTTATCCTCCTCTTTCTTCTAGAATTGCTCATAGAGGAGCTTCAGTAGATTTAGCAATTTTTTCCTTACATCTTGCAGGAATTTCATCAATTTTAGGTGCAGTAAATTTTATTACTACTATTATTAATATACGATCATCAGGAATTACTTTTGATCGAATACCTTTATTTGTTTGATCTGTTGGAATTACAGCTTTATTATTATTATTATCCTTACCTGTTTTAGCTGGAGCTATTACAATACTTTTAACAGACCGAAATTTTAATACTTCATTTTTTGACCCTGCTGGAGGTGGAGATCCAAT…	21878	0	0	0	0	0	0	0	0	0	0	0	0	0	0	0	0	0	0	0	0	0	0	0	0	0	0	0	0	0	0	0	0	0	0	0	0	0	0	0	0	0	0	0	0	0
ZOTU346	OTU1681	Eukaryota(1.00),Arthropoda(1.00),Insecta(1.00),Diptera(1.00),Phoridae(1.00),Megaselia(1.00),Megaselia_rupestris(1.00)	AATAAATAATATAAGTTTTTGAATATTACCTCCTTCTTTAACTCTTTTATTAGCCAGAAGTATAGTAGAAAATGGGGCTGGAACAGGGTGAACTGTTTACCCCCCACTTTCCTCTAGAATTGCTCATAGTGGGGCTTCTGTAGATTTAGCAATTTTTTCTCTTCATTTAGCTGGAATTTCATCTATTTTAGGAGCTGTAAATTTTATTACAACAATTATTAATATACGATCTTCAGGAATTACTTTTGATCGAATACCTTTATTTGTTTGATCAGTTGGAATTACTGCTCTTTTATTACTTTTATCTTTACCAGTATTAGCGGGAGCTATCACAATACTATTAACAGATCGAAATTTTAACACTTCATTTTTTGATCCTGCTGGAGGAGGAGACCCTAT…	21850	0	0	0	0	0	0	0	0	0	0	0	0	0	0	0	0	0	0	0	0	0	0	0	0	0	0	0	0	0	0	0	0	0	0	0	0	0	0	0	0	0	0	0	0	0
ZOTU347	OTU1	Eukaryota(1.00),Arthropoda(1.00),Insecta(1.00),Diptera(0.98),Phoridae(0.96),Megaselia(0.96),Megaselia_subpalpalis(0.53)	AATAAATAATATAAGATTTTGAATATTACCTCCGTCATTAACTCTTTTATTAGCCAGAAGTATAGTAGAAAACGGAGCTGGAACAGGGTGAACAGTTTATCCTCCTCTTTCATCAAGAATTGCTCATAGTGGAGCTTCAGTTGATTTAGCAATTTTCTCACTTCATCTAGCTGGGATTTCTTCAATTTTAGGTGCTGTAAATTTCATTACTACTATTATTAATATACGTTCATCAGGAATCACTTTTGATCGAATACCTTTATTTGTATGATCAGTAGGAATTACTGCTTTATTACTTTTACTTTCACTTCCTGTTTTAGCAGGTGCTATTACTATACTTTTAACTGATCGAAACTTTAATACTTCTTTCTTTGACCCTGCAGGAGGAGGAGATCCTAT…	21814	0	0	0	0	0	0	0	0	0	0	0	0	0	0	0	0	0	0	0	0	0	0	0	0	0	0	0	0	0	0	0	0	0	0	0	0	0	0	0	0	0	0	0	0	0
ZOTU333	OTU105	Bacteria(1.00),Proteobacteria(1.00),Alphaproteobacteria(1.00),Rickettsiales(1.00),Anaplasmataceae(1.00),Wolbachia(1.00),Wolbachia_pipientis_strain_wIrr(0.17)	TATGAACAATTTAAGTTTCTGGCTATTGGTATCGTCTTTTATTTTGCTCATTCTATCAGTTTTTATTGGTGAAGGTCCAGGTACTGGTTGGACTTTATATCCCCCATTATCACAAATTGCATCACATCCAAGTGCTGGTGTTGACCTTGCTATATTTTCATTGCACGTTGCTGGTATATCCTCTATTGTTGGGGCTATTAATTTCATAGTCACTATACTTAACATGCGTGCAAAGGGCATGTCATTAACTAAAATGCCACTATTTGTATGGTCCATTCTATTAACAGCATTTATGCTACTTATTGCTTTACCTGTATTGGCTGGTGCTATAACCATGCTTCTTACTGATCGCAATATTGGCACTTCATTTTTTGAGCCTGCAGGTGGTGGTGATCCAGT…	21735	0	0	0	0	0	0	0	0	0	0	0	0	0	0	0	0	0	0	0	0	0	0	0	0	0	0	0	0	0	0	0	0	0	0	19	0	0	0	0	0	0	0	0	0	0
ZOTU322	OTU142	Eukaryota(1.00),Arthropoda(1.00),Insecta(1.00),Diptera(0.84),Phoridae(0.46),Megaselia(0.44),Megaselia_subpalpalis(0.04)	AATAAATAACATAAGATTTTGAATACTTCCTCCTTCTCTTACACTTTTATTAGCCAGAAGTATAGTAGAAAATGGAGCTGGAACAGGATGAACTGTTTATCCTCCTCTTTCTTCAAGAATTGCTCATAGAGGAGCTTCTGTCGATTTAGCTATTTTCTCTCTTCATCTTGCAGGAATTTCAAGAATTTTAGGAGCTGTAAATTTCATTACTACTATTATTAATATACGATCTTCAGGAATTACATTCGATCGAATACCTTTATTTGTTTGATCAGTAGGAATTACTGCCCTTCTATTATTACTCTCTCTTCCTGTTTTAGCCGGAGCTATCACAATACTTTTAACTGACCGAAATTTTAATACTTCTTTTTTTGACCCTGCAGGTGGGGGAGACCCTAT…	21638	0	0	0	0	0	0	0	0	0	0	0	0	0	0	0	0	0	0	0	0	0	0	0	0	0	0	0	0	0	0	0	0	0	0	0	0	0	0	0	0	0	0	0	0	0
ZOTU351	OTU6	Eukaryota(1.00),Arthropoda(1.00),Insecta(1.00),Diptera(0.97),Phoridae(0.97),Megaselia(0.97),Megaselia_robusta(0.49)	AATAAATAATATAAGATTCTGAATATTACCTCCATCATTAACTCTTTTATTAGCCAGAAGTATAGTAGAAAACGGAGCTGGAACAGGATGAACAGTTTATCCTCCTCTTTCATCTAGAATTGCTCATAGTGGAGCTTCAGTAGATTTAGCAATTTTTTCACTTCATTTAGCTGGAATTTCTTCAATTTTAGGAGCTGTAAATTTTATTACTACTATTATTAATATACGTGCCTCAGGTATCACTTTTGATCGAATACCTTTATTTGTTTGATCAGTAGGAATTACTGCTTTATTACTTTTACTTTCACTTCCTGTTTTAGCAGGAGCTATTACTATACTTTTAACTGATCGAAATTTTAATACTTCTTTCTTTGATCCTGCTGGAGGAGGAGATCCTAT…	21243	0	0	0	0	0	0	0	0	0	0	0	0	0	0	0	0	0	0	0	0	0	0	0	0	0	0	0	0	0	0	0	0	0	0	0	0	0	0	0	0	0	0	0	0	0
ZOTU350	OTU34	Eukaryota(1.00),Arthropoda(1.00),Insecta(1.00),Diptera(0.79),Lauxaniidae(0.01),Minettia(0.01),Minettia_nigriventris(0.01)	AATAAATAATATAAGATTTTGAATACTTCCCCCATCTTTAACCCTTCTGTTAGCCAGAAGTATAGTTGAAAACGGAGCTGGAACAGGATGAACTGTATACCCTCCCCTTTCTTCAAGAATTGCTCATAGAGGAGCTTCAGTTGATTTAGCTATTTTTTCATTACATCTAGCTGGAATTTCATCAATTCTAGGGGCTGTAAATTTTATTACCACAATTATTAATATACGATCTTCAGGAATTACTTTTGATCGAATACCTTTATTTGTTTGATCTGTGGGTATTACTGCTTTATTACTATTATTGTCTCTACCAGTCCTTGCAGGAGCTATTACTATGTTATTAACAGATCGAAACTTTAATACATCATTTTTTGACCCTGCTGGAGGAGGTGACCCTAT…	21215	0	0	0	21130	82	0	0	0	0	0	0	0	0	0	0	0	0	0	0	0	0	0	0	0	0	0	0	0	0	0	0	0	0	0	0	0	0	0	0	0	0	0	0	0	0
ZOTU352	OTU4	Eukaryota(1.00),Arthropoda(1.00),Insecta(1.00),Diptera(0.69),Drosophilidae(0.12),Apenthecia(0.01),Apenthecia_argentata(0.01)	AATAAATAATATAAGATTCTGAATACTCCCTCCATCTTTAACATTATTATTAGCCAGAAGTATAGTTGAAAATGGAGCTGGAACTGGATGAACTGTATACCCCCCCCTTTCTTCAAGAATTGCTCATAGAGGAGCTTCCGTTGATTTGGCTATTTTTTCATTACATCTAGCCGGAATTTCATCTATTTTAGGAGCTGTAAATTTTATTACTACAATTATTAATATACGATCTTCAGGAATTACCTTTGATCGAATACCTTTATTTGTTTGATCTGTAGGTATCACTGCTTTATTACTACTATTATCTCTTCCAGTCCTTGCAGGAGCTATTACTATATTATTAACCGATCGAAACTTTAATACATCATTTTTTGACCCAGCTGGAGGAGGAGATCCTAT…	21155	0	0	0	0	0	0	0	0	0	0	0	0	0	0	0	0	0	0	0	0	0	0	0	0	0	0	0	0	0	0	0	0	0	0	0	0	0	0	0	0	0	0	0	0	0
ZOTU332	OTU148	Bacteria(1.00),Proteobacteria(1.00),Alphaproteobacteria(1.00),Rickettsiales(1.00),Anaplasmataceae(1.00),Wolbachia(1.00),Wolbachia_pipentis_endosymbiont_of_Carposina_sasakii(0.66)	TATGAATAATTTGAGTTTCTGGTTATTAGTGTCATCTTTTGTTTTGCTCATTCTCTCAGCATTTGCTGGCGAAGGTGCAGGTACGGGTTGGACTTTATATCCGCCTTTATCACAAATTATGTCCCACCCGAGTGCAGGAGTTGACCTTGCTATACTTGCACTTCATGTTGCTGGTATGTCGTCAATTGTTGGGGCGATCAACTTTATAGTTACTATATTTAACATGCGCGCAAAAGGAATGTCATTAACTAAGATGCCACTGTTTGTTTGGTCTGTCTTGTTAACAGCATTTATGTTGATTGTTGCCTTACCAGTGCTTGCCGGTGCTATAACTATGCTTCTTACTGATCGCAATGTTGGTACTTCCTTTTTTGATCCTGCCGGTGGTGGCGATCCTGT…	20809	0	0	0	0	0	0	0	0	0	0	0	0	0	0	0	0	0	0	0	0	0	0	0	0	0	0	0	0	0	0	0	0	0	0	0	0	0	0	0	0	0	0	0	0	0
ZOTU353	OTU34	Eukaryota(1.00),Arthropoda(1.00),Insecta(1.00),Diptera(0.78),Glossinidae(0.02),Glossina(0.02),Glossina_pallidipes(0.02)	AATAAATAATATAAGATTTTGAATACTTCCCCCATCTTTAACCCTTCTGTTAGCCAGAAGTATAGTTGAAAACGGAGCTGGAACAGGATGAACTGTATACCCTCCCCTTTCTTCAAGAATTGCTCATAGAGGAGCTTCAGTTGATTTAGCTATTTTTTCATTACACCTAGCTGGAATTTCATCAATTCTAGGGGCTGTAAATTTTATTACCACAATTATTAATATACGATCTTCAGGAATTACTTTTGATCGAATACCTTTATTTGTTTGATCTGTAGGTATTACTGCTTTATTACTATTATTGTCTCTACCAGTCCTTGCAGGAGCTATTACTATGTTATTAACAGATCGAAACTTTAATACATCATTTTTTGATCCTGCTGGAGGAGGTGACCCTAT…	20642	0	0	0	0	0	0	0	0	0	0	0	0	0	0	0	0	0	0	0	0	0	0	0	0	0	0	0	0	0	0	0	0	0	0	0	0	0	0	0	0	0	0	0	0	0
ZOTU354	OTU10	Eukaryota(1.00),Arthropoda(1.00),Insecta(1.00),Diptera(1.00),Phoridae(1.00),Megaselia(1.00),Megaselia_diversa(1.00)	AATAAATAATATAAGATTTTGAATATTACCTCCATCATTAACTCTTTTATTAGCTAGAAGTACAGTAGAAAACGGAGCTGGAACAGGATGAACAGTTTACCCTCCTCTTTCATCTAGAATCGCTCATAGTGGAGCTTCAGTAGATTTAGCAATTTTTTCACTTCATTTAGCTGGAATTTCTTCAATTTTAGGAGCTGTAAATTTTATTACTACTATCATTAATATACGATCATCAGGAATTACTTTTGATCGAATACCTTTATTTGTATGATCAGTAGGAATTACTGCTCTATTACTTTTACTTTCACTTCCTGTTTTAGCTGGTGCTATCACAATACTATTAACTGATCGAAATTTTAATACTTCTTTCTTTGACCCAGCTGGTGGAGGAGATCCAAT…	20618	0	0	0	0	0	0	0	0	0	0	0	0	0	0	0	0	0	0	0	0	0	0	0	0	0	0	0	0	0	0	0	0	0	0	0	0	0	0	0	0	0	0	0	0	0
ZOTU355	OTU82	Eukaryota(1.00),Arthropoda(1.00),Insecta(1.00),Diptera(0.68),Calliphoridae(0.04),Lucilia(0.04),Lucilia_papuensis(0.01)	AATAAATAACATAAGTTTTTGATTATTACCTCCTTCTTTGACATTATTATTAGCCAGCAGTATAGTAGAAAATGGAGCTGGTACAGGATGAACAGTTTACCCACCGCTATCAGCAAATATCGCCCATAGAGGAGCTTCTGTTGATTTAGCCATTTTTTCTCTGCATTTAGCAGGAATTTCGTCTATTTTAGGAGCTGTAAATTTTATTACCACAATTATTAATATACGTTCTTCGGGAATTACTTTTGATCGAATACCTCTATTTGTATGATCAGTTGGAATCACAGCTTTACTATTATTACTTTCTTTACCCGTTTTAGCCGGAGCTATTACAATATTATTAACAGACCGAAATTTTAATACTTCCTTTTTTGATCCAGCAGGAGGAGGAGACCCAAT…	20598	0	0	0	0	0	0	0	0	0	0	0	0	0	0	0	0	0	0	0	0	0	0	0	0	0	0	0	0	0	0	0	0	0	0	0	0	0	0	0	0	0	0	0	0	0
ZOTU357	OTU123	Eukaryota(1.00),Arthropoda(1.00),Insecta(1.00),Diptera(1.00),Phoridae(1.00),Megaselia(1.00),Megaselia_involuta(1.00)	TATAAATAATATAAGATTTTGAATACTTCCTCCATCTTTAACACTTTTATTAGCCAGAAGTATAGTAGAAAATGGAGCTGGAACAGGATGAACTGTTTACCCTCCTTTATCTTCAAGAATTGCTCATAGAGGAGCTTCTGTTGATTTAGCAATTTTTTCTCTACACTTAGCTGGTATTTCTTCAATTTTAGGAGCAGTAAATTTTATTACAACAATTATTAATATACGATCTTCTGGAATCACATTTGATCGTATACCTTTATTTGTTTGATCAGTAGGTATTACTGCTTTATTATTATTATTATCTTTGCCAGTCCTTGCTGGGGCTATTACAATACTATTAACAGACCGAAATTTTAATACATCATTTTTTGATCCTGCAGGAGGTGGAGATCCAAT…	20535	0	0	0	0	0	0	0	0	0	0	0	0	0	0	0	0	0	0	0	0	0	0	0	0	0	0	0	0	0	0	0	0	0	0	0	0	0	0	0	0	0	0	0	0	0
ZOTU356	OTU11	Eukaryota(1.00),Arthropoda(1.00),Insecta(1.00),Diptera(0.76),Tephritidae(0.02),Anastrepha(0.01),Anastrepha_rafaeli(0.01)	AATAAATAATATAAGATTTTGAATATTACCTCCATCTTTAACTTTATTATTAGCCAGAAGAATAGTAGAAAATGGAGCTGGAACTGGATGAACTGTTTATCCTCCTCTTTCTTCAAGAATTGCTCATAGAGGAGCTTCTGTTGATTTAGCAATTTTTTCATTACATTTAGCTGGAATTTCTTCCATTTTAGGAGCTGTAAATTTTATTACAACAATTATTAATATACGATCATCAGGTATTACTTTTGACCGTATACCATTATTTGTGTGATCTGTAGGTATTACAGCTTTATTATTGCTATTATCACTACCAGTACTAGCTGGGGCAATTACTATATTATTAACAGATCGAAATTTTAATACTTCATTCTTTGATCCTGCAGGAGGTGGAGACCCAAT…	20502	0	0	0	0	0	0	0	0	0	0	0	0	0	0	0	0	0	0	0	0	0	0	0	0	0	0	0	0	0	0	0	0	0	0	0	0	0	0	0	0	0	0	0	0	0
ZOTU361	OTU34	Eukaryota(1.00),Arthropoda(1.00),Insecta(1.00),Lepidoptera(0.18),Geometridae(0.03),Dichromodes(0.02),Dichromodes_orectis(0.02)	AATAAATAATATAAGATTTTGAATACTTCCCCCATCTTTAACCCTTCTGTTAGCCAGAAGTATAGTTGAAAACGGAGCTGGAACAGGATGAACTGTATACCCTCCCCTTTCTTCAAGAATTGCTCATAGAGGAGCTTCAGTTGATTTAGCTATTTTTTCATTACATCTAGCTGGAATTTCATCAATTCTAGGAGCTGTAAATTTTATTACCACAATTATTAATATACGATCTTCAGGAATTACTTTTGATCGAATACCTTTATTTGTTTGATCTGTAGGTATTACTGCTTTATTACTATTATTGTCTCTACCAGTCCTTGCAGGAGCTATTACTATGTTATTAACAGATCGAAACTTTAATACATCATTTTTTGATCCTGCTGGAGGAGGTGACCCTAT…	20100	0	0	0	0	0	0	0	0	0	0	0	0	0	0	0	0	0	0	0	0	0	0	0	0	0	0	0	0	0	0	0	0	0	0	0	0	0	0	0	0	0	0	0	0	0
ZOTU360	OTU153	Eukaryota(1.00),Arthropoda(1.00),Insecta(1.00),Diptera(0.76),Culicidae(0.12),Anopheles(0.11),Anopheles_punctimacula(0.01)	AATAAATAATATAAGATTTTGAATATTACCTCCTTCTTTAACTCTTTTGTTAGCCAGAAGTATAGTAGAAAATGGAGCAGGGACAGGATGAACTGTTTACCCTCCTCTTTCTTCTAGAATTGCTCATAGTGGGACTTCTGTTGATTTAGCAATTTTCTCTTTACATTTAGCAGGAATTTCCTCAATTTTAGGAGCTGTAAATTTTATTACGACAATTATTAATATACGATCTTCAGGAATTACTTTTGATCGAATACCTTTATTTGTATGATCAGTTGGAATTACTGCTCTTCTGTTACTTTTGTCTCTACCAGTATTAGCAGGAGCTATTACAATACTTTTAACAGATCGAAATTTTAATACTTCTTTCTTTGATCCTGCTGGAGGAGGAGATCCAAT…	20019	0	0	0	0	0	0	0	0	0	0	0	0	0	0	0	0	0	0	0	0	0	0	0	0	0	0	0	0	0	0	0	0	0	0	0	0	0	0	0	0	0	0	0	0	0
ZOTU362	OTU83	Eukaryota(1.00),Arthropoda(1.00),Insecta(1.00),Diptera(1.00),Phoridae(1.00),Megaselia(1.00),Megaselia_diversa(1.00)	AATAAATAATATAAGATTTTGAATATTACCTCCATCATTAACTTTATTATTAGCCAGAAGTATAGTAGAAAACGGAGCTGGAACAGGATGAACAGTTTACCCTCCTCTTTCATCTAGAATTGCTCATAGAGGAGCTTCAGTAGATTTAGCAATTTTTTCACTTCATTTAGCTGGAATTTCTTCAATCTTAGGGGCTGTAAATTTTATTACTACTATTATTAATATACGATCTTCAGGAATTACTTTTGATCGAATACCTTTATTTGTATGATCAGTAGGAATTACTGCTCTATTACTTTTACTTTCACTACCTGTTTTAGCTGGTGCTATCACAATACTTTTAACTGATCGAAATTTTAATACTTCTTTCTTTGATCCTGCAGGAGGAGGAGACCCAAT…	19929	0	0	0	0	0	0	0	0	0	0	0	0	0	0	0	0	0	0	0	0	0	0	0	0	0	0	0	0	0	0	0	0	0	0	0	0	0	0	0	0	0	0	0	0	0
ZOTU364	OTU155	Eukaryota(1.00),Arthropoda(1.00),Insecta(1.00),Lepidoptera(0.95),Papilionidae(0.93),Papilio(0.93),Papilio_machaon(0.93)	AATAAATAATATAAGTTTTTGAATATTACCACCTTCCTTAACTCTTCTATTAGCTAGAAGTATAGTAGAAAATGGAGCAGGTACAGGATGAACAGTTTACCCTCCATTATCTTCTAGAATTGCTCATAGAGGAGCTTCTGTTGATTTAGCAATTTTTTCTCTACATTTAGCAGGAATCTCCTCAATTTTAGGTGCTGTAAATTTTATTACAACAATTATTAATATACGATCTTCAGGAATTACTTTTGATCGAATACCTCTATTTGTTTGATCAGTTGGAATTACTGCTCTTTTATTACTTTTATCTTTACCAGTTTTAGCTGGAGCTATTACAATACTTTTAACAGATCGAAATTTTAATACTTCATTTTTTGATCCTGCTGGAGGAGGAGATCCAAT…	19911	0	0	0	0	0	0	0	0	0	0	0	0	0	0	0	0	0	0	0	0	0	0	0	0	0	0	0	0	0	0	0	0	0	0	0	0	0	0	0	0	0	0	0	0	0
ZOTU365	OTU37	Eukaryota(1.00),Arthropoda(1.00),Insecta(1.00),Lepidoptera(0.12),Papilionidae(0.10),Papilio(0.10),Papilio_machaon(0.10)	AATAAATAATATAAGTTTTTGAATACTACCTCCTTCTTTAACACTTTTATTAGCCAGAAGTATAGTAGAAAATGGAGCTGGAACAGGATGAACAGTTTACCCCCCACTTTCTTCTAGAATTGCTCATAGTGGAGCCTCTGTTGATTTAGCAATTTTTTCTCTTCATTTAGCTGGAATTTCATCTATTTTAGGAGCTGTAAATTTTATTACAACAATTATTAATATACGTTCTTCAGGAATTACTTTTGATCGAATACCTTTATTTGTTTGATCAGTTGGAATTACTGCTCTTTTATTACTTCTTTCTCTTCCAGTTTTAGCTGGAGCTATTACAATATTACTAACAGACCGAAATTTTAATACTTCATTCTTTGACCCAGCTGGAGGAGGAGATCCTAT…	19809	0	0	0	0	0	0	0	0	0	0	0	0	0	0	0	0	0	0	0	0	0	0	0	0	0	0	0	0	0	0	0	0	0	0	0	0	0	0	0	0	0	0	0	0	0
ZOTU366	OTU10	Eukaryota(1.00),Arthropoda(1.00),Insecta(1.00),Diptera(1.00),Phoridae(1.00),Megaselia(1.00),Megaselia_diversa(0.98)	AATAAATAATATAAGATTTTGAATATTACCTCCATCATTAACTCTTTTATTAGCTAGAAGTATAGTAGAAAACGGAGCTGGAACAGGATGAACAGTTTACCCTCCTCTTTCATCTAGAATTGCTCATAGTGGAGCTTCAGTAGATTTAGCTATTTTTTCACTTCACTTAGCTGGAATTTCTTCAATTTTAGGAGCTGTAAATTTTATTACTACTATTATTAATATGCGATCATCAGGAATTACTTTTGATCGAATACCTTTATTTGTATGATCAGTAGGAATTACTGCTCTATTACTGTTACTATCACTTCCTGTTTTAGCTGGTGCTATTACAATATTATTAACTGATCGAAATTTTAATACTTCTTTCTTTGACCCAGCTGGTGGAGGAGACCCAAT…	19776	0	0	0	0	0	0	0	0	0	0	0	0	0	0	0	0	0	0	0	0	0	0	0	0	0	0	0	0	0	0	0	0	0	0	0	0	0	0	0	0	0	0	0	0	0
ZOTU367	OTU10	Eukaryota(1.00),Arthropoda(1.00),Insecta(1.00),Diptera(0.99),Phoridae(0.99),Megaselia(0.99),Megaselia_diversa(0.99)	AATAAATAATATAAGATTTTGAATATTACCTCCATCATTAACTCTTTTATTAGCTAGAAGTATAGTAGAAAACGGAGCTGGAACAGGATGAACAGTTTACCCTCCTCTTTCATCTAGAATCGCTCATAGTGGAGCTTCAGTAGATTTAGCAATTTTTTCACTTCATTTAGCTGGAATTTCTTCAATTTTAGGAGCTGTAAATTTTATTACTACTATCATTAATATACGATCATCAGGAATTACTTTTGATCGAATACCTTTATTTGTGTGATCAGTAGGAATTACTGCTCTATTACTTTTACTTTCACTTCCTGTTTTAGCTGGTGCTATCACAATACTATTAACTGATCGAAATTTTAATACTTCTTTCTTTGACCCAGCTGGTGGAGGAGATCCAAT…	19771	0	0	0	0	0	0	0	0	0	0	0	0	0	0	0	0	0	0	0	0	0	0	0	0	0	0	0	0	0	0	0	0	0	0	0	0	0	0	0	0	0	0	0	0	0
ZOTU345	OTU152	Bacteria(1.00),Proteobacteria(1.00),Alphaproteobacteria(1.00),Rickettsiales(1.00),Anaplasmataceae(1.00),Wolbachia(1.00),Wolbachia_pipentis_endosymbiont_of_Cimex_lectularius(0.13)	CATGAATAATTTAAGTTTCTGGCTATTGGTATCATCTTTTATTTTGCTCATTCTATCAGTATTTGTTGGTGAAGGGCCAGGCACAGGTTGGACTTTATATCCCCCATTATCACAAATCGTATCACACCCAAGTGCTGGTGTTGATCTTGCTATATTTTCACTGCACGTTGCTGGTATATCATCGATTGTTGGAGCTATTAACTTCATAGTTACCATATTTAACATGCGTGCAAAGGGCATGACATTAACTAAAATGCCGCTGTTTGTATGGTCTATTTTGTTAACAGCATTTATGCTACTTATTGCTTTACCTGTATTGGCTGGTGCTATAACCATGCTACTTACTGATCGCAATATTGGCACTTCATTTTTTGAGCCTGCAGGTGGTGGTGATCCAGT…	19700	0	0	0	0	0	0	0	0	0	0	0	0	0	0	0	0	0	0	0	0	0	0	0	0	0	0	0	0	0	0	0	0	0	0	0	0	0	0	0	0	0	0	0	0	0
ZOTU368	OTU4	Eukaryota(1.00),Arthropoda(0.98),Insecta(0.98),Diptera(0.72),Muscidae(0.05),Potamia(0.03),Potamia_littoralis(0.03)	AATAAATAATATAAGATTCTGAATACTCCCTCCATCTCTAACATTATTATTAGCCAGAAGTATAGTTGAAAATGGAGCTGGAACTGGATGAACTGTATACCCTCCCCTTTCTTCAAGAATTGCTCATAGAGGAGCTTCCGTTGATTTGGCTATTTTTTCATTACATCTAGCTGGAATTTCATCTATTTTAGGAGCTGTAAATTTTATTACTACAATTATTAATATACGATCTTCAGGAATTACCTTTGATCGAATACCTTTATTTGTTTGATCTGTAGGTATCACTGCTTTATTGCTACTATTATCTCTTCCAGTCCTTGCAGGAGCTATTACTATATTATTAACCGATCGAAACTTTAATACATCATTTTTTGACCCTGCTGGAGGAGGAGATCCTAT…	19620	0	0	0	0	0	0	0	0	0	0	0	0	0	0	0	0	0	0	0	0	0	0	0	0	0	0	0	0	0	0	0	0	0	0	0	0	0	0	0	0	0	0	0	0	0
ZOTU358	OTU126	Eukaryota(1.00),Arthropoda(1.00),Insecta(1.00),Diptera(0.84),Phoridae(0.55),Triphleba(0.44),Triphleba_aequalis(0.42)	AATAAATAATATAAGTTTTTGAATATTACCTCCTTCTCTAACATTATTATTAGCCAGCAGTATAGTAGAAAATGGAGCTGGAACAGGATGAACAGTTTATCCTCCATTATCAGCTAATATTGCACATAGAGGAGCATCTGTAGATTTAGCAATTTTTTCTTTACACTTAGCAGGAATTTCCTCAATTCTAGGAGCTGTAAATTTTATTACTACAATTATTAATATACGATCATCAGGGATCACTTTTGATCGAATACCTTTATTTGTATGATCTGTAGGAATTACAGCTTTATTATTACTATTATCTTTACCTGTCCTAGCAGGAGCAATTACAATACTATTAACAGATCGAAATTTTAATACTTCATTCTTTGATCCAGCAGGAGGAGGAGATCCTAT…	19609	0	0	0	0	0	0	0	0	0	0	0	0	0	0	0	0	0	0	0	0	0	0	0	0	0	0	0	0	0	0	0	0	0	0	0	0	0	0	0	0	0	0	0	0	0
ZOTU371	OTU28	Eukaryota(1.00),Arthropoda(1.00),Insecta(1.00),Diptera(0.98),Phoridae(0.97),Megaselia(0.97),Megaselia_sepulchralis(0.26)	AATAAATAATATAAGATTTTGAATATTGCCTCCATCATTAACTCTTTTATTAGCCAGAAGTATGGTAGAAAACGGAGCTGGAACAGGATGAACTGTTTACCCTCCTCTATCATCTAGAATTGCTCATAGTGGAGCTTCAGTTGATTTAGCAATTTTTTCACTTCATTTAGCTGGAATTTCTTCAATTTTAGGAGCTGTAAATTTTATTACTACTATTATTAATATACGATCATCAGGAATTACTTTTGATCGAATACCTTTATTTGTTTGATCAGTAGGAATTACTGCTTTATTACTTTTATTATCCCTTCCTGTTTTAGCTGGTGCTATTACTATACTTTTAACTGATCGAAATTTTAATACTTCTTTCTTTGACCCTGCTGGAGGAGGAGACCCAAT…	19395	0	0	0	0	0	0	0	0	0	0	0	0	0	0	0	0	0	0	0	0	0	0	0	0	0	0	0	0	0	0	0	0	0	0	0	0	0	0	0	0	0	0	0	0	0
ZOTU120	OTU8	Eukaryota(1.00),Arthropoda(1.00),Insecta(1.00),Diptera(0.81),Phoridae(0.78),Megaselia(0.77),Megaselia_zonata(0.68)	AATAAATAATATAAGTTTTTGGATATTACCTCCTTCTTTAACTCTTTTATTAGCCAGAAGTATAGTAGAAAATGGAGCAGGTACTGGATGAACAGTTTATCCTCCACTTTCTTCTAGAATTGCTCATAGAGGGGCTTCAGTTGATTTAGCAATTTTCTCTTTACACTTAGCTGGAATTTCTTCAATTTTAGGTGCTGTAAATTTTATTACTACAATTATTAATATACGATCTTCAGGAATTACTTTTGATCGAATACCTTTATTTGTTTGATCAGTAGGAATTACTGCTCTTTTATTACTTTTATCTTTACCTGTATTAGCAGGAGCTATTACTATACTTTTAACTGATCGAAATTTTAATACCTCATTTTTTGATCCTGCAGGAGGAGGTGACCCAAT…	19225	0	0	0	0	0	0	0	0	0	0	0	0	0	0	0	0	0	0	0	0	0	0	0	0	0	0	0	0	0	0	0	0	0	0	0	0	0	0	0	0	0	0	0	0	0
ZOTU372	OTU61	Eukaryota(1.00),Arthropoda(1.00),Insecta(1.00),Diptera(1.00),Phoridae(1.00),Megaselia(1.00),Megaselia_lucifrons(1.00)	AATAAATAATATAAGATTTTGAATATTACCTCCTTCCCTAACTCTTTTATTAGCGAGAAGTCTAGTAGAAAATGGGGCTGGAACTGGGTGAACTGTATATCCTCCTTTATCTTCAAGAATTGCTCATAGAGGAGCTTCTGTTGATTTAGCAATTTTTTCACTTCATTTAGCAGGAATTTCTTCAATTTTAGGAGCAGTAAATTTTATTACTACAATTATTAATATACGATCTTCAGGAATTACATTTGACCGAATACCTTTATTTGTTTGATCAGTAGGAATCACTGCTCTTTTACTATTATTATCACTTCCTGTTTTAGCAGGTGCAATTACAATATTATTAACAGACCGAAATTTTAATACATCATTTTTTGATCCTGCAGGAGGAGGAGATCCTAT…	19164	0	0	0	0	0	0	0	0	0	0	0	0	0	0	0	0	0	0	0	0	0	0	0	0	0	0	0	0	0	0	0	0	0	0	0	0	0	0	0	0	0	0	0	0	0
ZOTU373	OTU88	Eukaryota(1.00),Arthropoda(1.00),Insecta(1.00),Diptera(1.00),Phoridae(1.00),Megaselia(1.00),Megaselia_shatesae(1.00)	AATAAATAATATAAGTTTTTGAATATTACCTCCTTCTTTAACACTTTTATTAGCCAGAAGTATAGTAGAAAATGGAGCTGGAACAGGATGAACAGTTTATCCACCCCTTTCTTCTAGAATTGCTCATAGTGGAGCTTCTGTCGATTTAGCAATTTTTTCTTTACATTTAGCTGGTATTTCTTCAATTTTAGGAGCAGTAAATTTTATTACTACTATTATTAATATACGATCTTCAGGTATTACTTTTGACCGAATACCTTTATTTGTCTGATCAGTAGGAATTACTGCACTTTTATTACTTTTATCTTTACCAGTACTAGCCGGTGCTATTACTATACTTTTAACAGATCGAAATTTTAATACATCATTCTTTGATCCTGCCGGAGGAGGAGATCCAAT…	18957	0	0	0	0	0	0	0	0	0	0	0	0	0	0	0	0	0	0	0	0	0	0	0	0	0	0	0	0	0	0	0	0	0	0	0	0	0	0	0	0	0	0	0	0	0
ZOTU370	OTU61	Eukaryota(1.00),Arthropoda(1.00),Insecta(1.00),Diptera(1.00),Phoridae(1.00),Megaselia(1.00),Megaselia_lucifrons(1.00)	AATAAATAATATAAGATTTTGAATATTACCTCCTTCCCTAACTCTTTTATTAGCGAGAAGTCTAGTAGAAAATGGAGCTGGAACTGGGTGAACTGTATATCCTCCTTTATCTTCAAGAATTGCTCATAGAGGAGCTTCTGTTGATTTAGCAATTTTTTCACTTCATTTAGCAGGAATTTCTTCAATTTTAGGAGCAGTAAATTTTATTACTACAATTATTAATATACGATCTTCAGGAATTACATTTGACCGAATACCTTTATTTGTTTGATCAGTAGGAATCACTGCTCTTTTACTATTATTATCGCTTCCTGTTTTAGCAGGTGCAATTACAATATTATTAACAGACCGAAATTTTAATACATCATTTTTTGATCCTGCAGGAGGAGGAGATCCTAT…	18764	0	0	0	0	0	0	0	0	0	0	0	0	0	0	0	0	0	0	0	0	0	0	0	0	0	0	0	0	0	0	0	0	0	0	0	0	0	0	0	0	0	0	0	0	0
ZOTU374	OTU34	Eukaryota(1.00),Arthropoda(1.00),Insecta(1.00),Diptera(0.71),Tachinidae(0.04),Voria(0.04),Voria_erasmocoronadoi(0.04)	AATAAATAATATAAGATTTTGAATACTTCCCCCATCTTTAACCCTTCTGTTAGCCAGAAGTATAGTTGAAAACGGAGCTGGAACAGGATGAACTGTATACCCTCCCCTTTCTTCAAGAATTGCTCATAGAGGAGCTTCAGTTGATTTAGCTATTTTTTCATTACATCTAGCTGGAATTTCATCAATTCTAGGGGCTGTAAATTTTATTACCACAATTATTAATATACGATCTTCAGGAATTACTTTTGATCGAATACCTTTATTTGTTTGATCTGTAGGTATTACTGCTTTATTACTATTATTGTCTCTACCAGTCCTTGCAGGGGCTATTACTATGTTATTAACAGATCGAAACTTTAATACATCATTTTTTGATCCTGCTGGAGGAGGTGACCCTAT…	18747	0	0	0	0	0	0	0	0	0	0	0	0	0	0	0	0	0	0	0	0	0	0	0	0	0	0	0	0	0	0	0	0	0	0	0	0	0	0	0	0	8	0	0	0	0
ZOTU369	OTU113	Eukaryota(1.00),Arthropoda(1.00),Insecta(1.00),Diptera(0.99),Phoridae(0.98),Megaselia(0.98),Megaselia_subpalpalis(0.69)	AATAAATAATATAAGATTTTGAATATTACCTCCTTCATTAACCCTTTTATTAGCCAGAAGTATAGTAGAAAACGGAGCTGGAACAGGATGAACAGTTTACCCTCCTCTTTCGTCTAGAATTGCCCATAGTGGAGCTTCAGTAGATTTAGCAATTTTTTCACTTCATTTAGCTGGAATCTCTTCAATTTTAGGTGCAGTAAATTTTATTACTACTATTATTAATATACGTACATCAGGAATTACTTTTGACCGAATACCTTTATTTGTTTGATCAGTAGGTATTACTGCTTTATTACTCTTACTTTCACTACCTGTTTTAGCAGGTGCTATTACTATACTTTTAACTGATCGAAATTTTAATACTTCTTTCTTTGATCCTGCCGGAGGAGGAGATCCTAT…	18525	0	0	0	0	0	0	0	0	0	0	0	0	0	0	0	0	0	0	0	0	0	0	0	0	0	0	0	0	0	0	0	0	0	0	0	0	0	0	0	0	0	0	0	0	0
ZOTU376	OTU15	Eukaryota(1.00),Arthropoda(1.00),Insecta(0.99),Diptera(0.71),Phoridae(0.45),Megaselia(0.44),Megaselia_nigriceps(0.01)	AATAAACAATATAAGTTTTTGAATATTACCTCCTTCTTTAACTCTATTATTAGCCAGAAGAATAGTAGAAAACGGAGCTGGAACTGGATGAACAGTATACCCTCCACTTTCTTCTAGAATTGCTCATAGAGGAGCTTCTGTAGATTTAGCAATTTTCTCCCTTCATTTAGCAGGAATTTCTTCAATTTTAGGTGCAGTTAATTTTATTACAACAATTATTAATATACGATCTTCTGGAATTACCTTTGATCGAATACCCTTATTTGTATGATCAGTAGGAATTACTGCCCTTCTATTACTATTATCTTTACCTGTATTAGCTGGAGCTATTACAATATTATTAACAGATCGAAATTTTAATACATCTTTTTTTGATCCAGCAGGTGGGGGAGATCCAAT…	18496	0	0	0	0	0	0	0	0	0	0	0	0	0	0	0	0	0	0	0	0	0	0	0	0	0	0	0	0	0	0	0	0	0	0	0	0	0	0	0	0	0	0	0	0	0
ZOTU377	OTU38	Eukaryota(1.00),Arthropoda(1.00),Insecta(1.00),Diptera(0.98),Phoridae(0.97),Megaselia(0.96),Megaselia_nigriceps(0.95)	AATAAATAATATAAGATTTTGAATATTACCTCCTTCATTAACTCTTTTATTAGCCAGAAGTATAGTAGAAAATGGGGCTGGTACAGGATGAACTGTTTATCCTCCACTTTCTGCTAATATTGCACACAGAGGAGCTTCTGTTGATTTAGCAATTTTTTCTCTTCATTTAGCGGGAATTTCTTCAATTCTTGGAGCCGTAAACTTTATTACTACAATTATTAATATACGATCATCAGGAATTACTTTTGATCGAATACCTTTATTTGTATGATCTGTAGGAATTACAGCTATCCTACTTTTATTATCTCTCCCAGTATTAGCCGGAGCTATTACTATACTATTAACAGATCGAAATTTTAATACATCTTTTTTTGATCCTGCAGGAGGAGGTGACCCAAT…	18359	0	0	0	60	17947	352	0	0	0	0	0	0	0	0	0	0	0	0	0	0	0	0	0	0	0	0	0	0	0	0	0	0	0	0	0	0	0	0	0	0	0	0	0	0	0
ZOTU324	OTU144	Eukaryota(1.00),Arthropoda(1.00),Insecta(1.00),Lepidoptera(1.00),Nymphalidae(0.99),Melitaea(0.99),Melitaea_trivia(0.99)	AATAAATAATATAAGATTTTGAATATTACCACCATCTTTATCACTTCTTCTTGCTAGAAGAATAGTTGAAAATGGGGCTGGCACAGGTTGAACAGTTTATCCCCCCCTCTCATCTAATATCGCTCATAGAGGGGCTTCTGTTGACTTAGCTATTTTTTCCCTTCACTTAGCTGGTATCTCTTCTATTTTAGGAGCTGTAAACTTTATCACAACTATTATCAATATACGATCATCTGGTATCTCATTTGACCGAATGCCACTTTTTGTTTGATCAGTTGGAATCACAGCTTTATTACTTCTTCTTTCACTTCCCGTATTAGCTGGAGCTATTACTATACTTCTTACAGATCGAAATTTAAATACCTCCTTTTTTGATCCAACAGGAGGAGGAGACCCAAT…	18327	0	0	0	0	0	0	0	0	0	0	0	0	0	0	0	0	0	0	0	0	0	0	0	0	0	0	0	0	0	0	0	0	0	0	0	0	0	0	0	0	0	0	0	0	0
ZOTU378	OTU156	Eukaryota(1.00),Arthropoda(1.00),Insecta(1.00),Diptera(1.00),Phoridae(1.00),Megaselia(1.00),Megaselia_flavicans(1.00)	AATAAATAATATAAGTTTTTGAATACTACCCCCTTCTCTTACATTATTATTAGCCAGAAGTATAGTAGAAAATGGAGCTGGTACAGGATGAACAGTTTATCCTCCCCTATCATCAAGAATTGCTCATAGTGGAGCTTCTGTTGATTTAGCAATTTTTTCTCTTCATTTAGCTGGAATTTCTTCAATTTTAGGAGCAGTTAATTTTATTACAACAATTATTAATATACGATCATCAGGAATTACTTTTGACCGTATACCTTTATTTGTTTGATCAGTAGGTATTACTGCATTACTACTTTTATTATCTTTACCCGTTTTAGCAGGTGCAATTACAATACTTTTAACAGATCGAAATTTTAATACTTCATTTTTTGACCCTGCAGGTGGAGGAGATCCAAT…	18294	0	0	0	0	0	0	0	0	0	0	0	0	0	0	0	0	0	0	0	0	0	0	0	0	0	0	0	0	0	0	0	0	0	0	0	0	0	0	0	0	0	0	0	0	0
ZOTU375	OTU61	Eukaryota(1.00),Arthropoda(1.00),Insecta(1.00),Diptera(1.00),Phoridae(1.00),Megaselia(1.00),Megaselia_lucifrons(1.00)	AATAAATAATATAAGATTTTGAATATTACCTCCTTCCCTAACTCTTTTATTAGCGAGAAGTCTAGTAGAAAATGGAGCTGGAACTGGGTGAACTGTATATCCTCCTTTATCTTCAAGAATTGCTCATAGAGGAGCTTCTGTTGATTTAGCAATTTTTTCACTTCATTTAGCAGGAATTTCTTCAATTTTAGGAGCAGTAAATTTTATTACTACAATTATTAATATACGATCTTCAGGAATTACATTTGACCGAATACCTTTATTTGTTTGATCAGTAGGAATCACTGCTCTTTTACTATTATTATCACTTCCTGTTTTAGCAGGTGCAATTACAATATTATTAACAGACCGAAATTTTAATACATCATTTTTTGATCCTGCAGGAGGAGGAGATCCTAT…	18125	0	0	0	0	0	0	0	0	0	0	0	0	0	0	0	0	0	0	0	0	0	0	0	0	0	0	0	0	0	0	0	0	0	0	0	0	0	0	0	0	0	0	0	0	0
ZOTU379	OTU147	Eukaryota(1.00),Arthropoda(1.00),Insecta(1.00),Diptera(1.00),Phoridae(1.00),Megaselia(1.00),Megaselia_clara(0.70)	AATAAATAATATAAGATTCTGAATATTACCTCCATCATTAACTCTTTTATTAGCCAGAAGTATAGTAGAAAACGGAGCTGGAACAGGATGAACAGTTTACCCTCCTCTTTCTTCTAGAATCGCTCATAGTGGAGCTTCAGTAGATTTAGCAATTTTCTCATTACATTTAGCTGGTATTTCTTCAATTTTAGGAGCTGTAAATTTTATTACTACTATTATTAATATACGTTCATCAGGAATTACTTTTGATCGAATACCTTTATTTGTATGATCTGTAGGAATTACTGCTTTATTACTTTTACTTTCACTTCCTGTATTAGCAGGAGCTATTACTATACTTTTAACAGATCGAAATTTTAATACTTCTTTTTTTGATCCTGCTGGAGGAGGAGATCCTAT…	18041	0	0	0	0	0	0	0	0	0	0	0	0	0	0	0	0	0	0	0	0	0	0	0	0	0	0	0	0	0	0	0	0	0	0	0	0	0	0	0	0	0	0	0	0	0
ZOTU380	OTU73	Eukaryota(1.00),Arthropoda(1.00),Insecta(1.00),Coleoptera(0.04),Carabidae(0.03),Ceroglossus(0.01),Ceroglossus_magellanicus(0.01)	AATAAATAATATAAGTTTTTGAATATTACCTCCTTCTTTAACACTACTTATCGCCAGAAGTATAGTGGAAAACGGAGCTGGTACAGGTTGAACAGTTTATCCCCCTCTATCTTCTAGAATTGCTCATAGAGGAGCTTCTGTAGATTTAGCTATTTTTTCATTACATATGGCTGGTATTTCTTCCATTTTAGGTGCAGTAAACTTTATTACTACTATTATTAATATACGAACATTAGGTATTACTTTTGACCGAATACCTTTATTTGTATGATCAGTAGGAATTACTGCTATTCTATTACTTTTATCTTTACCTGTCTTAGCAGGAGCAATTACAATACTTTTAACAGATCGAAATTTTAATACATCATTTTTTGACCCCGCCGGAGGAGGAGACCCAAT…	17359	0	0	0	0	0	0	0	0	0	0	0	0	0	0	0	0	0	0	0	0	0	0	0	0	0	0	0	0	0	0	0	0	0	0	0	0	0	0	0	0	0	0	0	0	0
ZOTU381	OTU1	Eukaryota(1.00),Arthropoda(1.00),Insecta(1.00),Diptera(0.94),Phoridae(0.93),Megaselia(0.93),Megaselia_eccoptomera(0.18)	AATAAATAATATAAGATTTTGAATATTACCTCCATCATTAACTCTTTTATTAGCCAGAAGTATAGTAGAAAACGGAGCTGGAACAGGATGAACAGTTTATCCTCCTCTTTCATCAAGAATTGCTCATAGTGGAGCTTCAGTTGATTTAGCAATTTTCTCACTTCATCTAGCTGGGATTTCTTCAATTTTAGGTGCTGTAAATTTCATTACTACTATTATTAATATACGTTCATCAGGAATCACTTTTGATCGAATACCTTTATTTGTATGATCAGTAGGAATTACTGCTTTATTACTTTTACTTTCACTTCCTGTTTTAGCAGGTGCTATTACTATACTTTTAACTGACCGAAACTTTAATACTTCTTTCTTTGATCCTGCAGGAGGAGGAGATCCTAT…	16909	0	0	0	0	0	0	0	0	0	0	0	0	0	0	0	0	0	0	0	0	0	0	0	0	0	0	0	0	0	0	0	0	0	0	0	0	16909	0	0	0	0	0	0	0	0
ZOTU383	OTU131	Eukaryota(1.00),Arthropoda(1.00),Insecta(1.00),Lepidoptera(0.25),Nymphalidae(0.07),Morpho(0.05),Morpho_portis(0.02)	AATAAATAATATAAGATTTTGAATACTACCTCCTTCTTTAACTCTTTTATTAGCCAGTAGTATAGTAGAAAATGGAGCTGGTACTGGATGAACAGTTTACCCTCCTTTATCCTCTGTAATTGCCCATAGAGGAGCTTCTGTAGATTTAGCAATTTTTTCTCTTCATTTAGCAGGGATTTCCTCAATTTTAGGGGCCGTTAATTTTATTTCTACAATTATTAATATGCGATCCTCTGGGATTACTTTCGATCGAATACCTTTATTTGTATGATCAGTTGGAATTACAGCTTTACTTCTATTATTATCTCTCCCTGTTTTAGCTGGAGCTATTACTATACTTTTAACAGACCGAAATTTTAATACATCATTTTTTGACCCCGCAGGTGGAGGAGACCCAAT…	16519	0	0	0	0	0	0	0	0	0	0	0	0	0	0	0	0	0	0	0	0	0	0	0	0	0	0	0	0	0	0	0	0	0	0	0	0	0	0	0	0	0	0	0	0	0
ZOTU385	OTU6	Eukaryota(1.00),Arthropoda(1.00),Insecta(1.00),Diptera(0.96),Phoridae(0.96),Megaselia(0.96),Megaselia_subpalpalis(0.11)	AATAAATAATATAAGATTCTGAATATTACCTCCATCATTAACTCTTTTATTAGCCAGAAGTATAGTAGAAAACGGAGCTGGAACAGGATGAACAGTTTATCCTCCTCTTTCATCTAGAATTGCTCATAGTGGAGCTTCAGTAGATTTAGCAATTTTTTCACTCCATTTAGCTGGAATTTCTTCAATTTTAGGAGCTGTAAATTTTATTACTACTATTATTAATATACGTGCTTCAGGTATCACTTTTGATCGAATACCTTTATTTGTTTGATCAGTAGGAATTACTGCTTTATTACTTTTACTTTCACTTCCTGTTTTAGCAGGAGCTATTACTATACTTTTAACTGATCGAAATTTTAATACTTCTTTCTTTGATCCTGCTGGAGGAGGAGATCCTAT…	16481	0	0	0	0	0	0	0	0	0	0	0	0	0	0	0	0	0	0	0	0	0	0	0	0	0	0	0	0	0	0	0	0	0	0	0	0	0	0	0	0	0	0	0	0	0
ZOTU384	OTU6	Eukaryota(1.00),Arthropoda(1.00),Insecta(1.00),Diptera(0.98),Phoridae(0.98),Megaselia(0.98),Megaselia_subpalpalis(0.41)	AATAAATAATATAAGATTTTGAATATTACCACCATCATTAACTCTTTTATTAGCCAGAAGTATAGTAGAAAACGGAGCTGGAACAGGGTGAACAGTTTATCCTCCTCTTTCCTCTAGAATTGCTCATAGTGGAGCTTCAGTAGATTTAGCAATTTTTTCACTTCATTTAGCTGGAATTTCTTCAATTTTAGGAGCTGTAAATTTTATTACTACTATTATTAATATATGTTCATCAGGTATTACTTTTGATCGAATACCTTTATTTGTTTGATCAGTAGGAATTACTGCTTTATTACTTTTACTTTCACTACCTGTTTTAGCAGGAGCTATTACTATACTTTTAACTGATCGAAATTTTAATACTTCTTTCTTTGACCCTGCTGGAGGAGGAGATCCTAT…	16416	0	0	0	0	0	0	0	0	0	0	0	0	0	0	0	0	0	0	0	0	0	0	0	0	0	0	0	0	0	0	0	0	0	0	0	0	0	0	0	0	0	0	0	0	0
ZOTU386	OTU4	Eukaryota(1.00),Arthropoda(1.00),Insecta(1.00),Diptera(0.71),Drosophilidae(0.11),Drosophila(0.11),Drosophila_willistoni(0.02)	AATAAATAATATAAGATTCTGAATACTCCCTCCATCTTTAACATTATTATTAGCCAGAAGTATAGTTGAAAATGGAGCTGGAACTGGATGAACTGTATACCCTCCCCTTTCTTCAAGAATTGCTCATAGAGGAGCTTCCGTTGATTTGGCTATTTTTTCATTACATCTAGCTGGAATTTCATCTATTTTAGGAGCTGTAAATTTTATTACTACAATTATTAATATACGATCTTCAGGAATTACCTTTGATCGAATACCTTTATTTGTTTGATCTGTAGGTATCACTGCTTTATTGCTACTATTATCTCTTCCAGTCCTTGCAGGAGCTATTACTATATTATTAACCGATCGAAACTTTAATACATCATTTTTTGACCCTGCTGGAGGAGGAGATCCTAT…	16394	0	0	0	0	0	0	0	0	0	0	0	0	0	0	0	0	0	0	0	0	0	0	0	0	0	0	0	0	0	0	0	0	0	0	0	0	0	0	0	0	0	0	0	0	0
ZOTU387	OTU157	Eukaryota(1.00),Arthropoda(1.00),Insecta(1.00),Diptera(0.80),Tachinidae(0.02),Exorista(0.01),Exorista_civilis(0.01)	TATAAATAATATAAGATTTTGACTATTACCTCCATCATTAACCTTACTATTAGCCAGAAGTATAGTAGAAAACGGAGCTGGGACAGGTTGAACAGTTTATCCTCCTCTTTCTTCTAGAATTGCTCATAGAGGAGCTTCAGTTGATTTAGCAATTTTTTCATTACATTTAGCAGGAATTTCTTCTATTTTAGGAGCTGTAAATTTCATTACAACTATTATTAATATACGATCTTCTGGTATTACTTTTGATCGAATACCTCTATTTGTTTGATCTGTAGGAATTACTGCTTTATTACTTTTATTATCTTTACCTGTTTTAGCAGGTGCTATTACTATACTTTTAACAGATCGAAATTTTAATACTTCATTTTTTGATCCTGCAGGTGGAGGAGATCCTAT…	16350	0	0	0	0	0	0	0	0	0	0	0	0	0	0	0	0	0	0	0	0	0	0	0	0	0	0	0	0	0	0	0	0	0	0	0	0	0	0	0	0	0	0	0	0	0
ZOTU388	OTU158	Eukaryota(1.00),Arthropoda(1.00),Insecta(1.00),Diptera(0.69),Phoridae(0.18),Megaselia(0.12),Megaselia_scalaris(0.01)	TATAAATAATATAAGATTTTGATTACTTCCTCCTTCATTAACTCTATTATTAGCAAGAAGTATAGTAGAAAATGGAGCTGGAACAGGTTGAACTGTTTACCCTCCCTTATCATCCACAATTGCTCATAGAGGTTCTTCTGTTGATTTAGCAATTTTTTCCTTACATTTAGCAGGAATCTCTTCAATTCTAGGAGCAGTTAATTTTATCACTACTATTATTAATATACGTTCTTCAGGAATTACTTTTGACCGAATACCTTTATTTGTATGATCAGTTGGTATCACTGCATTATTATTATTATTATCATTACCTGTATTAGCAGGAGCTATTACAATATTATTAACTGATCGAAATTTTAATACCTCATTTTTTGATCCTGCAGGAGGAGGAGATCCTAT…	16309	0	0	0	0	0	0	0	0	0	0	0	0	0	0	0	0	0	0	0	0	0	0	0	0	0	0	0	0	0	0	0	0	0	0	0	0	0	0	0	0	0	0	0	0	0
ZOTU327	OTU145	Eukaryota(1.00),Arthropoda(1.00),Insecta(1.00),Diptera(1.00),Phoridae(1.00),Megaselia(1.00),Megaselia_fungivora(1.00)	AATAAATAATATAAGATTTTGAATATTACCTCCTTCATTGACATTACTATTAGCCAGAAGTATAGTAGAAAACGGAGCTGGAACTGGTTGAACTGTTTACCCTCCTCTTTCTTCTAGTATCGCTCATAGAGGGGCTTCTGTTGATTTAGCAATTTTTTCTTTACACCTCGCAGGAATTTCATCAATTTTAGGAGCTGTAAATTTTATTACAACTATTATTAATATACGTTCAGCAGGAATTTCTTTTGACCGAATACCTTTATTTGTTTGATCTGTTGGTATCACGGCTTTACTACTTTTATTATCTCTCCCTGTATTAGCAGGAGCTATTACTATACTTCTAACAGATCGAAATTTTAATACTTCTTTTTTTGACCCTGCAGGAGGAGGAGACCCTAT…	16254	0	15704	44	0	0	0	0	0	0	0	0	0	0	0	0	0	0	0	13	102	2	0	0	0	0	47	317	10	0	0	0	0	13	0	0	0	0	0	0	0	0	0	0	0	0
ZOTU390	OTU10	Eukaryota(1.00),Arthropoda(1.00),Insecta(1.00),Diptera(1.00),Phoridae(1.00),Megaselia(1.00),Megaselia_diversa(1.00)	AATAAATAATATAAGATTTTGAATATTACCTCCATCATTAACTCTTTTATTAGCTAGAAGTATAGTAGAAAACGGAGCTGGAACAGGATGAACAGTTTACCCTCCTCTTTCATCTAGAATCGCTCATAGTGGAGCTTCAGTAGATTTAGCAATTTTTTCACTTCATTTAGCTGGAATTTCTTCAATTTTAGGAGCTGTAAATTTTATTACTACTATCATTAATATACGATCATCAGGAATTACTTTTGATCGAATACCTTTATTTGTATGATCAGTAGGAATTACTGCTCTATTACTTTTACTTTCACTTCCTGTTTTAGCTGGTGCTATCACAATACTATTAACTGATCGAAATTTCAATACTTCTTTCTTTGACCCAGCTGGTGGAGGAGATCCAAT…	15877	0	0	0	0	0	0	0	0	0	0	0	0	0	0	0	0	0	0	0	0	0	0	0	0	0	0	0	0	0	0	0	0	0	0	0	0	0	0	0	0	0	0	0	0	0
ZOTU391	OTU119	Eukaryota(1.00),Arthropoda(1.00),Insecta(1.00),Diptera(0.99),Phoridae(0.99),Megaselia(0.99),Megaselia_ilca(0.72)	AATAAATAATATAAGTTTTTGAATACTACCCCCCTCGCTTACCCTTTTATTAGCCAGAAGAATAGTAGAAAACGGGGCAGGGACAGGCTGGACTGTTTACCCTCCTTTATCCTCTAGAATTGCCCATAGAGGAGCTTCTGTTGATTTAGCTATTTTTTCGCTTCATTTAGCAGGAATTTCAAGAATTCTAGGAGCTGTAAATTTTATTACCACTATTATTAATATACGATCTTCTGGTATTACCTTTGACCGAATACCTTTATTTGTTTGGTCTGTTGGAATTACTGCTCTTCTTTTACTTTTATCATTACCTGTATTAGCCGGCGCTATTACAATACTTTTAACAGACCGAAATTTTAATACCTCTTTTTTTGACCCAGCAGGAGGTGGAGATCCAAT…	15772	0	0	0	0	0	0	0	0	0	0	0	0	0	0	0	0	0	0	0	0	0	0	0	0	0	0	0	0	0	0	0	0	0	0	0	0	0	0	0	0	0	0	0	0	15766
ZOTU393	OTU38	Eukaryota(1.00),Arthropoda(1.00),Insecta(1.00),Diptera(0.99),Phoridae(0.95),Megaselia(0.95),Megaselia_nigriceps(0.95)	AATAAATAATATAAGATTTTGAATATTACCTCCTTCATTAACTCTTTTATTAGCCAGAAGTATAGTAGAAAATGGGGCTGGTACAGGATGAACTGTTTATCCTCCACTTTCTGCTAATATTGCACACAGAGGAGCTTCTGTTGATTTAGCAATTTTTTCTCTTCATTTAGCGGGAATTTCTTCAATTCTTGGAGCCGTAAACTTTATTACTACAATTATTAATATACGATCATCAGGAATTACTTTTGATCGAATACCTTTATTTGTGTGATCTGTAGGAATTACAGCTATCCTACTTTTATTATCTCTCCCAGTATTAGCCGGAGCTATTACTATATTATTAACAGATCGAAATTTTAATACATCTTTTTTTGATCCTGCAGGAGGAGGTGATCCAAT…	15401	0	0	0	0	0	0	0	0	0	0	0	0	0	0	0	0	0	0	0	0	0	0	0	0	0	0	0	0	0	0	0	0	0	0	0	0	0	0	0	0	0	0	0	0	0
ZOTU395	OTU136	Eukaryota(1.00),Arthropoda(1.00),Insecta(1.00),Diptera(0.91),Phoridae(0.90),Megaselia(0.90),Megaselia_zonata(0.70)	AATAAATAATATAAGTTTTTGAATATTACCTCCTTCTTTAACTCTTTTATTAGCCAGAAGTATAGTAGAAAATGGAGCAGGTACTGGATGAACAGTTTATCCTCCACTTTCTTCTAGAATTGCTCATAGAGGAGCTTCAGTTGATTTAGCAATTTTCTCTTTACATTTAGCTGGAATTTCTTCAATTTTAGGAGCTGTAAATTTTATTACTACAATTATCAATATACGATCTTCAGGAATTACTTTTGATCGAATACCTTTATTTGTTTGATCAGTAGGAATTACTGCTCTTTTATTACTTTTATCTTTACCTGTATTAGCAGGAGCTATTACTATACTCTTAACTGATCGAAACTTTAATACCTCATTTTTTGATCCTGCGGGAGGAGGTGACCCAAT…	15302	0	0	0	0	0	0	0	0	0	0	0	0	0	0	0	0	0	0	0	0	0	0	0	0	0	0	0	0	0	0	0	0	0	0	0	0	0	0	0	0	0	0	0	0	0
ZOTU363	OTU154	Bacteria(1.00),Proteobacteria(1.00),Alphaproteobacteria(1.00),Rickettsiales(1.00),Anaplasmataceae(1.00),Wolbachia(1.00),Wolbachia_endosymbiont_of_Wolbachia_pipientis_strain_wMel_ZH26(0.54)	TATGAATAATTTAAGTTTTTGGTTGTTAGTGTCATCTTTTATTTTGCTCATTCTCTCAGTGTTTATTGGTGAAGGTCCAGGTACAGGTTGGACTTTATATCCACCTTTATCACAGGTAATGTCCCATCCAAGTGCAGGAGTTGACCTTGCTATACTTGCACTCCACGTTGCTGGTATGTCGTCAATTGTTGGGGCGATCAACTTTATAGTTACTATATTTAACATGCGCGCAAAAGGAATATCATTAACTAAGATGCCACTGTTTGTTTGGTCTGTCTTGCTAACAGCATTTATGTTGATTGTTGCCTTACCGGTGCTTGCCGGTGCTATAACTATGCTTCTTACTGATCGCAATATTGGTACTTCCTTTTTTGATCCTGCCGGTGGTGGTGACCCTGT…	15160	0	0	0	0	0	0	0	0	0	0	0	0	0	0	0	0	0	0	0	0	0	0	0	0	0	0	0	0	0	0	0	0	0	0	0	0	0	0	0	0	0	0	0	0	0
ZOTU397	OTU35	Eukaryota(1.00),Arthropoda(1.00),Insecta(1.00),Diptera(0.93),Phoridae(0.88),Megaselia(0.87),Megaselia_humeralis(0.75)	AATAAATAATATAAGATTTTGAATATTACCTCCTTCTCTTACCCTATTATTAGCCAGAAGTATGGTAGAAAATGGAGTTGGAACTGGATGAACAGTTTACCCTCCTCTTTCTTCTAGAATTGCTCACAGAGGAGCTTCTGTAGATTTAGCTATTTTCTCTTTACATTTAGCAGGAATTTCATCAATTTTAGGAGCAGTAAATTTTATTACAACAATCATTAATATACGATCTTCAGGAATTACTTTTGATCGTATACCATTATTCGTTTGATCAGTTGGTATTACAGCTCTACTTTTACTATTATCTTTACCTGTATTAGCAGGAGCTATTACTATATTATTAACAGATCGAAATTTTAATACTTCTTTCTTTGACCCTGCCGGTGGAGGAGATCCAAT…	15039	0	0	0	0	0	0	0	0	0	0	0	0	0	0	0	0	0	0	0	0	0	0	0	0	0	0	0	0	0	0	0	0	0	0	0	0	0	0	0	0	0	0	0	0	0
ZOTU392	OTU103	Eukaryota(1.00),Arthropoda(1.00),Insecta(1.00),Lepidoptera(0.60),Hesperiidae(0.58),Pyrgus(0.58),Pyrgus_cirsii(0.58)	AATAAATAATATAAGATTTTGAATATTACCTCCTTCTTTAACTCTTTTATTAGCCAGAAGTATAGTAGAAAATGGAGCTGGAACTGGTTGAACCGTTTACCCTCCTCTTTCTTCAAGAATTGCTCATAGTGGAGCTTCTGTTGATTTAGCTATTTTTTCTCTTCATTTAGCAGGTATTTCATCAATTTTAGGAGCTGTAAATTTTATTACAACAATTATTAATATACGATCATCAGGAATTACATTCGATCGAATACCTTTATTTGTTTGATCTGTTGGTATTACTGCTCTTTTACTTTTATTATCTCTTCCTGTTTTAGCTGGAGCTATTACTATACTTTTAACTGATCGAAATTTTAATACATCTTTTTTTGATCCCGCAGGTGGAGGAGATCCAAT…	15033	0	0	0	0	0	0	0	0	0	0	0	0	0	0	0	0	0	0	0	0	0	0	0	0	14954	52	25	0	0	0	0	0	0	0	0	0	0	0	0	0	0	0	0	0	0
ZOTU396	OTU4	Eukaryota(1.00),Arthropoda(1.00),Insecta(1.00),Diptera(0.74),Phoridae(0.26),Megaselia(0.26),Megaselia_brejchaorum(0.11)	AATAAATAATATAAGATTCTGAATACTCCCTCCATCTTTAACATTATTATTAGCCAGAAGTATAGTTGAAAATGGAGCTGGAACTGGATGAACTGTATACCCCCCCCTTTCTTCAAGAATTGCTCATAGAGGAGCTTCCGTTGATTTGGCTATTTTTTCATTACATCTAGCCGGAATTTCATCTATTTTAGGAGCTGTAAATTTTATTACTACAATTATTAACATACGATCTTCAGGAATTACCTTTGATCGAATACCTTTATTTGTTTGATCTGTAGGTATCACTGCTTTATTACTACTATTATCTCTTCCAGTCCTTGCAGGAGCTATTACTATATTATTAACCGATCGAAACTTTAATACATCATTTTTTGACCCTGCTGGAGGAGGAGATCCTAT…	15033	0	0	0	0	0	0	0	0	0	0	0	0	0	0	0	0	0	0	0	0	0	0	0	0	0	0	0	0	0	0	0	0	0	0	0	0	0	0	0	0	0	0	0	0	0
ZOTU398	OTU31	Eukaryota(1.00),Arthropoda(1.00),Insecta(1.00),Lepidoptera(0.12),Papilionidae(0.02),Papilio(0.02),Papilio_canadensis(0.01)	AATAAATAATATAAGATTTTGGATACTTCCCCCATCTTTAACTCTTTTATTAGCAAGAAGAATAGTGGAAAACGGAGCTGGTACAGGATGAACTGTTTATCCTCCTCTTTCATCAAGAATTGCTCATAGAGGAGCTTCTGTTGATTTAGCAATTTTCTCATTACATTTAGCTGGAATTTCTTCTATTCTAGGAGCTGTAAATTTTATTACTACAATTATTAATATACGAACTTCAGGAATTACATTTGATCGAATACCTTTATTTGTTTGATCAGTAGGAATTACTGCTTTATTATTACTATTATCATTACCAGTTCTTGCAGGAGCAATTACTATATTATTAACAGATCGAAATTTTAATACTTCATTTTTTGATCCTGCCGGAGGAGGAGATCCAAT…	14755	0	0	0	0	0	0	0	0	0	0	0	0	0	0	0	0	0	0	0	0	0	0	0	0	0	0	0	0	0	0	0	0	0	0	0	0	0	0	0	0	0	0	0	0	0
ZOTU359	OTU19	Eukaryota(1.00),Arthropoda(1.00),Insecta(1.00),Diptera(1.00),Phoridae(1.00),Megaselia(1.00),Megaselia_zonata(1.00)	AATAAATAATATAAGTTTTTGAATATTACCTCCTTCTTTAACTCTTTTGTTAGCAAGAAGTATAGTAGAAAATGGAGCAGGTACTGGATGAACAGTTTATCCTCCTCTTTCTTCTAGAATTGCTCATAGTGGAGCTTCAGTTGATTTAGCAATTTTCTCTTTACATTTAGCTGGAATTTCCTCAATTTTAGGGGCTGTAAATTTTATTACTACAATTATTAATATACGATCTTCAGGAATTACTTTTGATCGAATACCTTTATTTGTTTGATCTGTAGGAATTACTGCTCTTTTATTACTTTTATCTTTACCTGTATTAGCAGGAGCTATTACTATACTTTTAACTGATCGAAATTTTAATACTTCATTCTTTGATCCTGCAGGAGGAGGAGATCCAAT…	14738	0	0	0	0	0	0	0	0	0	0	0	0	0	0	0	0	0	0	0	0	0	0	0	0	0	0	0	0	0	0	0	0	0	0	0	0	0	0	0	0	0	0	0	0	0
ZOTU399	OTU159	Eukaryota(1.00),Arthropoda(0.99),Insecta(0.99),Diptera(0.93),Phoridae(0.87),Megaselia(0.87),Megaselia_subpalpalis(0.49)	AATAAATAATATAAGATTTTGAATACTACCTCCGTCATTAACCCTTTTATTAGCCAGAAGTATAGTAGAAAACGGAGCTGGAACAGGATGAACAGTTTATCCTCCTCTATCATCAAGAATTGCTCATAGCGGAGCTTCAGTTGATTTAGCAATTTTCTCACTTCATCTAGCTGGAATTTCTTCAATTTTAGGGGCTGTAAATTTTATTACTACTATTATTAATATACGTTCATCAGGAATCACTTTTGACCGAATGCCTTTATTTGTATGATCTGTAGGAATTACTGCTTTATTACTTTTACTTTCACTTCCTGTTTTAGCAGGTGCTATTACTATACTTTTAACTGATCGAAACTTTAATACTTCTTTCTTTGACCCTGCAGGAGGAGGAGACCCTAT…	14698	0	0	0	0	0	0	0	0	0	0	0	0	0	0	0	0	0	0	0	0	0	0	0	0	0	0	0	0	0	0	0	0	0	0	0	0	0	0	0	0	0	0	0	0	0
ZOTU400	OTU61	Eukaryota(1.00),Arthropoda(1.00),Insecta(1.00),Diptera(1.00),Phoridae(1.00),Megaselia(1.00),Megaselia_lucifrons(1.00)	AATAAATAATATAAGATTTTGAATACTACCTCCTTCCCTAACTCTTTTATTAGCGAGAAGTCTAGTAGAAAATGGAGCTGGAACTGGGTGAACTGTATATCCTCCTTTATCTTCAAGAATTGCTCATAGAGGAGCTTCTGTTGATTTAGCAATTTTTTCACTTCATTTAGCAGGAATTTCTTCAATTTTAGGAGCAGTAAATTTTATTACTACAATTATTAATATACGATCTTCAGGAATTACATTTGACCGAATACCTTTATTTGTTTGATCAGTAGGAATCACTGCTCTTTTACTATTATTATCGCTTCCTGTTTTAGCAGGTGCAATTACAATATTATTAACAGACCGAAATTTTAATACATCATTTTTTGATCCTGCAGGAGGAGGAGATCCTAT…	14685	0	0	0	0	0	0	0	0	0	0	0	0	0	0	0	0	0	0	0	0	0	0	0	0	0	0	0	0	0	0	0	0	0	0	0	0	0	0	0	0	0	0	0	0	0
ZOTU401	OTU136	Eukaryota(1.00),Arthropoda(1.00),Insecta(1.00),Diptera(0.95),Phoridae(0.93),Megaselia(0.93),Megaselia_zonata(0.79)	AATAAATAATATAAGTTTTTGAATATTACCTCCTTCTTTAACTCTTTTATTAGCCAGAAGTATAGTAGAAAATGGAGCAGGTACTGGATGAACAGTTTATCCTCCACTTTCTTCTAGAATTGCTCATAGAGGGGCTTCAGTTGATTTAGCAATTTTCTCTTTACATTTAGCTGGAATTTCTTCAATTTTAGGAGCTGTAAATTTTATTACTACAATTATCAATATACGATCTTCAGGAATTACTTTTGATCGAATACCTTTATTTGTTTGATCAGTAGGAATTACTGCTCTTTTATTACTTTTATCTTTACCTGTATTAGCAGGAGCTATTACTATACTCTTAACTGATCGAAACTTTAATACCTCATTTTTTGATCCTGCAGGAGGAGGTGATCCAAT…	14605	0	0	0	0	0	0	0	0	0	0	0	0	0	0	0	0	0	0	0	0	0	0	0	0	0	0	0	0	0	0	0	0	0	0	0	0	0	0	0	0	0	0	0	0	0
ZOTU402	OTU13	Eukaryota(1.00),Arthropoda(1.00),Insecta(1.00),Diptera(1.00),Phoridae(1.00),Megaselia(1.00),Megaselia_subpalpalis(0.92)	AATAAATAATATAAGATTTTGAATATTACCTCCATCATTGACTCTTTTATTAGCCAGAAGTATAGTAGAAAACGGAGCTGGAACAGGATGAACAGTTTATCCTCCTCTTTCATCTAGAATTGCTCATAGTGGAGCTTCAGTAGATTTAGCAATTTTTTCACTTCATTTAGCTGGAATTTCCTCAATTTTAGGAGCTGTAAATTTCATTACTACTATTATTAATATACGTTCATCAGGAATTACTTTTGATCGAATACCTTTATTTGTTTGATCAGTAGGAATTACTGCTTTATTACTTTTACTTTCATTACCTGTTTTAGCAGGTGCTATTACTATACTTTTAACTGATCGAAATTTTAATACTTCTTTCTTTGACCCTGCTGGAGGAGGAGACCCTAT…	14600	0	0	0	0	0	0	0	0	0	0	0	0	0	0	0	0	0	0	0	0	0	0	0	0	0	0	0	0	0	0	0	0	0	0	0	0	0	0	0	0	0	0	0	0	0
ZOTU403	OTU4	Eukaryota(1.00),Arthropoda(1.00),Insecta(1.00),Diptera(0.59),Phoridae(0.28),Megaselia(0.28),Megaselia_oligoseta(0.02)	AATAAATAATATAAGATTCTGAATACTCCCTCCATCTTTAACATTATTATTAGCCAGAAGTATAGTTGAAAATGGAGCTGGAACTGGATGAACTGTATACCCCCCCCTTTCTTCAAGAATTGCTCATAGAGGAGCTTCCGTTGATTTGGCTATTTTTTCATTACATCTAGCCGGAATTTCATCTATTTTAGGAGCTGTAAATTTTATTACTACAATTATTAATATACGATCTTCAGGAATTACCTTTGATCGAATACCTTTATTTGTTTGATCTGTAGGTATCACTGCTTTATTACTACTATTATCTCTTCCAGTCCTTGCAGGAACTATTACTATATTATTAACCGATCGAAACTTTAATACATCATTTTTTGACCCTGCTGGAGGAGGAGATCCTAT…	14583	0	0	0	0	0	0	0	0	0	0	0	0	0	0	0	0	0	0	0	0	0	0	0	0	0	0	0	0	0	0	0	0	0	0	0	0	0	0	0	0	0	0	0	0	0
ZOTU405	OTU160	Eukaryota(1.00),Arthropoda(1.00),Insecta(1.00),Diptera(1.00),Phoridae(1.00),Megaselia(1.00),Megaselia_simulans(1.00)	AATAAACAATATAAGATTTTGAATACTTCCTCCTTCTTTGACTCTTTTATTAGCTAGAAGTATAGTAGAAAATGGGGCTGGAACAGGATGAACAGTTTATCCTCCCCTATCCTCTACAATTGCTCATAGAGGAGCCTCTGTAGACTTAGCAATTTTCTCCCTTCATCTAGCCGGAATTTCTTCTATTCTAGGGGCTGTAAATTTTATTACGACAATCATTAATATACGATCCTCTGGAATCTCTTTTGACCGTATACCTCTGTTTGTTTGATCAGTTGGAATCACTGCTCTTTTATTATTACTTTCCCTCCCTGTTTTAGCAGGAGCTATCACAATACTTTTAACAGATCGAAATTTTAATACTTCTTTTTTTGACCCCGCTGGTGGAGGAGACCCTAT…	14560	0	0	0	0	0	0	0	0	0	0	0	0	0	0	0	0	0	0	0	0	0	0	0	0	0	0	0	0	0	0	0	0	0	0	0	0	0	0	0	0	14553	0	0	0	0
ZOTU407	OTU2	Eukaryota(1.00),Arthropoda(1.00),Insecta(1.00),Diptera(0.84),Phoridae(0.84),Megaselia(0.84),Megaselia_lucifrons(0.84)	AATAAATAATATAAGATTTTGAATATTACCTCCTTCTCTTACTCTTTTATTAGCCAGTAGTATAGTAGAAAATGGAGCTGGAACAGGATGAACAGTTTATCCTCCTCTTTCTTCAAGAATTGCTCATAGAGGAGCTTCTGTAGATTTAGCTATTTTTTCTTTACATTTAGCTGGTATCTCATCAATTCTAGGAGCTGTAAATTTTATTACAACAATTATTAATATACGATCTTCAGGAATTACTTTTGATCGAATACCATTATTTGTTTGATCTGTTGGTATTACAGCTCTACTTTTATTATTATCTTTACCTGTATTAGCAGGAGCTATTACTATACTATTAACAGATCGAAATTTTAATACTTCTTTCTTTGATCCTGCTGGTGGAGGAGACCCAAT…	14126	0	0	0	0	0	0	0	0	0	0	0	0	0	0	0	0	0	0	0	0	0	0	0	0	0	0	0	0	0	0	0	0	0	0	0	0	0	0	0	0	0	0	0	0	0
ZOTU408	OTU6	Eukaryota(1.00),Arthropoda(1.00),Insecta(1.00),Diptera(1.00),Phoridae(1.00),Megaselia(1.00),Megaselia_robusta(0.40)	AATAAATAATATAAGATTCTGAATATTACCTCCATCATTAACTCTTTTATTAGCCAGAAGTATAGTAGAAAACGGAGCTGGAACAGGATGAACAGTTTATCCTCCTCTTTCATCTAGAATTGCTCATAGTGGAGCTTCAGTAGATTTAGCAATTTTTTCACTTCATTTAGCTGGAATTTCTTCAATTTTAGGAGCTGTAAATTTTATTACTACTATTATTAATATACGTGCTTCAGGTATCACTTTTGATCGAATACCTTTATTTGTTTGATCAGTAGGAATTACTGCTTTATTACTTTTACTTTCACTTCCTGTTTTAGCAGGAGCTATTACTATACTTTTAACTGATCGAAATTTTAATACTTCTTTCTTTGATCCTGCTGGAGGAGGAGACCCTAT…	14112	0	0	0	0	0	0	0	0	0	0	0	0	0	0	0	0	0	0	0	0	0	0	0	0	0	0	0	0	0	0	0	0	0	0	0	0	0	0	0	0	0	0	0	0	0
ZOTU144	OTU8	Eukaryota(1.00),Arthropoda(1.00),Insecta(1.00),Diptera(0.91),Phoridae(0.89),Megaselia(0.88),Megaselia_zonata(0.72)	AATAAATAATATAAGTTTTTGAATATTACCTCCTTCTTTAACTCTTTTATTAGCCAGAAGTATAGTAGAAAATGGAGCAGGTACTGGATGAACAGTTTATCCTCCACTTTCTTCTAGAATTGCTCATAGAGGAGCTTCAGTTGATTTAGCAATTTTCTCTTTACATTTAGCTGGAATTTCTTCAATTTTAGGAGCTGTAAATTTTATTACTACAATTATTAATATACGATCTTCAGGAATTACTTTTGATCGAATACCTTTATTTGTTTGATCAGTAGGAATTACTGCTCTTTTATTACTTTTATCTTTACCTGTATTAGCAGGAGCTATTACTATACTCTTAACTGATCGAAACTTTAATACCTCATTTTTTGATCCTGCAGGAGGAGGTGACCCAAT…	14079	0	0	0	0	0	0	0	0	0	0	0	0	0	0	0	0	0	0	0	0	0	0	0	0	0	0	0	0	0	0	0	0	0	0	0	0	0	0	0	0	0	0	0	0	0
ZOTU409	OTU15	Eukaryota(1.00),Arthropoda(1.00),Insecta(0.96),Diptera(0.72),Phoridae(0.52),Megaselia(0.50),Megaselia_hardingorum(0.10)	AATAAACAATATAAGTTTTTGAATATTACCTCCTTCTTTAACCCTATTATTAGCCAGAAGAATAGTAGAAAACGGAGCTGGAACTGGATGAACAGTATACCCTCCACTTTCTTCTAGAATTGCTCATAGAGGAGCTTCTGTAGATTTAGCAATTTTCTCCCTTCATTTAGCAGGAATTTCTTCAATTTTAGGTGCAGTTAATTTTATTACAACAATTATTAATATACGATCTTCTGGAATTACCTTTGATCGAATACCCTTATTTGTATGATCAGTAGGAATTACTGCCCTTCTATTACTATTATCTTTACCTGTATTAGCTGGAGCTATTACAATATTATTAACAGATCGAAATTTTAATACATCTTTTTTTGATCCAGCAGGTGGAGGAGATCCAAT…	14061	0	0	0	0	0	0	0	0	0	0	0	0	0	0	0	0	0	0	0	0	0	0	0	0	0	0	0	0	0	0	0	0	0	0	0	0	0	0	0	0	0	0	0	0	0
ZOTU410	OTU32	Eukaryota(1.00),Arthropoda(1.00),Insecta(1.00),Diptera(0.71),Phoridae(0.35),Apocephalus(0.01),Apocephalus_rugosus(0.01)	AATAAATAATATAAGATTCTGAATACTTCCTCCTTCTTTAACTTTATTATTGGCCAGCAGTATAGTAGAAAATGGAGCTGGTACAGGATGAACAGTTTACCCACCCCTTTCTTCTAGAATTGCTCATAGAGGAGCTTCTGTAGATTTAGCTATTTTTTCTCTTCACTTAGCTGGAATCTCTTCAATTCTAGGAGCTGTAAATTTTATTACAACAATTATTAATATACGATCTTCAGGTATTTCTTTTGATCGAATACCTTTATTTGTTTGATCTGTAGGAATTACTGCCCTACTTTTACTCTTATCTCTTCCTGTTTTAGCAGGAGCTATTACAATATTATTAACAGATCGAAACTTTAATACATCATTTTTTGACCCTGCTGGAGGTGGAGACCCAAT…	14011	0	0	0	0	0	0	0	0	0	0	0	0	0	0	0	0	0	0	0	0	0	0	0	0	0	0	0	0	0	0	0	0	0	0	0	0	0	0	0	0	0	0	0	0	0
ZOTU411	OTU161	Eukaryota(1.00),Arthropoda(1.00),Insecta(1.00),Lepidoptera(0.17),Hesperiidae(0.07),Pyrgus(0.03),Pyrgus_cirsii(0.03)	AATAAATAATATAAGATTTTGAATATTACCCCCTTCTTTAACTCTCTTATTAGCCAGAAGTATAGTAGAAAATGGAGCTGGAACTGGTTGAACGGTTTACCCTCCATTATCTTCAAGAATTGCTCATAGAGGAGCTTCTGTTGATTTAGCAATTTTTTCTCTTCATTTAGCAGGAATTTCATCAATTTTAGGTGCAGTAAACTTTATTACAACAATTATTAATATACGATCATCAGGAATTACTTTTGATCGAATACCTTTATTTGTATGATCTGTTGGAATTACTGCTCTATTATTATTACTATCATTACCTGTTTTAGCAGGAGCTATTACAATACTTTTAACCGATCGAAATTTTAATACTTCTTTCTTTGACCCTGCTGGAGGAGGAGATCCTAT…	13916	0	0	0	0	0	0	0	0	0	0	0	0	0	0	0	0	0	0	0	0	0	0	0	0	0	0	0	0	0	0	0	0	0	0	0	0	0	0	0	0	0	0	0	0	0
ZOTU412	OTU4	Eukaryota(1.00),Arthropoda(0.99),Insecta(0.99),Diptera(0.72),Phoridae(0.30),Megaselia(0.29),Megaselia_agarici(0.01)	AATAAATAATATAAGATTCTGAATACTCCCTCCATCTTTAACATTATTATTAGCCAGAAGTATAGTTGAAAATGGAGCTGGAACTGGATGAACTGTATACCCCCCCCTTTCTTCAAGAATTGCTCATAGAGGAGCTTCCGTTGATTTGGCTATTTTTTCATTACATCTAGCCGGAATTTCATCTATTTTAGGAGCTGTAAATTTTATTACTACAATTATTAATATACGATCTTCAGGAATTACCTTTGATCGAATACCTTTATTTGTTTGATCTGTAGGTATCACTGCTTTATTGCTACTATTATCTCTTCCAGTCCTTGCAGGAGCTATTACTATATTATTAACCGATCGAAACTTTAATACATCATTTTTTGACCCTGCTGGAGGAGGAGATCCTAT…	13840	0	0	0	0	0	0	0	0	0	0	0	0	0	0	0	0	0	0	0	0	0	0	0	0	0	0	0	0	0	0	0	0	0	0	0	0	0	0	0	0	0	0	0	0	0
ZOTU413	OTU145	Eukaryota(1.00),Arthropoda(1.00),Insecta(1.00),Diptera(1.00),Phoridae(1.00),Megaselia(1.00),Megaselia_fungivora(1.00)	AATAAATAATATAAGATTTTGAATATTACCTCCTTCATTGACATTACTATTAGCCAGAAGTATAGTAGAAAACGGAGCTGGAACTGGTTGAACTGTTTACCCTCCTCTTTCTTCTAGTATCGCTCATAGAGGGGCTTCTGTTGATTTAGCAATTTTTTCTTTACACCTCGCAGGAATTTCATCAATTTTAGGAGCTGTAAATTTTATTACAACTATTATTAATATACGTTCAGCAGGAATTTCTTTTGACCGAATACCTTTATTTGTTTGATCTGTTGGTATTACGGCTTTACTACTTTTATTATCTCTCCCTGTATTAGCAGGAGCTATTACTATACTTCTAACAGATCGAAATTTTAATACTTCTTTTTTTGACCCTGCAGGAGGAGGAGACCCTAT…	13541	0	0	0	0	0	0	0	0	0	0	0	0	0	0	0	0	0	0	0	0	0	0	0	0	0	0	0	0	0	0	0	0	0	0	0	0	0	0	0	0	0	0	0	0	0
ZOTU414	OTU162	Eukaryota(1.00),Arthropoda(1.00),Insecta(1.00),Diptera(0.88),Sarcophagidae(0.05),Sarcophaga(0.03),Sarcophaga_hirticrus(0.01)	AATAAATAATATAAGTTTTTGAATATTACCTCCTTCTTTAACCCTTTTATTGGCTAGAAGTATAGTAGAAAATGGAGCTGGTACAGGATGAACAGTTTACCCTCCTCTTTCTTCTGGAATTGCTCACAGAGGAGCCTCTGTTGATTTAGCAATTTTTTCTTTACATTTAGCAGGAATTTCATCTATTTTAGGAGCTGTAAATTTTATTACAACTATTATTAATATACGATCTACAGGTATTACATTTGATCGAATACCTTTATTTGTTTGATCTGTAGGAATTACTGCATTATTATTATTACTTTCTTTACCTGTTCTTGCTGGAGCAATTACTATATTATTAACAGATCGAAATTTTAATACTTCTTTCTTTGACCCAGCAGGAGGTGGAGATCCAAT…	13481	0	0	0	0	0	0	0	0	0	0	0	0	0	0	0	0	0	0	0	0	0	0	0	0	0	0	0	0	0	0	0	0	0	0	0	0	0	0	0	0	0	0	0	0	0
ZOTU415	OTU11	Eukaryota(1.00),Arthropoda(1.00),Insecta(1.00),Diptera(0.77),Phoridae(0.37),Megaselia(0.33),Megaselia_arcticae(0.07)	AATAAATAATATAAGATTTTGAATATTACCTCCATCTTTAACTTTATTATTAGCCAGAAGAATAGTAGAAAATGGAGCTGGAACTGGGTGAACTGTTTATCCTCCTCTTTCTTCAAGAATTGCTCATAGAGGAGCTTCTGTTGATTTAGCAATTTTTTCATTACATTTAGCTGGAATTTCTTCCATTTTAGGAGCTGTAAATTTTATTACAACAATTATTAATATACGATCATCAGGTATTACTTTTGACCGTATACCATTATTTGTGTGATCTGTAGGTATTACAGCTTTATTATTACTATTATCACTACCAGTACTAGCTGGAGCAATTACTATATTATTAACAGATCGAAATTTTAATACTTCATTCTTTGATCCTGCAGGAGGTGGAGACCCAAT…	13406	0	0	0	0	0	0	0	0	0	0	0	0	0	0	0	0	0	0	0	0	0	0	0	0	0	0	0	0	0	0	0	0	0	0	0	0	0	0	0	0	0	0	0	0	0
ZOTU416	OTU4	Eukaryota(1.00),Arthropoda(1.00),Insecta(1.00),Lepidoptera(0.19),Papilionidae(0.01),Papilio(0.01),Papilio_troilus(0.01)	AATAAATAATATAAGATTCTGAATACTCCCTCCATCTTTAACATTATTATTAGCCAGAAGTATAGTTGAAAATGGAGCTGGAACTGGATGAACTGTATACCCCCCCCTTTCTTCAAGAATTGCTCATAGAGGAGCTTCCGTTGATTTGGCTATTTTTTCATTACATCTAGCCGGAATTTCATCGATTTTAGGAGCTGTAAATTTTATTACTACAATTATTAATATACGATCTTCAGGAATTACCTTTGATCGAATACCTTTATTTGTTTGATCTGTAGGTATCACTGCTTTATTACTACTATTATCTCTTCCAGTCCTTGCAGGAGCTATTACTATATTATTAACCGATCGAAACTTTAATACATCATTTTTTGACCCTGCTGGAGGAGGAGATCCTAT…	13397	0	0	0	0	0	0	0	0	0	0	0	0	0	0	0	0	0	0	0	0	0	0	0	0	0	0	0	0	0	0	0	0	0	0	0	0	0	0	0	0	0	0	0	0	0
ZOTU404	OTU23	Eukaryota(1.00),Arthropoda(1.00),Insecta(1.00),Diptera(0.83),Agromyzidae(0.09),Chromatomyia(0.01),Chromatomyia_shepherdiana(0.01)	AATAAATAATATAAGTTTTTGGATACTTCCTCCTTCTCTTACACTATTGTTAGCCAGTAGTATAGTAGAAAATGGAGCTGGTACAGGATGAACTGTATACCCTCCTCTTTCATCTAGAATTGCTCATAGAGGAGCTTCTGTTGATTTAGCAATTTTTTCTCTTCATTTAGCTGGAATTTCCTCAATTTTAGGAGCAGTTAATTTTATTACAACAATTATTAATATACGATCATCAGGAATTACTTTTGATCGAATACCTTTATTTGTCTGATCTGTTGGAATTACTGCTTTATTATTACTTTTATCCTTACCTGTATTAGCAGGAGCTATTACAATATTATTAACTGATCGAAATTTTAATACTTCATTCTTTGACCCTGCTGGTGGAGGAGATCCTAT…	13333	0	0	0	0	0	0	0	0	0	0	0	0	0	0	0	0	0	0	0	0	0	0	0	0	0	0	0	0	0	0	0	0	0	0	0	0	0	0	0	0	0	0	0	0	0
ZOTU417	OTU126	Eukaryota(1.00),Arthropoda(1.00),Insecta(1.00),Diptera(0.77),Phoridae(0.47),Triphleba(0.39),Triphleba_aequalis(0.35)	AATAAATAATATAAGTTTTTGAATATTACCTCCTTCTCTAACATTATTATTAGCCAGCAGTATAGTAGAAAATGGGGCTGGAACAGGATGAACAGTTTATCCTCCATTATCAGCTAATATTGCACATAGAGGAGCATCAGTAGATTTAGCAATTTTTTCTTTACACTTAGCAGGAATTTCCTCAATTCTAGGAGCTGTAAATTTTATTACTACAATTATTAATATACGATCATCAGGGATCACTTTTGATCGAATACCTTTATTTGTATGATCTGTAGGAATTACAGCTTTATTATTACTATTATCTTTACCTGTCCTAGCAGGAGCAATTACAATACTATTAACAGATCGAAATTTTAATACTTCATTCTTTGATCCAGCAGGAGGAGGAGATCCTAT…	13269	0	0	0	0	0	0	0	0	0	0	0	0	0	0	0	0	0	0	0	0	0	0	0	0	0	0	0	0	0	0	0	0	0	0	0	0	0	0	0	0	0	0	0	0	0
ZOTU419	OTU71	Eukaryota(1.00),Arthropoda(1.00),Insecta(1.00),Diptera(0.99),Phoridae(0.93),Anevrina(0.92),Anevrina_thoracica(0.92)	AATAAATAATATAAGTTTCTGAATATTACCTCCATCATTAACTTTACTATTAGCAAGCAGTATAGTAGAAAATGGGGCTGGAACAGGTTGAACTGTTTACCCCCCACTATCATCTAATATTGCTCATAGAGGAGCTTCTGTTGATTTAGCAATTTTTTCTTTACACTTAGCCGGTATTTCCTCGATTTTAGGCGCTGTAAATTTTATTACTACTATTATTAATATACGATCATCAGGAATTACTTTTGATCGAATACCTTTATTTGTTTGATCTGTAGGAATTACTGCTTTATTATTATTATTATCTTTACCTGTATTAGCTGGAGCTATTACTATATTATTAACTGATCGAAATTTTAATACTTCATTTTTCGATCCTGCTGGAGGAGGAGATCCAAT…	13197	0	0	0	0	0	0	0	0	0	0	0	0	0	0	0	0	0	0	0	0	0	0	0	0	0	0	0	0	0	0	0	0	0	0	0	0	0	0	0	0	0	0	0	0	0
ZOTU420	OTU54	Eukaryota(1.00),Arthropoda(1.00),Insecta(1.00),Diptera(1.00),Phoridae(1.00),Megaselia(1.00),Megaselia_lutea(1.00)	AATAAATAATATAAGATTTTGAATATTACCTCCTTCTTTAACTCTTTTATTAGCCAGAAGTATAGTAGAAAATGGAGCTGGAACTGGATGAACAGTTTACCCTCCTCTTTCTTCAAGAATTGCTCATAGTGGAGCTTCTGTTGATTTAGCAATTTTCTCCTTACATTTAGCAGGTATCTCTTCAATTTTAGGAGCTGTAAATTTTATTACGACAATTATTAATATACGGTCATCAGGAATTACTTTTGATCGAATACCTTTATTTGTATGATCTGTTGGTATTACTGCTCTCTTACTTTTATTATCTCTTCCTGTTTTAGCTGGAGCTATTACTATACTATTAACTGATCGAAATTTTAATACATCTTTCTTTGATCCAGCAGGAGGAGGAGACCCAAT…	12827	0	0	0	0	0	0	0	0	0	0	0	0	0	0	0	0	0	0	0	0	0	0	0	0	0	0	0	0	0	0	0	0	0	0	0	0	0	0	0	0	0	0	0	0	0
ZOTU421	OTU32	Eukaryota(1.00),Arthropoda(0.99),Insecta(0.99),Diptera(0.73),Drosophilidae(0.03),Drosophila(0.02),Drosophila_karakasa(0.02)	AATAAATAATATAAGATTCTGAATACTTCCTCCTTCTTTAACTTTATTATTGGCCAGCAGTATAGTAGAAAATGGGGCTGGTACAGGATGAACAGTTTACCCTCCCCTTTCTTCTAGAATTGCTCATAGAGGAGCTTCTGTAGATTTAGCTATTTTTTCTCTTCATCTAGCTGGAATCTCTTCAATTCTAGGAGCTGTAAATTTTATTACAACAATTATTAATATACGGTCTTCAGGTATTTCTTTTGATCGAATACCTTTATTTGTTTGATCTGTAGGAATTACTGCCCTACTTTTACTCTTATCTCTTCCTGTTTTAGCAGGAGCTATTACAATATTATTAACAGATCGAAACTTTAATACATCATTTTTTGACCCTGCTGGAGGTGGGGACCCAAT…	12770	0	0	0	0	0	0	0	0	0	0	0	0	0	0	0	0	0	0	0	0	0	0	0	0	0	0	0	0	0	0	0	0	0	0	0	0	0	0	0	0	0	0	0	0	0
ZOTU422	OTU136	Eukaryota(1.00),Arthropoda(1.00),Insecta(1.00),Diptera(0.96),Phoridae(0.94),Megaselia(0.93),Megaselia_zonata(0.77)	AATAAATAATATAAGTTTTTGAATATTACCTCCTTCTTTAACTCTTTTATTAGCCAGAAGTATAGTAGAAAATGGAGCAGGTACTGGATGAACAGTTTATCCTCCACTTTCTTCTAGAATTGCTCATAGAGGGGCTTCAGTTGATTTAGCAATTTTCTCTTTACACTTAGCTGGAATTTCTTCAATTTTAGGAGCTGTAAATTTTATTACTACAATTATCAATATACGATCTTCAGGAATTACTTTTGATCGAATACCTTTATTTGTTTGATCAGTAGGAATTACTGCTCTTTTATTACTTTTATCTTTACCTGTATTAGCAGGAGCTATTACTATACTCTTAACTGATCGAAACTTTAATACCTCATTTTTTGATCCTGCAGGAGGAGGTGATCCAAT…	12738	0	0	0	0	0	0	0	0	0	0	0	0	0	0	0	0	0	0	0	0	0	0	0	0	0	0	0	0	0	0	0	0	0	0	0	0	0	0	0	0	0	0	0	0	0
ZOTU423	OTU164	Eukaryota(1.00),Arthropoda(1.00),Insecta(1.00),Diptera(1.00),Phoridae(1.00),Megaselia(1.00),Megaselia_giraudii(0.99)	AATAAATAATATAAGATTTTGAATATTACCTCCTTCATTAACATTATTATTGGCCAGAAGAATAGTTGAAAATGGGGCTGGTACAGGATGAACTGTATACCCTCCACTTTCTTCTTCAATTGCTCATAGAGGGGCCTCTGTTGATTTAGCCATCTTTTCTCTACATCTAGCTGGAATCTCATCTATTTTAGGAGCCGTAAATTTTATCACTACTATTATTAACATACGATCATCAGGGATTACTTTTGACCGTATACCCTTATTTGTTTGATCAGTAGGAATTACTGCTATTTTACTTTTATTATCACTTCCTGTATTAGCAGGGGCTATTACTATATTATTAACAGATCGAAATTTTAATACATCATTTTTTGATCCTGCAGGAGGAGGAGACCCTAT…	12657	0	0	0	0	0	0	0	0	0	0	0	0	0	0	0	0	0	0	0	0	0	0	0	0	0	0	0	0	0	0	0	0	0	0	0	0	0	0	0	0	0	0	0	0	0
ZOTU424	OTU28	Eukaryota(1.00),Arthropoda(1.00),Insecta(1.00),Diptera(0.98),Phoridae(0.96),Megaselia(0.96),Megaselia_sepulchralis(0.33)	AATAAATAATATAAGATTTTGAATATTGCCTCCATCATTAACTCTTTTATTAGCCAGAAGTATGGTAGAAAACGGAGCTGGAACAGGATGAACTGTTTATCCTCCTCTATCATCTAGAATTGCTCATAGTGGAGCTTCAGTTGATTTAGCAATTTTTTCACTTCATTTAGCTGGAATTTCTTCAATTTTAGGAGCTGTAAATTTTATTACTACTATTATTAATATACGATCATCAGGAATTACTTTTGATCGAATACCTTTACTTGTTTGATCAGTAGGAATTACTGCTTTATTACTTTTATTATCCCTTCCTGTTTTAGCTGGTGCTATTACTATACTTTTAACTGATCGAAATTTTAATACTTCTTTCTTTGACCCTGCTGGAGGAGGAGACCCAAT…	12639	0	0	0	0	0	0	0	0	0	0	0	0	0	0	0	0	0	0	0	0	0	0	0	0	0	0	0	0	0	0	0	0	0	0	0	0	0	0	0	0	0	0	0	0	0
ZOTU425	OTU6	Eukaryota(1.00),Arthropoda(1.00),Insecta(1.00),Diptera(1.00),Phoridae(1.00),Megaselia(1.00),Megaselia_robusta(0.89)	AATAAATAATATAAGATTTTGAATATTACCTCCATCATTGACTCTTTTATTAGCCAGAAGTATAGTAGAAAACGGAGCTGGAACAGGATGAACAGTTTATCCTCCTCTTTCTTCTAGAATTGCTCATAGTGGAGCTTCAGTAGATTTAGCAATTTTTTCACTTCATTTAGCTGGAATTTCTTCAATTTTAGGAGCTGTAAATTTTATTACTACTATTATTAATATACGTGCATCAGGTATTACTTTTGATCGAATACCTTTATTTGTTTGATCAGTAGGAATTACTGCTTTATTACTTTTACTTTCACTTCCTGTTTTAGCAGGAGCTATTACTATACTTTTAACTGATCGAAATTTTAATACTTCTTTTTTTGATCCTGCTGGAGGAGGAGATCCTAT…	12444	0	0	0	0	0	0	0	0	0	0	0	0	0	0	0	0	0	0	0	0	0	0	0	0	0	0	0	0	0	0	0	0	0	0	0	0	0	0	0	0	0	0	0	0	0
ZOTU394	OTU102	Eukaryota(1.00),Arthropoda(1.00),Insecta(1.00),Diptera(0.71),Phoridae(0.40),Megaselia(0.40),Megaselia_clemonsi(0.03)	TATAAATAATATAAGATTCTGGATACTTCCCCCATCTTTAACTCTTTTATTAGCCAGAAGTATAGTAGAAAATGGAGCTGGTACTGGTTGAACAGTTTACCCCCCTCTATCTGCAAGAATTGCCCATAGAGGAGCTTCTGTTGATTTAGCAATTTTCTCTCTTCATTTAGCAGGTATCTCCTCTATTCTAGGAGCAGTAAATTTTATTACTACAATTATTAATATACGATCATCAGGAATTACTTTTGACCGAATACCTTTATTTGTTTGATCAGTAGGAATCACTGCTCTTTTACTTTTATTATCCCTTCCAGTATTAGCTGGAGCTATTACTATATTATTAACAGACCGAAATTTTAATACTTCCTTTTTTGACCCTGCAGGAGGGGGTGATCCAAT…	12342	0	0	0	0	0	0	0	0	0	0	0	0	0	0	0	0	0	0	0	0	0	0	0	0	0	0	0	0	0	0	0	0	0	0	0	0	0	0	0	0	23	7	38	12274	0
ZOTU426	OTU11	Eukaryota(1.00),Arthropoda(1.00),Insecta(1.00),Diptera(0.74),Anthomyiidae(0.01),Botanophila(0.01),Botanophila_phrenione(0.01)	AATAAATAATATAAGATTTTGAATATTACCTCCATCTTTAACTTTATTATTAGCCAGAAGAATAGTAGAAAATGGAGCTGGAACTGGATGAACTGTTTATCCTCCTCTTTCTTCAAGAATTGCTCATAGAGGAGCTTCTGTTGATTTAGCAATTTTTTCATTACATTTAGCTGGAATTTCTTCCATTTTAGGAGCTGTAAATTTTATTACAACAATTATTAATATACGATCATCAGGTATTACTTTTGACCGTATACCATTATTTGTGTGATCTGTAGGTATTACAGCTTTATTATTACTATTATCACTACCAGTACTAGCTGGAGCAATTACTATACTATTAACAGATCGAAATTTTAATACTTCATTCTTTGATCCTGCAGGAGGTGGAGACCCAAT…	12224	0	0	0	0	0	0	0	0	0	0	0	0	0	0	0	0	0	0	0	0	0	0	0	0	0	0	0	0	0	0	0	0	0	0	0	0	0	0	0	0	0	0	0	0	0
ZOTU428	OTU38	Eukaryota(1.00),Arthropoda(1.00),Insecta(1.00),Diptera(0.97),Phoridae(0.92),Megaselia(0.92),Megaselia_nigriceps(0.90)	AATAAATAATATAAGATTTTGAATATTACCTCCTTCATTAACTCTTTTATTAGCCAGAAGTATAGTAGAAAATGGGGCTGGTACAGGATGAACTGTTTATCCTCCACTTTCTGCTAATATTGCACACAGAGGAGCTTCTGTTGATTTAGCAATTTTTTCTCTTCATTTAGCGGGAATTTCTTCAATTCTTGGAGCCGTAAACTTTATTACTACAATTATTAATATACGATCATCAGGAATTACTTTTGATCGAATACCTTTATTTGTATGATCTGTAGGAATTACAGCTATCCTACTTTTATTATCTCTCCCAGTATTAGCCGGAGCTATTACTATACTATTAACAGATCGAAATTTTAATACATCTTTTTTTGATCCTGCAGGAGGGGGTGACCCAAT…	12115	0	0	0	0	0	0	0	0	0	0	0	0	0	0	0	0	0	0	0	0	0	0	0	0	0	0	0	0	0	0	0	0	0	0	0	0	0	0	0	0	0	0	0	0	0
ZOTU429	OTU19	Eukaryota(1.00),Arthropoda(1.00),Insecta(1.00),Diptera(1.00),Phoridae(1.00),Megaselia(1.00),Megaselia_zonata(1.00)	AATAAATAATATAAGTTTTTGAATATTACCTCCTTCTTTAACTCTTTTGTTAGCAAGAAGTATAGTAGAAAATGGAGCAGGTACTGGATGAACAGTTTATCCTCCTCTTTCTTCTAGAATTGCTCATAGTGGAGCTTCAGTTGATTTAGCAATTTTCTCTTTACATTTAGCTGGAATTTCCTCAATTTTAGGAGCTGTAAATTTTATTACTACAATTATTAATATACGATCTTCAGGAATTACTTTTGATCGAATACCTTTATTTGTTTGATCTGTAGGAATTACTGCTCTTTTATTACTTTTATCTTTGCCTGTATTAGCAGGAGCTATTACTATACTTTTAACTGATCGAAATTTTAATACTTCATTCTTTGATCCTGCAGGAGGAGGAGACCCAAT…	12110	0	0	0	0	0	0	0	0	0	0	0	0	0	0	0	0	0	0	0	0	0	0	0	0	0	0	0	0	0	0	0	0	0	0	0	0	0	0	0	0	0	0	0	0	0
ZOTU430	OTU136	Eukaryota(1.00),Arthropoda(1.00),Insecta(1.00),Diptera(0.91),Phoridae(0.87),Megaselia(0.87),Megaselia_zonata(0.75)	AATAAATAATATAAGTTTTTGAATATTACCTCCTTCTTTAACTCTTTTATTAGCCAGAAGTATAGTAGAAAATGGAGCAGGTACTGGATGAACAGTTTATCCTCCACTTTCTTCTAGAATTGCTCATAGAGGAGCTTCAGTTGATTTAGCAATTTTCTCTTTACATTTAGCTGGAATTTCTTCAATTTTAGGAGCTGTAAATTTTATTACTACAATTATCAATATACGATCTTCAGGAATTACTTTTGATCGAATACCTTTATTTGTTTGATCAGTAGGAATTACTGCTCTTTTATTACTTTTATCTTTACCTGTATTAGCAGGAGCTATTACTATACTCTTAACTGATCGAAACTTTAATACCTCATTTTTTGATCCTGCAGGAGGAGGTGACCCAAT…	12095	0	0	0	0	0	0	0	0	0	0	0	0	0	0	0	0	0	0	0	0	0	0	0	0	0	0	0	0	0	0	0	0	0	0	0	0	0	0	0	0	0	0	0	0	0
ZOTU151	OTU83	Eukaryota(1.00),Arthropoda(1.00),Insecta(1.00),Diptera(1.00),Phoridae(1.00),Megaselia(1.00),Megaselia_diversa(1.00)	AATAAATAATATAAGATTTTGAATGTTACCTCCATCATTAACTTTATTATTAGCCAGAAGTATAGTAGAAAACGGAGCTGGAACAGGATGAACAGTTTACCCTCCTCTTTCATCTAGAATTGCTCATAGAGGAGCTTCAGTAGATTTAGCAATTTTTTCACTTCATTTAGCTGGAATTTCTTCAATCTTAGGGGCTGTAAATTTTATTACTACTATTATTAATATACGATCTTCAGGAATTACTTTTGATCGAATACCTTTATTTGTATGATCAGTAGGAATTACTGCTCTATTACTTTTACTTTCACTACCTGTTTTAGCTGGTGCTATCACAATACTTTTAACTGATCGAAATTTTAATACTTCTTTCTTTGATCCTGCAGGAGGAGGAGACCCAAT…	11768	0	0	0	0	0	0	0	0	0	0	0	0	0	0	0	0	0	0	0	0	0	0	0	0	0	0	0	0	0	0	0	0	0	0	0	0	0	0	0	0	0	0	0	0	0
ZOTU432	OTU56	Eukaryota(1.00),Arthropoda(1.00),Insecta(1.00),Diptera(0.80),Phoridae(0.55),Megaselia(0.38),Megaselia_fungivora(0.08)	AATAAATAATATAAGATTTTGAATACTTCCACCTTCATTAACTTTATTATTAGCCAGCAGTATAGTAGAAAACGGAGCCGGAACAGGATGAACTGTTTATCCTCCTCTTTCTTCTAGAATTGCTCATAGAGGGGCTTCTGTTGATTTAGCAATTTTTTCTTTACACCTAGCAGGTATTTCATCAATTTTAGGAGCTGTAAATTTTATTACTACAATTATTAATATACGTTCATCAGGAATTACTTTTGACCGAATACCTTTATTTGTATGATCAGTAGGAATTACTGCTCTTCTCCTTTTATTATCTTTACCTGTTTTAGCAGGAGCTATTACAATATTATTAACAGACCGAAATTTTAATACATCATTTTTTGACCCCGCTGGAGGAGGAGATCCTAT…	11714	0	0	0	0	0	0	0	0	0	0	0	0	0	0	0	0	0	0	0	0	0	0	0	0	0	0	0	0	0	0	0	0	0	0	0	0	0	0	0	0	0	0	0	0	0
ZOTU434	OTU8	Eukaryota(1.00),Arthropoda(1.00),Insecta(1.00),Diptera(0.83),Phoridae(0.80),Megaselia(0.80),Megaselia_zonata(0.68)	AATAAATAATATAAGTTTTTGAATATTACCTCCTTCTTTAACTCTTTTATTAGCCAGAAGTATAGTAGAAAATGGGGCAGGTACTGGATGAACAGTTTATCCTCCACTTTCTTCTAGAATTGCTCATAGAGGGGCTTCAGTTGATTTAGCAATTTTCTCTTTACACTTAGCTGGGATTTCTTCAATTTTAGGTGCTGTAAATTTTATTACTACAATTATTAATATACGATCTTCAGGAATTACTTTTGATCGAATACCTTTATTTGTTTGATCAGTAGGAATTACTGCTCTTTTATTACTTTTATCTTTACCTGTATTAGCAGGAGCTATTACTATACTTTTAACTGATCGAAATTTTAATACCTCATTTTTTGATCCTGCAGGAGGAGGTGATCCAAT…	11529	0	0	0	0	0	0	0	0	0	0	0	0	0	0	0	0	0	0	0	0	0	0	0	0	0	0	0	0	0	0	0	0	0	0	0	0	0	0	0	0	0	0	0	0	0
ZOTU435	OTU166	Eukaryota(1.00),Arthropoda(1.00),Insecta(1.00),Odonata(1.00),Coenagrionidae(1.00),Ischnura(1.00),Ischnura_elegans(0.85)	ATTAAATAATATAAGATTTTGACTTTTACCTCCCTCGTTAACTTTACTTTTAGCAAGAAGTTTAGTAGAGAGAGGGGCAGGAACTGGATGAACAGTATATCCACCACTAGCAGGAGTAATTGCTCACGCTGGAGCATCCGTTGATTTAACGATTTTTTCATTACACTTGGCAGGGGTGTCCTCAATTTTAGGAGCAATTAATTTTATTACAACTACAATCAATATAAAGTCACCTGGAATAAACATAGATCAATTGCCTCTATTTGTTTGAGCTGTAGTAATTACCGCAGTACTACTTTTATTATCATTACCAGTACTAGCCGGTGCTATTACTATACTACTGACAGACCGTAATATCAATACATCATTCTTTGATCCTGCAGGGGGAGGAGATCCTAT…	11392	0	0	0	0	0	0	0	0	0	0	0	0	0	0	0	0	0	0	0	0	0	0	0	0	0	0	0	0	0	0	0	0	0	0	0	0	0	0	0	0	0	0	0	0	0
ZOTU127	OTU32	Eukaryota(1.00),Arthropoda(1.00),Insecta(1.00),Lepidoptera(0.21),Riodinidae(0.03),Euselasia(0.02),Euselasia_eusepus(0.01)	AATAAATAATATAAGATTCTGAATACTTCCTCCTTCTTTAACTTTATTATTGGCCAGCAGTATAGTAGAAAATGGAGCTGGTACAGGATGAACAGTTTACCCTCCCCTTTCTTCTAGAATTGCTCATAGAGGAGCTTCTGTAGATTTAGCTATTTTTTCTCTTCATCTAGCTGGAATCTCTTCAATTCTAGGAGCTGTAAATTTTATTACAACAATTATTAATATACGGTCTTCAGGTATTTCTTTTGATCGAATACCTTTATTTGTTTGATCTGTAGGAATTACTGCCCTACTTTTACTCTTATCTCTTCCTGTTTTAGCAGGAGCTATTACAATATTATTAACAGATCGAAACTTTAATACATCATTTTTTGACCCTGCTGGAGGTGGGGACCCAAT…	11342	0	0	0	0	0	0	0	0	0	0	0	0	0	0	0	0	0	0	0	0	0	0	0	0	0	0	0	0	0	0	0	0	0	0	0	0	0	0	0	0	0	0	0	0	0
ZOTU305	OTU138	Eukaryota(1.00),Arthropoda(1.00),Insecta(1.00),Diptera(0.98),Phoridae(0.80),Megaselia(0.80),Megaselia_rupestris(0.55)	AATAAATAATATAAGTTTTTGATTATTACCTCCTTCTTTAACTCTTTTATTAGCCAGAAGTATAGTAGAAAATGGAGCTGGAACAGGATGAACTGTTTACCCTCCACTTTCTTCTAGAATTGCTCATAGTGGGGCTTCTGTTGATTTAGCAATTTTTTCTCTTCATTTAGCTGGAATTTCATCTATTTTAGGAGCTGTAAATTTTATTACAACAATTATTAATATACGATCTTCAGGAATTACTTTTGATCGAATACCTTTATTTGTTTGATCAGTTGGAATTACTGCTCTTTTACTACTTTTATCTCTTCCAGTATTAGCAGGAGCTATCACAATGTTATTAACAGATCGAAATTTTAATACTTCATTCTTTGACCCCGCTGGAGGAGGAGATCCTAT…	11273	0	0	0	0	0	0	0	0	0	0	0	0	0	0	0	0	0	0	0	0	0	0	0	0	0	0	0	0	0	0	0	0	0	0	0	0	0	0	0	0	0	0	0	0	0
ZOTU437	OTU167	Eukaryota(1.00),Arthropoda(0.96),Insecta(0.96),Diptera(0.76),Phoridae(0.23),Megaselia(0.23),Megaselia_ilca(0.21)	TATAAATAACATAAGTTTTTGAATACTACCTCCCTCCCTTACACTGTTATTAGCCAGAAGAATGGTTGAAAACGGAGCAGGAACTGGGTGAACTATTTACCCTCCCCTATCATCGAGAATTGCCCATAGAGGCGCCTCTGTTGATTTAGCTATTTTTTCACTTCATTTAGCGGGAATTTCAAGAATTTTAGGGGCTGTAAATTTTATTACAACTATTATTAATATACGATCTTCGGGAATTACTTTTGATCGAATACCTTTATTTGTTTGATCTGTTGGAATTACAGCCCTTCTTTTACTATTATCTTTACCTGTACTTGCCGGTGCTATTACAATACTTTTAACAGACCGAAATTTTAATACCTCATTTTTTGATCCGGCAGGAGGAGGGGATCCTAT…	11251	0	0	0	0	0	0	0	0	0	0	0	0	0	0	0	0	0	0	0	0	0	0	0	0	0	0	0	0	0	0	0	0	0	0	0	0	0	0	0	0	0	0	0	0	0
ZOTU438	OTU153	Eukaryota(1.00),Arthropoda(1.00),Insecta(1.00),Lepidoptera(0.17),Papilionidae(0.16),Papilio(0.16),Papilio_machaon(0.16)	AATAAATAATATAAGATTTTGAATATTACCTCCTTCTTTAACTCTTTTGTTAGCCAGAAGTATGGTAGAAAATGGAGCAGGGACAGGATGAACTGTTTACCCTCCTCTTTCTTCTAGAATTGCTCATAGTGGGGCTTCTGTTGATTTAGCAATTTTCTCTTTACATTTAGCAGGAATTTCCTCAATTTTAGGAGCTGTAAATTTTATTACGACAATTATTAATATACGATCTTCAGGAATTACTTTTGATCGAATACCTTTATTTGTATGATCAGTTGGAATTACTGCTCTTCTGTTACTTTTGTCTCTACCAGTATTAGCAGGAGCTATTACAATACTTTTAACAGATCGAAATTTTAATACTTCTTTCTTTGATCCTGCTGGAGGAGGAGATCCAAT…	11021	0	0	0	0	0	0	0	0	0	0	0	0	0	0	0	0	0	0	0	0	0	0	0	0	0	0	0	0	0	0	0	0	0	0	0	0	0	0	0	0	0	0	0	0	0
ZOTU436	OTU13	Eukaryota(1.00),Arthropoda(1.00),Insecta(1.00),Diptera(0.98),Phoridae(0.97),Megaselia(0.97),Megaselia_subpalpalis(0.85)	AATAAATAATATAAGATTTTGAATATTACCTCCCTCATTAACTCTTTTATTAGCCAGAAGTATAGTAGAAAACGGAGCTGGAACAGGATGAACAGTTTATCCTCCTCTCTCATCTAGAATTGCTCATAGTGGAGCTTCAGTTGATTTAGCAATTTTTTCTCTTCATTTAGCTGGAATTTCTTCAATTTTAGGAGCTGTAAATTTTATTACTACTATTATTAATATACGATCATCAGGAATTACTTTTGATCGAATACCTTTATTTGTTTGATCAGTAGGAATTACTGCTTTATTACTTTTACTTTCATTACCTGTTTTAGCAGGTGCTATTACTATACTTTTAACTGATCGAAATTTTAATACTTCTTTCTTTGACCCTGCTGGAGGAGGAGATCCTAT…	10974	0	0	0	0	0	0	0	0	0	0	0	0	0	0	0	0	0	0	0	0	0	0	0	0	0	0	0	0	0	0	0	0	0	0	0	0	0	0	0	0	0	0	0	0	0
ZOTU441	OTU169	Eukaryota(1.00),Arthropoda(1.00),Insecta(1.00),Diptera(0.82),Agromyzidae(0.06),Cerodontha(0.04),Cerodontha_capitata(0.03)	AATAAATAATATAAGTTTTTGGTTATTACCTCCTTCTTTAACATTATTATTAGCCAGCAGTATAGCCAGCAGTATAGTGGAGCTGGAACAGGATGAACAGTTTATCCTCCCCTATCGGCTAATATTGCCCATAGTGGAGCTTCTGTTGATTTAGCAATTTTTTCTTTACATTTAGCAGGAGTTTCTTCAATTCTAGGAGCTGTAAATTTTATTACTACAATTATTAATATACGATCATCCGGTATTACTTTTGACCGAATACCTTTATTTGTATGATCAGTAGGAATCACAGCCTTATTATTATTATTATCTTTGCCTGTTTTAGCAGGAGCTATTACAATGCTATTAACAGATCGAAATTTTAATACTTCATTTTTTGACCCTGCCGGAGGAGGAGAC…	10841	0	0	0	0	0	0	0	0	0	0	0	0	0	0	0	0	0	0	0	0	0	0	0	0	0	0	0	0	0	0	0	0	0	0	0	0	0	0	0	0	0	0	0	0	0
ZOTU439	OTU4	Eukaryota(1.00),Arthropoda(0.99),Insecta(0.99),Diptera(0.66),Phoridae(0.31),Megaselia(0.31),Megaselia_spiracularis(0.02)	AATAAATAATATAAGATTCTGAATACTCCCTCCATCTTTAACATTATTATTAGCCAGAAGTATAGTTGAAAATGGAGCTGGAACTGGATGAACTGTATACCCTCCCCTTTCTTCAAGAATTGCTCATAGAGGGGCTTCCGTTGATTTGGCTATTTTTTCATTACATCTAGCTGGAATTTCATCTATTTTAGGAGCTGTAAATTTTATTACTACAATTATTAATATACGATCTTCAGGAATTACCTTTGATCGAATACCTTTATTTGTTTGATCTGTAGGTATCACTGCTTTATTACTACTATTATCTCTTCCAGTCCTTGCAGGAGCTATTACTATATTATTAACCGATCGAAACTTTAATACATCATTTTTTGACCCTGCTGGAGGAGGAGATCCTAT…	10718	0	0	0	0	0	0	0	0	0	0	0	0	0	0	0	0	0	0	0	0	0	0	0	0	0	0	0	0	0	0	0	0	0	0	0	0	0	0	0	0	0	0	0	0	0
ZOTU440	OTU168	Eukaryota(1.00),Arthropoda(1.00),Insecta(1.00),Diptera(0.91),Phoridae(0.73),Megaselia(0.72),Megaselia_lucifrons(0.37)	AATAAATAATATAAGATTTTGAATATTACCTCCTTCTCTTACCTTACTATTAGCCAGTAGTGTAGTAGAAAATGGAGCTGGAACAGGATGAACAGTTTATCCTCCTCTTTCTTCTAGAATTGCTCATAGAGGAGCTTCTGTAGATTTAGCTATTTTTTCTCTTCATTTAGCAGGAATTTCATCAATTTTAGGAGCTGTAAATTTCATTACAACAATTATTAATATACGATCTTCAGGTATTACTTTTGATCGAATACCTTTATTTGTTTGATCAGTTGGTATTACTGCTCTTCTTTTATTATTATCTTTACCTGTATTAGCAGGAGCTATTACTATATTATTAACAGATCGAAATTTTAATACTTCTTTCTTTGATCCCGCTGGTGGTGGAGACCCAAT…	10623	0	0	0	0	0	0	0	0	0	0	0	0	0	0	0	0	0	0	0	0	0	0	0	0	0	0	0	0	0	0	0	0	0	0	0	0	0	0	0	0	0	0	0	0	0
ZOTU443	OTU136	Eukaryota(1.00),Arthropoda(1.00),Insecta(1.00),Diptera(0.96),Phoridae(0.94),Megaselia(0.94),Megaselia_zonata(0.77)	AATAAATAATATAAGTTTTTGAATATTACCTCCTTCTTTAACTCTTTTATTAGCCAGAAGTATAGTAGAAAATGGAGCAGGTACTGGATGAACAGTTTATCCTCCACTTTCTTCTAGAATTGCTCATAGAGGGGCTTCAGTTGATTTAGCAATTTTCTCTTTACATTTAGCTGGAATTTCTTCAATTTTAGGAGCTGTAAATTTAATTACTACAATTATCAATATACGATCTTCAGGAATTACTTTTGATCGAATACCTTTATTTGTTTGATCAGTAGGAATTACTGCTCTTTTATTACTTTTATCTTTACCTGTATTAGCAGGAGCTATTACTATACTCTTAACTGATCGAAACTTTAATACCTCATTTTTTGATCCTGCAGGAGGAGGTGATCCAAT…	10558	0	0	0	0	0	0	0	0	0	0	0	0	0	0	0	0	0	0	0	0	0	0	0	0	0	0	0	0	0	0	0	0	0	0	0	0	0	0	0	0	0	0	0	0	0
ZOTU389	OTU1	Eukaryota(1.00),Arthropoda(1.00),Insecta(1.00),Diptera(0.97),Phoridae(0.95),Megaselia(0.95),Megaselia_robusta(0.29)	AATAAATAATATAAGATTTTGAATATTACCTCCATCATTAACTCTTTTATTAGCCAGAAGTATAGTAGAAAACGGAGCTGGAACAGGATGAACAGTTTATCCTCCTCTTTCATCAAGAATTGCTCATAGTGGAGCTTCAGTTGATTTAGCAATTTTCTCACTTCATCTAGCTGGGATTTCTTCAATTTTAGGTGCTGTAAATTTCATTACTACTATTATTAATATACGTTCGTCAGGAATCACTTTTGATCGAATACCTTTATTTGTATGATCAGTAGGAATTACTGCTTTATTACTTTTACTTTCACTTCCTGTTTTAGCAGGTGCTATTACTATACTTTTAACTGATCGAAACTTTAATACTTCTTTCTTTGATCCTGCAGGAGGAGGAGATCCTAT…	10540	0	0	0	0	0	0	0	0	0	0	0	0	0	0	0	0	0	0	0	0	0	0	0	0	0	0	0	0	0	0	0	0	0	0	0	0	0	0	0	0	0	0	0	0	0
ZOTU444	OTU170	Eukaryota(1.00),Arthropoda(1.00),Insecta(1.00),Diptera(1.00),Phoridae(1.00),Megaselia(1.00),Megaselia_rupestris(1.00)	AATAAATAATATAAGTTTTTGAATATTACCTCCTTCTTTAACTCTTTTATTAGCCAGAAGTATAGTAGAAAATGGGGCTGGAACAGGATGAACTGTTTACCCTCCACTTTCCTCTAGAATTGCTCATAGTGGGGCTTCTGTAGATTTAGCAATTTTTTCTCTTCATTTAGCTGGAATTTCATCTATTTTAGGAGCAGTAAATTTTATTACAACAATTATTAATATACGATCTTCAGGAATTACTTTTGATCGAATACCTTTATTTGTTTGATCAGTTGGAATTACTGCTCTTTTATTACTTTTATCTTTACCAGTATTAGCGGGAGCTATCACAATACTATTAACAGATCGAAATTTTAACACTTCATTTTTTGATCCTGCTGGAGGAGGAGACCCTAT…	10399	0	0	0	0	0	0	0	0	0	0	0	0	0	0	0	0	0	0	0	0	0	0	0	0	0	0	0	0	0	0	0	0	0	0	0	0	0	0	0	0	0	0	0	0	0
ZOTU445	OTU171	Eukaryota(1.00),Arthropoda(1.00),Insecta(1.00),Diptera(0.86),Syrphidae(0.04),Fazia(0.01),Fazia_hians(0.01)	AATAAATAATATAAGATTTTGAATACTCCCACCATCTTTGACACTTTTATTAGCAAGCAGTTTAGTAGAAAATGGGGCTGGGACAGGATGAACTGTTTACCCTCCTTTATCCTCAAACATTGCACATAATGGTGCTTCTGTAGATTTAGCAATTTTTTCTCTTCATCTAGCTGGAATTTCAAGAATCTTAGGAGCAGTAAATTTTATTACTACAATTATTAATATACGATCAACAGGAATTACTTTTGATCGAATACCTTTATTTGTCTGATCAGTAGGAATTACAGCTTTATTACTACTTTTATCTCTTCCTGTTTTAGCAGGAGCAATTACAATATTATTAACTGATCGAAATTTTAGTACTTCTTTTTTTGACCCTGCAGGAGGTGGTGACCCAAT…	10263	0	0	0	0	0	0	0	0	0	0	0	0	0	0	0	0	0	0	0	0	0	0	0	0	0	0	0	0	0	0	0	0	0	0	0	0	0	0	0	0	0	0	0	0	0
ZOTU447	OTU126	Eukaryota(1.00),Arthropoda(1.00),Insecta(1.00),Diptera(0.88),Phoridae(0.42),Triphleba(0.38),Triphleba_aequalis(0.37)	AATAAATAATATAAGTTTTTGGATATTACCTCCTTCTCTAACATTATTATTAGCCAGCAGTATAGTAGAAAATGGAGCTGGAACAGGATGAACAGTTTATCCTCCATTATCAGCTAATATTGCACATAGAGGGGCATCTGTAGATTTAGCAATTTTTTCTTTACACTTAGCAGGAATTTCCTCAATTCTAGGAGCTGTAAATTTTATTACTACAATTATTAATATACGATCATCAGGGATTACTTTTGATCGAATACCTTTATTTGTGTGATCTGTAGGAATTACAGCTTTATTATTACTATTATCTTTACCTGTCCTAGCAGGAGCAATTACAATACTATTAACAGATCGAAATTTTAATACTTCATTCTTTGACCCAGCAGGAGGAGGAGATCCTAT…	10170	0	0	0	0	0	0	0	0	0	0	0	0	0	0	0	0	0	0	0	0	0	0	0	0	0	0	0	0	0	0	0	0	0	0	0	0	0	0	0	0	0	0	0	0	0
ZOTU449	OTU6	Eukaryota(1.00),Arthropoda(1.00),Insecta(1.00),Diptera(1.00),Phoridae(1.00),Megaselia(1.00),Megaselia_robusta(0.94)	AATAAATAATATAAGATTTTGAATATTACCTCCATCATTGACTCTTTTATTAGCCAGAAGTATAGTAGAAAACGGAGCTGGAACAGGATGAACAGTTTATCCTCCTCTTTCTTCTAGAATTGCTCATAGTGGAGCTTCAGTAGATTTAGCAATTTTTTCACTTCATTTAGCTGGAATTTCTTCAATTTTAGGAGCTGTAAATTTTATTACTACTATTATTAATATACGTGCATCAGGTATCACTTTTGATCGAATACCTTTATTTGTTTGATCAGTAGGAATTACTGCTTTATTACTTTTACTTTCACTTCCTGTTTTAGCAGGAGCTATTACTATACTTTTAACTGATCGAAATTTTAATACTTCTTTTTTTGATCCTGCTGGAGGAGGAGATCCTAT…	10031	0	0	0	0	0	0	0	0	0	0	0	0	0	0	0	0	0	0	0	0	0	0	0	0	0	0	0	0	0	0	0	0	0	0	0	0	0	0	0	0	0	0	0	0	0
ZOTU450	OTU61	Eukaryota(1.00),Arthropoda(1.00),Insecta(1.00),Diptera(1.00),Phoridae(1.00),Megaselia(1.00),Megaselia_lucifrons(1.00)	AATAAATAATATAAGATTTTGAATATTACCCCCTTCCCTAACTCTTTTATTAGCGAGAAGTCTAGTAGAAAATGGAGCTGGAACTGGTTGAACTGTATATCCTCCTTTATCTTCAAGAATTGCTCATAGAGGAGCTTCTGTTGATTTAGCAATTTTTTCACTTCATTTAGCAGGAATTTCTTCAATTTTAGGAGCAGTAAATTTTATTACTACAATTATTAATATACGATCTTCAGGAATTACATTTGACCGAATACCTTTATTTGTTTGATCAGTAGGAATCACTGCTCTTTTACTATTATTATCTCTTCCTGTTTTAGCAGGTGCAATTACAATATTATTAACAGACCGAAATTTTAATACATCATTTTTTGATCCTGCAGGAGGAGGAGATCCTAT…	10006	0	0	0	0	0	0	0	0	0	0	0	0	0	0	0	0	0	0	0	0	0	0	0	0	0	0	0	0	0	0	0	0	0	0	0	0	0	0	0	0	0	0	0	0	0
ZOTU451	OTU41	Eukaryota(1.00),Arthropoda(1.00),Insecta(1.00),Diptera(0.94),Phoridae(0.83),Megaselia(0.77),Megaselia_nigriceps(0.77)	AATAAATAATATAAGTTTCTGAATACTACCTCCTTCTCTAACCCTTTTATTAGCCAGAAGTATAGTAGAAAATGGAGCTGGTACAGGATGAACTGTCTACCCTCCCCTTTCTGCTAATATTGCACATAGAGGAGCTTCTGTTGATTTAGCAATTTTTTCCCTTCATTTAGCAGGAATTTCCTCAATCCTTGGAGCTGTAAATTTCATTACTACAATTATTAATATACGATCTTCAGGAATTACTTTTGATCGAATACCTTTATTTGTATGATCTGTAGGAATCACTGCTATTTTATTATTATTATCTTTACCGGTATTAGCTGGAGCTATTACTATATTATTAACAGACCGAAATTTTAATACATCTTTTTTTGATCCTGCTGGAGGAGGAGATCCAAT…	9980	0	0	0	0	0	0	0	0	0	0	0	0	0	0	0	0	0	0	0	0	0	0	0	0	0	0	0	0	0	0	0	0	0	0	0	0	0	0	9980	0	0	0	0	0	0
ZOTU454	OTU2	Eukaryota(1.00),Arthropoda(1.00),Insecta(1.00),Lepidoptera(0.11),Pieridae(0.11),Colias(0.11),Colias_phicomone(0.11)	AATAAATAATATAAGATTTTGAATATTACCTCCTTCTCTTACTCTTTTATTAGCCAGTAGTATAGTAGAAAATGGAACTGGAACAGGATGAACAGTTTATCCTCCTCTTTCCTCAAGAATTGCTCATAGAGGGGCTTCTGTAGATTTAGCTATTTTTTCTTTACATTTAGCTGGTATCTCATCAATTCTAGGAGCTGTAAATTTTATTACAACAATTATTAATATACGATCTTCAGGAATTACTTTTGATCGAATACCATTATTTGTTTGATCTGTTGGTATTACAGCTCTACTTTTATTATTATCTTTACCTGTATTAGCAGGAGCTATTACTATACTATTAACAGATCGAAATTTTAATACTTCTTTCTTTGATCCTGCTGGTGGAGGAGACCCAAT…	9831	0	0	0	0	0	0	0	0	0	0	0	0	0	0	0	0	0	0	0	0	0	0	0	0	0	0	0	0	0	0	0	0	0	0	0	0	0	0	0	0	0	0	0	0	0
ZOTU442	OTU143	Bacteria(1.00),Proteobacteria(1.00),Alphaproteobacteria(1.00),Rickettsiales(1.00),Anaplasmataceae(1.00),Wolbachia(1.00),Wolbachia_endosymbiont_of_Folsomia_candida(0.96)	CATGAATAATTTGAGTTTCTGGTTATTAGTATCATCTTTCATTTTACTTGCAATTTCAGTCTTTGTTGGCGAAGGCCCAGGTGTAGGCTGGACTTTATATCCTCCTTTATCACAGGTTATGTCTCACCCAAGTGCTGGAGTTGACATTGCTATATTCGCGCTCCACATTGCAGGTATGTCGTCAATTGTTGGAGCGATTAACTTTATAGTTACTATATTCAACATGCGTGCAAAAGGAATGTCATTAATGAAAATGCCGTTGTTTGTCTGGTCTGTCTTACTAACAGCATTTATGCTGATTGTTGCGTTACCTGTACTTGCTGGTGCTATAACAATGCTACTTACTGACCGCAATATTGGCACTGCCTTTTTTGATCCTGCCGGTGGTGGCGATCCTGT…	9777	0	0	0	0	0	0	0	0	0	0	0	0	0	0	0	0	0	0	0	0	0	0	0	0	0	0	0	0	0	0	0	0	0	0	0	0	0	0	0	0	0	0	0	0	0
ZOTU455	OTU116	Eukaryota(1.00),Arthropoda(1.00),Insecta(1.00),Diptera(0.96),Phoridae(0.62),Megaselia(0.61),Megaselia_rupestris(0.20)	AATAAATAATATAAGTTTTTGATTACTACCTCCTTCTTTAACTCTTTTATTAGCCAGAAGTATAGTAGAAAATGGGGCTGGAACAGGATGAACTGTTTACCCACCACTTTCTTCTAGAATTGCTCATAGTGGAGCTTCTGTTGATTTAGCAATTTTTTCTCTTCATTTAGCTGGAATTTCGTCTATTTTAGGAGCTGTAAATTTTATTACAACAATTATTAATATACGATCTTCAGGAATTACCCTTGATCGAATACCTTTATTTGTTTGATCAGTTGGAATTACTGCTATTCTGCTACTTTTATCTCTTCCAGTATTAGCAGGAGCTATTACAATATTATTAACAGATCGAAATTTTAATACTTCATTCTTTGATCCTGCCGGAGGAGGTGACCCTAT…	9751	0	0	0	0	0	0	0	0	0	0	0	0	0	0	0	0	0	0	0	0	0	0	0	0	0	0	0	0	0	0	0	0	0	0	0	0	0	0	0	0	0	0	0	0	0
ZOTU456	OTU123	Eukaryota(1.00),Arthropoda(1.00),Insecta(1.00),Diptera(1.00),Phoridae(1.00),Megaselia(1.00),Megaselia_involuta(1.00)	TATAAATAATATAAGATTTTGAATACTTCCTCCATCTTTAACACTTTTATTAGCCAGAAGTATAGTAGAAAATGGAGCTGGAACAGGATGAACTGTTTACCCTCCTTTATCTTCAAGAATTGCTCATAGAGGAGCTTCTGTTGATTTAGCAATTTTTTCTCTACATTTAGCTGGTATTTCTTCAATTTTAGGAGCAGTAAATTTTATTACAACAATTATTAATATACGATCTTCTGGAATCACATTTGATCGTATACCTTTATTTGTTTGATCAGTAGGTATTACTGCTTTATTATTATTATTATCTTTGCCAGTCCTTGCTGGGGCTATTACAATACTATTAACAGACCGGAATTTTAATACATCATTTTTTGATCCTGCAGGAGGTGGAGATCCAAT…	9686	0	0	0	0	0	0	0	0	0	0	0	0	0	0	0	0	0	0	0	0	0	0	0	0	0	0	0	0	0	0	0	0	0	0	0	0	0	0	0	0	0	0	0	0	0
ZOTU458	OTU136	Eukaryota(1.00),Arthropoda(1.00),Insecta(1.00),Diptera(0.91),Phoridae(0.84),Megaselia(0.82),Megaselia_zonata(0.58)	AATAAATAATATAAGTTTTTGAATATTACCTCCTTCTTTAACTCTTTTATTAGCCAGAAGTATAGTAGAAAATGGGGCAGGTACTGGATGAACAGTTTATCCTCCACTTTCTTCTAGAATTGCTCATAGAGGGGCTTCAGTTGATTTAGCAATTTTCTCTTTACATTTAGCTGGAATTTCTTCAATTTTAGGAGCTGTAAATTTTATTACTACAATTATCAATATACGATCTTCAGGAATTACTTTTGATCGAATACCTTTATTTGTTTGATCAGTAGGAATTACTGCTCTTTTATTACTTTTATCTTTACCTGTATTAGCAGGAGCTATTACTATACTCTTAACTGATCGAAACTTTAATACCTCATTTTTTGATCCTGCAGGAGGGGGTGATCCAAT…	9475	0	0	0	0	0	0	0	0	0	0	0	0	0	0	0	0	0	0	0	0	0	0	0	0	0	0	0	0	0	0	0	0	0	0	0	0	0	0	0	0	0	0	0	0	0
ZOTU457	OTU38	Eukaryota(1.00),Arthropoda(1.00),Insecta(1.00),Diptera(1.00),Phoridae(1.00),Megaselia(0.99),Megaselia_nigriceps(0.99)	AATAAATAATATAAGATTTTGAATATTACCTCCTTCATTAACTCTTTTATTAGCCAGAAGTATAGTAGAAAATGGAGCTGGTACAGGATGAACTGTTTATCCTCCACTTTCTGCTAATATTGCACACAGAGGAGCTTCTGTTGATTTAGCAATTTTTTCTCTTCATTTAGCGGGAATTTCTTCAATTCTTGGAGCCGTAAACTTTATTACTACAATTATTAATATACGATCATCAGGAATTACTTTTGATCGAATACCTTTATTTGTATGATCTGTAGGAATTACAGCTATCCTACTTTTATTATCTCTCCCAGTATTAGCTGGAGCTATTACTATACTATTAACAGATCGAAATTTTAACACATCTTTTTTTGATCCTGCAGGAGGAGGTGATCCAAT…	9468	0	0	0	0	0	0	0	0	0	0	0	0	0	0	0	0	0	0	0	0	0	0	0	0	0	0	0	0	0	0	0	0	0	0	0	0	0	0	0	0	0	0	0	0	0
ZOTU460	OTU156	Eukaryota(1.00),Arthropoda(1.00),Insecta(1.00),Diptera(1.00),Phoridae(1.00),Megaselia(1.00),Megaselia_flavicans(1.00)	AATAAATAATATAAGTTTTTGAATACTACCCCCTTCTCTTACATTATTATTAGCCAGAAGTATAGTAGAAAATGGAGCTGGTACAGGATGAACAGTTTATCCTCCCCTATCATCAAGAATTGCTCATAGTGGAGCTTCTGTTGATTTAGCAATTTTTTCTCTTCATTTAGCTGGAATTTCTTCAATTTTAGGAGCAGTTAATTTTATTACAACAATTATTAATATACGATCATCAGGAATTACTTTTGACCGTATACCTTTATTTGTTTGATCAGTAGGTATTACTGCATTACTACTTTTATTATCTTTACCCGTTTTAGCAGGTGCAATTACAATACTTTTAACAGATCGAAATTTTAATACTTCATTTTTTGACCCTGCAGGTGGAGGAGACCCAAT…	9151	0	0	0	0	0	0	0	0	0	0	0	0	0	0	0	0	0	0	0	0	0	0	0	0	0	0	0	0	0	0	0	0	0	0	0	0	0	0	0	0	0	0	0	0	0
ZOTU461	OTU17	Eukaryota(1.00),Arthropoda(1.00),Insecta(0.99),Diptera(0.92),Phoridae(0.63),Megaselia(0.63),Megaselia_differens(0.01)	TATAAATAATATAAGATTTTGAATATTACCTCCATCATTAACTTTATTATTAGCCAGAAGTATAGTAGAAAACGGAGCTGGGACAGGTTGAACAGTTTACCCTCCTCTTTCTTCTAGAATTGCTCATAGAGGAGCTTCTGTTGATTTAGCAATTTTTTCATTACATTTAGCAGGAATTTCTTCAATTTTAGGAGCTGTAAATTTTATTACAACTATTATTAATATACGATCTTCTGGTATTACTTTTGACCGAATACCTTTATTTGTTTGATCTGTAGGAATTACAGCTCTATTACTTTTATTATCTTTACCTGTTTTAGCAGGAGCTATTACTATACTTTTAACAGACCGAAACTTTAATACCTCATTCTTTGACCCTGCAGGTGGAGGGGATCCTAT…	9046	0	0	0	0	0	0	0	0	0	0	0	0	0	0	0	0	0	0	0	0	0	0	0	0	0	0	0	0	0	0	0	0	0	0	0	0	0	0	0	0	0	0	0	0	0
ZOTU462	OTU17	Eukaryota(1.00),Arthropoda(1.00),Insecta(1.00),Diptera(0.85),Phoridae(0.53),Megaselia(0.52),Megaselia_rufipes(0.01)	TATAAATAATATAAGATTTTGAATATTACCTCCATCATTAACTTTATTATTAGCCAGAAGTATAGTAGAAAACGGAGCTGGGACAGGTTGAACAGTTTACCCTCCTCTTTCTTCTAGAATTGCTCATAGAGGGGCTTCTGTTGATTTAGCAATTTTTTCATTACATTTAGCAGGAATTTCTTCAATTTTAGGAGCTGTAAATTTTATTACAACTATTATTAATATACGATCTTCTGGTATTACTTTTGACCGAATACCTTTATTTGTTTGATCTGTAGGAATTACAGCTCTATTACTTTTATTATCTTTACCTGTTTTAGCAGGAGCTATTACTATACTTTTAACAGACCGAAACTTTAATACCTCATTCTTTGATCCTGCAGGTGGAGGAGATCCTAT…	8866	0	0	0	0	0	0	0	0	0	0	0	0	0	0	0	0	0	0	0	0	0	0	0	0	0	0	0	0	0	0	0	0	0	0	0	0	0	0	0	0	0	0	0	0	0
ZOTU464	OTU26	Eukaryota(1.00),Arthropoda(1.00),Insecta(1.00),Diptera(1.00),Phoridae(0.99),Megaselia(0.99),Megaselia_sepulchralis(0.44)	AATAAATAACATAAGATTTTGAATATTACCTCCATCATTAACTCTTTTATTAGCCAGAAGTATAGTAGAAAACGGAGCTGGAACAGGATGAACAGTTTATCCTCCTCTCTCATCTAGAATTGCTCATAGTGGAGCTTCAGTTGATTTAGCAATTTTTTCACTTCATTTAGCTGGAATTTCTTCAATTTTAGGAGCTGTAAATTTTATTACTACTATTATTAATATACGTTCATCAGGAATTACTTTTGATCGAATACCTTTATTTGTTTGATCAGTAGGAATTACTGCTTTATTACTTTTACTTTCACTTCCTGTTTTAGCTGGTGCTATTACTATACTTTTAACTGATCGAAATTTTAACACTTCTTTCTTTGATCCTGCTGGAGGAGGAGATCCAAT…	8813	0	0	0	0	0	0	0	0	0	0	0	0	0	0	0	0	0	0	0	0	0	0	0	0	0	0	0	0	0	0	0	0	0	0	0	0	0	0	0	0	0	0	0	0	0
ZOTU465	OTU169	Eukaryota(1.00),Arthropoda(1.00),Insecta(1.00),Diptera(0.81),Phoridae(0.46),Megaselia(0.25),Megaselia_shatesae(0.12)	AATAAATAATATAAGTTTTTGGTTATTACCTCCTTCTTTAACATTATTATTAGCCAGCAGTATAGCCAGCAGTATAATGGAGCTGGAACAGGATGAACAGTTTATCCTCCCCTATCGGCTAATATTGCCCATAGTGGAGCTTCTGTTGATTTAGCAATTTTTTCTTTACATTTAGCAGGAGTTTCTTCAATTCTAGGAGCTGTAAATTTTATTACTACAATTATTAATATACGATCATCCGGTATTACTTTTGACCGAATACCTTTATTTGTATGATCAGTAGGAATCACAGCCTTATTATTATTATTATCTTTGCCTGTTTTAGCAGGAGCTATTACAATGCTATTAACAGATCGAAATTTTAATACTTCATTTTTTGACCCTGCCGGAGGAGGAGAC…	8711	0	0	0	0	0	0	0	0	0	0	0	0	0	0	0	0	0	0	0	0	0	0	0	0	0	0	0	0	0	0	0	0	0	0	0	0	0	0	0	0	0	0	0	0	0
ZOTU406	OTU154	Bacteria(1.00),Proteobacteria(1.00),Alphaproteobacteria(1.00),Rickettsiales(1.00),Anaplasmataceae(1.00),Wolbachia(1.00),Wolbachia_pipientis_isolate_wStv(0.08)	TATGAATAATTTAAGTTTTTGGTTGTTAGTGTCATCTTTTATTTTGCTCATTTTCTCAGTGTTTATTGGTGAAGGTCCAGGTACAGGTTGGACTTTATATCCACCTTTATCACAGGTAATGTCCCATCCAAGTGCAGGAGTTGACCTTGCTATACTTGCACTCCACGTTGCTGGTATGTCGTCAATTGTTGGGGCGATCAACTTTATAGTTACTATATTTAACATGCGCACAAAAGGAATGTCATTAACTAAGATGCCACTGTTTGTTTGGTCTGTCTTGCTAACAGCATTTATGTTGATTGTTGCCTTACCAGTGCTTGCCGGTGCTATAACTATGCTTCTTACTGATCGCAATATTGGTACTTCCTTTTTTGATCCTGCCGGTGGTGGCGATCCTGT…	8284	0	0	0	0	0	0	0	0	0	0	0	0	0	0	0	0	0	0	0	0	0	0	0	0	0	0	0	0	0	0	0	0	0	0	0	0	0	0	0	0	0	0	0	0	0
ZOTU466	OTU136	Eukaryota(1.00),Arthropoda(1.00),Insecta(1.00),Diptera(1.00),Phoridae(0.95),Megaselia(0.95),Megaselia_zonata(0.77)	AATAAATAATATAAGTTTTTGAATATTACCTCCTTCTTTAACTCTTTTATTAGCCAGAAGTATAGTAGAAAATGGAGCAGGTACTGGATGAACAGTTTATCCTCCACTTTCTTCTAGAATTGCTCATAGAGGGGCTTCAGTTGATTTAGCAATTTTCTCTTTACATTTAGCTGGAATTTCTTCAATTTTAGGAGCTGTAAATTTTATTACTACAATTATCAATATACGATCTTCAGGAATTACTTTTGATCGAATACCTTTATTTGTTTGATCAGTAGGAATTACTGCTCTTTTATTACTTTTATCTTTACCTGTATTAGCAGGAGCTATTACTATACTCTTAACTGATCGAAACTTTAATACCTCATTTTTTGACCCTGCAGGAGGAGGTGATCCAAT…	8094	0	0	0	0	0	0	0	0	0	0	0	0	0	0	0	0	0	0	0	0	0	0	0	0	0	0	0	0	0	0	0	0	0	0	0	0	0	0	0	0	0	0	0	0	0
ZOTU467	OTU9	Eukaryota(1.00),Arthropoda(1.00),Insecta(1.00),Diptera(0.84),Phoridae(0.84),Megaselia(0.84),Megaselia_eccoptomera(0.84)	AATAAATAATATAAGATTTTGAATATTACCTCCATCATTAACTCTTTTATTAGCCAGAAGTATAGTAGAAAACGGAGCTGGAACAGGATGAACAGTTTATCCACCTCTTTCGTCTAGAATTGCTCACAGTGGAGCTTCAGTTGATTTAGCAATTTTTTCACTTCATTTAGCTGGAATTTCCTCAATTTTAGGAGCTGTAAACTTCATTACTACTATTATTAATATACGTTCATCAGGAATTACATTTGATCGTATACCTTTATTTGTTTGATCAGTAGGAATTACTGCTTTATTACTTTTATTATCACTTCCTGTTTTAGCAGGTGCTATTACTATACTTTTAACTGATCGAAATTTTAATACTTCTTTCTTTGATCCTGCTGGAGGAGGAGATCCTAT…	8075	0	0	0	0	0	0	0	0	0	0	0	0	0	0	0	0	0	0	0	0	0	0	0	0	0	0	0	0	0	0	0	0	0	0	0	0	0	0	0	0	0	0	0	0	0
ZOTU468	OTU69	Eukaryota(1.00),Arthropoda(1.00),Insecta(1.00),Diptera(1.00),Phoridae(1.00),Megaselia(1.00),Megaselia_subnitida(0.93)	AATAAATAATATAAGATTTTGAATATTACCTCCTTCTTTAACTCTTTTATTAGCAAGAAGTCTAGTAGAAAACGGAGCTGGAACTGGATGAACTGTTTACCCTCCTTTATCTTCAAGAATTGCTCATAGAGGAGCTTCTGTTGATTTAGCAATTTTTTCACTTCATTTAGCAGGAATTTCTTCAATTTTAGGAGCTGTAAATTTTATTACTACAATTATTAACATACGATCTTCAGGAATTACATTTGATCGAATACCTTTATTTGTTTGATCAGTAGGAATTACTGCTCTTTTACTTTTATTATCCCTTCCTGTTTTAGCAGGTGCTATTACAATACTATTAACAGATCGAAATTTTAATACATCATTTTTTGATCCTGCAGGAGGAGGAGATCCTAT…	8041	0	0	0	0	0	0	0	0	0	0	0	0	0	0	0	0	0	0	0	0	0	0	0	0	0	0	0	0	0	0	0	0	0	0	0	0	0	0	0	0	0	0	0	0	0
ZOTU469	OTU3	Eukaryota(1.00),Arthropoda(1.00),Insecta(1.00),Diptera(1.00),Phoridae(1.00),Megaselia(1.00),Megaselia_humeralis(1.00)	AATAAATAATATAAGATTTTGAATATTACCTCCTTCTCTTACTCTTTTATTAGCCAGAAGTATAGTAGAAAATGGAGCTGGAACTGGATGAACAGTTTACCCTCCACTTTCTTCTAGAATTGCTCATAGAGGAGCTTCTGTAGATTTAGCTATTTTTTCTTTACATTTAGCAGGAATTTCATCAATTTTAGGGGCTGTAAATTTTATTACAACAATTATTAATATACGATCTTCAGGAATTACTTTTGATCGTATACCATTATTCGTCTGATCAGTTGGTATTACAGCTATTCTTTTATTATTATCTTTACCTGTATTAGCAGGAGCTATTACTATATTATTAACAGATCGAAATTTTAATACTTCTTTCTTTGATCCTGCTGGTGGAGGAGATCCAAT…	7967	0	0	0	0	0	0	0	0	0	0	0	0	0	0	0	0	0	0	0	0	0	0	0	0	0	0	0	0	0	0	0	0	0	0	0	0	0	0	0	0	0	0	0	0	0
ZOTU470	OTU139	Eukaryota(1.00),Arthropoda(1.00),Insecta(1.00),Diptera(1.00),Phoridae(1.00),Megaselia(1.00),Megaselia_variana(1.00)	TATAAATAATATAAGTTTTTGAATATTACCTCCTTCATTAACTCTTTTATTAGCCAGTAGTATAGTAGAAAACGGAGCTGGAACTGGATGAACAGTTTATCCTCCACTTTCTTCAAGTATTGCTCATAGAGGAGCTTCTGTTGATTTAGCAATTTTTTCTCTACACTTAGCAGGAATTTCTTCTATTTTAGGAGCTGTAAATTTTATTACAACAATTATTAATATACGATCATCAGGTATTACATTTGATCGAATACCATTATTTGTTTGATCTGTTGGTATTACAGCGCTTTTACTTCTTTTATCTCTTCCTGTATTAGCCGGAGCTATTACAATACTATTAACAGATCGAAATTTTAATACTTCCTTTTTTGACCCTGCAGGAGGAGGAGATCCAAT…	7751	0	0	0	0	0	0	0	0	0	0	0	0	0	0	0	0	0	0	0	0	0	0	0	0	0	0	0	0	0	0	0	0	0	0	0	0	0	0	0	0	0	0	0	0	0
ZOTU473	OTU4	Eukaryota(1.00),Arthropoda(1.00),Insecta(1.00),Diptera(0.71),Drosophilidae(0.14),Drosophila(0.14),Drosophila_subobscura(0.01)	AATAAATAATATAAGATTCTGAATACTCCCTCCATCTTTAACATTATTATTAGCCAGAAGTATAGTTGAAAATGGAGCTGGAACTGGATGAACTGTATACCCCCCCCTTTCTTCAAGAATTGCCCATAGAGGAGCTTCCGTTGATTTGGCTATTTTTTCATTACATCTAGCCGGAATTTCATCTATTTTAGGAGCTGTAAATTTTATTACTACAATTATTAATATACGATCTTCAGGAATTACCTTTGATCGAATACCTTTATTTGTTTGATCTGTAGGTATCACTGCTTTATTACTACTATTATCTCTTCCAGTCCTTGCAGGAGCTATTACTATATTATTAACCGATCGAAACTTTAATACATCATTTTTTGACCCTGCTGGAGGAGGAGATCCTAT…	7620	0	0	0	0	0	0	0	0	0	0	0	0	0	0	0	0	0	0	0	0	0	0	0	0	0	0	0	0	0	0	0	0	0	0	0	0	0	0	0	0	0	0	0	0	0
ZOTU475	OTU8	Eukaryota(1.00),Arthropoda(1.00),Insecta(1.00),Diptera(0.86),Phoridae(0.76),Megaselia(0.75),Megaselia_zonata(0.64)	AATAAATAATATAAGTTTTTGAATATTACCCCCTTCTTTAACTCTTTTATTAGCCAGAAGTATAGTAGAAAATGGAGCAGGTACTGGATGAACAGTTTATCCTCCACTTTCTTCTAGAATTGCTCATAGAGGGGCTTCAGTTGATTTAGCAATTTTCTCTTTACACTTAGCTGGGATTTCTTCAATTTTAGGTGCTGTAAATTTTATTACTACAATTATTAATATACGATCTTCAGGAATTACTTTTGATCGAATACCTTTATTTGTTTGATCAGTAGGAATTACTGCTCTTTTATTACTTTTATCTTTACCTGTATTAGCAGGAGCTATTACTATACTTTTAACTGATCGAAATTTTAATACCTCATTTTTTGATCCTGCAGGAGGAGGTGACCCAAT…	7551	0	0	0	0	0	0	0	0	0	0	0	0	0	0	0	0	0	0	0	0	0	0	0	0	0	0	0	0	0	0	0	0	0	0	0	0	0	0	0	0	0	0	0	0	0
ZOTU476	OTU70	Eukaryota(1.00),Arthropoda(1.00),Insecta(1.00),Diptera(0.91),Phoridae(0.58),Megaselia(0.52),Megaselia_rufipes(0.06)	AATAAATAATATAAGTTTTTGAATATTACCTCCTTCTTTAACTTTACTATTAGCCAGTAGTATAGTAGAAAATGGAGCTGGGACAGGATGAACAGTTTATCCTCCTCTATCCTCTAGAATTGCTCATAGTGGGGCATCAGTTGATTTAGCAATTTTTTCTCTTCATTTAGCTGGTATTTCTTCTATTTTAGGAGCTGTAAATTTTATTACAACAATTATTAATATACGATCATCAGGTATTACTTTTGATCGAATACCTTTATTTGTTTGATCAGTAGGTATTACAGCTTTATTACTTTTACTTTCTCTTCCAGTTTTAGCTGGTGCTATTACAATATTATTAACAGATCGAAATTTTAATACATCATTTTTTGATCCTGCAGGAGGAGGAGATCCAAT…	7531	0	0	0	0	0	0	0	0	0	0	0	0	0	0	0	0	0	0	0	0	0	0	0	0	0	0	0	0	0	0	0	0	0	0	0	0	0	0	0	0	0	0	0	0	0
ZOTU477	OTU35	Eukaryota(1.00),Arthropoda(1.00),Insecta(1.00),Diptera(0.91),Phoridae(0.87),Megaselia(0.87),Megaselia_humeralis(0.76)	AATAAATAATATAAGATTTTGAATATTACCTCCTTCTCTTACCCTATTATTAGCCAGAAGTATGGTAGAAAATGGAGCTGGAACTGGATGAACAGTTTACCCTCCTCTTTCTTCTAGAATTGCTCACAGAGGAGCTTCTGTAGATTTAGCTATTTTCTCTTTACATTTAGCAGGAATTTCATCAATTTTAGGAGCAGTAAATTTTATTACAACAATCATTAATATACGATCTTCAGGAATTACTTTTGATCGTATACCATTATTCGTTTGATCAGTTGGTATCACAGCTCTACTTTTACTATTATCTTTACCTGTATTAGCAGGAGCTATTACTATATTATTAACAGATCGAAATTTTAATACTTCTTTCTTTGACCCTGCCGGTGGAGGAGATCCAAT…	7518	0	0	0	0	0	0	0	0	0	0	0	0	0	0	0	0	0	0	0	0	0	0	0	0	0	0	0	0	0	0	0	0	0	0	0	0	0	0	0	0	0	0	0	0	0
ZOTU478	OTU42	Eukaryota(1.00),Arthropoda(1.00),Insecta(1.00),Diptera(0.92),Phoridae(0.81),Gymnophora(0.79),Gymnophora_fastigiorum(0.52)	AATAAATAATATAAGATTTTGAATACTTCCTCCCTCACTAACTTTACTTTTAGCGAGTAGTATAGTAGAAAATGGAGCTGGAACTGGATGAACAGTTTACCCTCCGCTATCTTCTAGCATTGCTCATAGAGGGGCTTCTGTTGATTTAGCTATTTTTTCTCTTCACTTAGCAGGTATTTCTTCTATTTTAGGAGCTGTAAATTTTATTACAACAATTATTAATATACGTTCTTCAGGAATTACCTTTGACCGAATACCTCTATTTGTTTGAAGTGTAGGAATTACTGCTTTACTACTTTTACTATCTCTTCCAGTCTTAGCCGGAGCTATTACCATATTATTAACTGATCGAAATTTTAATACATCATTTTTTGACCCTGCGGGAGGAGGAGACCCTAT…	7488	0	0	0	0	0	0	0	0	0	0	0	0	0	0	0	0	0	0	0	0	0	0	0	0	0	0	0	0	0	0	0	0	0	0	0	0	0	0	0	0	0	0	0	0	0
ZOTU479	OTU9	Eukaryota(1.00),Arthropoda(1.00),Insecta(1.00),Lepidoptera(0.18),Nymphalidae(0.18),Melanargia(0.01),Melanargia_lachesis(0.01)	AATAAATAATATAAGATTTTGAATATTACCTCCATCATTAACTCTTTTATTAGCCAGAAGTATAGTAGAAAACGGAACTGGAACAGGATGAACAGTTTATCCACCTCTTTCGTCTAGAATTGCTCATAGTGGAGCTTCAGTTGATTTAGCAATTTTTTCACTTCATTTAGCTGGAATTTCCTCAATTTTAGGAGCTGTAAACTTCATTACTACTATTATTAATATACGTTCATCAGGAATTACATTTGATCGTATACCTTTATTTGTTTGATCAGTAGGAATTACTGCTTTATTACTTTTATTATCACTTCCTGTTTTAGCAGGTGCTATTACTATACTTTTAACTGATCGAAATTTTAATACTTCTTTCTTTGATCCTGCTGGAGGAGGAGATCCTAT…	7476	0	0	0	0	0	0	0	0	0	0	0	0	0	0	0	0	0	0	0	0	0	0	0	0	0	0	0	0	0	0	0	0	0	0	0	0	0	0	0	0	0	0	0	0	0
ZOTU452	OTU1	Eukaryota(1.00),Arthropoda(1.00),Insecta(1.00),Diptera(0.97),Phoridae(0.96),Megaselia(0.96),Megaselia_subpalpalis(0.25)	AATAAATAATATAAGATTTTGAATATTACCTCCATCATTAACTCTTTTATTAGCCAGAAGTATAGTAGAAAACGGAGCTGGAACAGGGTGAACAGTTTATCCTCCTCTTTCATCAAGAATTGCTCATAGTGGAGCTTCAGTTGATTTAGCAATTTTCTCACTTCATCTAGCTGGGATTTCTTCAATTTTAGGTGCTGTAAATTTCATTACTACTATTATTAATATACGTTCATCAGGAATCACTTTTGATCGAATACCTCTATTTGTATGATCAGTAGGAATTACTGCTTTATTACTTTTACTTTCACTTCCTGTTTTAGCAGGTGCTATTACTATACTTTTAACTGATCGAAACTTTAATACTTCTTTCTTTGATCCTGCAGGAGGAGGAGATCCTAT…	7174	0	0	0	0	0	0	0	0	0	0	0	0	0	0	0	0	0	0	0	0	0	0	0	0	0	0	0	0	0	0	0	0	0	0	0	0	0	0	0	0	0	0	0	0	0
ZOTU480	OTU42	Eukaryota(1.00),Arthropoda(1.00),Insecta(1.00),Diptera(0.94),Phoridae(0.86),Gymnophora(0.85),Gymnophora_fastigiorum(0.65)	AATAAATAATATAAGATTTTGAATACTTCCTCCCTCACTAACTTTACTTTTAGCGAGTAGTATAGTAGAAAATGGAGCTGGAACTGGATGAACAGTTTACCCTCCGCTATCTTCTAGCATTGCTCATAGAGGGGCTTCTGTTGATTTAGCTATTTTTTCTCTTCACTTAGCAGGTATTTCTTCTATTTTAGGAGCTGTAAATTTTATTACAACAATTATTAATATACGTTCTTCAGGAATTACCTTTGATCGAATACCTTTATTTGTTTGAAGTGTAGGAATTACTGCTTTACTACTTTTACTATCTCTTCCAGTCTTAGCCGGAGCTATTACCATATTATTAACTGATCGAAATTTTAATACATCATTTTTTGACCCTGCGGGAGGAGGAGACCCTAT…	7055	0	0	0	0	0	0	0	0	0	0	0	0	0	0	0	0	0	0	0	0	0	0	0	0	0	0	0	0	0	0	0	0	0	0	0	0	0	0	0	0	0	0	0	0	0
ZOTU481	OTU32	Eukaryota(1.00),Arthropoda(1.00),Insecta(1.00),Diptera(0.71),Phoridae(0.49),Megaselia(0.43),Megaselia_spinigera(0.35)	GATAAATAATATAAGATTCTGAATACTTCCTCCTTCTTTAACTTTATTATTGGCCAGCAGTATAGTAGAAAATGGGGCTGGTACAGGATGAACAGTTTACCCTCCCCTATCTTCTAGAATTGCTCATAGAGGAGCTTCTGTAGATTTAGCTATTTTTTCTCTTCACCTAGCTGGAATCTCTTCAATTCTAGGAGCTGTAAATTTTATTACAACAATTATTAATATACGGTCTTCAGGTATTTCTTTTGATCGAATACCTTTATTTGTTTGATCTGTAGGAATTACTGCCCTACTTTTACTCTTATCTCTTCCTGTTTTAGCAGGAGCTATTACAATATTATTAACAGATCGAAACTTTAATACATCATTTTTTGATCCTGCTGGAGGTGGAGACCCAAT…	6868	0	0	0	0	0	0	0	0	0	0	0	0	0	0	0	0	0	0	0	0	0	0	0	0	0	0	0	0	0	0	0	0	0	0	0	0	0	0	0	0	0	0	0	0	0
ZOTU482	OTU108	Eukaryota(1.00),Arthropoda(1.00),Insecta(1.00),Diptera(1.00),Phoridae(1.00),Megaselia(1.00),Megaselia_insons(1.00)	AATAAATAATATAAGATTTTGAATATTAGCTCCCTCATTAACTTTATTATTAGCCAGAAGTATAGTAGAAAACGGAGCTGGAACAGGATGAACTGTTTATCCCCCATTATCTTCTAGTATTGCTCATAGTGGTGCTTCTGTTGATTTAGCAATTTTTTCATTACATTTAGCAGGTATCTCTTCAATTTTAGGGGCTGTAAACTTTATTACTACTATTATTAATATACGATCATCAGGAATCACTTTTGATCGTATACCTTTATTTGTTTGATCAGTAGGAATTACAGCTTTATTACTTTTATTATCACTACCTGTCTTAGCTGGGGCTATTACTATACTCTTGACAGATCGAAATTTTAATACATCTTTCTTTGACCCTGCCGGAGGAGGAGACCCTAT…	6844	0	0	0	0	0	0	0	0	0	0	0	0	0	0	0	0	0	0	0	0	0	0	0	0	0	0	0	0	0	0	0	0	0	0	0	0	0	0	0	0	0	0	0	0	0
ZOTU483	OTU10	Eukaryota(1.00),Arthropoda(1.00),Insecta(1.00),Diptera(0.94),Phoridae(0.94),Megaselia(0.94),Megaselia_diversa(0.94)	AATAAATAATATAAGATTTTGAATATTACCTCCATCATTAACTCTTTTATTAGCTAGAAGTATAGTAGAAAACGGAGCTGGAACAGGATGAACAGTTTACCCTCCTCTTTCGTCTAGAATCGCTCATAGTGGAGCTTCAGTAGATTTAGCAATTTTTTCACTTCATTTAGCTGGAATTTCTTCAATTTTAGGAGCTGTAAATTTTATTACTACTATCATTAATATACGATCATCAGGAATTACTTTTGATCGAATAACTTTATTTGTATGATCAGTAGGAATTACTGCTCTATTACTTTTACTTTCACTCCCTGTTTTAGCTGGTGCTATCACAATACTATTAACTGATCGAAATTTCAATACTTCTTTCTTTGACCCAGCTGGTGGAGGAGATCCAAT…	6820	0	0	0	0	0	0	0	0	0	0	0	0	0	0	0	0	0	0	0	0	0	0	0	0	0	0	0	0	0	0	0	0	0	0	0	0	0	0	0	0	0	0	0	0	0
ZOTU484	OTU174	Eukaryota(1.00),Arthropoda(1.00),Insecta(1.00),Diptera(0.74),Phoridae(0.55),Megaselia(0.53),Megaselia_striolata(0.40)	TATAAATAATATAAGATTCTGAATATTACCTCCTTCTTTAACACTTTTATTAGCCAGAAGTATAGTAGAAAATGGAGCTGGGACTGGATGAACAGTTTATCCTCCTTTATCCTCTAGAATTGCTCATAGAGGAGCTTCTGTTGATCTAGCAATTTTTTCACTTCATCTTGCAGGAATTTCCTCAATTTTAGGTGCAGTTAATTTTATTACAACAATTATTAATATACGATCTTCAGGTATTACTTTTGATCGAATACCATTATTTGTATGATCAGTTGGAATTACTGCTTTATTACTTTTATTGTCATTACCTGTATTAGCAGGAGCAATTACAATATTATTAACAGATCGAAATTTTAATACATCTTTCTTTGATCCAGCTGGAGGAGGAGATCCAAT…	6570	0	0	0	0	0	0	0	0	0	0	0	0	0	0	0	0	0	0	0	0	0	0	0	0	0	0	0	0	0	0	0	0	0	0	0	0	0	0	0	0	0	0	0	0	0
ZOTU487	OTU150	Eukaryota(1.00),Arthropoda(1.00),Insecta(1.00),Diptera(0.97),Phoridae(0.97),Megaselia(0.96),Megaselia_groenlandica(0.26)	AATGAATAATATAAGATTCTGAATATTACCTCCATCATTAACTCTTTTATTAGCCAGTAGTATAGTAGAAAACGGGGCTGGAACAGGATGAACAGTTTATCCTCCTCTCTCTGCTAGAATTGCTCATAGTGGAGCTTCAGTAGATTTAGCAATTTTCTCACTTCATTTAGCTGGAATTTCTTCAATTCTAGGAGCTGTAAATTTTATTACTACTATTATTAATATACGTTCAACTGGTATTACTTTTGATCGAATACCTTTATTTGTCTGATCTGTAGGAATCACTGCTTTATTACTTTTACTTTCACTTCCTGTATTAGCAGGTGCTATTACTATACTTTTAACAGATCGAAATTTTAATACCTCTTTTTTTGATCCTGCTGGAGGAGGAGACCCAAT…	6443	0	0	0	0	0	0	0	0	0	0	0	0	0	0	0	0	0	0	0	0	0	0	0	0	0	0	0	0	0	0	0	0	0	0	0	0	0	0	0	0	0	0	0	0	0
ZOTU488	OTU4	Eukaryota(1.00),Arthropoda(1.00),Insecta(1.00),Coleoptera(0.05),Dytiscidae(0.01),Prodaticus(0.01),Prodaticus_flavolineatus(0.01)	AATAAATAATATAAGATTCTGAATACTCCCTCCATCTTTAACATTATTATTAGCCAGAAGTATAGTTGAAAATGGAGCTGGAACTGGATGAACTGTATACCCCCCCCTTTCTTCAAGAATTGCTCATAGAGGAGCTTCCGTTGATTTGGCTATTTTTTCATTACATCTAGCCGGAATTTCATCTATTTTAGGAGCTGTAAATTTTATTACTACAATTATTAATATACGATCTTCAGGAATTACCTTTGATCGAATACCTTTATTTGTTTGATCTGTGGGTATCACTGCTTTATTACTACTATTATCTCTTCCAGTCCTTGCAGGAGCTATTACTATATTATTAACCGATCGAAACTTTAATACATCATTTTTTGACCCTGCTGGAGGAGGAGATCCTAT…	6414	0	0	0	0	0	0	0	0	0	0	0	0	0	0	0	0	0	0	0	0	0	0	0	0	0	0	0	0	0	0	0	0	0	0	0	0	0	0	0	0	0	0	0	0	0
ZOTU1299	OTU32	Eukaryota(1.00),Arthropoda(1.00),Insecta(1.00),Diptera(0.76),Syrphidae(0.01),Platycheirus(0.01),Platycheirus_groenlandicus(0.01)	AATAAATAATATAAGATTCTGAATACTTCCTCCTTCTTTAACTTTATTATTGGCCAGCAGTATAGTAGAAAATGGAGCTGGTACAGGATGAACAGTTTACCCTCCCCTTTCTTCTAGAATTGCTCATAGAGGAGCTTCTGTAGATTTAGCTATTTTTTCTCTTCACCTAGCTGGAATCTCTTCAATTCTAGGAGCTGTAAATTTTATTACAACAATTATTAATATACGGTCTTCAGGTATTTCTTTTGATCGAATACCTTTATTTGTTTGATCTGTAGGAATTACTGCCCTACTTTTACTCTTATCTCTTCCTGTTTTAGCGGGAGCTATTACAATATTATTAACAGATCGAAACTTTAATACATCATTTTTTGATCCTGCTGGAGGTGGAGACCCAAT…	6288	0	0	0	0	0	0	0	0	0	0	0	0	0	0	0	0	0	0	0	0	0	0	0	0	0	0	0	0	0	0	0	0	0	0	0	0	0	0	0	0	0	0	0	0	0
ZOTU489	OTU136	Eukaryota(1.00),Arthropoda(1.00),Insecta(1.00),Diptera(0.88),Phoridae(0.81),Megaselia(0.81),Megaselia_zonata(0.65)	AATAAATAATATAAGTTTTTGAATATTACCTCCTTCTTTAACTCTTTTATTAGCCAGAAGTATAGTAGAAAATGGAGCAGGTACTGGATGAACAGTTTATCCTCCACTTTCTTCTAGAATTGCTCATAGAGGAGCTTCAGTTGATTTAGCAATTTTCTCTTTACATTTAGCTGGAATTTCTTCAATTTTAGGAGCTGTAAATTTTATTACTACAATTATTAATATACGATCTTCAGGAATTACTTTTGATCGAATACCTTTATTTGTTTGATCAGTAGGAATTACTGCTCTTTTATTACTTTTATCTTTACCTGTATTAGCAGGAGCTATTACTATACTCTTAACTGATCGAAACTTTAATACCTCATTTTTTGATCCTGCAGGAGGAGGTGATCCAAT…	6277	0	0	0	0	0	0	0	0	0	0	0	0	0	0	0	0	0	0	0	0	0	0	0	0	0	0	0	0	0	0	0	0	0	0	0	0	0	0	0	0	0	0	0	0	0
ZOTU490	OTU175	Bacteria(0.99),Proteobacteria(0.99),Alphaproteobacteria(0.99),Rickettsiales(0.99),Anaplasmataceae(0.99),Wolbachia(0.99),Wolbachia_endosymbiont_of_Folsomia_candida(0.78)	CATGAATAATTTGAGTTTCTGGTTATTAGTGTCATCTTTTATTTTGCTAGCTATTTCTGTGTTTGTTGGCGAAGGCCCAGGTGTAGGCTGGACTTTATATCCTCCTTTATCACAGGTTATGTCTCACCCAAGTGCTGGAGTTGACATTGCTATATTCGCGCTTCACATTGCAGGTATGTCATCAATCGTTGGAGCGATTAACTTTATAGTTACTATATTCAATATGCGTGCAAAAGGAATGTCATTGATGAAAATGCCGTTGTTTGTCTGGTCTGTTTTGTTGACAGCATTTATGCTGATTGTTGCCTTGCCTGTACTTGCTGGTGCTATAACAATGCTACTTACTGATCGCAATATTGGCACTGCATTTTTTGATCCTGCAGGTGGTGGCGACCCTGT…	6006	0	0	0	0	0	0	0	0	0	0	0	0	0	0	0	0	0	0	0	0	0	0	0	0	0	0	0	0	0	0	0	0	0	0	0	0	0	0	0	0	0	0	0	0	55
ZOTU491	OTU125	Eukaryota(1.00),Arthropoda(1.00),Insecta(1.00),Diptera(1.00),Phoridae(1.00),Megaselia(1.00),Megaselia_subtumida(0.99)	AATAAATAATATAAGTTTCTGAATATTACCTCCTTCTTTAACTCTTTTATTAGCCAGAAGTATAGTAGAAAATGGAGCAGGTACTGGATGAACAGTTTATCCCCCCCTTTCTTCTAGAATTGCTCATAGTGGTGCTTCTGTTGATTTAGCAATTTTCTCCTTACATTTAGCAGGAATTTCTTCTATTTTAGGAGCTGTAAATTTTATTACAACAATTATTAATATACGATCTTCAGGAATTACTTTTGATCGAATACCTTTATTTGTATGATCAGTAGGAATTACTGCTCTTTTATTACTTTTATCTTTACCCGTATTAGCTGGTGCTATTACTATACTTCTTACAGATCGAAATTTTAATACCTCATTCTTCGATCCCGCTGGAGGAGGAGACCCTAT…	5973	0	0	0	0	0	0	0	0	0	0	0	0	0	0	0	0	0	0	0	0	0	0	0	0	0	0	0	0	0	0	0	0	0	0	0	0	0	0	0	0	0	0	0	0	0
ZOTU486	OTU105	Bacteria(1.00),Proteobacteria(1.00),Alphaproteobacteria(1.00),Rickettsiales(1.00),Anaplasmataceae(1.00),Wolbachia(1.00),Wolbachia_pipentis_wAlbB(0.31)	TATGAACAATTTAAGTTTCTGGCTATTGGTATCGTCTTTTATTTTGCTCATTCTATCAGTTTTTATTGGTGAAGGTCCAGGTACTGGTTGGACTTTATATCCCCCATTATCACAAATTGCATCACATCCAAGTGCTGGTGTTGACCTTGCTATATTTTCATTGCACGTTGCTGGTATATCTTCGATTGTTGGAGCTATTAACTTCATAGTTACCATATTTAACATGCGTGCAAAGGGCATGTCATTGACTAAAATGCCACTATTTGTATGGTCCATTCTATTAACAGCATTTATGCTACTTATTGCTTTACCTGTATTGGCTGGTGCTATAACCATGCTTCTTACTGATCGCAATATTGGCACTTCATTTTTTGAGCCTGCAGGTGGTGGTGATCCAGT…	5949	0	0	0	0	0	0	0	0	0	0	0	0	0	0	0	0	0	0	0	0	0	0	0	0	0	0	0	0	0	0	0	0	0	0	0	0	0	0	0	0	66	0	0	0	0
ZOTU494	OTU138	Eukaryota(1.00),Arthropoda(1.00),Insecta(1.00),Diptera(0.92),Phoridae(0.64),Megaselia(0.63),Megaselia_rupestris(0.34)	AATAAATAATATAAGTTTTTGATTATTACCTCCTTCTTTAACTCTTTTATTAGCCAGAAGTATAGTAGAAAATGGAGCTGGAACAGGATGAACTGTTTACCCTCCACTTTCTTCTAGAATTGCTCATAGTGGAGCTTCTGTTGATTTAGCAATTTTTTCTCTTCATTTAGCTGGAATTTCATCTATTTTAGGAGCTGTAAATTTTATTACAACAATTATTAATATACGATCTTCAGGAATTACCTTTGATCGAATACCTTTATTTGTTTGATCAGTTGGAATTACTGCTCTTTTACTACTTTTATCTCTTCCAGTATTAGCAGGAGCTATCACAATGTTATTAACAGATCGAAATTTTAATACCTCATTCTTTGACCCCGCTGGAGGAGGAGATCCTAT…	5907	0	0	0	0	0	0	0	0	0	0	0	0	0	0	0	0	0	0	0	0	0	0	0	0	0	0	0	0	0	0	0	0	0	0	0	0	0	0	0	0	0	0	0	0	0
ZOTU496	OTU15	Eukaryota(1.00),Arthropoda(1.00),Insecta(1.00),Diptera(0.66),Phoridae(0.37),Megaselia(0.36),Megaselia_rufipes(0.12)	AATAAACAATATAAGTTTTTGAATATTACCTCCTTCTTTAACTCTATTATTAGCCAGAAGAATAGTAGAAAACGGAGCTGGAACTGGATGAACAGTATACCCTCCACTTTCCTCTAGAATTGCTCATAGAGGAGCTTCTGTAGATTTAGCAATTTTCTCCCTTCATTTAGCAGGAATTTCTTCAATTTTAGGTGCAGTTAATTTTATTACAACAATTATTAATATACGATCTTCTGGAATTACCTTTGATCGAATACCCTTATTTGTATGATCAGTAGGAATTACTGCCCTTCTATTACTATTATCTTTACCTGTATTAGCTGGAGCTATTACAATATTATTAACAGATCGAAATTTTAATACATCTTTTTTTGATCCAGCAGGTGGAGGAGATCCAAT…	5787	0	0	0	0	0	0	0	0	0	0	0	0	0	0	0	0	0	0	0	0	0	0	0	0	0	0	0	0	0	0	0	0	0	0	0	0	0	0	0	0	0	0	0	0	0
ZOTU497	OTU66	Eukaryota(1.00),Arthropoda(1.00),Insecta(1.00),Diptera(0.94),Phoridae(0.81),Megaselia(0.81),Megaselia_clemonsi(0.20)	AATAAATAATATAAGATTTTGAATACTACCTCCTTCTTTAACATTATTATTAGCCAGAAGTATAGTAGAAAATGGAGCAGGAACAGGTTGAACCGTTTATCCTCCACTTTCTTCTAGAATCGCTCATAGAGGAGCTTCTGTTGATTTAGCAATTTTTTCACTTCATTTAGCAGGTATTTCTTCTATTTTAGGAGCAGTAAATTTTATTACTACAATTATTAATATACGATCTTCAGGAATTACATTTGATCGAATACCTTTATTTGTTTGATCAGTTGGAATTACTGCTCTTCTTTTATTATTATCTCTTCCTGTCTTAGCTGGAGCTATTACTATATTATTAACAGATCGAAATTTTAATACGTCATTTTTTGACCCTGCAGGAGGAGGTGATCCTAT…	5781	0	0	0	0	0	0	0	0	0	0	0	0	0	0	0	0	0	0	0	0	0	0	0	0	0	0	0	0	0	0	0	0	0	0	0	0	0	0	0	0	0	0	0	0	0
ZOTU498	OTU19	Eukaryota(1.00),Arthropoda(1.00),Insecta(1.00),Diptera(1.00),Phoridae(1.00),Megaselia(1.00),Megaselia_zonata(1.00)	AATAAATAATATAAGTTTTTGAATATTACCTCCTTCTTTAACTCTTTTGTTAGCAAGAAGTATAGTAGAAAATGGGGCAGGTACTGGATGAACAGTTTATCCTCCTCTTTCTTCTAGAATTGCTCATAGTGGAGCTTCAGTTGATTTAGCAATTTTCTCTTTACATTTAGCTGGAATTTCCTCAATTTTAGGAGCTGTAAATTTTATTACTACAATTATTAATATACGATCTTCAGGAATTACTTTTGATCGAATACCTTTATTTGTTTGATCTGTAGGAATTACTGCTCTTTTATTACTTTTATCTTTACCTGTATTAGCAGGAGCTATTACTATACTTTTAACTGATCGAAATTTTAATACTTCATTCTTTGATCCTGCAGGAGGAGGAGACCCAAT…	5753	0	0	0	0	0	0	0	0	0	0	0	0	0	0	0	0	0	0	0	0	0	0	0	0	0	0	0	0	0	0	0	0	0	0	0	0	0	0	0	0	0	0	0	0	0
ZOTU499	OTU69	Eukaryota(1.00),Arthropoda(1.00),Insecta(1.00),Diptera(1.00),Phoridae(1.00),Megaselia(1.00),Megaselia_albalucifrons(1.00)	AATGAATAATATAAGATTTTGAATATTACCTCCTTCTTTAACTCTTTTATTAGCAAGAAGTCTAGTAGAAAACGGAGCTGGAACTGGATGAACTGTTTATCCTCCTTTATCTTCAAGAATTGCTCATAGAGGTGCTTCTGTTGATTTAGCGATTTTTTCACTTCATTTAGCAGGAATTTCTTCAATTCTAGGAGCTGTAAATTTTATTACTACAATTATTAATATACGATCTTCAGGAATTACATTTGACCGAATACCATTATTTGTATGATCAGTAGGAATTACTGCTCTTTTACTTTTATTGTCACTCCCTGTTTTAGCAGGTGCTATTACAATATTATTAACAGATCGAAATTTTAATACTTCATTTTTTGATCCTGCAGGAGGAGGAGATCCTAT…	5659	0	0	0	0	0	0	0	0	0	0	0	0	0	0	0	0	0	0	0	0	0	0	0	0	0	0	0	0	0	0	0	0	0	0	0	0	0	0	0	0	0	0	0	0	0
ZOTU500	OTU176	Eukaryota(1.00),Arthropoda(1.00),Insecta(1.00),Lepidoptera(0.23),Sesiidae(0.01),Pyropteron(0.01),Pyropteron_umbriferum(0.01)	AATAAATAATATAAGATTTTGAATACTCCCCCCATCATTAATTTTACTTTTAGCCAGCAGTATAGTAGAAAACGGAGCTGGAACAGGATGAACTGTATACCCTCCCCTTTCTTCTAGAATTGCTCATAGAGGGGCCTCAGTTGATTTAGCAATTTTTTCTCTTCATTTAGCAGGAATCTCATCTATTTTAGGAGCAGTAAATTTTATTACAACAATTATTAATATACGATCTAATGGAATTACATTTGATCGTATACCCCTACTTGTTTGATCTGTAGGAATTACTGCTCTTCTTTTATTATTATCTCTGCCTGTATTAGCTGGAGCCATTACAATATTATTAACAGACCGAAATTTCAATACCTCATTTTTTGACCCTGCTGGAGGAGGAGACCCTAT…	5655	0	0	0	0	0	0	0	0	0	0	0	0	0	0	0	0	0	0	0	0	0	0	0	0	0	0	0	0	0	0	0	0	0	0	0	0	0	0	0	0	0	0	0	0	0
ZOTU501	OTU177	Eukaryota(1.00),Arthropoda(1.00),Insecta(1.00),Diptera(1.00),Phoridae(1.00),Megaselia(1.00),Megaselia_diversa(0.95)	AATAAATAATATAAGATTTTGAATATTACCTCCATCATTAACTCTTTTATTGGCTAGAAGTATAGTAGAAAACGGAGCTGGAACAGGATGAACAGTTTATCCTCCTCTTTCATCTAGAATCGCTCATAGTGGGGCTTCAGTAGATTTAGCTATTTTTTCACTTCATTTAGCTGGAATTTCTTCAATTTTAGGAGCTGTAAATTTTATTACTACTATCATTAATATACGATCATCAGGAATTACTTTTGACCGAATACCTTTATTTGTATGATCAGTACGAATTACTGCTCTATTACTTTTACTCTCACTTCCTGTTTTAGCTGGTGCTATCACAATACTATTAACTGATCGAAATTTTAATACTTCTTTCTTTGAACCAGCTGGTGGAGGAGATCCAAT…	5453	0	0	0	0	0	0	0	0	0	0	0	27	0	0	0	0	0	0	0	0	0	0	0	0	0	0	0	0	0	0	0	0	0	0	0	0	0	0	0	0	0	0	0	0	0
ZOTU495	OTU148	Bacteria(1.00),Proteobacteria(1.00),Alphaproteobacteria(1.00),Rickettsiales(1.00),Anaplasmataceae(1.00),Wolbachia(1.00),Wolbachia_pipentis_endosymbiont_of_Carposina_sasakii(0.66)	TATGAATAATTTGAGTTTCTGGTTATTAGTGTCATCTTTTGTTTTGCTCATTCTCTCAGCATTTGCTGGCGAAGGTGCAGGTACGGGTTGGACTTTATATCCGCCTTTATCACAAATTATGTCCCACCCGAGTGCAGGAGTTGACCTTGCTATACTTGCACTTCATGTTGCTGGTATGTCGTCAATTATTGGGGCGATCAACTTTATAGTTACTATATTTAACATGCGCGCAAAAGGAATGTCATTAACTAAGATGCCACTATTTGTTTGGTCTGTCTTGTTAACAGCATTTATGTTGATTGTTGCCTTACCAGTGCTTGCCGGTGCTATAACTATGCTTCTTACTGATCGCAATGTTGGTACTTCCTTTTTTGATCCTGCCGGTGGTGGCGATCCTGT…	5436	0	0	0	0	0	0	0	0	0	0	0	0	0	0	0	0	0	0	0	0	0	0	0	0	0	0	0	0	0	0	0	0	0	0	0	0	0	0	0	0	0	0	0	0	0
ZOTU503	OTU67	Eukaryota(1.00),Arthropoda(0.94),Insecta(0.94),Lepidoptera(0.37),Crambidae(0.01),Neomusotima(0.01),Neomusotima_conspurcatalis(0.01)	AATAAATAATATGAGCTTTTGAATACTACCCCCCTCTCTTTCCCTACTACTTGCTAGAAGAATAGTCGAAAATGGAGCTGGGACAGGCTGAACAGTTTATCCCCCCCTTTCTTCTAACATTGCCCATAGTGGTGCATCAGTAGATTTAGCCATTTTCTCCCTTCATCTAGCAGGAATCTCCTCAATTTTAGGAGCCGTAAATTTTATTACCACTATTATTAATATACGATCTTCAGGAATTTCTTTTGATCGAATACCTTTATTTGTATGATCGGTAGGAATCACAGCTCTTCTACTTCTTCTTTCACTCCCAGTATTAGCCGGAGCTATTACCATACTTCTTACAGACCGAAACCTGAATACCTCCTTCTTTGACCCCACAGGAGGAGGTGATCCAAT…	5241	0	0	0	0	0	0	0	0	0	0	0	0	0	0	0	0	0	0	0	0	0	0	0	0	0	0	0	0	0	0	0	0	0	0	0	0	0	0	0	0	0	0	0	0	0
ZOTU505	OTU39	Eukaryota(1.00),Arthropoda(0.99),Insecta(0.98),Lepidoptera(0.34),Erebidae(0.02),Hypena(0.01),Hypena_laceratalis(0.01)	AATAAATAATATAAGATTTTGAATATTACCTCCATCTTTAACCTTATTATTGGCTAGAAGAATAATAGAAAATGGAGCTGGAACTGGTTGAACTGTTTATCCTCCTCTCTCTTCCAGAATTGCTCATAGAGGAGCTTCAGTTGATTTAGCTATTTTTTCCCTCCACTTAGCTGGTATTTCATCTATTTTAGGGGCTGTTAATTTTATTACTACAATTATTAATATACGATCTTCAGGAATTACTTTTGACCGAATACCTTTATTTGTTTGATCAGTTGGTATCACTGCCTTATTATTACTCTTATCTCTTCCAGTTCTTGCAGGAGCTATTACTATGCTATTAACAGATCGAAATTTTAATACATCATTTTTTGACCCTGCTGGGGGAGGTGATCCTAT…	5133	0	0	0	0	0	0	0	0	0	0	0	0	0	0	0	0	0	0	0	0	0	0	0	0	0	0	0	0	0	0	0	0	0	0	0	0	0	0	0	0	0	0	0	0	0
ZOTU506	OTU104	Eukaryota(1.00),Arthropoda(0.98),Insecta(0.97),Diptera(0.71),Culicidae(0.20),Anopheles(0.12),Anopheles_rondoni(0.01)	AATAAATAATATAAGATTTTGAATATTACCTCCTTCTTTAACTTTACTTTTAGCCAGAAGTATAGTAGAAAATGGAGCTGGGACAGGATGAACAGTTTATCCTCCCCTTTCTTCAAGTATTGCTCATAGAGGAGCTTCAGTAGATTTAGCTATTTTTTCTCTTCATCTTGCCGGAATTTCATCAATTTTAGGAGCAGTAAATTTTATTACAACTATTATTAACATACGATCATCTGGAATTACATTTGACCGTATACCTTTATTTGTATGATCTGTAGGTATTACTGCTATTTTACTTTTACTATCATTACCTGTATTAGCAGGAGCTATTACTATATTATTAACAGATCGAAATTTTAATACTTCTTTCTTTGATCCTGCTGGAGGAGGTGATCCTAT…	5096	0	0	0	0	0	0	0	0	0	0	0	0	0	0	0	0	0	0	0	0	0	0	0	0	0	0	0	0	0	0	0	0	0	0	0	0	0	0	0	0	0	0	0	0	0
ZOTU507	OTU178	Eukaryota(1.00),Arthropoda(1.00),Insecta(1.00),Neuroptera(0.01),Chrysopidae(0.01),Chrysoperla(0.01),Chrysoperla_comanche(0.01)	AATAAATAATATAAGATTTTGACTATTACCTCCTTCTTTAACTCTATTGTTAGCCAGAAGAATAGTGGAAAATGGAGCTGGTACAGGATGAACAGTATACCCTCCTCTTTCTTCTAGTATTGCTCATAGTGGAGCTTCTGTTGACTTAGCAATTTTCTCTCTTCATTTAGCTGGTATTTCTTCAATTTTAGGAGCTGTAAATTTTATTACAACAATTATTAATATACGATCAAATGGTATCACATTCGATCGAATACCTTTATTTGTTTGATCTGTAGGAATTACTGCTCTTCTTCTTTTATTATCCTTACCTGTTTTAGCCGGAGCTATTACTATATTATTAACAGATCGAAATTTTAATACATCATTTTTTGATCCTGCAGGAGGAGGAGACCCAAT…	5065	0	0	0	0	0	0	0	0	0	0	0	0	0	0	0	0	0	0	0	0	0	0	0	0	0	0	0	0	0	0	0	0	0	0	0	0	0	0	0	0	0	0	0	0	0
ZOTU508	OTU154	Bacteria(1.00),Proteobacteria(1.00),Alphaproteobacteria(1.00),Rickettsiales(1.00),Anaplasmataceae(1.00),Wolbachia(1.00),Wolbachia_endosymbiont_of_Drosophila_simulans_wHa(0.22)	TATGAATAATTTAAGTTTTTGGTTGTTAGTGTCATCTTTTATTTTGCTCATTTTCTCAGTGTTTATTGGTGAAGGTCCAGGTACAGGTTGGACTTTATATCCACCTTTATCACAGGTAATGTCCCATCCAAGTGCAGGAGTTGACCTTGCTATACTTGCACTCCACGTTGCTGGTATGTCGTCAATTGTTGGGGCGATCAACTTTATAGTTACTATATTTAACATGCGCGCAAAAGGAATGTCATTAACTAAGATGCCACTGTTTGTTTGGTCTGTCTTGCTAACAGCATTTATGTTGATTGTTGCCTTACCAGTGCTTGCCGGTGCTATAACTATGCTTCTTACTGATCGCAATATTGGTACTTCCTTTTTTGATCCTGCCGGTGGTGGTGACCCTGT…	5051	0	0	0	0	0	0	0	0	0	0	0	0	0	0	0	0	0	0	0	0	0	0	0	0	0	0	0	0	0	0	0	0	0	0	0	0	0	0	0	0	0	0	0	0	0
ZOTU509	OTU179	Eukaryota(1.00),Arthropoda(1.00),Insecta(1.00),Diptera(0.85),Phoridae(0.68),Megaselia(0.67),Megaselia_zonata(0.29)	AATAAATAATATAAGTTTTTGAATATTACCTCCTTCTCTAACTCTTTTGTTAGCCAGAAGTATAGTAGAAAATGGAGCAGGTACAGGTTGAACTGTTTATCCTCCCCTTTCTTCTAGAATTGCCCACAGTGGAGCTTCTGTAGATTTAGCAATTTTCTCATTACATTTAGCAGGAATTTCTTCAATTTTAGGAGCTGTAAATTTTATTACTACAATTATTAATATACGATCTTCAGGAATTACTTTTGATCGAATACCTTTATTTGTTTGATCAGTAGGAATTACTGCTCTTTTATTACTTTTATCTTTACCAGTATTAGCAGGAGCTATTACAATACTTTTAACAGATCGAAATTTTAATACTTCTTTCTTTGATCCTGCAGGAGGAGGAGACCCGAT…	5003	0	0	0	0	0	0	0	0	0	0	0	0	0	0	0	0	0	0	0	0	0	0	0	0	0	0	0	0	0	0	0	0	0	0	0	0	0	0	0	0	0	0	0	0	0
ZOTU511	OTU147	Eukaryota(1.00),Arthropoda(1.00),Insecta(1.00),Diptera(1.00),Phoridae(1.00),Megaselia(1.00),Megaselia_clara(0.85)	AATAAATAATATAAGATTCTGAATATTACCTCCATCATTAACTCTTTTATTAGCCAGAAGTATAGTAGAAAACGGAGCTGGAACAGGATGAACAGTTTATCCTCCTCTTTCTTCTAGAATTGCTCATAGTGGAGCTTCAGTAGATTTAGCAATTTTCTCACTTCATTTAGCTGGAATTTCTTCAATTTTAGGAGCTGTAAATTTTATTACTACTATTATTAATATACGCTCATCAGGAATTACTTTTGATCGAATACCTTTATTTGTATGATCTGTAGGAATTACCGCTTTATTACTTTTACTTTCACTTCCTGTATTAGCAGGTGCTATTACTATACTTTTAACAGATCGAAACTTTAATACCTCTTTTTTTGATCCTGCTGGAGGAGGAGATCCTAT…	4957	0	0	0	0	0	0	0	0	0	0	0	0	0	0	0	0	0	0	0	0	0	0	0	0	0	0	0	0	0	0	0	0	0	0	0	0	0	0	0	0	0	0	0	0	0
ZOTU512	OTU180	Bacteria(1.00),Proteobacteria(1.00),Alphaproteobacteria(1.00),Rickettsiales(1.00),Anaplasmataceae(1.00),Wolbachia(1.00),Wolbachia_endosymbiont_of_Folsomia_candida(0.83)	CATGAATAATTTGAGTTTCTGGTTATTAGTGTCATCTTTTATTTTGCTAGCTATTTCTGTGTTTGTTGGCGAAGGCCCAGGTGTAGGCTGGACTTTATATCCTCCTTTATCACAGGTTATGTCTCACCCAAGTGCTGGAGTTGACATTGCTATATTCGCGCTCCACATTGCAGGTATGTCATCAATTGTTGGAGCGATTAACTTTATAGTTACTATATTCAATATGCGTGCAAAAGGAATGTCATTAATGAAAATGCCGTTGTTTGTCTGGTCTGTCTTGCTAACAGCGTTTATGCTGATTATCGCCTTGCCGGTACTTGCTGGCGCTATAACAATGCTACTTACTGATCGCAATATCGGCACTGCCTTTTTTGATCCTGCCGGTGGTGGCGATCCTGT…	4953	0	0	0	0	0	0	0	0	0	0	0	0	0	0	0	0	0	0	0	0	0	0	0	0	0	0	0	0	0	0	0	0	0	0	0	0	0	0	0	0	0	0	0	0	0
ZOTU513	OTU123	Eukaryota(1.00),Arthropoda(1.00),Insecta(1.00),Diptera(1.00),Phoridae(1.00),Megaselia(1.00),Megaselia_involuta(1.00)	TATAAATAATATAAGATTTTGAATACTTCCTCCATCTTTAACACTTTTATTAGCCAGAAGTATAGTAGAAAATGGAGCTGGAACAGGATGAACTGTTTACCCTCCTTTATCTTCAAGAATTGCTCATAGAGGAGCTTCTGTTGATTTAGCAATTTTTTCTCTACATTTAGCTGGTATTTCTTCAATTTTAGGAGCAGTAAATTTTATTACAACAATTATTAATATACGATCTTCTGGAATCACATTTGATCGTATACCTTTATTTGTTTGATCAGTAGGTATTACTGCTTTATTATTATTATTATCTTTGCCAGTCCTTGCTGGAGCTATTACAATACTATTAACAGACCGAAATTTTAATACATCATTTTTTGATCCTGCAGGAGGTGGAGATCCAAT…	4927	0	0	0	0	0	0	0	0	0	0	0	0	0	0	0	0	0	0	0	0	0	0	0	0	0	0	0	0	0	0	0	0	0	0	0	0	0	0	0	0	0	0	0	0	0
ZOTU514	OTU124	Eukaryota(1.00),Arthropoda(1.00),Insecta(1.00),Diptera(0.70),Phoridae(0.40),Megaselia(0.40),Megaselia_trichorrhoea(0.33)	AATAAATAATATAAGATTTTGAATACTTCCTCCTTCTTTAACTTTATTATTAGCAAGAAGTATAGTAGAAAATGGAGCTGGAACAGGATGAACTGTTTATCCCCCATTATCAGCTAATATTGCCCATAGAGGAGCTTCAGTAGATTTAGCTATTTTCTCTCTTCATTTAGCAGGAATTTCAAGAATTTTAGGAGCTGTAAATTTTATCACAACAATTATTAATATACGATCTTCAGGAATTACATTTGATCGGATGCCTTTATTCGTTTGATCAGTTGGAATTACAGCTTTATTATTATTACTTTCATTACCAGTATTAGCGGGGGCTATTACAATACTTTTAACAGACCGAAATTTTAATACTTCTTTTTTTGATCCTGCTGGAGGTGGAGACCCAAT…	4732	0	0	0	0	0	0	0	0	0	0	0	0	0	0	0	0	0	0	0	0	0	0	0	0	0	0	0	0	0	0	0	0	0	0	0	0	0	0	0	0	0	0	0	0	0
ZOTU510	OTU154	Bacteria(1.00),Proteobacteria(1.00),Alphaproteobacteria(1.00),Rickettsiales(1.00),Anaplasmataceae(1.00),Wolbachia(1.00),Wolbachia_endosymbiont_of_Wolbachia_pipientis_strain_wMel_ZH26(0.71)	TATGAATAATTTAAGTTTTTGGTTATTAGTGTCATCTTTTATTTTGCTCATTCTCTCAGTGTTTATTGGTGAAGGTCCAGGTACAGGTTGGACTTTATATCCACCTTTATCACAGGTAATGTCCCATCCAAGTGCAGGAGTTGACCTTGCTATACTTGCACTTCATGTTGCTGGTATGTCGTCAATTGTTGGGGCGATCAACTTTATAGTTACTATATTTAACATGCGCGCAAAAGGCATGTCATTAACTAAGATGCCACTGTTTGTTTGGTCTGTCTTGCTAACAGCATTTATGTTGATTGTTGCTTTACCAGTGCTTGCCGGTGCTATAACTATGCTTCTTACTGATCGCAATATTGGCACTTCCTTTTTTGATCCTGCCGGTGGTGGCGATCCTGT…	4674	0	0	0	0	0	0	0	0	0	0	0	0	0	0	0	0	0	0	0	0	0	0	0	0	0	0	0	0	0	0	0	0	0	0	0	0	0	0	0	0	0	0	0	0	0
ZOTU516	OTU181	Eukaryota(1.00),Arthropoda(1.00),Insecta(1.00),Diptera(0.87),Phoridae(0.51),Megaselia(0.49),Megaselia_marquezi(0.14)	AATAAATAATATAAGTTTTTGAATGTTACCTCCTTCTCTTACACTTTTATTAGCCAGAAGTATAGTAGAAAATGGAGCTGGTACAGGATGAACTGTTTATCCTCCTCTTTCTTCAAGTATTGCTCATAGTGGAGCTTCTGTTGATTTAGCAATTTTCTCTCTTCATCTTGCAGGTATCTCCTCAATTTTAGGAGCTGTAAATTTCATTACAACAATTATTAATATACGATCATCAGGTATTACATTTGATCGAATACCTTTATTCGTTTGATCAGTTGGTATTACTGCTCTTTTATTGCTTTTATCTTTGCCTGTATTAGCGGGAGCAATTACTATACTTTTAACAGATCGAAATTTTAATACTTCTTTCTTTGACCCTGCCGGAGGAGGAGATCCAAT…	4540	0	0	0	0	0	0	0	0	0	0	0	0	0	0	0	0	0	0	0	0	0	0	0	0	0	0	0	0	0	0	0	0	0	0	0	0	0	0	0	0	0	0	0	0	0
ZOTU517	OTU38	Eukaryota(1.00),Arthropoda(1.00),Insecta(1.00),Diptera(0.99),Phoridae(0.96),Megaselia(0.96),Megaselia_nigriceps(0.95)	AATAAATAATATAAGATTTTGAATATTACCTCCTTCATTAACTCTTTTATTAGCCAGAAGTATAGTAGAAAATGGGGCTGGTACAGGATGAACTGTTTATCCTCCACTTTCTGCTAATATTGCACACAGAGGAGCTTCTGTTGATTTAGCAATTTTTTCTCTTCATTTAGCGGGAATTTCTTCAATTCTTGGAGCCGTAAACTTTATTACTACAATTATTAATATACGATCATCAGGAATTACTTTTGATCGAATACCTTTATTTGTATGATCTGTAGGAATTACAGCTATCCTACTTTTATTATCTCTCCCAGTGTTAGCCGGAGCTATTACTATACTATTAACAGATCGAAATTTTAATACATCTTTTTTTGATCCTGCAGGAGGAGGTGATCCAAT…	4518	0	0	0	0	0	0	0	0	0	0	0	0	0	0	0	0	0	0	0	0	0	0	0	0	0	0	0	0	0	0	0	0	0	0	0	0	0	0	0	0	0	0	0	0	0
ZOTU518	OTU38	Eukaryota(1.00),Arthropoda(1.00),Insecta(1.00),Diptera(0.99),Phoridae(0.94),Megaselia(0.93),Megaselia_nigriceps(0.90)	AATAAATAATATAAGATTTTGAATATTACCTCCTTCATTAACTCTTTTATTAGCCAGAAGTATAGTAGAAAATGGGGCTGGTACAGGATGAACTGTTTATCCTCCACTTTCTGCTAATATTGCACACAGAGGAGCTTCTGTTGATTTAGCAATTTTTTCTCTTCATTTAGCGGGAATTTCTTCAATTCTTGGAGCCGTAAACTTTATTACTACAATTATTAATATACGATCATCAGGAATTACTTTTGATCGAATACCTTTATTTGTATGATCTGTAGGAATTACAGCTATTCTACTTTTATTATCTCTCCCAGTATTAGCCGGAGCTATTACTATACTATTAACAGATCGAAATTTTAATACATCTTTTTTTGATCCTGCAGGAGGAGGTGATCCAAT…	4357	0	0	0	0	0	0	0	0	0	0	0	0	0	0	0	0	0	0	0	0	0	0	0	0	0	0	0	0	0	0	0	0	0	0	0	0	0	0	0	0	0	0	0	0	0
ZOTU446	OTU172	Eukaryota(1.00),Arthropoda(1.00),Insecta(1.00),Diptera(0.57),Drosophilidae(0.02),Leucophenga(0.01),Leucophenga_quadripunctata(0.01)	AATAAATAATATAAGTTTTTGAATACTTCCTCCTTCTTTAACTCTTTTATTAGCCAGTAGAATAGTAGAAAACGGAGCAGGTACAGGTTGAACTGTTTATCCCCCCTTATCATCTAGTATTGCTCATAGAGGAGCTTCTGTAGATTTAGCTATTTTTTCTTTACACTTAGCAGGAATTTCTTCAATTCTTGGAGCAGTAAATTTTATTACTACAATTATTAATATACGATCATCAGGTATTTCTTTTGATCGAATACCTTTATTTGTTTAATCAGTAGGTATTACAGCATTATTACTACTTCTATCTTTACCTGTATTAGCAGGAGCTATTACTATATTACTAACTGACCGAAATTTTAATACTTCTTTTTTTGACCCTGCTGGAGGAGGAGATCCAAT…	4153	0	0	0	0	0	0	0	0	0	0	0	0	0	0	0	0	0	0	0	0	0	0	0	0	0	0	0	0	0	0	0	0	0	0	0	0	0	0	0	0	0	0	0	0	0
ZOTU519	OTU3	Eukaryota(1.00),Arthropoda(1.00),Insecta(1.00),Diptera(1.00),Phoridae(1.00),Megaselia(1.00),Megaselia_humeralis(1.00)	AATAAATAATATAAGATTTTGAATATTACCTCCTTCTCTTACTCTTTTATTAGCCAGAAGTATAGTAGAAAATGGAGCTGGAACTGGGTGAACAGTTTACCCTCCACTTTCTTCTAGAATTGCTCATAGAGGAGCTTCTGTAGATTTAGCTATTTTTTCTTTACATTTAGCAGGAATTTCATCAATTTTAGGGGCTGTAAATTTTATTACAACAATTATTAATATACGATCTTCAGGAATTACTTTTGATCGTATACCATTATTCGTCTGATCAGTTGGTATTACAGCTATTCTTTTATTATTATCTTTACCTGTATTAGCAGGAGCTATTACTATATTATTGACAGATCGAAATTTTAATACTTCTTTCTTTGATCCTGCTGGTGGAGGAGATCCAAT…	4141	0	0	0	0	0	0	0	0	0	0	0	0	0	0	0	0	0	0	0	0	0	0	0	0	0	0	0	0	0	0	0	0	0	0	0	0	0	0	0	0	0	0	0	0	0
ZOTU522	OTU126	Eukaryota(1.00),Arthropoda(1.00),Insecta(1.00),Diptera(0.82),Phoridae(0.43),Triphleba(0.37),Triphleba_aequalis(0.37)	AATAAATAATATAAGTTTTTGGATATTACCTCCTTCTCTAACATTATTATTAGCCAGCAGTATAGTAGAAAATGGAGCTGGAACAGGATGAACAGTTTATCCTCCATTATCAGCTAATATTGCACATAGAGGGGCATCTGTAGATTTAGCAATTTTTTCTTTACACTTAGCAGGAATTTCCTCAATTCTAGGAGCTGTAAATTTTATTACTACAATTATTAATATACGATCATCAGGGATTACTTTTGATCGAATACCTTTATTTGTATGATCTGTAGGAATTACAGCTTTATTATTACTATTATCTTTACCTGTCCTAGCAGGAGCAATTACAATACTATTAACAGATCGAAATTTTAATACTTCATTCTTTGACCCAGCAGGAGGAGGAGATCCTAT…	4067	0	0	0	0	0	0	0	0	0	0	0	0	0	0	0	0	0	0	0	0	0	0	0	0	0	0	0	0	0	0	0	0	0	0	0	0	0	0	0	0	0	0	0	0	0
ZOTU523	OTU182	Eukaryota(1.00),Arthropoda(1.00),Insecta(1.00),Diptera(0.97),Phoridae(0.93),Megaselia(0.93),Megaselia_robusta(0.23)	AATAAATAATATAAGATTCTGAATATTACCTCCATCATTAACTTTATTATTAGCCAGAAGTATAGTAGAAAACGGAGCTGGAACAGGATGAACAGTTTATCCTCCTCTATCTTCTAGAATTGCCCATAGTGGGGCTTCAGTAGATTTAGCAATTTTTTCATTACATTTAGCTGGGATTTCTTCAATTTTAGGAGCCGTAAATTTTATTACTACTATTATTAATATACGATCATCAGGAATCACTTTTGATCGTATACCTTTATTTGTGTGATCAGTAGGAATTACTGCTTTATTACTTTTACTTTCACTTCCTGTTTTAGCTGGAGCTATTACAATACTTTTAACAGATCGAAATTTTAATACTTCTTTTTTTGATCCTGCTGGAGGAGGAGATCCAAT…	3801	0	0	0	0	0	0	0	0	0	0	0	0	0	0	0	0	0	0	0	0	0	0	0	0	0	0	0	0	0	0	0	0	0	0	0	0	0	0	0	0	0	0	0	0	0
ZOTU502	OTU148	Bacteria(1.00),Proteobacteria(1.00),Alphaproteobacteria(1.00),Rickettsiales(1.00),Anaplasmataceae(1.00),Wolbachia(1.00),Wolbachia_sp(0.21)	TATGAATAATTTAAGTTTTTGGTTATTAGTGTCATCTTTTATTTTGCTCATTCTCTCAGTGTTTATTGGTGAAGGTCCAGGTACGGGTTGGACTTTATATCCGCCTTTATCACAAATTATGTCCCACCCGAGTGCAGGAGTTGACCTTGCTATACTTGCACTTCATGTTGCTGGTATGTCGTCAATTATTGGGGCGATCAACTTTATAGTTACTATATTTAACATGCGCGCAAAAGGAATGTCATTAACTAAGATGCCACTGTTTGTTTGGTCTGTCTTGTTAACAGCATTTATGTTGATTGTTGCCTTACCAGTGCTTGCCGGTGCTATAACTATGCTTCTTACTGATCGCAATGTTGGTACTTCCTTTTTTGATCCTGCCGGTGGTGGCGATCCTGT…	3737	0	0	0	0	0	0	0	0	0	0	0	0	0	0	0	0	0	0	0	0	0	0	0	0	0	0	0	0	0	0	0	0	0	0	0	0	0	0	0	0	0	0	0	0	0
ZOTU524	OTU10	Eukaryota(1.00),Arthropoda(1.00),Insecta(1.00),Diptera(1.00),Phoridae(1.00),Megaselia(1.00),Megaselia_diversa(1.00)	AATAAATAATATAAGATTTTGAATATTACCTCCATCATTAACTCTTTTATTAGCTAGAAGTATAGTAGAAAACGGAGCTGGAACAGGATGAACAGTTTACCCTCCTCTTTCGTCTAGAATCGCTCATAGTGGAGCTTCAGTAGATTTAGCAATTTTTTCACTTCATTTAGCTGGAATTTCTTCAATTTTAGGAGCTGTAAATTTTATTACTACTATCATTAATATACGATCATCAGGAATTACTTTTGATCGAATACCTTTATTTGTATGATCAGTAAGAATTACTGCTCTATTACTTTTACTTTCACTCCCTGTTTTAGCTGGTGCTATCACAATACTATTAACTGATCGAAATTTCAATACTTCTTTCTTTGACCCAGCTGGTGGAGGAGATCCAAT…	3675	0	0	0	0	0	0	0	0	0	0	0	0	0	0	0	0	0	0	0	0	0	0	0	0	0	0	0	0	0	0	0	0	0	0	0	0	0	0	0	0	0	0	0	0	0
ZOTU526	OTU93	Eukaryota(1.00),Arthropoda(1.00),Insecta(1.00),Diptera(0.98),Phoridae(0.98),Megaselia(0.98),Megaselia_sepulchralis(0.65)	AATAAATAATATAAGATTTTGGATATTACCTCCATCATTAACTCTATTATTAGCCAGAAGTATAGTAGAAAACGGAGCTGGAACAGGATGAACAGTTTATCCTCCTCTTTCATCCAGAATTGCTCATAGTGGAGCTTCAGTAGATTTAGCAATTTTTTCACTTCATTTAGCTGGAATTTCTTCAATTTTAGGAGCTGTAAATTTTATTACTACTATCATTAATATACGATCATCAGGAATTACTTTTGATCGAATACCTTTATTTGTGTGATCAGTAGGAATCACTGCTCTATTACTTTTACTTTCACTTCCTGTTTTAGCTGGTGCTATTACTATACTTTTAACTGATCGAAATTTTAATACTTCTTTCTTTGATCCCGCTGGAGGAGGAGATCCAAT…	3636	0	0	0	0	0	0	0	0	0	0	0	0	0	0	0	0	0	0	0	0	0	0	0	0	0	0	0	0	0	0	0	0	0	0	0	0	0	0	0	0	0	0	0	0	0
ZOTU527	OTU6	Eukaryota(1.00),Arthropoda(1.00),Insecta(1.00),Diptera(1.00),Phoridae(1.00),Megaselia(1.00),Megaselia_subpalpalis(0.30)	AATAAATAATATAAGATTCTGAATATTACCTCCATCATTAACTCTTTTATTAGCCAGAAGTATAGTAGAAAACGGAGCTGGAACAGGATGAACAGTTTATCCTCCTCTTTCATCTAGAATTGCTCATAGTGGAGCTTCAGTAGATTTAGCAATTTTTTCACTTCATTTAGCTGGAATTTCTTCAATTTTAGGAGCTGTAAATTTTATTACTACTATTATTAATATACGTGCTTCAGGTCTCACTTTTGATCGAATACCTTTATTTGTTTGATCAGTAGGAATTACTGCTTTATTACTTTTACTTTCACTTCCTGTTTTAGCAGGAGCTATTACTATACTTTTAACTGATCGAAATTTTAATACTTCTTTCTTTGATCCTGCTGGAGGAGGAGACCCTAT…	3568	0	0	0	0	0	0	0	0	0	0	0	0	0	0	0	0	0	0	0	0	0	0	0	0	0	0	0	0	0	0	0	0	0	0	0	0	0	0	0	0	0	0	0	0	0
ZOTU431	OTU19	Eukaryota(1.00),Arthropoda(1.00),Insecta(1.00),Diptera(1.00),Phoridae(1.00),Megaselia(1.00),Megaselia_zonata(0.99)	AATAAATAATATAAGTTTTTGAATATTGCCTCCTTCTTTAACTCTTTTGTTAGCCAGAAGTATAGTAGAAAATGGGGCAGGTACTGGATGAACAGTTTATCCTCCTCTTTCTTCTAGAATTGCTCATAGTGGAGCTTCAGTTGATTTAGCAATTTTCTCTTTACACTTAGCTGGGATTTCCTCAATTTTAGGAGCTGTAAATTTTATTACTACAATTATTAATATACGATCTTCAGGAATTACTTTTGATCGAATACCTTTATTTGTTTGATCAGTAGGAATTACTGCTATTTTATTACTTTTATCTTTACCTGTATTAGCAGGAGCTATTACTATACTTTTAACTGATCGAAATTTTAATACTTCATTCTTTGATCCTGCAGGAGGAGGAGATCCAAT…	3425	0	0	0	0	0	0	0	0	0	0	0	0	0	0	0	0	0	0	0	0	0	0	0	0	0	0	0	0	0	0	0	0	0	0	0	0	0	0	0	0	0	0	0	0	0
ZOTU529	OTU183	Eukaryota(1.00),Arthropoda(1.00),Insecta(1.00),Diptera(1.00),Phoridae(1.00),Megaselia(1.00),Megaselia_hibernans(1.00)	AATGAATAATATAAGATTTTGGATACTACCTCCTTCTTTAACCCTTTTATTAGCCAGAAGTATAGTAGAAAATGGGGCTGGAACTGGTTGAACTGTTTACCCTCCTTTATCCTCTAACATCGCACATAGAGGGGCATCAGTAGATTTAGCAATTTTTTCTCTTCATTTAGCAGGAATTTCTTCAATTTTAGGAGCTGTAAATTTTATTACAACAATTATTAATATGCGATCATCAGGGATTACTTTTGATCGAATACCTTTATTTGTATGATCAGTAGGAATTACTGCTCTTCTACTTTTACTTTCACTTCCTGTATTAGCAGGAGCTATTACAATGTTATTAACAGATCGAAATTTTAACACATCATTTTTTGACCCTGCCGGAGGAGGAGACCCTAT…	3425	0	0	0	0	0	0	0	0	0	0	0	0	0	0	0	0	0	0	0	0	0	0	0	0	0	0	0	0	0	0	0	0	0	0	0	0	0	0	0	0	0	0	0	0	0
ZOTU485	OTU7	Eukaryota(1.00),Arthropoda(1.00),Insecta(1.00),Diptera(0.69),Muscidae(0.05),Hydrotaea(0.01),Hydrotaea_ignava(0.01)	AATAAATAATATAAGTTTTTGGATACTTCCTCCTTCTCTAACTCTTTTATTAGCCAGTAGAATAGTAGAAAACGGAGCAGGTACAGGTTGAACTGTTTATCCTCCCTTATCATCTAGTATTGCTCATAGAGGATCTTCTGTAGATTTAGCTATTTTTTCTCTACATTTAGCAGGAATTTCTTCAATTCTTGGAGCAGTAAATTTGATTACCACAATTATTAATATACGATCCTCAGGTATTTCTTTTTATCGAATACCTTTATTTGTTTGATCAGTAGGTATTACAGCATTATTACTACTTCTATCTTTACCTGTATTAGCAGGAGCTATTACTATATTACTAACTGACCGAAATTTTAATACTTCTTTTTTTGACCCTGCCGAAGGAGGAGATCCAAT…	3402	0	0	0	0	0	0	0	0	0	0	0	0	0	0	0	0	0	0	0	0	0	0	0	0	0	0	0	0	0	0	0	0	0	0	0	0	0	0	0	0	0	0	0	0	0
ZOTU531	OTU184	Eukaryota(1.00),Arthropoda(1.00),Insecta(0.99),Diptera(0.76),Phoridae(0.57),Megaselia(0.56),Megaselia_glabrifrons(0.53)	AATAAATAATATAAGATTCTGAATACTGCCTCCTTCTTTAACCCTTTTATTAGCCAGCAGTATAGTAGAAAATGGAGCTGGGACAGGATGAACAGTTTACCCTCCTTTATCCTCTGTAATCGCTCATAGAGGAGCTTCTGTAGATTTAGCAATTTTTTCTCTTCATTTAGCTGGAATCTCATCAATTTTAGGAGCAATTAACTTTATTTCTACAATTATTAATATACGATCTTCTGGAATTACTTTTGATCGTATACCATTATTTGTGTGATCAGTTGGAATTACAGCTTTACTACTTTTATTATCCTTACCTGTTTTAGCAGGAGCTATTACAATACTTTTAACAGATCGAAATTTTAATACATCTTTCTTTGATCCTGCAGGAGGAGGTGATCCTAT…	3338	0	0	0	0	0	0	0	0	0	0	0	0	0	0	0	0	0	0	0	0	0	0	0	0	0	0	0	0	0	0	0	0	0	0	0	0	0	0	0	0	0	0	0	0	0
ZOTU532	OTU185	Eukaryota(1.00),Arthropoda(1.00),Insecta(1.00),Coleoptera(0.17),Scarabaeidae(0.02),Gymnopleurus(0.01),Gymnopleurus_sericeifrons(0.01)	AATAAATAATATAAGTTTTTGAATACTACCACCCTCTCTCTCACTACTCCTTGCTAGAAGAATGGTCGAAAATGGGGCTGGAACAGGATGAACAGTTTATCCTCCCCTCTCTTCTAATATCGCCCATAGAGGAGCATCTGTAGATTTAGCCATTTTTTCCCTTCATCTAGCAGGAATCTCATCGATTTTAGGGGCTGTAAATTTTATCACAACTATTATTAATATACGTTCTTCAGGAATTTCCCTTGATCGAATACCTTTATTTGTATGATCTGTAGGAATTACCGCCCTTTTATTACTTCTCTCACTTCCAGTATTAGCAGGAGCTATCACTATATTATTAACTGACCGAAACCTTAACACCTCATTTTTTGACCCTACAGGAGGGGGAGATCCAAT…	3287	0	0	0	0	0	0	0	0	0	0	0	0	0	0	0	0	0	0	0	0	0	0	0	0	0	0	0	0	0	0	0	0	0	0	0	0	0	0	0	0	0	0	0	0	0
ZOTU533	OTU143	Bacteria(1.00),Proteobacteria(1.00),Alphaproteobacteria(1.00),Rickettsiales(1.00),Anaplasmataceae(1.00),Wolbachia(1.00),Wolbachia_endosymbiont_of_Folsomia_candida(0.92)	CATGAATAATTTGAGTTTCTGGTTATTAGTATCATCTTTCATTTTACTTGCAATTTCAGTCTTTGTTGGCGAAGGCCCAGGTGTAGGCTGGACTTTATATCCTCCTTTATCACAGGTTATGTCTCACCCAAGTGCTGGAGTTGACATTGCTATATTCGCGCTCCACATTGCAGGTATGTCGTCAATTGTTGGAGCGATTAACTTTATAGTTACTATATTCAACATGCGTGCAAAAGGAATGTCATTAATGAAAATGCCTTTGTTTGTCTGGTCTGTCTTACTAACAGCATTTATGCTGATTGTTGCGTTACCTGTACTTGCTGGTGCTATAACAATGCTACTTACTGACCGCAATATTGGCACTGCCTTTTTTGATCCTGCCGGTGGTGGCGATCCTGT…	3281	0	0	0	0	0	0	0	0	0	0	0	0	0	0	0	0	0	0	0	0	0	0	0	0	0	0	0	0	0	0	0	0	0	0	0	0	0	0	0	0	0	0	0	0	0
ZOTU493	OTU8	Eukaryota(1.00),Arthropoda(1.00),Insecta(1.00),Diptera(0.88),Phoridae(0.88),Megaselia(0.86),Megaselia_zonata(0.73)	AATAAATAATATAAGTTTTTGAATATTACCTCCTTCTTTAACTCTTTTATTAGCCAGAAGTATAGTAGAAAATGGAGCAGGTACTGGATGAACAGTTTATCCTCCACTTTCTTCTAGAATTGCTCATAGAGGGGCTTCAGTTGATTTAGCAATTTTCTCTTTACACTTAGCTGGGATTTCTTCAATTTTAGGTGCTGTAAATTTTATTACTACAATTATTAACATACGATCTTCAGGAATTACTTTTGATCGAATACCTTTATTTGTTTGATCAGTAGGAATTACTGCTCTTTTATTACTTTTATCTTTACCTGTATTAGCAGGAGCTATTACTATACTTTTAACTGATCGAAATTTTAATACCTCATTTTTTGATCCTGCAGGAGGAGGTGACCCAAT…	3179	0	0	0	0	0	0	0	0	0	0	0	0	0	0	0	0	0	0	0	0	0	0	0	0	0	0	0	0	0	0	0	0	0	0	0	0	0	0	0	0	0	0	0	0	0
ZOTU535	OTU105	Bacteria(1.00),Proteobacteria(1.00),Alphaproteobacteria(1.00),Rickettsiales(1.00),Anaplasmataceae(1.00),Wolbachia(1.00),Wolbachia_pipentis_wAlbB(0.38)	TATGAACAATTTGAGTTTCTGGCTATTGGTATCGTCTTTTATTTTGCTCATTCTATCAGTTTTTATTGGTGAAGGTCCAGGTACTGGTTGGACTTTATATCCCCCATTATCACAAATCGTGTCACATCCAAGTGCTGGTGTTGACCTTGCTATATTTGCACTGCACGTTGCTGGTATATCCTCGATTGTTGGGGCTATTAATTTCATAGTCACTATATTTAACATGCGCGCAAAGGGCATGTCATTAACTAAAATGCCACTATTTGTATGGTCCATTCTATTAACAGCATTTATGCTACTTATTGCTTTACCTGTATTGGCTGGTGCTATAACCATGCTACTTACTGATCGCAATATTGGCACTGCATTTTTTGAGCCTGCAGGTGGTGGTGATCCAGT…	2949	0	0	0	0	0	0	0	0	0	0	0	0	0	0	0	0	0	0	0	0	0	0	0	0	0	0	0	0	0	0	0	0	0	0	0	0	0	0	0	0	0	0	0	0	0
ZOTU538	OTU105	Bacteria(1.00),Proteobacteria(1.00),Alphaproteobacteria(1.00),Rickettsiales(1.00),Anaplasmataceae(1.00),Wolbachia(1.00),Wolbachia_pipientis_strain_wIrr(0.26)	TATGAACAATTTAAGTTTCTGGCTATTGGTATCGTCTTTTATTTTGCTCATTCTATCAGTTTTTATTGGTGAAGGTCCAGGTACTGGTTGGACTTTATATCCCCCATTATCACAAATCGTATCACATCCAAGTGCTGGTGTTGACCTTGCTATATTTTCATTGCACGTTGCTGGTATATCTTCGATTGTTGGAGCTATTAACTTCATAGTTACCATATTTAACATGCGTGCAAAGGGCATGTCATTGACTAAAATGCCACTATTTGTATGGTCCATTCTATTAACAGCATTTATGCTACTTATTGCTTTACCTGTATTGGCTGGTGCTATAACCATGCTTCTTACTGATCGCAATATTGGCACTTCATTTTTTGAGCCTGCAGGTGGTGGTGATCCAGT…	2838	0	0	0	0	0	0	0	0	0	0	0	0	0	0	0	0	0	0	0	0	0	0	0	0	0	0	0	0	0	0	0	0	0	0	0	0	0	0	0	0	0	0	0	0	0
ZOTU539	OTU186	Eukaryota(1.00),Arthropoda(1.00),Insecta(1.00),Diptera(0.64),Phoridae(0.41),Megaselia(0.39),Megaselia_zonata(0.17)	AATAAATAATATAAGTTTTTGAATATTACCTCCTTCTTTAACTCTTTTGTTAGCCAGAAGTATAGTAGAAAATGGAGCTGGTACAGGTTGAACTGTTTATCCTCCTCTTTCTTCTAGAATTGCCCATAGTGGAGCTTCTGTTGATTTAGCAATTTTCTCATTACACCTAGCAGGAATTTCTTCAATTTTAGGAGCTGTAAATTTTATTACTACAATTATTAATATACGATCTTCTGGAATTACTTTTGATCGAATACCTTTATTTGTTTGATCAGTTGGAATTACTGCTCTTTTACTACTTTTATCTTTACCAGTATTAGCCGGAGCTATTACAATACTTTTAACAGATCGAAATTTTAATACTTCATTCTTTGATCCCGCTGGAGGAGGTGACCCAAT…	2837	0	0	0	0	0	0	0	0	0	0	0	0	0	0	0	0	0	0	0	0	0	0	0	0	0	0	0	0	0	0	0	0	0	0	0	0	0	0	0	0	0	0	0	0	0
ZOTU537	OTU105	Bacteria(1.00),Proteobacteria(1.00),Alphaproteobacteria(1.00),Rickettsiales(1.00),Anaplasmataceae(1.00),Wolbachia(1.00),Wolbachia_endosymbiont_of_Dirofilaria_(0.11)	TATGAACAATTTAAGTTTCTGGCTATTGGTATCGTCTTTTATTTTGCTCATTCTATCAGTTTTTATTGGTGAAGGTCCAGGTACTGGTTGGACTTTATATCCCCCATTATCACAAATCGTATCACATCCAAGTGCTGGTGTTGATCTTGCTATATTTGCACTGCACGTTGCTGGTATATCCTCGATTGTTGGGGCTATTAATTTCATAGTCACTATATTTAACATGCGTGCAAAGGGCATGTCACTAACTAAAATGCCACTATTTGTATGGTCCATTCTATTAACAGCATTTATGCTACTTATTGCTTTACCTGTATTGGCTGGTGCTATAACTATGCTACTTACTGATCGCAATATTGGCACTTCATTTTTTGAGCCTGCAGGTGGTGGTGATCCAGT…	2826	0	0	0	0	0	0	0	0	0	0	0	0	0	0	0	0	0	0	0	0	0	0	0	0	0	0	0	0	0	0	0	0	0	0	0	0	0	0	0	0	0	0	0	0	0
ZOTU540	OTU1745	Bacteria(0.99),Proteobacteria(0.99),Alphaproteobacteria(0.99),Rickettsiales(0.99),Anaplasmataceae(0.99),Wolbachia(0.99),Wolbachia_endosymbiont_of_Folsomia_candida(0.91)	CATGAATAATTTGAGTTTTTGGTTATTAGTATCATCTTTTATTTTACTAGCTATTTCAGTGTTTGTTGGCGAAGGCCCAGGCGTAGGTTGGACTTTATATCCTCCTTTATCACAGGTTATGTCTCACCCAAGTGCTGGAGTTGACATTGCTATATTCGCGCTCCACATTGCAGGTATGTCATCAATTGTTGGAGCGATTAACTTTATAGTTACTATATTCAATATGCGTGCAAAAGGAATGTCATTAATGAAAATGCCGTTGTTTGTCTGGTCTGTCTTGCTAACAGCATTTATGCTGATTGTTGCGTTACCTGTACTTGCTGGTGCTATCACTATGCTACTTACTGATCGCAATATCGGCACTGCCTTTTTTGATCCTGCCGGTGGTGGCGATCCTGT…	2712	0	0	0	0	0	0	0	0	0	0	0	0	0	0	0	0	0	0	0	0	0	0	0	0	0	0	0	0	0	0	0	0	0	0	0	0	0	0	0	0	0	0	0	0	0
ZOTU541	OTU187	Eukaryota(1.00),Arthropoda(1.00),Insecta(0.99),Diptera(0.91),Phoridae(0.85),Megaselia(0.84),Megaselia_clara(0.35)	AATGAATAACACAAGATTCTGAATATTACATCCATCATTAACTCTTTTATTAGCCATTATTAGTAGAAAACGGAGCTGAAACAGCATGAACAGTTTATCCTCCTCTGTCTTCTAGTATTGCTCATAGTAGAGCTTTAATAGATTTAGCAATTCTTTCATTACATTTAGATGAATCTTCTTAAATTTTAGGAGCTGTAAATTTTATTACTACTATTATTAATATAAGTACGATCATCAGGAATTACTTTTGATCGAATACCTTTATTTGTTTGATCTGTAGGAATTACTGCTTTACTACTTTTACTTTCACTTCCTGTTTTAGCAGGTGCTATTACCATACTTTTCGATCGAAACTTTAACACTTCTTTCTTTGACCCTATCGGAGGAGGAGATCCTATT…	2691	0	0	0	0	0	0	0	0	0	0	0	0	0	0	0	0	0	0	0	0	0	0	0	0	0	0	0	0	0	0	0	0	0	0	0	0	0	0	0	0	0	0	0	0	0
ZOTU542	OTU124	Eukaryota(1.00),Arthropoda(1.00),Insecta(1.00),Diptera(0.79),Phoridae(0.64),Megaselia(0.62),Megaselia_trichorrhoea(0.56)	AATAAATAATATAAGATTTTGAATACTCCCTCCTTCTTTAACTTTATTATTAGCAAGAAGTATAGTAGAAAATGGAGCTGGAACAGGATGAACTGTTTATCCCCCATTATCAGCTAATATTGCCCATAGAGGAGCTTCAGTAGATTTAGCTATTTTCTCTCTTCATTTAGCAGGAATTTCAAGAATTTTAGGGGCTGTAAATTTTATCACAACAATTATTAATATACGATCTTCAGGAATTACATTTGATCGGATGCCTTTATTCGTTTGATCAGTTGGAATTACAGCTTTATTATTATTACTTTCATTACCAGTATTAGCAGGGGCTATTACAATACTTTTAACAGACCGAAATTTTAATACTTCTTTTTTTGATCCTGCTGGAGGTGGGGACCCAAT…	2667	0	0	0	0	0	0	0	0	0	0	0	0	0	0	0	0	0	0	0	0	0	0	0	0	0	0	0	0	0	0	0	0	0	0	0	0	0	0	0	0	0	0	0	0	0
ZOTU544	OTU188	unassigned	TTTAAATAACATGAGTTTTTGGATGTTTATGGGGGGATTTGGATGTTTAGTTAGTGGTTTTTTGACCGAAGAAGGAATGGGAATAGGATGGACTTTTTATCCTACTTTGATTTGTATTGACTTTCATTCTAGTCTCGCTTGTGATTTTGTTATTTTTTCTGTTCACTTACTTGGTATTTCTAGTATCTTAAACTCCATTAACTTAATTGGTACTGTCTTTTGCTGTCGTCGTAAATTTTTTACCTTTCTTTCTTTTACTCTATTTGTTTGGGGTTGTGTTATTACCTCTATACTCCTAATTGTTACACTTCCTGTTCTTGCTGGTGGTGTTACCTTGGTTTTGATTGATCGTAACTTTAACACTTCATTTTTTGATGTTGTTGGTGGTGGTGACTTGGT…	2609	0	0	0	0	0	0	0	0	0	0	0	0	0	0	0	0	0	0	0	0	0	0	0	0	0	0	0	0	0	0	0	0	0	0	0	0	0	0	0	0	0	0	0	0	0
ZOTU545	OTU124	Eukaryota(1.00),Arthropoda(1.00),Insecta(1.00),Diptera(0.72),Phoridae(0.48),Megaselia(0.48),Megaselia_trichorrhoea(0.46)	AATAAATAATATAAGATTTTGAATACTCCCTCCTTCTTTAACTTTATTATTAGCAAGAAGTATAGTAGAAAATGGAGCTGGAACAGGGTGAACTGTTTATCCCCCATTATCAGCTAATATTGCCCATAGAGGAGCTTCAGTAGATTTAGCTATTTTCTCTCTTCATTTAGCAGGAATTTCAAGAATTTTAGGGGCTGTAAATTTTATCACAACAATTATTAATATACGATCTTCAGGAATTACATTTGATCGGATGCCTTTATTCGTTTGATCAGTTGGAATTACAGCTTTATTATTATTACTTTCATTACCAGTATTAGCAGGGGCTATTACAATACTTTTAACAGACCGAAATTTTAATACTTCTTTTTTTGATCCTGCTGGAGGTGGAGACCCAAT…	2589	0	0	0	0	0	0	0	0	0	0	0	0	0	0	0	0	0	0	0	0	0	0	0	0	0	0	0	0	0	0	0	0	0	0	0	0	0	0	0	0	0	0	0	0	0
ZOTU546	OTU189	Bacteria(1.00),Proteobacteria(1.00),Alphaproteobacteria(1.00),Rickettsiales(1.00),Anaplasmataceae(1.00),Wolbachia(1.00),Wolbachia_endosymbiont_of_Chrysomya_megacephala(1.00)	TATGAATAATTTAAGTTTTTGGTTGTTAGTTTCATCTTTTATTTTGCTTATCCTTTCCGTATTTGCTGGCGAAGGTCCTGGAACAGGATGGACTTTATATCCACCTTTGTCGCAAATTATGTCCCACCCAAGTGCAGGAGTTGATCTTGCTATACTTGCACTTCATATTGCTGGTATGTCATCAATTGTTGGGGCGATCAACTTTATAGTTACCATATTCAATATGCGTGCAAAAGGTATGTCACTCACTAAGATACCACTATTTGTTTGGTCTATTTTACTCACGTCATTTATGTTAATTGTTGCCTTACCTGTACTTGCTGGTGCTATAACTATGCTGCTCACTGATCGTAATATAGGTACCTCCTTTTTTGATCCTGCTGGTGGTGGTGATCCTGT…	2489	0	0	0	0	0	0	0	0	0	0	0	0	0	0	0	0	0	0	0	0	0	0	0	0	0	0	0	0	0	0	0	0	0	0	0	0	0	0	0	0	0	0	0	0	0
ZOTU543	OTU8	Eukaryota(1.00),Arthropoda(1.00),Insecta(1.00),Diptera(0.81),Phoridae(0.73),Megaselia(0.73),Megaselia_zonata(0.67)	AATAAATAATATAAGTTTTTGAATATTACCTCCTTCTTTAACTCTTTTATTAGCCAGAAGTATAGTAGAAAATGGAGCAGGTACTGGATGAACAGTTTATCCTCCACTTTCTTCTAGAATTGCTCATAGAGGGGCTTCAGTTGATTTAGCAATTTTCTCTTTACACTTAGCTGGGATTTCTTCAATTTTAGGTGCTGTAAATTTTATTACTACAATTATTAACATACGATCTTCAGGAATTACTTTTGATCGAATACCTTTATTTGTTTGATCAGTGGGAATTACTGCTCTTTTATTACTTTTATCTTTACCTGTATTAGCAGGAGCTATTACTATACTTTTAACTGATCGAAATTTTAATACCTCATTTTTTGATCCTGCAGGAGGAGGTGACCCAAT…	2454	0	0	0	0	0	0	0	0	0	0	0	0	0	0	0	0	0	0	0	0	0	0	0	0	0	0	0	0	0	0	0	0	0	0	0	0	0	0	0	0	0	0	0	0	0
ZOTU492	OTU172	Eukaryota(1.00),Arthropoda(1.00),Insecta(1.00),Diptera(0.70),Tabanidae(0.01),Chrysops(0.01),Chrysops_furcatus(0.01)	AATAAATAATATAAGTTTTTGAATACTTCCTCCTTCTTTAACTCTTTTATTAGCCAGTAGAATAGTAGAAAACGGAGCAGGTACAGGTTGAACTGTTTATCCCCCCTTATCATCTAGTATTGCTCATAGAGGAGCTTCTGTAGATTTAGCTATTTTTTCTTTACACTTAGCAGGAATTTCTTCAATTCTTGGAGCAGTAAATTTTATTACTACAATTATTAATATACGATCATCAGGTATTTCTTTTGATCGAATACCTTTATTTGTTTGCTCAGTAGGTATTACAGCATTATTACTACTTCTATCTTTACCTGTATTAGCAGGAGCTATTACTATATTACTAACTGACCGAAATTTTAATACTTCTTTTTTTGACCCTGCTGGAGGGGGAGATCCAAT…	2428	0	0	0	0	0	0	0	0	0	0	0	0	0	0	0	0	0	0	0	0	0	0	0	0	0	0	0	0	0	0	0	0	0	0	0	0	0	0	0	0	0	0	0	0	0
ZOTU548	OTU27	Eukaryota(1.00),Arthropoda(1.00),Insecta(1.00),Coleoptera(0.09),Carabidae(0.03),Pterostichus(0.01),Pterostichus_fasciatopunctatus(0.01)	AATAAATAATATGAGATTCTGAATACTTCCTCCTTCTTTAATTTTATTATTAGCTAGTAGTATAGTTGAAAATGGAGCTGGAACTGGTTGAACTGTATATCTTCCCCTATCTTCAAATATTGCTCATAGTGGAGCTTCTGTTGATTTAGCAATTTTCTCTTTACATCTAGCAGGAATTTCTTCAATTTTAGGAGCTGTAAATTTTATTACTACAATTATTAATATACGGTCATCAGGAATTTCATTTGATCGAATACCTTTATTTGTATGATCAGTAGGAATTACTGCTTTATTACTATTATTATCTCTTCCTGTATTAGCAGGAGCTATTACAATATTATTAACAGATCGAAATTTTAATACTTCTTTTTTTGATCCTGCTGGAGGAGGAGATCCTAT…	2427	0	0	0	0	0	0	0	0	0	0	0	0	0	0	0	0	0	0	0	0	0	0	0	0	0	0	0	0	0	0	0	0	0	0	0	0	0	0	0	0	0	0	0	0	0
ZOTU549	OTU2	Eukaryota(1.00),Arthropoda(1.00),Insecta(1.00),Diptera(0.84),Phoridae(0.84),Megaselia(0.84),Megaselia_lucifrons(0.84)	AATAAATAATATAAGATTTTGAATATTACCTCCTTCTCTTACTCTTTTATTAGCCAGTAGTATAGTAGAAAATGGAGCTGGAACAGGATGAACAGTTTATCCTCCTCTTTCCTCAAGAATTGCTCATAGAGGGGCTTCTGTAGATTTAGCTATTTTTTCTTTACATTTAGCTGGTATCTCATCAATTCTAGGAGCTGTAAATTTTATTACAACAATTATTAATATACGATCTTCAGGAATTACTTTTGATCGAATACCATTATTTGTTTGATCTGTTGGTATTACAGCTCTACTTTTATTATTATCTTTACCTGTATTAGCAGGAGCTATTACTATACTATTAACGGATCGAAATTTTAATACTTCTTTCTTTGATCCTGCTGGTGGAGGAGACCCAAT…	2417	0	0	0	0	0	0	0	0	0	0	0	0	0	0	0	0	0	0	0	0	0	0	0	0	0	0	0	0	0	0	0	0	0	0	0	0	0	0	0	0	0	0	0	0	0
ZOTU550	OTU190	Eukaryota(1.00),Arthropoda(1.00),Insecta(1.00),Diptera(0.99),Phoridae(0.97),Megaselia(0.96),Megaselia_nigriceps(0.95)	AATAAACAATATGAGATTTTGAATATTACCTCCTTCTTTAACTCTTTTATTAGCCAGAAGTATAGTAGAAAATGGAGCTGGTACAGGATGAACTGTTTATTCTCCCCTTTCTGCTAATATTGCTCATAGAGGAGCTTCTGTTGATTTAGCAATTTTTTCTCTTCACTTAGCAGGAATTTCTTCAATTCTTGGAGCCGTAAATTTTATTACTACAATTATTAATATACGATCTTCAGGAATTACCTTTGATCGAATACCTTTATTTGTATGATCTGTAGGAATTACAGCTATCCTACTTTTATTATCTCTTCCAGTATTAGCTGGAGCTATCACTATATTATTAACAGATCGAAATTTTAATACATCTTTTTTTGATCCTGCAGGAGGAGGTGACCCAAT…	2414	0	0	0	0	0	0	0	0	0	0	0	0	0	0	0	0	0	0	0	0	0	0	0	0	0	0	0	0	0	0	0	0	0	0	0	0	0	0	0	0	0	0	0	0	0
ZOTU551	OTU191	unassigned	CATGAACAATTTAAGTTTTTGGCTATTGGTATCGTCTTTTATTTTGCTCATTCTATCAGTTTTTATTGGTGAAGGTCCTGGTACAGGATGGACTTTATATCCCCCATTATCACAAATCGTATCACACCCAAGTGCTGGTGTTGACCTTGCTATATTCGCACTGCACGTTGCTGGTATATCCTCTATTGTTGGGGCTATTAATTTCATAGTCACTATATTTAACATGCGTGCAAAGGGCATGTCGTTAACAAAAATGCCACTATTTGTGTGGTCCATTCTATTAACAGCATTTATGCTACTTATTGCTTTACCTGTATTGGCTGGTGCTATAACCATGCTACTTACTGATCGCAATATTGGCACTTCATTTTTTGAGCCTGCAGGTGGTGGTGATCCAGT…	2410	0	0	0	0	0	0	0	0	0	0	0	0	0	0	0	0	0	0	0	0	0	0	3	0	0	0	0	0	0	0	0	0	0	0	0	0	0	0	0	0	0	0	0	0	0
ZOTU525	OTU49	Eukaryota(1.00),Arthropoda(1.00),Insecta(1.00),Diptera(0.78),Phoridae(0.64),Megaselia(0.61),Megaselia_lutea(0.25)	AATAAATAATATAAGATTTTGAATATTACCTCCTTCTTTAACTCTTTTATTAGCCAGAAGTATAGTAGAAAATGGAGCTGGAACTGGTTGAACGGTTTACCCCCCCCTTTCTTCAAGAATTGCTCATAGAGGTGCTTCTGTTGATTTAGCAATTTTTTCTCTTCATTTAGCAGGAATTTCCTCGATTTTAGGAGCAGTAAATTTTATCACAACAATTATTAATATACGATCATCAGGTATTACTTTTGATCGAATACCATTATTCGTTTGATCTGTTGGAATTACTGCTCTTTTATTATTATTATCTCTCCCTGTTTTAGCTGGAGCTATTACAATACTTTTAACTGATCGAAATTTTAATACATCTTTTTTTGATCCTGCCGGAGGAGGTGATCCAAT…	2388	0	0	0	0	0	0	0	0	0	0	0	0	0	0	0	0	0	0	0	0	0	0	0	0	0	0	0	0	0	0	0	0	0	0	0	0	0	0	0	0	0	0	0	0	0
ZOTU520	OTU172	Eukaryota(1.00),Arthropoda(1.00),Insecta(1.00),Diptera(0.65),Empididae(0.04),Heterophlebus(0.03),Heterophlebus_versabilis(0.03)	AATAAATAATATAAGTTTTTGAATACTTCCTCCTTCTTTAACTCTTTTATTAGCCAGTAGAATAGTAGAAAACGGAGCAGGTACAGGTTGAACTGTTTATCCCCCCTTATCATCTAGTATTGCTCATAGAGGAGCTTCTGTAGATTTAGCTATTTTTTCTTTACACTTAGCAGGAATTTCTTCAATTCTTGGAGCAGTAAATTTTATTACTACAATTATCAATATACGATCATCAGGTATTTCTTTTGATCGAATACCTTTATTTGTTTAATCAGTAGGTATTACAGCATTATTACTACTTCTATCTTTACCTGTATTAGCAGGAGCTATTACTATATTACTAACTGACCGAAATTTTAATACTTCTTTTTTTGACCCTGCTGGAGGAGGAGATCCAAT…	2378	0	0	0	0	0	0	0	0	0	0	0	0	0	0	0	0	0	0	0	0	0	0	0	0	0	0	0	0	0	0	0	0	0	0	0	0	0	0	0	0	0	0	0	0	0
ZOTU162	OTU87	Eukaryota(1.00),Arthropoda(1.00),Insecta(0.99),Diptera(0.68),Drosophilidae(0.08),Drosophila(0.07),Drosophila_gani(0.02)	AATGAATAATATAAGATTTTGAATATTACCTCCGTCTTTAACTCTTTTATTAGCCAGAAGAATAGTAGAAAATGGGGCTGGTACTGGATGAACAGTTTACCCTCCTTTATCATCTAGCATTGCTCATAGAGGAGCCTCAGTAGACTTAGCAATTTTCTCACTACATTTAGCAGGAATTTCATCTATTCTTGGAGCTGTAAATTTTATTACAACAATTATTAACATACGTTCTTCAGGTATTACCTTTGACCGAATACCTTTATTTGTTTGATCAGTAGGTATCACAGCTATTTTATTATTATTATCTTTACCAGTTTTAGCTGGGGCTATTACAATATTATTAACAGACCGAAATTTTAATACATCTTTTTTCGACCCTGCTGGTGGAGGAGACCCAAT…	2255	0	0	0	0	0	0	0	0	0	0	0	0	0	0	0	0	0	0	0	0	0	0	0	0	0	0	0	0	0	0	0	0	0	0	0	0	0	0	0	0	0	0	0	0	0
ZOTU556	OTU19	Eukaryota(1.00),Arthropoda(1.00),Insecta(1.00),Diptera(1.00),Phoridae(1.00),Megaselia(1.00),Megaselia_zonata(1.00)	AATAAATAATATAAGTTTTTGAATATTACCTCCTTCTTTAACTCTTTTGTTAGCAAGAAGTATAGTAGAAAATGGAGCAGGTACTGGATGAACAGTTTATCCTCCTCTTTCTTCTAGAATTGCTCATAGTGGAGCTTCAGTTGATTTAGCAATTTTCTCTTTACATTTAGCTGGAATTTCTTCAATTTTAGGAGCTGTAAATTTTATTACTACAATTATTAATATACGATCTTCAGGAATTACTTTTGATCGAATACCTTTATTTGTTTGATCAGTAGGAATTACTGCTATTTTATTACTTTTATCTTTACCTGTATTAGCAGGAGCTATTACTATACTTTTAACTGATCGAAATTTTAATACTTCATTCTTTGATCCTGCAGGAGGAGGAGACCCAAT…	2214	0	0	0	0	0	0	0	0	0	0	0	0	0	0	0	0	0	0	0	0	0	0	0	0	0	0	0	0	0	0	0	0	0	0	0	0	0	0	0	0	0	0	0	0	0
ZOTU521	OTU1734	Eukaryota(1.00),Arthropoda(1.00),Insecta(1.00),Diptera(0.65),Drosophilidae(0.06),Leucophenga(0.04),Leucophenga_quadripunctata(0.03)	AATAAATAATATAAGTTTTTGGATACTTCCTCCTTCTCTAACTCTTTTATTAGCCAGTAGAATAGTAGAAAACGGAGCAGGTACAGGTTGAACTGTTTATCCTCCCTTATCATCTAGTATTGCTCATAGAGGATCTTCTGTAGATTTAGCTATTTTTTCTCTACATTTAGCAGGAATTTCTTCAATTCTTGGAGCAGTAAATTTGATTACCACAATTATTAATATACGATCCTCAGGTATTTCTTTTTATCGAATACCTTTATTTGTTTGATCAGTAGGTATTACAGCCTTATTACTACTTCTATCTTTACCTGTATTAGCAGGAGCTATTACTATATTACTAACTGACCGAAATTTTAATACTTCTTTTTTTGACCCTGCCGAAGGAGGAGATCCAAT…	2144	0	0	0	0	0	0	0	0	0	0	0	0	0	0	0	0	0	0	0	0	0	0	0	0	0	0	0	0	0	0	0	0	0	0	0	0	0	0	0	0	0	0	0	0	0
ZOTU557	OTU193	Eukaryota(1.00),Arthropoda(0.99),Insecta(0.99),Lepidoptera(0.55),Gelechiidae(0.03),Monochroa(0.01),Monochroa_sepicolella(0.01)	AATAAATAACATAAGTTTTTGAATACTACCCCCTTCACTTTCTTTACTTCTTGCTAGAAGAATAGTAGAAAATGGAGCTGGAACAGGATGAACAGTTTATCCCCCCCTTTCTTCTAATATTGCCCATAGAGGGGCATCCGTAGATCTAGCAATTTTTTCTCTACATTTAGCAGGAATCTCATCAATTTTAGGGGCTGTAAATTTCATTACAACTATTATTAATATGCGCTCTTCAGGGATTTCACTTGATCGTATGCCCCTATTTGTATGATCTGTGGGAATCACAGCCCTTCTATTACTTCTTTCACTTCCTGTATTAGCAGGAGCTATTACCATGTTATTAACTGATCGAAACCTCAATACCTCATTTTTTGACCCAACAGGGGGAGGAGATCCTAT…	2134	0	0	0	0	0	0	0	0	0	0	0	0	0	0	0	0	0	0	0	0	0	0	0	0	0	0	0	0	0	0	0	0	0	0	0	0	0	0	0	0	0	0	0	0	0
ZOTU555	OTU192	Eukaryota(1.00),Arthropoda(1.00),Collembola(1.00),Entomobryomorpha(1.00),Entomobryidae(1.00),Entomobrya(1.00),Entomobrya_nivalis(1.00)	GATAAATAACATAAGATTCTGGCTTCTTCCCCCCTCTCTAACCCTTTTATTAACAGGAGGGTTAGTAGAAAGAGGAGCTGGAACTGGATGAACGGTTTATCCCCCTTTAGCTGCGGGTATTGCTCACGCAGGGGCCTCAGTTGACCTCTCAATTTTTAGTCTACACTTAGCGGGTGCTTCTTCAATTCTAGGGGCTGTAAATTTTATTACAACTATTATTAATATACGAACACCTGGCATATCCTGGGATCAAACACCTTTATTTGTTTGATCAGTTTTTTTAACAGCCATTTTACTTCTTCTTTCTTTACCTGTTTTAGCTGGTGCTATTACCATATTATTAACAGATCGAAATCTTAATACATCTTTTTTTGACCCTGCGGGAGGTGGGGACCCAAT…	2094	0	0	0	0	0	0	0	0	0	0	0	0	0	0	0	0	0	0	0	0	0	0	0	0	0	0	0	0	0	0	0	0	0	0	0	0	0	0	0	0	0	0	0	0	0
ZOTU559	OTU4	Eukaryota(1.00),Arthropoda(1.00),Insecta(1.00),Diptera(0.64),Phoridae(0.28),Megaselia(0.28),Megaselia_lata(0.01)	AATAAATAATATAAGATTCTGAATACTCCCTCCATCTTTAACATTATTATTAGCCAGAAGTATAGTTGAAAATGGAGCTGGAACTGGATGAACTGTATACCCCCCCCTTTCTTCAAGAATTGCTCATAGAGGAGCTTCCATTGATTTGGCTATTTTTTCATTACATCTAGCCGGAATTTCATCTATTTTAGGAGCTGTAAATTTTATTACTACAATTATTAATATACGATCTTCAGGAATTACCTTTGATCGAATACCTTTATTTGTTTGATCTGTAGGTATCACTGCTTTATTACTACTATTATCTCTTCCAGTCCTTGCAGGAGCTATTACTATATTATTAACCGATCGAAACTTTAATACATCATTTTTTGACCCTGCTGGAGGAGGAGATCCTAT…	2053	0	0	0	0	0	0	0	0	0	0	0	0	0	0	0	0	0	0	0	0	0	0	0	0	0	0	0	0	0	0	0	0	0	0	0	0	0	0	0	0	0	0	0	0	0
ZOTU560	OTU194	Eukaryota(1.00),Arthropoda(0.96),Insecta(0.96),Diptera(0.34),Simuliidae(0.07),Simulium(0.06),Simulium_daoense(0.01)	AATAAATAATATAAGCTTTTGAATACTACCCCCCTCTCTTTCTCTACTCCTTGCTAGAAGAATAGTCGAAAATGGGGCTGGGACAGGCTGAACAGTTTATCCCCCCCTTTCTTCTAACATTGCTCATAGTGGCGCATCAGTAGATTTACCCATTTTCTCCCTTCATCTAGCAGGAATCTCCTCAATTTTAGGGGCCGTAAATTTTATTACCACTATTATTAATATACTATCCTCAGGAATTTCTTTTGATCGAATACCCTTATTCGTATGATCTGTGGGAATCACAGCTCTTTTACTTCTTCTTTCACTCCCAGTATTGGCCGGAGCTATTACTATACTTCTTACAGACCGAAATCTAAATACCTCCTTCTTTGACCCCACAGGAGGGGGTGACCCAAT…	2034	0	0	0	0	0	0	0	0	0	0	0	0	0	0	0	0	0	0	0	0	0	0	0	0	0	0	0	0	0	0	0	0	0	0	0	0	0	0	0	0	0	0	0	0	0
ZOTU552	OTU172	Eukaryota(1.00),Arthropoda(1.00),Insecta(1.00),Coleoptera(0.15),Dytiscidae(0.03),Nebrioporus(0.01),Nebrioporus_lanceolatus(0.01)	AATAAATAATATAAGTTTTTGAATACTTCCTCCTTCTTTAACTCTTTTATTAGCCAGTAGAATAGTAGAAAACGGAGCAGGTACAGGTTGAACTGTTTATCCTCCCTTATCATCTAGTATTGCCCATAGAGGGGCTTCTGTAGATTTAGCTATTTTTTCTTTACACTTAGCAGGAATTTCTTCAATTCTTGGAGCAGTTAATTTTATTACTACAATTATTAATATACGATCATCAGGTATTTCTTTTGATCGAATACCTTTATTTGTTTGATCAGTAGGTATTACAGCATTATTACTACTTCTATCTTTACCTGTATTAGCAGGAGCTATTACTATATTACTAACTGACCGAAATTTTAATACTTCTTTTTTTGACCCTGCTGGAGGAGGAGATCCAAT…	1888	0	0	0	0	0	0	0	0	0	0	0	0	0	0	0	0	0	0	0	0	0	0	0	0	0	0	0	0	0	0	0	0	0	0	0	0	0	0	0	0	0	0	0	0	0
ZOTU564	OTU101	Eukaryota(1.00),Arthropoda(1.00),Insecta(1.00),Diptera(0.79),Culicidae(0.18),Anopheles(0.10),Anopheles_maculipennis(0.02)	AATAAATAATATAAGTTTTTGAATATTACCTCCTTCTTTAACCCTATTATTAGCCAGTAGTATAGTGGAAAATGGAGCAGGAACAGGTTGAACTGTTTATCCTCCTCTTTCATCTAGAATTGCACATAGTGGAGCTTCTGTAGATTTAGCTATTTTTTCTCTTCATCTAGCTGGAATCTCTTCAATTTTAGGAGCTGTAAATTTTATTACAACTATTATTAATATACGATCTTCAGGAATTACATTTGATCGAATACCTTTATTTGTGTGATCAGTTGGAATTACAGCTTTATTACTACTTTTATCTCTTCCTGTTTTAGCTGGAGCTATTACAATATTATTAACTGATCGAAACTTTAATACATCATTTTTTGATCCCGCTGGAGGTGGAGATCCAAT…	1844	0	0	0	0	0	0	0	0	0	0	0	0	0	0	0	0	0	0	0	0	0	0	0	0	0	0	0	0	0	0	0	0	0	0	0	0	0	0	0	0	0	0	0	0	0
ZOTU561	OTU15	Eukaryota(1.00),Arthropoda(1.00),Insecta(1.00),Lepidoptera(0.25),Lymantriidae(0.01),Gynaephora(0.01),Gynaephora_aureata(0.01)	AATAAACAATATAAGTTTTTGAATATTACCTCCTTCTTTAACTCTATTATTAGCCAGAAGAATAGTAGAAAACGGAGCTGGAACTGGATGAACAGTATACCCCCCACTTTCTTCTAGAATTGCTCATAGAGGAGCTTCTGTAGATTTAGCAATTTTCTCCCTTCATTTAGCAGGAATTTCTTCAATTTTAGGGGCAGTTAATTTTATTACAACAATTATTAATATACGATCTTCTGGAATTACCTTTGATCGAATACCCTTATTTGTATGATCAGTAGGAATTACTGCCCTTCTATTACTATTATCTTTACCTGTATTAGCTGGAGCTATTACAATATTATTAACAGATCGAAATTTCAATACATCTTTTTTTGATCCAACAGGTGGAGGAGATCCAAT…	1842	0	0	0	0	0	0	0	0	0	0	0	0	0	0	0	0	0	0	0	0	0	0	0	0	0	0	0	0	0	0	0	0	0	0	0	0	0	0	0	0	0	0	0	0	0
ZOTU565	OTU195	unassigned	TCTGAACAATATGAGTTTTTGGATGTTTATGGGTGGATTTGGGTGCTTGGTTAGTGGTTTTCTAACAGAAGAAGGAATGGGTGTTGGATGGACTTTATACCCTACTTTGATATGTGTGGACTTTCATTCAAGTTTAGCGTGCGATTTTACTGTATTTTCTGTTCATTTTTTAGGTATATCAAGTATTTTAAACTCTATTAATTTAGTTGGCACTGTATTTTGCTGTCGAAGAAAATTTTTTAGTTTCTTAAGTTGGTCTCTTTTTATTTGAGGTGCACTGTTGACATCTTTACTTTTAATTGTTACACTTCCTGTGCTTGCTGGTGGAGTTACGTTAGTTTTATGTGATAGAAATTTTAATACTTCATTCTATGACGTTGTTGGTGGTGGTGATCTAAT…	1831	0	0	0	0	0	0	0	0	0	0	0	0	0	0	0	0	0	0	0	0	0	0	0	0	0	0	0	0	0	0	0	0	0	0	0	0	0	0	0	0	0	0	0	0	0
ZOTU567	OTU154	Bacteria(1.00),Proteobacteria(1.00),Alphaproteobacteria(1.00),Rickettsiales(1.00),Anaplasmataceae(1.00),Wolbachia(1.00),Wolbachia_endosymbiont_of_Wolbachia_pipientis_strain_wMel_ZH26(1.00)	TATGAATAATTTAAGTTTTTGGTTATTAGTGTCATCTTTTATTTTGCTCATTCTCTCAGTGTTTATTGGTGAAGGTCCAGGTACAGGTTGGACTTTATATCCACCTCTATCACAGGTAATGTCCCATCCAAGTGCAGGAGTTGACATTGCTATACTTGCACTTCATGTTGCTGGTATGTCGTCAATTGTTGGGGCGATCAACTTTATAGTTACTATATTTAACATGCGCACAAAAGGAATGTCATTAACTAAGATGCCACTGTTTGTTTGGTCTGTCTTGCTAACAGCATTTATGTTGATTGTTGCCTTACCAGTGCTTGCCGGTGCTATAACTATGCTTCTTACTGATCGCAATATTGGTACTTCCTTTTTTGATCCTGCCGGTGGCGGCGATCCTGT…	1791	0	0	0	0	0	0	0	0	0	0	0	0	0	0	0	0	0	0	0	0	0	0	0	0	0	0	0	0	0	0	0	0	0	0	0	0	0	0	0	0	0	0	0	0	0
ZOTU563	OTU105	Bacteria(1.00),Proteobacteria(1.00),Alphaproteobacteria(1.00),Rickettsiales(1.00),Anaplasmataceae(1.00),Wolbachia(1.00),Wolbachia_endosymbiont_of_Dirofilaria_(0.19)	TATGAACAATTTAAGTTTCTGGCTATTGGTATCGTCTTTTATTTTGCTCATTCTATCAGTTTTTATTGGTGAAGGTCCAGGTACTGGTTGGACTTTATATCCCCCATTATCACAAATCGTATCACATCCAAGTGCTGGTGTTGACCTTGCTATATTTGCACTGCACGTTGCTGGTATATCCTCTATTGTTGGGGCTATTAATTTCATAGTCACTATATTTAACATGCGTGCAAAGGGCATGTCACTAACTAAAATGCCACTATTTGTATGGTCCATTCTATTAACAGCATTTATGCTACTTATTGCTTTACCTGTATTGGCTGGTGCTATAACTATGCTACTTACTGATCGCAATATTGGCACTTCATTTTTTGAGCCTGCAGGTGGTGGTGATCCAGT…	1764	0	0	0	0	0	0	0	0	0	0	0	0	0	0	0	0	0	0	0	0	0	0	0	0	0	0	0	0	0	0	0	0	0	0	0	0	0	0	0	0	0	0	0	0	0
ZOTU528	OTU172	Eukaryota(1.00),Arthropoda(1.00),Insecta(1.00),Diptera(0.64),Muscidae(0.11),Spilogona(0.01),Spilogona_micans(0.01)	AATAAATAATATAAGTTTTTGAATACTTCCTCCTTCTTTAACTCTTTTATTAGCCAGTAGAATAGTAGAAAACGGAGCAGGTACAGGTTGAACTGTTTATCCCCCCTTATCATCTAGTATTGCTCATAGAGGAGCTTCTGTAGATTTAGCTATTTTTTCTTTACACTTAGCAGGAATTTCTTCAATTCTTGGAGCAGTAAATTTTATTACTACAATTATTAATATACGATCATCAGGTATTTCTTTTGATCGAATACCTTTATTTGTTTGATCAGTAGGTATTACAGCATTATTACTACTTCTATCTTTACCTGTATTAGCAGGAGCTATTACTATATTGCTAACTGACCGAAATTTTAATACTTCTTTTTTTGACCCTGCTGGAGGAGGAGATCCAAT…	1740	0	0	0	0	0	0	0	0	0	0	0	0	0	0	0	0	0	0	0	0	0	0	0	0	0	0	0	0	0	0	0	0	0	0	0	0	0	0	0	0	0	0	0	0	0
ZOTU566	OTU157	Eukaryota(1.00),Arthropoda(0.99),Insecta(0.99),Diptera(0.81),Syrphidae(0.06),Platycheirus(0.03),Platycheirus_fulviventris(0.02)	TATAAATAATATAAGATTTTGACTATTACCTCCATCATTAACCTTACTATTAGCCAGAAGTATAGTAGAAAACGGAGCTGGAACAGGTTGAACAGTTTATCCTCCTCTTTCTTCTAGAATTGCTCATAGAGGAGCTTCAGTTGATTTAGCAATTTTTTCATTACATTTAGCAGGAATTTCTTCTATTTTAGGAGCTGTAAATTTCATTACAACTATTATTAATATACGATCTTCTGGTATTACTTTTGATCGAATACCTCTATTTGTTTGATCTGTAGGAATTACTGCTTTATTACTTTTATTATCTTTACCTGTTTTAGCAGGTGCTATTACTATACTTTTAACAGATCGAAATTTTAATACTTCATTTTTTGATCCTGCAGGTGGAGGAGATCCTAT…	1670	0	0	0	0	0	0	0	0	0	0	0	0	0	0	0	0	0	0	0	0	0	0	0	0	0	0	0	0	0	0	0	0	0	0	0	0	0	0	0	0	0	0	0	0	0
ZOTU571	OTU177	Eukaryota(1.00),Arthropoda(1.00),Insecta(1.00),Diptera(1.00),Phoridae(1.00),Megaselia(1.00),Megaselia_diversa(0.99)	AATAAATAATATAAGATTTTGAATATTACCTCCATCATTAACTCTTTTATTGGCTAGAAGTATAGTAGAAAACGGAGCTGGAACAGGATGAACAGTTTATCCTCCTCTTTCATCTAGAATCGCTCATAGTGGGGCTTCAGTAGATTTAGCTATTTTTTCACTTCATTTAGCTGGAATTTCTTCAATTTTAGGAGCTGTAAATTTTATTACTACTATCATTAATATACGATCATCAGGAATTACTTTTGACCGAATACCTTTATTTGTATGATCAGTACGAATTACTGCTCTATTACTTTTACTCTCACTTCCTGTTTTAGCTGGTGCTATTACAATACTATTAACTGATCGAAATTTTAATACTTCTTTCTTTGACCCAGCTGGTGGAGGAGATCCAAT…	1647	0	0	0	0	0	0	0	0	0	0	0	0	0	0	0	0	0	0	0	0	0	0	0	0	0	0	0	0	0	0	0	0	0	0	0	0	0	0	0	0	0	0	0	0	0
ZOTU553	OTU154	Bacteria(1.00),Proteobacteria(1.00),Alphaproteobacteria(1.00),Rickettsiales(1.00),Anaplasmataceae(1.00),Wolbachia(1.00),Wolbachia_endosymbiont_of_Wolbachia_pipientis_strain_wMel_ZH26(0.84)	TATGAATAATTTAAGTTTTTGGTTGTTAGTGTCATCTTTTATTTTGCTCATTCTCTCAGTGTTTATTGGTGAAGGTCCAGGTACAGGTTGGACTTTATATCCACCTTTATCACAGGTAATGTCCCATCCAAGTGCAGGAGTTGACCTTGCTATACTTGCACTCCACGTTGCTGGTATGTCGTCAATTGTTGGGGCGATCAACTTTATAGTTACTATATTTAACATGCGCACAAAAGGAATGTCATTAACTAAGATGCCACTGTTTGTTTGGTCTGTCTTGCTAACAGCATTTATGTTGATTGTTGCCTTACCAGTGCTTGCCGGTGCTATAACTATGCTTCTTACTGATCGCAATGTTGGTACTTCCTTTTTTGATCCTGCAGGTGGTGGTGACCCTGT…	1599	0	0	0	0	0	0	0	0	0	0	0	0	0	0	0	0	0	0	0	0	0	0	0	0	0	0	0	0	0	0	0	0	0	0	0	0	0	0	0	0	0	0	0	0	0
ZOTU577	OTU187	Eukaryota(1.00),Arthropoda(1.00),Insecta(1.00),Lepidoptera(0.13),Zygaenidae(0.01),Zygaena(0.01),Zygaena_loti(0.01)	AATGAATAACACAAGATTCTGAATATTACATCCATCATTAACTCTTTTATTAGCCATTATTAGTAGAAAACGGAGCTGAAACAGCATGAACAGTTTATTCTCCTCTGTCTTCTAGTATTGCTCATAGTAGAGCTTTAATAGATTTAGCAATTCTTTCATTACATTTAGATGAATCTTCTTAAATTTTAGGAGCTGTAAATTTTATTACTACTATTATTAATATAAGTACGATCATCAGGAATTACTTTTGATCGAATACCTTTATTTGTTTGATCTGTAGGAATTACTGCTTTACTACTTTTACTTTCACTTCCTGTTTTAGCAGGTGCTATTACCATACTTTTCGATCGAAACTTTAACACTTCTTTCTTTGACCCTATCGGAGGTGGAGATCCTATT…	1541	0	0	0	0	0	0	0	0	0	0	0	0	0	0	0	0	0	0	0	0	0	0	0	0	0	0	0	0	0	0	0	0	0	0	0	0	0	0	0	0	0	0	0	0	0
ZOTU573	OTU148	Bacteria(1.00),Proteobacteria(1.00),Alphaproteobacteria(1.00),Rickettsiales(1.00),Anaplasmataceae(1.00),Wolbachia(1.00),Wolbachia_sp(0.67)	TATGAATAATTTGAGTTTCTGGTTATTAGTGTCATCTTTTGTTTTGCTCATTCTCTCAGCATTTGCTGGCGAAGGTGCAGGTACGGGTTGGACTTTATATCCGCCTTTATCACAAATTATGTCCCACCCGAGTGCAGGAGTTGACCTTGCTATACTTGCACTTCATGTTGCTGGTATGTCGTCAATTATTGGGGCGATCAACTTTATAGTTACTATATTTAACATGCGCGCAAAAGGAATGTTATTAACTAAGATGCCACTGTTTGTTTGGTCTGTCTTGTTAACAGCATTTATGTTGATTGTTGCCTTACCAGTGCTTGCCGGTGCTATAACTATGCTTCTTACTGATCGCAATGTTGGTACTTCCTTTTTTGATCCTGCCGGTGGTGGCGATCCTGT…	1514	0	0	0	0	0	0	0	0	0	0	0	0	0	0	0	0	0	0	0	0	0	0	0	0	0	0	0	0	0	0	0	0	0	0	0	0	0	0	0	0	0	0	0	0	0
ZOTU580	OTU59	Eukaryota(1.00),Arthropoda(0.99),Insecta(0.99),Lepidoptera(0.26),Pieridae(0.02),Colias(0.01),Colias_phicomone(0.01)	TATAAATAATATAAGATTCTGAATATTACCTCCTTCTTTAACACTTTTATTAGCCAGTAGTATAGTGGAAAATGGAGCTGGAACAGGATGAACCGTTTACCCTCCCCTTTCTTCTAATATTGCACATAGAGGAGCATCAGTAGATTTAGCAATTTTTTCTCTTCATTTAGCAGGAATTTCTTCAATTTTAGGGGCTGTAAATTTTATTACAACAATTATTAACATACGATCAACAGGTATTTCTTTTGACCGTATACCTTTATTTGTTTGATCAGTAGGAATTACTGCTCTTCTTTTATTATTATCTCTTCCAGTTTTAGCAGGAGCTATTACTATACTTTTAACAGATCGAAATTTTAATACCTCTTTTTTTGACCCTGCTGGTGGTGGAGATCCTAT…	1507	0	0	0	0	0	0	0	0	0	0	0	0	0	0	0	0	0	0	0	0	0	0	0	0	0	0	0	0	0	0	0	0	0	0	0	0	0	0	0	0	0	0	0	0	0
ZOTU583	OTU197	Eukaryota(0.92),Ascomycota(0.92),Eurotiomycetes(0.26),Onygenales(0.09),Arthrodermataceae(0.09),Trichophyton(0.02),Trichophyton_mentagrophytes(0.01)	ATTAAATAATATAAGTTTTTGATTGTTATTACCAAGTCTATTCTTATTTTTATTTGCTAGTGTTATAGAAAATGGTGCGGGTACAGGATGAACTCTTTATCCTCCTTTAAGTGGTATACAAAGTCATAGTGGACCTAGTGTAGATTTAGCTATATTTGCTTTACACTTATCTGGTATAAGTAGTTTATTAGGTGCAATAAACTTTATAACAACTATACTTAATATGAGAAGTCCTGGAGTAAAATTACATAAACTTGCTTTATTTGGTTGAGCTGTAGTAGTTACAGCTGTATTATTGTTATTATCATTACCAGTGTTAGCTGGTGCAATTACAATGGTTTTAACTGATAGAAATTTTAACACATCTTTTTTTGAAGCTGCAGGAGGTGGTGATCCTAT…	1444	0	0	0	0	0	0	0	0	0	0	0	0	0	0	0	0	0	0	0	0	0	0	0	0	0	0	0	0	0	0	0	0	0	0	0	0	0	0	0	0	0	0	0	0	0
ZOTU585	OTU125	Eukaryota(1.00),Arthropoda(1.00),Insecta(1.00),Diptera(1.00),Phoridae(1.00),Megaselia(1.00),Megaselia_subtumida(1.00)	AATAAATAATATAAGTTTCTGAATATTACCTCCTTCTTTAACTCTTTTATTAGCCAGAAGTATAGTAGAAAATGGAGCAGGTACTGGATGAACAGTTTATCCCCCCCTTTCTTCTAGAATTGCTCATAGTGGTGCTTCTGTTGATTTAGCAATTTTCTCCTTACATTTAGCAGGAATTTCTTCTATTTTAGGAGCTGTAAATTTTATTACAACAATTATTAATATACGATCTTCAGGAATTACTTTTGATCGAATACCTTTATTTGTATGATCAGTAGGAATTACTGCTCTTTTATTACTTTTATCTTTACCCGTATTAGCTGGTGCTATTACTATACTTCTTACAGATCGAAATTTTAATACCTCATTCTTCGACCCCGCTGGAGGAGGAGACCCTAT…	1428	0	0	0	0	0	0	0	0	0	0	0	0	0	0	0	0	0	0	0	0	0	0	0	0	0	0	0	0	0	0	0	0	0	0	0	0	0	0	0	0	0	0	0	0	0
ZOTU578	OTU25	Eukaryota(1.00),Arthropoda(1.00),Insecta(1.00),Diptera(0.94),Phoridae(0.92),Megaselia(0.92),Megaselia_robusta(0.31)	AATAAATAATATAAGATTTTGAATATTACCTCCAACATTAACTCTTTTATTAGCCAGAAGTATAGTAGAAAACGGAGCTGGAACAGGATGAACAGTTTACCCTCCTTTATCTTCTAGAATTGCTCATAGTGGAGCTTCAGTTGATTTAGCAATTTTTTCACTTCATTTATCTGGAATTTCTTCAATTTTAGGAACTGTAAATTTTATTACTACTATTATTAATATACGTTCATCAGGAATTACTTTTGATCGAATACCTTTATTTGTTTGATCAGTAGGAATTACTGCTTTATTACTATTACTTTCACTTCCTGTTTTAGCAGGAGCTATTACTATACTTTTAACTAATCGAAATTTTAATACATCATTCTTTGATCTTGCTGGAGGAGGAGATCCTAT…	1425	0	0	0	0	0	0	0	0	0	0	0	0	0	0	0	0	0	0	0	0	0	0	0	0	0	0	0	0	0	0	0	0	0	0	0	0	0	0	0	0	0	0	0	0	0
ZOTU586	OTU61	Eukaryota(1.00),Arthropoda(1.00),Insecta(1.00),Diptera(1.00),Phoridae(1.00),Megaselia(1.00),Megaselia_lucifrons(1.00)	AATAAATAATATAAGATTTTGAATATTACCCCCTTCCCTAACTCTTTTATTAGCGAGAAGTCTAGTAGAAAATGGAGCTGGAACTGGGTGAACTGTATATCCTCCTTTATCTTCAAGAATTGCTCATAGAGGAGCTTCTGTTGATTTAGCAATTTTTTCACTTCATTTAGCAGGAATTTCTTCAATTTTAGGAGCAGTAAATTTTATTACTACAATTATTAATATACGATCTTCAGGAATTACATTTGACCGAATACCTTTATTTGTTTGATCAGTAGGAATCACTGCTCTTTTACTATTATTATCTCTTCCTGTTTTAGCAGGTGCAATTACAATATTATTAACAGACCGAAATTTTAATACATCATTTTTTGATCCTGCAGGAGGAGGAGATCCTAT…	1417	0	0	0	0	0	0	0	0	0	0	0	0	0	0	0	0	0	0	0	0	0	0	0	0	0	0	0	0	0	0	0	0	0	0	0	0	0	0	0	0	0	0	0	0	0
ZOTU590	OTU15	Eukaryota(1.00),Arthropoda(1.00),Insecta(1.00),Diptera(0.76),Phoridae(0.51),Megaselia(0.51),Megaselia_hardingorum(0.16)	AATAAACAATATAAGTTTTTGAATATTACCTCCTTCTTTAACTCTATTATTAGCCAGAAGAATAGTAGAAAACGGAGCTGGAACTGGATGAACAGTATACCCTCCACTTTCTTCTAGAATTGCTCATAGAGGAGCTTCTGTAGATTTAGCAATTTTCTCCCTTCATTTAGCAGGAATTTCTTCAATTTTAGGTGCAGTTAATTTTATTACAACAATTATTAATATACGATCTTCTGGAATTACCTTTGATCGAATACCCTTATTTGTATGATCAGTAGGAATTACTGCCCTTCTATTACTATTATCTTTGCCTGTATTAGCTGGAGCTATTACAATATTATTAACAGATCGAAATTTTAATACATCTTTTTTTGATCCAGCAGGTGGAGGAGATCCAAT…	1362	0	0	0	0	0	0	0	0	0	0	0	0	0	0	0	0	0	0	0	0	0	0	0	0	0	0	0	0	0	0	0	0	0	0	0	0	0	0	0	0	0	0	0	0	0
ZOTU592	OTU27	Eukaryota(1.00),Arthropoda(1.00),Insecta(1.00),Diptera(0.76),Culicidae(0.04),Anopheles(0.03),Anopheles_bellator(0.01)	AATAAATAATATAAGATTCTGAATACTTCCTCCTTCTTTAATTTTATTATTAGCTAGTAGTATAGTTGAAAATGGAGCTGGAACTGGTTGAACTGTATATCCTCCCCTATCTTCAAATATTACTCATAGTGGAGCTTCTGTTGATTTAGCAATTTTCTCTTTACATCTAGCAGGAATTTCTTCAATTTTAGGAGCTGTAAATTTTATTACTACAATTATTAATATACGGTCATCAGGAATTTCATTTGATCGAATACCTTTATTTGTATGATCAGTAGGAATTACTGCTTTATTACTATTACTATCTCTTCCTGTATTAGCAGGAGCTATTACAATATTATTAACAGATCGAAATTTTAATACTTCTTTTTTTGATCCTGCTGGAGGAGGAGATCCTAT…	1342	0	0	0	0	0	0	0	0	0	0	0	0	0	0	0	0	0	0	0	0	0	0	0	0	0	0	0	0	0	0	0	0	0	0	0	0	0	0	0	0	0	0	0	0	0
ZOTU594	OTU9	Eukaryota(1.00),Arthropoda(1.00),Insecta(1.00),Diptera(0.80),Phoridae(0.80),Megaselia(0.80),Megaselia_eccoptomera(0.75)	AATAAATAATATAAGATTTTGAATATTACCTCCATCATTAACTCTTTTATTAGCCAGAAGTATAGTAGAAAACGGAGCTGGAACCGGATGAACAGTTTATCCACCTCTTTCATCTAGAATTGCTCATAGTGGAGCTTCAGTTGATTTAGCAATTTTTTCACTTCATTTAGCTGGAATTTCCTCAATTTTAGGAGCTGTAAACTTCATTACTACTATTATTAATATACGTTCATCAGGAATTACATTTGATCGTATACCTTTATTTGTTTGATCAGTAGGAATTACTGCTTTATTACTTTTATTATCACTTCCTGTTTTAGCAGGTGCTATTACTATACTTTTAACTGATCGAAATTTTAATACTTCTTTCTTTGATCCTGCTGGAGGAGGAGATCCTAT…	1329	0	0	0	0	0	0	0	0	0	0	0	0	0	0	0	0	0	0	0	0	0	0	0	0	0	0	0	0	0	0	0	0	0	0	0	0	0	0	0	0	0	0	0	0	0
ZOTU582	OTU143	Bacteria(1.00),Proteobacteria(1.00),Alphaproteobacteria(1.00),Rickettsiales(1.00),Anaplasmataceae(1.00),Wolbachia(1.00),Wolbachia_endosymbiont_of_Folsomia_candida(0.85)	CATGAATAATTTGAGTTTCTGGTTATTAGTGTCATCTTTTATTTTGCTAGCTATTTCTGTGTTTGTTGGCGAAGGCCCAGGTGTAGGCTGGACTTTATATCCTCCTTTATCACAGGTTATGTCTCACCCAAGTGCTGGAATTGACATTGCTATATTCGCGCTCCACATTGCAGGTATGTCATCAATTGTTGGAGCGATTAACTTTATAGTTACTATATTCAACATGCGTGCAAAAGGAATGTCATTAATGAAAATGCCGTTGTTTGTATGGTCTGTCTTACTAACAGCATTTATGCTGATTGTTGCGTTACCTGTACTTGCTGGTGCTATAACAATGCTACTTACTGACCGCAATATTGGCACTGCCTTTTTTGATCCTGCCGGTGGTGGCGATCCTGT…	1325	0	0	0	0	0	0	0	0	0	0	0	0	0	0	0	0	0	0	0	0	0	0	0	0	0	0	0	0	0	0	0	0	0	0	0	0	0	0	0	0	0	0	0	0	0
ZOTU595	OTU14	Eukaryota(1.00),Arthropoda(1.00),Insecta(1.00),Diptera(0.96),Phoridae(0.89),Megaselia(0.88),Megaselia_nigriceps(0.84)	AATAAATAATATAAGATTCTGAATATTACCTCCTTCTTTAACTCTTTTATTAGCCAGAAGTATAGTAGAAAATGGGGCTGGTACAGGATGAACTGTTTATCCACCCCTTTCTTCTAATATTGCACATAGAGGAGCTTCTGTTGATTTAGCAATTTTTTCTCTTCACTTAGCGGGAATCTCATCAATTCTTGGGGCCGTAAATTTTATTACTACAATTATTAATATACGATCTTCAGGAATTACTTTTGATCGAATACCTTTATTTGTATGATCTGTAGGAATCACTGCTATTCTACTTTTATTATCTCTACCAGTACTAGCAGGAGCTATTACTATATTATTAACAGATCGAAATTTTAATACATCTTTTTTTGATCCTGCTGGAGGAGGAGACCCAAT…	1315	0	0	0	0	0	0	0	0	0	0	0	0	0	0	0	0	0	0	0	0	0	0	0	0	0	0	0	0	0	0	0	0	0	0	0	0	0	0	0	0	0	0	0	0	0
ZOTU568	OTU172	Eukaryota(1.00),Arthropoda(1.00),Insecta(1.00),Coleoptera(0.15),Carabidae(0.11),Scarites(0.03),Scarites_buparius(0.03)	AATAAATAATATAAGTTTTTGAATACTTCCTCCTTCTTTAACTCTTTTATTAGCCAGTAGAATAGTAGAAAACGGAGCAGGTACAGGTTGAACTGTTTATCCCCCCTTATCATCTAGTATTGCTCATAGAGGAGCTTCTGTAGATTTAGCTATTTTTTCTTTACACTTAGCAGGAATTTCTTCAATTCTTGGAGCAGTAAATTTTATTACTACAATTATTAATATACGATCATCAGGTATTTCTTTTGATCGAATACCTTTATTTGTTTGCTCAGTAGGTATTACAGCATTATTACTACTTCTATAGGTAAAGTATTAGCAGGAGCTATTACTATATTACTAACTGACCGAAATTTTAATACTTCTTTTTTTGACCCTGCTGGAGGGGGAGATCCAATT…	1304	0	0	0	0	0	0	0	0	0	0	0	0	0	0	0	0	0	0	0	0	0	0	0	0	0	0	0	0	0	0	0	0	0	0	0	0	0	0	0	0	0	0	0	0	0
ZOTU597	OTU27	Eukaryota(1.00),Arthropoda(1.00),Insecta(1.00),Diptera(0.80),Agromyzidae(0.02),Napomyza(0.01),Napomyza_plumea(0.01)	AATAAACAATATAAGATTCTGAATACTTCCTCCTTCTTTAATTCTATTATTAGCTAGTAGTATAGTTGAAAATGGAGCTGGAACTGGTTGAACTGTTTATCCTCCCCTATCTTCAAAAATTGCTCATAGTGGAGCTTCTGTTGATTTAGCAATTTTCTCTTTACACGTAGCAGGATTTTCTTCAATTTTAGGAGCTGTAAATTTTATTACTACAATTATTAATATACGATCATCAGGAATTTCATTTGATCGAATACCTTTATTTGTATGATCAGTAGGAATTACTGCTTTATTACTATTATTATCTCTTCCTGTATTAGCAGGAGCTATTACAATTTTATTAACAGATCGAAATTTTAATACTTCTTTTTTTGATCCTGCTGGAGGAGGAGATCCTAT…	1261	0	0	0	0	0	0	0	0	0	0	0	0	0	0	0	0	0	0	0	0	0	0	0	0	0	0	0	0	0	0	0	0	0	0	0	0	0	0	0	0	0	0	0	0	0
ZOTU588	OTU192	Eukaryota(1.00),Arthropoda(1.00),Collembola(1.00),Entomobryomorpha(1.00),Entomobryidae(1.00),Entomobrya(1.00),Entomobrya_nivalis(1.00)	GATAAATAACATAAGATTCTGGCTTCTTCCCCCCTCTCTAACCCTTTTATTAACAGGAGGGTTAGTAGAAAGAGGAGCTGGAACTGGATGAACGGTTTATCCCCCTTTAGCTGCGGGTATTGCTCACGCAGGAGCCTCAGTTGACCTCTCAATTTTTAGTCTACACTTAGCAGGTGCTTCTTCAATTCTAGGGGCTGTAAATTTTATTACAACTATTATTAATATACGAACACCCGGCATATCCTGAGATCAAACACCTTTATTTGTTTGATCAGTTTTTTTAACAGCCATTTTACTTCTTCTTTCTTTACCTGTTTTAGCTGGTGCTATTACCATATTGTTAACAGATCGAAATCTTAATACGTCTTTTTTTGACCCTGCGGGAGGTGGGGACCCAAT…	1246	0	0	0	0	0	0	0	0	0	0	0	0	0	0	0	0	0	0	0	0	0	0	0	0	0	0	0	0	0	0	0	0	0	0	0	0	0	0	0	0	0	0	0	0	0
ZOTU598	OTU201	Eukaryota(1.00),Arthropoda(1.00),Insecta(1.00),Diptera(0.99),Phoridae(0.99),Megaselia(0.99),Megaselia_nigriceps(0.99)	AGTAAATAATATAAGATTTTGAATATTATCTCCTTCCTTAACTCTTTTATTAGCCAGAAGTATAGTAGAAAATGGAGCTGGATGAACTGTTTATCCTCCCCTTTCTGCTAATATTGCACATAGAGGAGCTTCTGTTGATTTAGCAATTTTTTCTCTTCACTTAGCAGGAATTTCTTCAATTCTTGGAGCCGTAAATTTTATTACTACAATTATTAATATACGATCTTTAGGAATTACTTTTGATCGAATACCTTTGTTTGTATGATCTGTAGGAATTACAGATATTCTACTTTTATTATCTCTTCCAGTATTAGCTGGAACTATTACTATATTACTAACAGATCGAAATTTTAATACATCTTTTTTTGATCCTGCAGGAGGAGGAGATCCAATTCTATA…	1244	0	0	0	0	0	0	0	0	0	0	0	0	0	0	0	0	0	0	0	0	0	0	0	0	0	0	0	0	0	0	0	0	0	0	0	0	0	0	0	0	0	0	0	0	0
ZOTU591	OTU32	Eukaryota(1.00),Arthropoda(1.00),Insecta(1.00),Diptera(0.87),Phoridae(0.57),Megaselia(0.55),Megaselia_spinigera(0.41)	AATAAATAATATAAGATTCTGAATACTTCCTCCTTCTTTAACTTTATTATTGGCCAGCAGTATAGTAGAAAATGGAGCTGGTACAGGATGAACAGTTTACCCTCCCCTATCTTCTAGAATTGCTCATAGAGGAGCTTCTGTAGATTTAGCTATTTTTTCTCTTCACCTAGCTGGAATCTCTTCAATTCTAGGAGCTGTAAATTTTATCACAACAATTATTAATATACGATCTTCAGGTATTTCTTTTGATCGAATACCTTTATTTGTTTGGTCTGTAGGAATTACTGCCCTACTTTTACTTTTATCCCTTCCTGTTTTAGCAGGAGCTATTACAATATTATTAGCAGATCGAAACTTTAATACATCATTTTTTGACCCTGCTGGAGGTGGAGACCCAAT…	1243	0	0	0	0	0	0	0	0	0	0	0	0	0	0	0	0	0	0	0	0	0	0	0	0	0	0	0	0	0	0	0	0	0	0	0	0	0	0	0	0	0	0	0	0	0
ZOTU558	OTU45	Eukaryota(1.00),Arthropoda(1.00),Insecta(1.00),Diptera(0.69),Phoridae(0.55),Megaselia(0.54),Megaselia_lutea(0.24)	AATAAATAATATAAGATTTTGAATATTACCCCCTTCTTTAACTCTTTTATTAGCCAGAAGTATAGTAGAAAATGGAGCTGGAACGGGTTGAACCGTTTATCCTCCACTATCTTCAAGAATTGCTCATAGAGGAGCTTCTGTTGATTTAGCAATTTTTTCTCTTCATTTAGCAGGAATTTCTTCAATTTTAGGTGCAGAAAATTTTATTACAACAATCATTAATATACGATCATCAGGAATTACTTTTGACCGAATACCTTTATTCGTATGATCTGTTGGAATTACTGCTCTTTTATTATTATTATCTCTTCCTGTTTTAGCTGGAGCTATTACAATACTTTTAACTGATCGAAATTTTAATACATCTTTATTTGACCCTGCTGGAGGAGGTGATCCAAT…	1238	0	0	0	0	0	0	0	0	0	0	0	0	0	0	0	0	0	0	0	0	0	0	0	0	0	0	0	0	0	0	0	0	0	0	0	0	0	0	0	0	0	0	0	0	0
ZOTU601	OTU23	Eukaryota(1.00),Arthropoda(0.99),Insecta(0.99),Diptera(0.85),Culicidae(0.10),Culex(0.05),Culex_territans(0.04)	AATAAATAATATAAGTTTTTGAATACTTCCTCCTTCTCTTACACTATTGTTAGCCAGTAGTATAGTAGAAAATGGAGCTGGTACAGGATGAACTGTATACCCTCCTCTTTCATCTAGAATTGCCCATAGAGGAGCTTCTGTTGATTTAGCAATTTTTTCTCTTCATTTAGCTGGAATTTCCTCAATTTTAGGAGCAGTTAATTTTATTACAACAATTATTAATATACGATCATCAGGAATTACTTTTGACCGAATGCCTTTATTTGTCTGATCTGTTGGAATTACTGCTTTATTATTGCTTTTATCCTTACCTGTATTAGCAGGAGCTATTACAATATTATTAACTGATCGAAATTTTAATACTTCATTCTTTGACCCTGCTGGTGGAGGAGACCCTAT…	1232	0	0	0	0	0	0	0	0	0	0	0	0	0	0	0	0	0	0	0	0	0	0	0	0	0	0	0	0	0	0	0	0	0	0	0	0	0	0	0	0	0	0	0	0	0
ZOTU593	OTU199	Eukaryota(1.00),Arthropoda(1.00),Insecta(0.99),Coleoptera(0.24),Carabidae(0.15),Bembidion(0.02),Bembidion_perspicuum(0.01)	AATAAATAATATAAGATTTTGAATACTTCCTCCATCCTTATCCCTTCTTCTTGCTAGCAGAATAGTTGAAAATGGGGCCGGTACAGGCTGAACAGTTTATCCTCCACTTTCATCTAACATTGCCCATAGAGGAGCTTCTGTTGACTTAGCAATTTTTTCTCTTCACCTAGCAGGAATTTCCTCAATTCTTGGAGCTGTAAATTTTATTACTACCATTATTAACATACGATCATCAGGTATCTCATTTGACCGAATACCTTTATTTGTTTGATCTGTAGGAATTACTGCTTTATTACTATTATTATCTCTTCCAGTTTTAGCTGGAGCTATCACAATACTTCTTACAGATCGAAACTTAAATACCTCTTTCTTCGACCCTACAGGAGGAGGAGACCCAAT…	1229	0	0	0	0	0	0	0	0	0	0	0	0	0	0	0	0	0	0	0	0	0	0	0	0	0	0	0	0	0	0	0	0	0	0	0	0	0	0	0	0	0	0	0	0	0
ZOTU602	OTU203	Eukaryota(1.00),Arthropoda(1.00),Insecta(1.00),Diptera(0.72),Drosophilidae(0.17),Drosophila(0.08),Drosophila_baimaii(0.03)	AATAAATAATATAAGATTCTGAATACTTCCTCCTTCTTTAATTGTTTTATTAGCTAGAAGTATAGTTGAAAATGGAGCTGGAACTGGTTGAACTGTTTATCCTCCCCTATCTTCAAATATTGCTCATAGTGGAGCTTCTGTTGATTTAGCAATTTTCTCTTTACATCTAGCAGGAATTTCTTCAATTTTATGAGCTGTAAACTTTATTACTACAATTATTAATATACGATCATCAGGAATCTCATTTGATCGAATATCTTTATTTGTATGATCAGTAGGAATTACTGCTTTATTATTATTATTATCTCTTCCTGTATTAGCAGGAGGCTATTACAATATTATTAACAGATCGAAATTTTAATACTTCTTTTTTTGATCCTGCTGGAGGAGGAGATCCTA…	1225	0	0	0	0	0	0	0	0	0	0	0	0	0	0	0	0	0	0	0	0	0	0	0	0	0	0	0	0	0	0	0	0	0	0	0	0	0	0	0	0	0	0	0	0	0
ZOTU605	OTU34	Eukaryota(1.00),Arthropoda(1.00),Insecta(0.99),Diptera(0.75),Simuliidae(0.06),Simulium(0.05),Simulium_leparense(0.01)	AATAAATAATATAAGATTTTGAATACTTCCCCCATCTTTAACCCTTCTGTTAGCCAGAAGTATAGTTGAAAACGGAGCTGGAACAGGATGAACTGTATACCCTCCCCTTTCTTCAAGAATTGCTCATAGAGGAGCTTCAGTTGATTTAGCTATTTTTTCATTACATCTAGCTGGAATTTCATCAATTCTAGGAGCTGTAAATTTTATTACCACAATTATTAATATACGATCTTCAGGAATTACTTTTGATCGAATACCTTTATTTGTTTGATCTGTAGGTATTACTGCTTTATTACTATTATTGTCTCTACCAGTCCTTGCAGGAGCTATTACTATGTTATTAACAGATCGAAACTTTAATACATCATTTTTTGACCCTGCTGGAGGAGGTGACCCTAT…	1219	0	0	0	0	0	0	0	0	0	0	0	0	0	0	0	0	0	0	0	0	0	0	0	0	0	0	0	0	0	0	0	0	0	0	0	0	0	0	0	0	0	0	0	0	0
ZOTU607	OTU179	Eukaryota(1.00),Arthropoda(1.00),Insecta(1.00),Lepidoptera(0.31),Papilionidae(0.29),Papilio(0.29),Papilio_machaon(0.29)	AATAAATAATATAAGTTTTTGAATATTACCTCCTTCTCTAACTCTTTTGTTAGCCAGAAGTATAGTAGAAAATGGAGCAGGTACAGGTTGAACTGTTTATCCTCCCCTTTCTTCTAGAATTGCCCACAGTGGAGCTTCTGTAGATTTAGCAATTTTCTCATTACATTTAGCAGGAATTTCTTCAATTTTAGGAGCTGTAAATTTTATTACTACAATTATTAATATACGATCTTCAGGAATTACTTTTGATCGAATACCTTTATTTGTTTGATCAGTAGGAATTACTGCTCTTTTATTACTTTTATCTTTACCAGTATTAGCAGGAGCTATTACAATACTTTTAACAGATCGAAATTTTAATACTTCTTTCTTTGATCCTGCAGGAGGAGGAGACCCGAT…	1202	0	0	0	0	0	0	0	0	0	0	0	0	0	0	0	0	0	0	0	0	0	0	0	0	0	0	0	0	0	0	0	0	0	0	0	0	0	0	0	0	0	0	0	0	0
ZOTU604	OTU204	Eukaryota(1.00),Arthropoda(1.00),Insecta(1.00),Diptera(0.92),Phoridae(0.75),Megaselia(0.75),Megaselia_zonata(0.39)	AATAAATAATATAAGTTTTTGAATATTACCTCCTTCTTTAACTCTTTTATTAGCCAGAAGTATAGTAGAAAATGGGGCAGGTACTGGATTAACAGTTTATCCTCCACTTTCTTCTAGAATTGCACATAGAGGAGCTTCAGTTGATTTAGCAATTTTCTCTTTACATTCAGCTGGAATTTCCTCAATTTTAGGAGCTGTAAATTTTATTACTACAATTATTAATATACGATCTTCAGGGATTACTTTTGATCGAATACCTTTATTCGTTTGATCAGTAGGAATTACTGCTATTTTCTTACTTTTATAATTACCTGTATTAGCCGAAGCTATTACTATACTGTTAACTGATCGGAATTTTAATACTTCATTTTTTGATCCTGCTGGTGGAGGTGATCCAAT…	1198	0	0	0	0	0	0	0	0	0	0	0	0	0	0	0	0	0	0	0	0	0	0	0	0	0	0	0	0	0	0	0	0	0	0	0	0	0	0	0	0	0	0	0	0	0
ZOTU609	OTU54	Eukaryota(1.00),Arthropoda(1.00),Insecta(1.00),Diptera(1.00),Phoridae(1.00),Megaselia(1.00),Megaselia_lutea(1.00)	AATAAATAATATAAGATTTTGAATATTACCTCCTTCTTTAACTCTTTTATTAGCCAGAAGTATAGTAGAAAAGGGAGCTGGAACTGGGTGAACAGTTTACCCTCCTCTTTCTTCAAGAATTGCTCATAGTGGAGCTTCTGTTGATTTAGCAATTTTCTCTTTACATTTAGCAGGTATCTCTTCGATTTTAGGAGCTGTAAATTTGATTACAACAATTATTAATATACGATCATCAGGAATTACTTTTGATCGAATACCTTTATTTGTATGATCTGTTGGTATTACTGCTCTCTTACTTTTATTATCTCTTCCTGTTTTAGCTGGGGCTATTACTATACTATTAACTGATCGAAATTTTAATACATCTTTCTTTGACCCAGCAGGAGGAGGAGACCCAAT…	1193	0	0	0	0	0	0	0	0	0	0	0	0	0	0	0	0	0	0	0	0	0	0	0	0	0	0	0	0	0	0	0	0	0	0	0	0	0	0	0	0	0	0	0	0	0
ZOTU589	OTU36	Eukaryota(1.00),Arthropoda(1.00),Insecta(1.00),Diptera(1.00),Phoridae(0.99),Triphleba(0.99),Triphleba_aequalis(0.99)	AATAAATAATATAAGATTTTGAATATTACCTCCTTCCTTAACATTATTATTAGCCAGCAGTATAGTAGAAAATGGGGCTGGAACAGGATGAACAGTTTATCCTCCTTTATCAGCTAATATTGCACATAGAGGAGCTTCTGTTGATTTAGCAATTTTTTCTTTACACCTAGCAGGAATTTCTTCAATTTTAGGAGCTGTTAATTTTATTACTACAATTATTAATATACGATCATCTGGTATTACTTTTGATCGAATACCTTTATTTGTATGATCTGTAGGAATTACAGCTTTATTATTATTATTATCTTTACCTGTTTTAGCAGGAGCTATTACAATATTATTAACAGATCGAAATTTTAATACATCATTCTTTGACCCAGCAGGAGGAGGAGACCCAAT…	1169	0	0	0	0	0	0	0	0	0	0	0	0	0	0	0	0	0	0	0	0	0	0	0	0	0	0	0	0	0	0	0	0	0	0	0	0	0	0	0	0	0	0	0	0	0
ZOTU587	OTU198	Eukaryota(1.00),Arthropoda(1.00),Insecta(0.99),Diptera(0.98),Phoridae(0.88),Megaselia(0.87),Megaselia_nigriceps(0.83)	AATAAATAGTATAAGATTTTGAATACTCCCTCCTTCCCTAACTCTTTTATTAGCCAGAAGTATAGTAGAAAATGGAGCTGGTACAGGATGAACTGTTTATCCTCCCCTTTCTGCTAATATTGCACATAGAGGGGCTTCTGTTGATTTAGCAATTTTTTCCCTTCACTTAGCTGGAATTTCTTCAATTCTCGGGGCTGTGAATTTTATTACTACAATTATTAACATACGATCTTCAGGAATTACTTTTGATCGTATACCTTTATTTGTATGATCTGTAGGAATCACTGCTATTTTACTATTATTATCTCTACCAGTATTAGCTGGAGCTATTACTATATTATTAACAGACCGAAATTTTAATACATCTTTTTTTGACCCTGCCGGAGGAGGAGATCCAAT…	1123	0	0	0	0	0	0	0	154	0	0	0	0	0	0	0	0	0	0	0	0	0	0	0	0	0	0	0	0	0	0	0	0	0	0	0	0	0	0	81	0	0	0	0	0	0
ZOTU570	OTU196	Eukaryota(1.00),Arthropoda(0.99),Insecta(0.99),Diptera(0.76),Phoridae(0.64),Megaselia(0.62),Megaselia_lutea(0.10)	AATAAATAATATAAGATTTTGAATATTACCTCCTTCTTTAACTCTTTTATTAGCCAGAAGTATAGTAGAAAATGGAGCTGGAACTGGTTGAACAGTTTATCCCCCCCTTTCTTCAAGAATTGCACATAGAGGAGCTTCTGTTGATTTAGCAATTTTTTCCCTTCATTTAGCAGGAATTTCCTCAATTTTAGGTGCAGTAAATTTTATCACAACAATTATTAATATACGACCATCAGGTATTACTTTTGATCGAATACCATTATTCGTTTGATCTGTTGGAATCACTGCTCTTTTATTATTATTGTCTCTCCCTGTTTTAGCTGGAGCTATTACAATACTTTTAACTGATCGAAATTTTAATACATCTTTTTTTGATCCTGCTGGAGGAGGTGATCCAAT…	1091	0	0	0	0	0	0	0	0	0	0	0	0	0	0	0	0	0	0	0	0	0	0	0	0	0	0	0	0	0	0	0	0	0	0	0	0	0	0	0	0	0	0	0	0	0
ZOTU584	OTU88	Eukaryota(1.00),Arthropoda(1.00),Insecta(1.00),Diptera(1.00),Phoridae(1.00),Megaselia(1.00),Megaselia_shatesae(1.00)	AATAAATAATATAAGTTTTTGAATATTACCTCCTTCTTTAACACTTTTATTAGCCAGAAGTATAGTGGAAAATGGAGCTGGAACAGGATGAACAGTTTATCCTCCCCTTTCTTCTAGAATTGCTCATAGTGGAGCTTCTGTAGATTTAGCAATTTTTTCTTTACATTTAGCTGGTATTTCTTCAATTTTAGGAGCTGTAAATTTTATTACTACTATTATTAATATACGATCTTCAGGTATTACTTTTGACCGAATACCTTTATTTGTTTGATCAGTAGGAATTACTGCACTTTTATTACTTTTATCTTTACCAGTATTAGCCGGTGCTATTACTATACTTTTAACAGATCGAAATTTTAATACATCATTCTTTGATCCTGCCGGAGGAGGAGACCCAAT…	1085	0	0	0	0	0	0	0	0	0	0	0	0	0	0	0	0	0	0	0	0	0	0	0	0	0	0	0	0	0	0	0	0	0	0	0	0	0	0	0	0	0	0	0	0	0
ZOTU611	OTU187	Eukaryota(1.00),Arthropoda(1.00),Insecta(1.00),Diptera(0.89),Phoridae(0.81),Megaselia(0.81),Megaselia_clara(0.32)	AATGAATAACACAAGATTCTGAATATTACATCCATCATTAACTCTTTTATTAGCCATTATTAGTAGAAAACGGAGCTGAAACAGCATGAACAGTTTATCCTCCTCTGTCTTCTAGTATTGCTCATAGTAGAGCTTTAATAGATTTAGCAATTCTTTCATTACATTTAGATGAATCTTCTTAAATTTTAGGAGCTGTAAATTTTATTACTACTATTATTAATATAAGTACGATCATCAGGAATTACTTTTGATCGAATACCTTTATTTGTTTGATCTGTAGGAATTACTGCTTTACTACTTTTACTTTCACTTCCTGTTTTAGCAGGTGCTATTACCATACTTTTCGATCGAAACTTTAACACTTCTTTCTTTGACCCTATCGGAGGTGGAGATCCTATT…	1081	0	0	0	0	0	0	0	0	0	0	0	0	0	0	0	0	0	0	0	0	0	0	0	0	0	0	0	0	0	0	0	0	0	0	0	0	0	0	0	0	0	0	0	0	0
ZOTU612	OTU100	Eukaryota(1.00),Arthropoda(0.99),Insecta(0.99),Diptera(0.91),Phoridae(0.32),Megaselia(0.30),Megaselia_tecticauda(0.16)	AATAAATAATATAAGTTTTTGAATGCTGCCTCCTTCTTTAACTCTTTTATTAGCTAGAAGTATAGTAGAAAATGGGGCTGGTACTGGATGAACTGTTTACCCTCCCCTTTCTTCTAGTATTGCTCATAGAGGGGCTTCTGTTGATTTAGCAATTTTTTCTCTTCATTTAGCTGGTATTTCATCTATTTTAGGAGCTGTAAATTTTATTACAACTATTATTAATATACGTTCTACAGGAATTACATTTGATCGAATACCATTATTTGTATGATCTGTAGGTATTACTGCATTATTACTATTACTTTCATTACATGTACTTGCCGGAGCAATTACTATATTACTTACAGACCGAAATTTTAATACTTCTTTCTTTGACCCGGCAGGAGGAGGGGATCCAAT…	1058	0	0	0	0	0	0	0	0	0	0	0	0	0	0	0	0	0	0	0	0	0	0	0	0	0	0	0	0	0	0	0	0	0	0	0	0	0	0	0	0	0	0	0	0	0
ZOTU613	OTU204	Eukaryota(1.00),Arthropoda(1.00),Insecta(1.00),Diptera(0.82),Phoridae(0.50),Megaselia(0.47),Megaselia_zonata(0.29)	AATAAATAATATAAGTTTTTGAATATTACCTCCTTCTTTAACTCTTTTATTAGCCAGAAGTATAGTAGAAAATGGGGCAGGTACTGGATTAACAGTTTATCCTCCACTTTCTTCTAGAATTGCACATAGAGGAGCTTCAGTTGATTTACCAATTTTCTCTTTACATTCAGCTGGAATTTCCTCAATTTTAGGAGCTGTACATATTATTACTACAATTATTAATATACGATCTTCAGGGATTACTTTTGATCGAATACCTTTATTTGTTTGATCAGTAGGAATTACTGCTATTTTATTACTTTTATCATTACCTGTATTAGCCGGAGCTATTACTATACTGTTAACTGATCGGAATTTAAATACTTCATTTTTTGATCCTGCTGGTGGAGGTGATCCAAT…	1030	0	0	0	0	0	0	0	0	0	0	0	0	0	0	0	0	0	0	0	0	0	0	0	0	0	0	0	0	0	0	0	0	0	0	0	0	0	0	0	0	0	0	0	0	0
ZOTU579	OTU196	Eukaryota(1.00),Arthropoda(1.00),Insecta(1.00),Diptera(0.76),Phoridae(0.59),Megaselia(0.59),Megaselia_scutellaris(0.31)	AATAAATAATATAAGATTTTGAATATTACCTCCTTCTTTAACTCTTTTATTAGCCAGAAGTATAGTAGAAAATGGAGCTGGAACTGGTTGAACAGTTTATCCCCCCCTTTCTTCAAGAATTGCACATAGAGGAGCTTCTGTTGATTTAGCATTTTTTTCCCTTCATTTAGCAGGAATTTCCTCAATTTTAGGTGCAGTAAATTTTATCACAACAATTATTAATATACGATCATCAGGTATTACTTTTGATCGAATATCATTATTCGTTTGATCTGTTGGAATCACTGCTCTTTTATTATTATTGTCTCTCCCTGTTTTAGCTGGAGCTATTACAATACTTTTAACTGATCGAAATTTTAATACATCTTTTTTTGATCCTGCTGGAGGAGGTGATCCAAT…	1028	0	0	0	0	0	0	0	0	0	0	0	0	0	0	0	0	0	0	0	0	0	0	0	0	0	0	0	0	0	0	0	0	0	0	0	0	0	0	0	0	0	0	0	0	0
ZOTU616	OTU205	Eukaryota(1.00),Arthropoda(1.00),Insecta(1.00),Diptera(1.00),Phoridae(0.99),Megaselia(0.99),Megaselia_errata(0.99)	AATAAATAATATAAGTTTTTGAATACTACCTCCTTCATTAACCCTACTTTTAGCCAGTAGTATAGTAGAAAATGGAGCTGGGACTGGGTGAACAGTTTACCCTCCCCTATCTTCTAGTATTGCTCATAGTGGAGCATCTGTTGATTTAGCAATTTTTTCTCTTCATTTAGCTGGTATCTCATCTATTCTAGGGGCTGTAAACTTTATTACAACAATTATTAATATACGGTCGTCTGGAATTACTTTTGATCGTATACCATTATTCGTATGATCAGTTGGAATTACAGCTTTATTACTTTTACTTTCTTTACCTGTATTAGCAGGAGCTATTACAATATTATTAACAGATCGAAATTTTAATACTTCATTTTTTGATCCTGCAGGAGGAGGTGATCCAAT…	1014	0	0	0	0	0	0	0	0	0	0	0	0	0	0	0	0	0	0	0	0	0	0	0	0	0	0	0	0	0	0	0	0	0	0	0	0	0	0	0	0	0	0	0	0	0
ZOTU619	OTU14	Eukaryota(1.00),Arthropoda(1.00),Insecta(1.00),Diptera(0.97),Phoridae(0.89),Megaselia(0.89),Megaselia_nigriceps(0.84)	AATAAATAATATAAGATTCTGAATATTACCTCCTTCTTTAACTCTTTTATTAGCCAGAAGTATAGTAGAAAATGGAGCTGGTACAGGATGAACTGTTTATCCACCCCTTTCTTCTAATATTGCACATAGAGGAGCTTCTGTTGATTTAGCAATTTTCTCTCTTCACTTAGCTGGAATCTCATCAATTCTTGGAGCCGTAAATTTTATTACCACAATTATTAATATACGATCTTCAGGAATTACTTTTGATCGAATACCTTTATTTGTATGATCTGTAGGAATCACTGCTATTCTACTTTTATTATCTCTACCAGTACTAGCAGGAGCTATTACTATATTATTAACAGATCGAAATTTTAATACATCTTTTTTTGATCCTGCTGGAGGAGGAGACCCAAT…	976	0	0	0	0	0	0	0	0	0	0	0	0	0	0	0	0	0	0	0	0	0	0	0	0	0	0	0	0	0	0	0	0	0	0	0	0	0	0	0	0	0	0	0	0	0
ZOTU622	OTU206	Eukaryota(1.00),Arthropoda(1.00),Insecta(1.00),Diptera(0.74),Culicidae(0.07),Anopheles(0.05),Anopheles_rangeli(0.03)	AATAAATAATATAAGTTTTTGAATACTACCACCTTCTTTAACTCTTTTGTTATCCAGAAGTATAGTAGAAAATGGTGCCGGTACAGGATGAACTGTTTACCCTCCCCTTTCCTCTAGAATTGCTCATAGTGGAGCTTCTGTTGATTTAGCAATTTTCTCATTACATTTAGCAGGAATTTCTTCAATTTTAGGAGCTGTAAATTTTATTACTACAATTATTAATATACGATCTTCAGGAATTACTTTTGATCGAATGCCTCTATTTGTTTGATCAGTAGGAATCACTGCTCTTTTATTACTTTTATCTTTACCAGTATTAGCTGGAGCTATCACAATACTTTTAACAGACCGAAATTTTAATACTTCTTTTTTTGATCCTGCAGGAGGAGGAGATCCAAT…	967	0	0	0	0	0	0	0	0	0	0	0	0	0	0	0	0	0	0	0	0	0	0	0	0	0	0	0	0	0	0	0	0	0	0	0	0	0	0	0	0	0	0	0	0	0
ZOTU624	OTU208	Eukaryota(1.00),Arthropoda(1.00),Insecta(1.00),Diptera(0.88),Phoridae(0.36),Megaselia(0.34),Megaselia_rufipes(0.06)	AATAAATAATATAAGTTTTTGAATACTACCTCCTTCTCTTACACTACTGTTAGCCAGTAGTATAGTAGAAAATGGAGCTGGTACAGGATGAACTGTATACCCTCCTCTTTCATCAAGAATTGCTCATAGAGGAGCTTCTGTTGATTTAGCAATTTTTTCTCTTCATTTAGCTGGAATTTCTTCAATTTTAGGAGCAGTTAATTTTATTACAACAATTAATATTAATATACGATCATCAGGAATTACCTTTGATCGAATACCTTTATTTGTCTGATCTGTTGGAATTACTGCTTTATTATTGTTATCTTTACCTGTATTAGCGGGAGCTATTACAATATTATTAACTGATCGAAATTTTAATACTTCATTTTTTGATCCTGCTGGTGGAGGAGATCCTAT…	967	0	0	0	0	0	0	0	0	0	0	0	0	0	0	0	0	0	0	0	0	0	0	0	0	0	0	0	0	0	0	0	0	0	0	0	0	0	0	0	0	0	0	0	0	0
ZOTU626	OTU55	Eukaryota(1.00),Arthropoda(1.00),Insecta(1.00),Diptera(0.92),Phoridae(0.54),Megaselia(0.52),Megaselia_insons(0.03)	AATGAATAATATGAGATTTTGAATACTACCTCCTTCATTAACTTTATTATTAGCCAGAAGTATAGTAGAAAACGGGGCTGGAACAGGATGAACTGTTTATCCTCCTCTTTCTTCTAGTATTGCACATAGTGGGGCTTCTGTTGATTTAGCAATTTTTTCTCTACATTTAGCTGGAATTTCTTCAATTTTAGGAGCTGTAAATTTTATTACTACTATTATTAATATACGATCAGCTGGAATCACTTTTGATCGAATACCTTTATTTGTTTGATCTGTAGGAATTACAGCTTTATTACTTTTATTATCTCTTCCTGTTTTAGCTGGAGCTATTACTATGCTTTTAACAGATCAAAACTTTAATACATCTTTCTTTGATCCTGCTGGAGGAGGAGACCCAAT…	926	0	0	0	0	0	0	0	0	0	0	0	0	0	0	0	0	0	0	0	0	0	0	0	0	0	0	0	0	0	0	0	0	0	0	0	0	0	0	0	0	0	0	0	0	0
ZOTU629	OTU5	Eukaryota(1.00),Arthropoda(1.00),Insecta(1.00),Diptera(1.00),Phoridae(1.00),Megaselia(1.00),Megaselia_pleuralis(1.00)	AATAAATAATATAAGTTTTTGAATATTACCTCCTTCCTTAACTTTATTATTAGCCAGAAGTATAGTAGAAAACGGAGCTGGAACAGGATGAACTGTTTACCCTCCCCTTTCTTCTAGAATTGCACACAGTGGAGCTTCTGTTGATTTAGCAATTTTCTCATTACATTTAGCTGGGATCTCTTCAATTTTAGGAGCTGTTAATTTTATTACAACTATTATTAATATACGATCAAGAGGTATTACTTTTGACCGAATACCTTTATTTGTTTGATCTGTAGGAATTACAGCATTACTACTATTATTATCTCTTCCAGTATTAGCTGGTGCTATTACTATACTCTTAACTGATCGAAATTTTAATACCTCTTTCTTTGATCCTGCTGGAGGTGGAGACCCAAT…	924	0	0	0	0	0	0	0	0	0	0	0	0	0	0	0	0	0	0	0	0	0	0	0	0	0	0	0	0	0	0	0	0	0	0	0	0	0	0	0	0	0	0	0	0	0
ZOTU627	OTU187	Eukaryota(1.00),Arthropoda(1.00),Insecta(1.00),Diptera(0.97),Phoridae(0.85),Megaselia(0.85),Megaselia_clara(0.43)	AATGAATAACACAAGATTCTGAATATTACATCCATCATTAACTCTTTTATTAGCCAGCATTATAGTAGACAACGGAGCTGGAACAGCATGAACAGTTTATCCTCCTCTTTCTTCTAGTATTGCTCATAGTAGAGCTTTAATAGATTTAGCAATTCTTTCATTACATTTAGATGAATCTTCTTAAATTTTAGGAGCTGTAAATTTTATTACTACTATTATTAGTATAAGTACGATCATCAGGAATTACTTTTGATCGAATACCTTTATTTGTTTGATCTGTAGGAATTACTGCTTTACTACTTTTACTTTCACTTCCTGTTTTAGCAGGTGCTATTACTATACTTTTACAGATCGAAACTTTAACACTTCTTTCTTTGACCCTATCGGAGGAGGAGATCC…	920	0	0	0	0	0	0	0	0	0	7	2	0	0	0	0	0	0	0	0	0	0	0	0	0	0	0	0	0	0	0	0	0	0	0	0	0	0	0	0	0	0	0	0	0	0
ZOTU632	OTU33	Eukaryota(1.00),Arthropoda(1.00),Insecta(1.00),Diptera(1.00),Phoridae(1.00),Megaselia(1.00),Megaselia_quadriseta(0.99)	AATAAATAATATAAGATTTTGGATATTACCTCCTTCTCTTACTTTATTATTAGCCAGCAGTATAGTAGAAAATGGAGCTGGAACTGGATGAACAGTTTATCCTCCTCTTTCTTCTAGAATTGCTCATAGAGGAGCTTCTGTTGATTTAGCAATTTTTTCTTTACACCTAGCAGGAATTTCTTCAATTCTAGGAGCAGTAAATTTCATTACAACAATTATTAATATACGATCTTCAGGAATCACTTTTGATCGTATACCATTATTTGTTTGATCAGTTGGTATTACAGCTCTTCTTCTTCTATTATCTTTACCCGTATTAGCAGGTGCCATTACTATATTATTAACAGACCGAAATTTTAATACTTCTTTCTTTGACCCTGCCGGTGGCGGTGACCCAAT…	917	0	0	0	0	0	0	0	0	0	0	0	0	0	0	0	0	0	0	0	0	0	0	0	0	0	0	0	0	0	0	0	0	0	0	0	0	0	0	0	0	0	0	0	0	0
ZOTU635	OTU154	Bacteria(1.00),Proteobacteria(1.00),Alphaproteobacteria(1.00),Rickettsiales(1.00),Anaplasmataceae(1.00),Wolbachia(1.00),Wolbachia_pipentis_endosymbiont_of_Carposina_sasakii(0.26)	TATGAATAATTTAAGTTTTTGGTTATTAGTGTCATCTTTTATTTTGCTCATTCTCTCAGTGTTTATTGGTGAAGGTCCAGGTACAGGTTGGACTTTATATCCACCTTTATCACAGGTAATGTCCCATCCAAGTGCAGGAGTTGACCTTGCTATACTTGCACTTCATGTTGCTGGTATGTCGTCAATTGTTGGGGCGATCAACTTTATAGTTACTATATTTAACATGCGCGCAAAAGGAATGTCATTAACTAAGATGCCACTGTTTGTTTGGTCTGTCTTGTTAACAGCATTTATGTTGATTGTTGCCTTACCAGTGCTTGCCGGTGCTATAACTATGCTTCTTACTGATCGCAATGTTGGTACTTCCTTTTTTGATCCTGCCGGTGGTGGCGATCCTGT…	912	0	0	0	0	0	0	0	0	0	0	0	0	0	0	0	0	0	0	0	0	0	0	0	0	0	0	0	0	0	0	0	0	0	0	0	0	0	0	0	0	0	0	0	0	0
ZOTU631	OTU210	Eukaryota(1.00),Arthropoda(1.00),Insecta(0.99),Diptera(0.67),Fergusoninidae(0.01),Fergusonina(0.01),Fergusonina_turneri(0.01)	AAAAAACAATATAAGTTTTTGAATATTAACTCCTTCTTTAACTCTATTATTAGCCAGAAGAATAGTAGAAAACGGAGCTGAAACTGGATGAAAAGTATACCCCCCACTTTCTTCTAGAATTGATCATAGAGGAGCCTCTGTAGATTTAGCAATTTTCTCTCTTCATTTAGCAGGAATTTCATCCATTTTAGGAGCAGTTAATTTTATTACAACAATCATTAATATACGATCTTCTGGAATTACTTTTGATCGAATACCTTTATTTGTATGATCAGTAGGAATCACTGCTCTTCTATTACTATTATCTTTGCCTGTATTAGCTGGAGCTATTACAATATTACTAACATATCGAAATTTGAATACATCTTTCTTTGATCCGGCAGGTGGAGGAGATCCAAT…	911	0	0	0	0	0	0	0	0	0	0	0	0	0	0	0	0	0	0	0	0	0	0	0	0	0	0	0	0	0	0	0	0	0	0	0	0	0	0	0	0	0	0	0	0	0
ZOTU634	OTU166	Eukaryota(1.00),Arthropoda(1.00),Insecta(1.00),Odonata(1.00),Coenagrionidae(1.00),Ischnura(1.00),Ischnura_elegans(0.91)	ATTAAATAATATAAGATTTTGACTTTTACCTCCCTCGTTAACTTTACTTTTAGCAAGAAGTTTAGTAGAGAGAGGGGCAGGAACTGGATGAACAGTATATCCACCACTAGCAGGAGTAATTGCTCACGCTGGAGCATCCGTTGATTTAACGATTTTTTCATTACACTTGGCAGGGGTGTCCTCAATTTTAGGAGCAATTAATTTTATTACAACTACAATCAATATAAAGTCACCTGGAATAAACATAGATCAATTGCCTCTATTTGTTTGAGCTGTAGTAATTACCGCAGTACTACTTTTATTATCATTACCAGTACTAGCCGGTGCTATTACTATACTACTAACAGACCGTAATATCAATACATCATTCTTTGATCCTGCAGGGGGAGGAGATCCTAT…	907	0	0	0	0	0	0	0	0	0	0	0	0	0	0	0	0	0	0	0	0	0	0	0	0	0	0	0	0	0	0	0	0	0	0	0	0	0	0	0	0	0	0	0	0	0
ZOTU628	OTU189	Bacteria(1.00),Proteobacteria(1.00),Alphaproteobacteria(1.00),Rickettsiales(1.00),Anaplasmataceae(1.00),Wolbachia(1.00),Wolbachia_endosymbiont_of_Chrysomya_megacephala(1.00)	TATGAATAATTTAAGTTTTTGGTTGTTAGTTTCATCTTTTATTTTGCTTATCCTTTCGGTATTTGCTGGCGAAGGTCCTGGAACAGGATGGACTTTATATCCACCTTTATCGCAAATTATGTCCCACCCAAGTGCAGGAGTTGATCTTGCTATACTTGCACTTCATATTGCTGGTATGTCATCAATTGTTGGGGCGATCAACTTTATAGTTACCATATTCAATATGCGTGCAAAAGGTATGTCACTCACTAAGATACCACTATTTGTTTGGTCTATTTTACTCACGTCATTTATGTTAATTGTTGCCTTACCGGTACTTGCTGGTGCTATAACTATGCTGCTCACTGATCGTAATATAGGTACCTCCTTTTTTGATCCTGCTGGTGGTGGTGATCCTGT…	902	0	0	0	0	0	0	0	0	0	0	0	0	0	0	0	0	0	0	0	0	0	0	0	0	0	0	0	0	0	0	0	0	0	0	0	0	0	0	0	0	0	0	0	0	0
ZOTU637	OTU18	Eukaryota(1.00),Arthropoda(1.00),Insecta(0.99),Diptera(0.90),Phoridae(0.65),Megaselia(0.58),Megaselia_zonata(0.14)	AATAAATAATATAAGATTTTGAATATTACCTCCTTCACTAACCCTTTTATTAGCCAGAAGTATAGTAGAAAACGGAGCTGGAACTGGATGAACAGTTTACCCTCCTCTTTCTTCCAGTATTGCTCATAGTGGAGCTTCTGTAGATTTAGCAATTTTTTCATTACATTTAGCTGGAATTTCTTCAATTTTAGGAGCTGTAAATTTTATTACTACAATTATTAATATACGATCTTCAGGAATTACTTTTGACCGAATGCCTTTATTTGTTTGATCTGTAGGAATTACTGCTTTATTACTTTTATTATCACTCCCTGTATTAGCTGGAGCTATTACTATACTTTTAACAGATCGAAATTTTAATACATCCTTTTTTGACCCTGCAGGAGGAGGAGACCCAAT…	900	0	0	0	0	0	0	0	0	0	0	0	0	0	0	0	0	0	0	0	0	0	0	0	0	0	0	0	0	0	0	0	0	0	0	0	0	0	0	0	0	0	0	0	0	0
ZOTU638	OTU58	Eukaryota(1.00),Arthropoda(1.00),Insecta(1.00),Diptera(0.69),Phoridae(0.44),Megaselia(0.43),Megaselia_lutea(0.10)	AATAAACAATATAAGTTTTTGAATATTACCTCCTTCTTTAACTCTATTATTAGCCAGAAGAATAGTAGAAAACGGAGCTGGAACTGGATGAACAGTGTATCCCCCACTTTCTTCCAGAATTGCTCATAGAGGAGCTTCTGTTGATTTAGCAATTTTCTCTCTTCATTTAGCAGGTATCTCCTCAATTTTAGGAGCTGTTAATTTTATTACAACAATTATTAATATACGATCTTCTGGGATTACTTTTGATCGAATACCTTTATTTGTATGATCAGTAGGAATCACTGCTCTCTTATTATTGTTATCATTACCAGTATTAGCTGGAGCTATTACAATATTATTAACAGATCGAAATTTTAATACATCTTTCTTTGACCCCGCAGGTGGAGGAGATCCAAT…	876	0	0	0	0	0	0	0	0	0	0	0	0	0	0	0	0	0	0	0	0	0	0	0	0	0	0	0	0	0	0	0	0	0	0	0	0	0	0	0	0	0	0	0	0	0
ZOTU642	OTU53	Eukaryota(1.00),Arthropoda(1.00),Insecta(1.00),Diptera(1.00),Phoridae(1.00),Megaselia(1.00),Megaselia_nigriceps(1.00)	AATAAATAATATAAGATTTTGAATACTACCTCCTTCTTTAACTCTTTTGTTAGCCAGAAGTATAGTAGAAAATGGAGCTGGTACAGGATGAACTGTATATCCTCCTCTTTCTGCTAATATTGCACATAGAGGAGCTTCTGTTGATTTAGCAATTTTTTCCCTTCACTTAGCAGGAATTTCTTCAATTCTTGGAGCCGTAAATTTTATTACTACAATTATTAATATACGATCTTCAGGAATTACTTTTGATCGAATACCTTTATTTGTATGATCTGTAGGTATTACAGCTATTTTACTTTTATTATCTCTTCCAGTATTAGCTGGAGCTATTACGATATTATTAACAGATCGAAATTTTAATACATCTTTTTTTGATCCTGCAGGAGGAGGAGACCCAAT…	848	0	0	0	0	0	0	0	0	0	0	0	0	0	0	0	0	0	0	0	0	0	0	0	0	0	0	0	0	0	0	0	0	0	0	0	0	0	0	0	0	0	0	0	0	0
ZOTU644	OTU111	Eukaryota(1.00),Arthropoda(1.00),Insecta(1.00),Diptera(0.99),Phoridae(0.99),Phora(0.99),Phora_occidentata(0.99)	AATAAATAATATAAGATTTTGAATATTACCTCCATCATTATCATTACTCCTTGCCAGCAGAATAGTTGAAAATGGGGCGGGAACAGGATGAACAGTTTATCCTCCCCTTTCATCAAATATTGCTCATAGAGGAGCTTCTGTTGATTTAGCAATTTTCTCCCTTCATTTAGCAGGTATTTCTTCTATTTTAGGAGCCGTAAATTTTATTACAACTATTATTAGTATACGATCATCCGGTATTTTATTTGATCGAATACCATTATTTGTCTGATCAGTAGGAATTACTGCTCTTTTACTTCTTCTTTCACTCCCAGTTCTAGCTGGAGCTATCACTATACTACTTACAGACCGAAATTTAAATACATCCTTTTTTGATCCCACTGGAGGAGGTGATCCTAT…	825	0	0	0	0	0	0	0	0	0	0	0	0	0	0	0	0	0	0	0	0	0	0	13	0	0	0	0	0	0	0	0	0	0	0	0	0	0	0	0	0	0	0	0	0	0
ZOTU625	OTU209	Eukaryota(1.00),Arthropoda(1.00),Insecta(1.00),Diptera(0.82),Phoridae(0.67),Megaselia(0.67),Megaselia_lucifrons(0.05)	AATAAATAATATAAGATTTTGAATATTACCTCCTTCTTTAACTCTTTTATTAGCCAGAAGTATAGTAGAAAATGGAGCTGGAACTGGTTGAAAGGTTTTTTTCAAGAATTGCACATAGAGGTGCTTCTGTTGATTTAGCAATTTTTTCTCTTCATTTAGCAGGAATTTCCTCGATTTTAGGAGCAGTAAATTTTATCACAACAATTATTAATATACGATCATCAGGTATTACTTTTGATCGAATACCATTATTCGTTTGATCTGTTGGAATTACTGCTCTTTTATTATTATTATCTCTCCCTGTTTTAGCTGGAGCTATTACAATACTTTTAACTGATCGAAATTTTAATACATCTTTTTTTGATCCTGCCGGAGGAGGTGATCAAATTCTCTATCAAC…	814	0	0	0	0	0	0	0	0	0	0	0	0	0	0	0	0	0	0	0	0	0	0	0	0	0	0	0	0	0	0	0	0	0	0	0	0	0	0	0	0	0	0	0	0	0
ZOTU646	OTU6	Eukaryota(1.00),Arthropoda(1.00),Insecta(1.00),Diptera(0.96),Phoridae(0.95),Megaselia(0.95),Megaselia_robusta(0.56)	AATAAATAATATAAGATTTTGAATATTACCTCCATCATTAACTCTTTTATTAGCCAGAAGTATAGTAGAAAACGGAGCTGGAACAGGATGAACAGTTTATCCTACTCTTTCATCTAGAATTGCTCATAGTGGAGCTTCAGTAGATTTAGCAATTTTTTCACTTCATCTAGCTGGAATTTCTTCAATTTTAGGAGCTGTAAATTTTATTACTACTATTATTAATATACGTTCATCAGGAATCACTTTTGATCGAATACCTTTATTTGTTTGATCAGTAGGAATTACTGCTTTATTACTTTTACTTTCACTGCCCGTTTTAGCAGGAGCAATTACTATACTTTTAACTGATCGGAATTTTAATACTTCTTTCTTTGATCCTGCTGGAGGAGGAGATCCTAT…	805	0	0	0	0	0	0	0	0	0	0	0	0	0	0	0	0	0	0	0	0	0	0	0	0	0	0	0	0	0	0	0	0	0	0	0	0	0	0	0	0	0	0	0	0	0
ZOTU648	OTU152	Bacteria(1.00),Proteobacteria(1.00),Alphaproteobacteria(1.00),Rickettsiales(1.00),Anaplasmataceae(1.00),Wolbachia(1.00),Wolbachia_endosymbiont_of_Ctenocephalides_felis(0.54)	CATGAATAATTTAAGTTTCTGGCTATTGGTATCATCTTTTATTTTGCTCATTCTATCAGTATTTGTTGGTGAAGGGCCAGGTACAGGTTGGACTTTATATCCCCCATTATCACAAATCGTATCACACCCAAGTGCTGGTGTTGATCTTGCTATATTTTCACTGCACGTTGCTGGTATATCATCGATTGTTGGAGCTATTAACTTCATAGTTACCATATTTAACATGCGTGCAAAGGGCATGACATTAACTAAAATGCCGCTGTTTGTATGGTCTATTTTGTTAACAGCATTTATGCTACTTATTGCTTTACCTGTATTGGCTGGTGCTATAACCATGCTACTTACTGATCGCAATATTGGCACTTCATTTTTTGAGCCTGCAGGTGGTGGTGATCCAGT…	805	0	0	0	0	0	0	0	0	0	0	0	0	0	0	0	0	0	0	0	0	0	0	0	0	0	0	0	0	0	0	0	0	0	0	0	0	0	0	0	0	0	0	0	0	0
ZOTU650	OTU69	Eukaryota(1.00),Arthropoda(1.00),Insecta(1.00),Diptera(1.00),Phoridae(1.00),Megaselia(1.00),Megaselia_albalucifrons(1.00)	AATGAATAATATAAGATTTTGAATATTACCTCCTTCTTTAACTCTTTTATTAGCAAGAAGCCTGGTAGAAAACGGAGCTGGAACTGGATGAACTGTTTATCCTCCTTTATCTTCAAGAATTGCTCATAGAGGTGCTTCTGTTGATTTAGCAATTTTTTCACTTCATTTAGCAGGAATTTCTTCAATTCTAGGAGCTGTAAATTTTATTACTACAATTATTAATATACGATCTTCAGGAATTACATTTGACCGAATACCATTATTTGTATGATCAGTAGGAATTACTGCTCTTTTACTTTTATTATCACTCCCTGTTTTAGCAGGTGCTATTACAATATTATTAACAGATCGAAATTTTAATACTTCATTCTTTGATCCTGCAGGAGGAGGAGATCCTAT…	788	0	0	0	0	0	0	0	0	0	0	0	0	0	0	0	0	0	0	0	0	0	0	0	0	0	0	0	0	0	0	0	0	0	0	0	0	0	0	0	0	0	0	0	0	0
ZOTU651	OTU215	Eukaryota(1.00),Arthropoda(1.00),Insecta(1.00),Diptera(0.66),Phoridae(0.25),Megaselia(0.24),Megaselia_rufipes(0.14)	AATACAATATAAGTTTTTGAATATTACCTCCTTCTTTAACTCTATTATTAGCCAGAAGAATAGTAGAAAACGGAGCTGAAACTGGATGAAAAGTATACCCCCCACTTTCTTCTAGAAATGATCATAGAGGAGCCTCTGTAGATTTAGCAATTTTCTCTCTTCATTTTCATCCATTTTAGGAGCAGTTAATTTTATTACAACAATCATTAATATACGATCTTTTGGAATTACTTTTGATGGAATACCTTTATTTGTATGATCAGTAGGGATCACTGCTCTTCTATTACTATTATCTTTACCTGTATTAGCTGGAGCTATTACAATATTACTAACAGATCGAAATTTGAATACATCTTTCTTTGATCCGGCAGGTGGAGGAGATCCAATTTTATATCAACA…	784	0	0	0	0	0	0	0	0	0	0	0	0	0	0	0	0	0	0	0	0	0	0	0	0	0	0	0	0	0	0	0	0	0	0	0	0	0	0	0	0	0	0	0	0	0
ZOTU652	OTU60	Eukaryota(1.00),Arthropoda(1.00),Insecta(1.00),Diptera(0.97),Phoridae(0.68),Megaselia(0.68),Megaselia_rupestris(0.20)	AATAAATAATATAAGTTTTTGAATGTTACCTCCTTCTTTAACTCTTTTATTAGCCAGAAGTATAGTAGAAAATGGAGCTGGAACAGGATGAACTGTTTATCCTCCACTTTCTTCTAGAATTGCTCATAGTGGAGCTTCTGTTGATTTAGCAATTTTTTCTCTTCATTTAGCAGGAATTTCATCTATTTTAGGAGCTGTAAATTTTATTACAACAATTATTAATATACGATCTTCAGGAATTACTTTTGATCGAATACCTTTATTTGTTTGATCAGTTGGAATTACTGCTCTTTTATTACTTTTATCATTACCAGTATTAGCAGGAGCTATTACAATATTATTAACAGACCGAAATTTTAATACTTCATTCTTTGATCCTGCTGGAGGAGGAGATCCTAT…	778	0	0	0	0	0	0	0	0	0	0	0	0	0	0	0	0	0	0	0	0	0	0	0	0	0	0	0	0	0	0	0	0	0	0	0	0	0	0	0	0	0	0	0	0	0
ZOTU623	OTU207	Eukaryota(1.00),Arthropoda(1.00),Insecta(1.00),Diptera(0.97),Phoridae(0.91),Megaselia(0.91),Megaselia_subpalpalis(0.17)	AATAAATAATATAAGATTTTGAATATTACCCCCATCATTTTGTATTAGCCAGAAGTATAGTAGAAAACGGAGCTGGAACAGGATGAACAGTTTACCCTCCTTTATCTTCTAGAATTGCTCATAGTGGAGCTTCAGTTGATTTAGCTATTTTTGCACTTCATTTAGCTGGAATTTCTTCAATTTTAGGAGCTGTAAATTTTATTACTACTATTATTAATATACGTTCATCAGGAATTACTTTTGATCGAATACCTTTATTTGTTTGATCAGTAGGAATTACTGCTTTATTACTTTTACTTTCACTTCCTGTTTTAGCAGGAGCTATTACTATACTTTTAACTGATCGAAATTTTAATACATCTTTCTTTGATCCTGCTGGAGGAGGAGATCCTATTTTAT…	772	0	0	0	0	0	0	0	0	0	0	0	0	0	0	0	0	0	0	0	0	0	0	0	0	0	0	0	0	0	0	0	0	0	0	0	0	0	0	0	0	0	0	0	0	0
ZOTU655	OTU59	Eukaryota(1.00),Arthropoda(1.00),Insecta(1.00),Diptera(0.67),Phoridae(0.42),Megaselia(0.40),Megaselia_agarici(0.02)	TATAAATAATATAAGATTCTGAATATTACCTCCTTCTTTAACACTTTTATTAGCCAGTAGTATAGTGGAAAATGGAGCTGGAACAGGATGAACCGTTTACCCTCCCCTTTCTTCTAATATTGCACATAGAGGAGCATCAGTAGATTTAGCAATTTTTTCTCTTCATTTAGCAGGAATTTCTTCAATTTTAGGGGCTGTAAATTTTATTACAACAATTATTAACATACGATCAACAGGTATTTCTTTTGACCGTATACCTTTATTTGTTTGATCAGTAGGAATTACTGCTCTTCTTTTATTATTATCTCTTCCAGTTTTAGCAGGAGCTATTACTATACTTTGAACAGATCGAAATTTTAATACCTCTTTTTTTGACCCTGCTGGTGGTGGAGATCCTAT…	757	0	0	0	0	0	0	0	0	0	0	0	0	0	0	0	0	0	0	0	0	0	0	0	0	0	0	0	0	0	0	0	0	0	0	0	0	0	0	0	0	0	0	0	0	0
ZOTU645	OTU213	Eukaryota(1.00),Arthropoda(0.99),Insecta(0.99),Diptera(0.96),Phoridae(0.89),Megaselia(0.89),Megaselia_clara(0.48)	AATGAATAACACAAGATTCTGAATATTACATCCATCATTAACTCTTTTATTAGCCAGCATTATAGTAGAAAACGGAGCTGGAATATCATGAACAGTTTATCCTCCTCTTTCTTCTAGTATTGCTCATAGTAGAGCTTTAATAGATTTAGCAATTCTTTCATTACATTTAGATGAATCTTCTTAAATTTTAGGAGCTGTAAATTTTATTACTACTATTATTAGTATAAGTACGATCATCAGGAATTACTTTTGATCGAATACCTTTATTTGTTTGATCTGTAGGAATTACTGCTTTACTACTTTTACTTTCACTTCCTGTTTTAGCAGGTGCTATTACTATACTTTTACAGATCGAAACTTTAACACTTCTTTCTTTGACCCTATCGGAGGAGGAGATCC…	750	0	0	0	0	0	0	0	0	0	6	0	0	0	0	0	0	0	0	0	0	0	0	0	0	0	0	0	0	0	0	0	0	0	0	0	0	0	0	0	0	0	0	0	0	0
ZOTU656	OTU93	Eukaryota(1.00),Arthropoda(1.00),Insecta(1.00),Diptera(1.00),Phoridae(1.00),Megaselia(1.00),Megaselia_sepulchralis(0.71)	AATAAATAATATAAGATTTTGGATATTACCTCCATCATTAACTCTATTATTAGCCAGAAGTATAGTAGAAAATGGAGCTGGAACAGGATGAACAGTTTATCCTCCTCTTTCATCCAGAATTGCTCATAGTGGAGCTTCAGTAGATTTAACAATTTTTTCACTCCATTTAGCTGGAATTTCTTCAATTTTAGGAGCTGTAAATTTTATTACTACTATCATTAATATACGATCATCAGGAATTACTTTTGATCGAATACCTTTATTTGTATGATCAGTAGGAATCACTGCTCTATTACTTTTACTTTCACTTCCTGTTTTAGCTGGTGCTATTACCATACTTTTAACTGATCGAAATTTTAATACTTCTTTCTTTGATCCTGCTGGAGGAGGAGACCCAAT…	749	0	0	0	0	0	0	0	0	0	0	0	0	0	0	0	0	0	0	0	0	0	0	0	0	0	0	0	0	0	0	0	0	0	0	0	0	0	0	0	0	0	0	0	0	0
ZOTU657	OTU36	Eukaryota(1.00),Arthropoda(1.00),Insecta(1.00),Diptera(0.99),Phoridae(0.96),Triphleba(0.96),Triphleba_aequalis(0.96)	AATAAATAATATAAGATTTTGAATATTACCTCCTTCCTTAACATTATTATTAGCCAGCAGTATAGTAGAAAATGGAGCTGGAACAGGATGAACAGTTTATCCTCCTTTATCAGCTAATATTGCACATAGAGGAGCTTCTGTTGATTTAGCAATTTTTTCTTTACACCTAGCAGGAATCTCTTCAATTTTAGGAGCTGTTAATTTTATTACTACAATTATTAATATACGATCATCTGGTATTACTTTTGATCGAATACCTTTATTTGTATGATCTGTAGGAATTACAGCTTTATTATTATTATTATCTTTACCTGTTTTAGCAGGAGCTATTACAATGTTATTAACAGATCGAAATTTTAATACATCATTCTTTGACCCAGCAGGAGGGGGAGATCCAAT…	748	0	0	0	0	0	0	0	0	0	0	0	0	0	0	0	0	0	0	0	0	0	0	0	0	0	0	0	0	0	0	0	0	0	0	0	0	0	0	0	0	0	0	0	0	0
ZOTU654	OTU217	Eukaryota(1.00),Arthropoda(1.00),Insecta(1.00),Diptera(0.94),Phoridae(0.94),Megaselia(0.93),Megaselia_subpalpalis(0.25)	AATAAATAATATAAGATTTTGAATATTACCTCCATCATTAACTCTTTTATTAGCCAGAAGTATAGTAGAAAACGGAGCTGAAACAGGATGAACAGTTTATCCTCCCCTTTCATCTAGAATTGCTCATAGTTGGGCTTCAGTTGATTTAGCAATTTTTTCACTTCATCTAGCTGGTATCTCTTCAATTTTAGGAGCTGTAAATTTCATTACTATACTATTATTAACATACGCTCATCAGGAATCACTTTTGACCGAATACCTTTATTTGTATGATCAGTAGGAATTACAGCTTTATTACTTTTACTTTCACTTCCTGTTTTAGCAGGAGCTATTACCATACTTTTAACTGATCGAAATTTTAATACTTCTTTCTTTGACCCTGCGGGAGGAGATGATCCT…	744	23	0	0	0	0	0	0	0	0	0	0	0	0	0	0	0	0	0	0	0	0	0	0	0	0	0	0	0	0	0	0	0	0	0	0	0	0	0	0	0	0	0	0	0	0
ZOTU603	OTU172	Eukaryota(1.00),Arthropoda(1.00),Insecta(1.00),Diptera(0.59),Muscidae(0.03),Helina(0.01),Helina_marguerita(0.01)	AATAAATAATATAAGTTTTTGAATACTTCCTCCTTCTTTAACTCTTTTATTAGCCAGTAGAAAGTAGAAAACGGGACAGGTGCAGGTTGAACTGTTTATCCTCCCTTATCATCTAGTATTGCCCATAGAGGAGCTTCTGTAGATTTAGCTATTTTTTCTTTACACTTAGCAGGAATTTCTTCAATTCTTGGAGCAGTTAATTTTATTACTACAATTATTAATATACGATCATCAGGTATTTCTTTTGATCGAATGCCTTTATTTGTTTGATCAGTGGGTATTACAGCATTATTACTACTTCTATCTTTACCTGTATTAGCAGGAGCTATTACTATATTACTAACTGACCGAAATTTTAATACTTCTTTTTTTGACCCTGCTGGAGGAGGAGATCCAATT…	738	0	0	0	0	0	0	0	0	0	0	0	0	0	0	0	0	0	0	0	0	0	0	0	0	0	0	0	0	0	0	0	0	0	0	0	0	0	0	0	0	0	0	0	0	0
ZOTU658	OTU65	Eukaryota(1.00),Arthropoda(1.00),Insecta(1.00),Diptera(1.00),Phoridae(0.98),Megaselia(0.98),Megaselia_impolluta(0.97)	TATAAATAATATAAGTTTTTGAATATTACCACCTTCATTAACCCTTTTATTAGCCAGTAGTATAGTAGAAAATGGAGCTGGAACAGGATGAACAGTTTACCCACCACTTTCTTCTAGTATTGCTCATAGTGGAGCTTCTGTTGATTTAGCAATTTTTTCACTTCATTTAGCAGGAATTTCTTCTATTTTAGGTGCTGTAAATTTTATCACAACAATTATTAATATACGATCATCAGGTATTACATTTGATCGTATACCCTTATTTGTTTGATCAGTTGGTATTACAGCTCTATTATTACTTTTATCTCTTCCTGTATTAGCCGGAGCTATTACTATATTATTAACAGATCGAAATTTTAATACATCTTTCTTTGACCCTGCAGGTGGAGGAGATCCTAT…	738	0	0	0	0	0	0	0	0	0	0	0	0	0	0	0	0	0	0	0	0	0	0	0	0	0	0	0	0	0	0	0	0	0	0	0	0	0	0	0	0	0	0	0	0	0
ZOTU659	OTU14	Eukaryota(1.00),Arthropoda(1.00),Insecta(1.00),Diptera(0.97),Phoridae(0.88),Megaselia(0.87),Megaselia_nigriceps(0.78)	AATAAATAATATAAGATTCTGAATATTACCTCCTTCTTTAACTCTTTTATTAGCCAGAAGTATAGTAGAAAATGGAGCTGGTACAGGATGAACTGTTTATCCACCCCTTTCTTCTAATATTGCACATAGAGGAGCTTCTGTTGATTTAGCAATTTTCTCTCTTCACTTAGCTGGAATCTCATCAATTCTTGGAGCCGTAAATTTTATTACCACAATTATTAATATACGATCTTCAGGAATTACTTTTGATCGAATACCTTTATTTGTATGATCTGTAGGAATGCTGCTATTCTACTTTTATTATCTCTACCAGTACTAGCAGGAGCTATTACTATATTATTAACAGATCGAAATTTTAATACATCTTTTTTTGATCCTGCTGGAGGAGGAGACCCGATT…	735	0	0	0	0	0	0	0	0	0	0	0	0	0	0	0	0	0	0	0	0	0	0	0	0	0	0	0	0	0	0	0	0	0	0	0	0	0	0	0	0	0	0	0	0	0
ZOTU660	OTU201	Eukaryota(1.00),Arthropoda(1.00),Insecta(1.00),Diptera(0.99),Phoridae(0.98),Megaselia(0.98),Megaselia_nigriceps(0.98)	AGTAAATAATATAAGATTTTGAATATTATCTCCTTCCTTAACTCTTTTATTAGCCAGAAGTATAGTAGAAAATGGAGCTGGATGAACTGTTTATCCTCCCCTTTCTGCTAATATTGCACATAGAGGAGCTTCTGTTGATTTAGCTATTTTTTCTCTTCACTTAGCAGGAATTTCTTCAATTCTTGGAGCCGTAAATTTTATTACTACAATTATTAATATACGATCTTTAGGAATTACTTTTGATCGAATACCTTTGTTTGTATGATCTGTAGGAATTACAGATATTCTACTTTTATTATCTCTTCCAGTATTAGCTGGAACTATTACTATATTACTAACAGATCGAAATTTTAATACATCTTTTTTTGATCCTGCAGGAGGAGGAGATCCAATTCTATA…	720	0	0	0	0	0	0	0	0	0	0	0	0	0	0	0	0	0	0	0	0	0	0	0	0	0	0	0	0	0	0	0	0	0	0	0	0	0	0	0	0	0	0	0	0	0
ZOTU662	OTU85	Eukaryota(1.00),Arthropoda(1.00),Insecta(1.00),Diptera(0.66),Culicidae(0.13),Anopheles(0.07),Anopheles_albitarsis_G_Krzywinski_et_al___2011(0.01)	AATAAATAATATAAGATTTTGAATATTGCCTCCTTCTTTAACACTTCTATTAGCCAGAAGTATAGTAGAAAACGGAGCAGGAACAGGATGAACTGTTTATCCACCTCTTTCTTCAAGAATTGCCCATAGAGGTGCTTCTGTTGATTTAGCTATTTTCTCTCTTCATTTAGCTGGAATTTCCAGAATTTTAGGAGCCGTAAATTTTATTACTACAATTATTAACATACGCTCTTCAGGAATCACTTTTGATCGTATACCCTTATTTGTTTGATCCGTAGGAATCACGGCTCTTCTTTTATTACTCTCTTTACCTGTATTAGCAGGTGCTATTACAATACTTTTAACTGACCGAAATTTTAATACTTCATTTTTCGACCCTGCCGGAGGAGGAGACCCTAT…	710	0	0	0	0	0	0	0	0	0	0	0	0	0	0	0	0	0	0	0	0	0	0	0	0	0	0	0	0	0	0	0	0	0	0	0	0	0	0	0	0	0	0	0	0	0
ZOTU663	OTU218	Eukaryota(1.00),Arthropoda(1.00),Insecta(1.00),Diptera(0.99),Phoridae(0.98),Megaselia(0.98),Megaselia_lutea(0.96)	AATAAATAATATAAGATTTTGAATATTACCTCCTTCTTTAACTCTTTTATTAGCCAGAAGTATAGTAGAAAATGGAGCTGGAACTGGATGAACAGTTTATCCTCCGCTTTCTTCAAGAATTGCTCATAGTGGAGCTTCTGTTGATTTAGCAATTTTCTCTTTACATTTAGCAGGTATCTCTTCGATTTTAGGAGCTGTAAATTTTATTACAACAATTATTAATATACGATCCTCAGGAATTACTTTTGATCGAATACCTTTATTGGTATTACTGTTCTTTTATTATTATTATCTCTCCCTGTTTTAGCTGGAGCTATTACTATACTATTAACTGATCGAAATTTTAATACATCTTTCTTTGATCCAGCAGGAGGAGGAGACCCAATTCTTAATCAACAT…	709	0	0	0	0	0	0	0	0	0	0	0	0	0	0	0	0	0	0	0	0	0	0	0	0	0	0	0	0	0	0	0	0	0	0	0	0	0	0	0	0	0	0	0	0	0
ZOTU664	OTU219	Eukaryota(1.00),Arthropoda(1.00),Insecta(1.00),Hymenoptera(1.00),Cimbicidae(1.00),Trichiosoma(1.00),Trichiosoma_lucorum(0.93)	ATTAAACAATATAAGATTTTGATTATTACCCCCATCAATTATCTTCTTATTATCAAGAAGAATCGTAAATTCAGGAAGAGGAACTGGATGAACAGTATACCCACCATTATCAAGAAATTTAGGACATTCAGGTGCATCAGTAGATTTAACAATTTTTTCTCTTCATTTAGCAGGAATTTCATCAATTCTTGGAGCTATCAATTTTATTTCAACAATAATTAATATAAAAATTAAAATTATAATATATGATCAATTACCACTATTTATTTGAGCAACTTCATTAACTACTTTATTATTATTATTATCTCTACCTGTATTAGCAGGAGCAATTACTATATTATTAACTGATCGTAATTTAAATACATCATTTTTTGATCCCGCAGGAGGAGGAGATCCAAT…	704	0	0	0	0	0	0	0	0	0	0	0	0	0	0	0	0	0	0	0	0	0	0	0	0	0	0	0	0	0	0	0	0	0	0	0	0	0	0	0	0	0	0	0	0	0
ZOTU665	OTU86	Eukaryota(1.00),Arthropoda(1.00),Insecta(1.00),Diptera(0.99),Phoridae(0.92),Anevrina(0.92),Anevrina_thoracica(0.91)	AATAAACAATATAAGTTTTTGAATATTACCTCCATCATTAACATTACTATTAGCAAGCAGTATAGTAGAAAATGGGGCTGGAACAGGTTGAACTGTTTACCCTCCACTATCATCCAATATTGCTCATAGAGGGGCTTCTGTTGATTTACCAATTTTTTCTTTACACTTAGCCGGTATTTCCTCAATTTTAGGGGCTGTAAATTTTATTACTACTATCATTAATATACGAGCATCAGGAATTACTTTTGATCGAATACCTTTATTTGTTTGATCTGTAGGAATTACTGCTTTATTATTATTATTATCTTTACCTGTATTAGCTGGAGCTATTACTATATTATTAACTGATCGAAATTTTAATACCTCATTTTTTGATCCTGCTGGAGGAGGGGATCCAAT…	702	0	0	0	0	0	0	0	0	0	0	0	0	0	0	0	0	0	0	0	0	0	0	0	0	0	0	0	0	0	0	0	0	0	0	0	0	0	0	0	0	0	0	0	0	0
ZOTU136	OTU74	Eukaryota(1.00),Arthropoda(0.99),Insecta(0.99),Lepidoptera(0.23),Hesperiidae(0.06),Lerodea(0.01),Lerodea_eufala(0.01)	AATAAATAATATAAGATTTTGAATATTACCTCCCTCATTAACATTATTATTAGCCAGTAGAATAGTAGAAAACGGAGCTGGAACAGGTTGAACTGTATATCCCCCCCTTTCTTCTAATATTGCTCATAGAGGGGCTTCTGTAGATTTAGCTATTTTCTCTTTACACTTAGCAGGTATTTCCTCAATTTTAGGTGCAGTAAATTTTATTACTACAATTATTAATATACGATCAGCTGGAATTACATTCGATCGTATACCTTTATTTGTATGATCAGTAGGAATTACAGCTTTATTACTTTTATTATCTCTACCTGTTTTAGCTGGGGCTATCACAATACTACTAACTGATCGAAACTTCAATACTTCATTTTTTGACCCTGCAGGAGGAGGTGACCCTAT…	700	0	0	0	0	0	0	0	0	0	0	0	0	0	0	0	0	0	0	0	0	0	0	0	0	0	0	0	0	0	0	0	0	0	0	0	0	0	0	0	0	0	0	0	0	0
ZOTU661	OTU189	Bacteria(1.00),Proteobacteria(1.00),Alphaproteobacteria(1.00),Rickettsiales(1.00),Anaplasmataceae(1.00),Wolbachia(1.00),Wolbachia_endosymbiont_of_Chrysomya_megacephala(1.00)	TATGAATAATTTAAGTTTTTGGTTGTTAGTTTCATCTTTTATTTTGCTTATCCTCTCGGTATTTGCTGGCGAAGGTCCTGGAACAGGATGGACTTTATACCCACCTTTGTCGCAAATTATGTCCCACCCAAGTGCAGGAGTTGATCTTGCTATACTTGCACTTCATATTGCTGGTATGTCATCAATTGTTGGGGCGATCAACTTTATAGTTACCATATTCAATATGCGTGCAAAAGGTATGTCACTAACTAAGATACCACTATTTGTTTGGTCTATTTTACTCACGTCATTTATGTTAATTGTTGCCTTACCGGTACTTGCTGGTGCTATAACTATGCTGCTCACTGATCGTAATATAGGTACCTCCTTTTTTGATCCTGCTGGTGGTGGTGATCCTGT…	699	0	0	0	0	0	0	0	0	0	0	0	0	0	0	0	0	0	0	0	0	0	0	0	0	0	0	0	0	0	0	0	0	0	0	0	0	0	0	0	0	0	0	0	0	0
ZOTU641	OTU212	Eukaryota(1.00),Arthropoda(1.00),Insecta(1.00),Diptera(0.96),Phoridae(0.96),Megaselia(0.96),Megaselia_diversa(0.96)	AATAAATAATATAAGATTTTGAATATTACCTCCATCATTAACTCTTTTATTAGCTAGAAGTATAGTAGAAAACGGAGCTGGAACAGGATGAACTGTTTATCCTCCTCTTTCATCTAGAATCGCCCATAGTGGAGCGATTTAGCAATTTTTTCACTTCATTTAGCTGGAATTTCTTCAATTTTAGGAGCTGTAAATTTTATTACTACTATCATTAATATACGATCATCAGGAATTACCTTTGATCGTATACCTTTATTTGTATGATCAGTAGGAATTACTGCTCTATTACTTTTACTTTCACTCCCTGTTTTAGCTGGTGCTATCACAATACTATTAACTGATCGAAATTTTAATACTTCTTTCTTTGACCCAGCTGGTGGAGGAGACCCAATTTTATAT…	696	0	0	0	0	0	0	0	0	0	0	0	0	0	0	0	0	0	0	0	0	0	0	0	0	0	0	0	0	0	0	0	0	0	0	0	0	0	0	0	0	0	0	0	0	0
ZOTU515	OTU19	Eukaryota(1.00),Arthropoda(1.00),Insecta(1.00),Diptera(1.00),Phoridae(1.00),Megaselia(1.00),Megaselia_zonata(1.00)	AATAAATAATATAAGTTTTTGAATATTACCTCCTTCTTTAACTCTTTTGTTAGCAAGAAGTATAGTAGAAAATGGGGCAGGTACTGGATGAACAGTTTATCCTCCTCTTTCTTCTAGAATTGCTCATAGTGGAGCTTCAGTTGATTTAGCAATTTTCTCTTTACATTTAGCTGGAATTTCTTCAATTTTAGGAGCTGTAAATTTTATTACTACAATTATTAATATACGATCTTCAGGAATTACTTTTGATCGAATACCTTTATTTGTTTGATCAGTAGGAATTACTGCTATTTTATTACTTTTATCTTTACCTGTATTAGCAGGAGCTATTACTATACTTTTAACTGATCGAAATTTTAATACTTCATTCTTTGATCCTGCAGGAGGAGGAGACCCAAT…	685	0	0	0	0	0	0	0	0	0	0	0	0	0	0	0	0	0	0	0	0	0	0	0	0	0	0	0	0	0	0	0	0	0	0	0	0	0	0	0	0	0	0	0	0	0
ZOTU667	OTU59	Eukaryota(1.00),Arthropoda(1.00),Insecta(0.99),Lepidoptera(0.16),Nymphalidae(0.03),Argynnis(0.01),Argynnis_hyperbius(0.01)	TATAAATAATATAAGATTCTGAATATTACCTCCTTCTTTAACACTTTTATTAGCCAGTAGTATAGTGGAAAATGGGGCTGGAACAGGATGAACCGTTTACCCTCCCCTTTCTTCTAATATTGCACATAGAGGAGCATCAGTAGATTTAGCAATTTTTTCTCTTCATTTAGCAGGAATTTCTTCAATTTTAGGAGCTGTAAATTTTATTACAACAATTATTAACATACGATCAACAGGTATTTCTTTTGACCGTATACCTTTATTTGTTTGATCAGTAGGAATTACTGCTCTTCTTTTATTATTATCTCTTCCAGTTTTAGCAGGAGCTATTACTATACTTTTAACAGATCGAAATTTTAATACCTCTTTTTTTGACCCCTGGTGGTGGAGATCCTATTC…	684	0	0	0	0	0	0	0	0	0	0	0	0	0	0	0	0	0	0	0	0	0	0	0	0	0	0	0	0	0	0	0	0	0	0	0	0	0	0	0	0	0	0	0	0	0
ZOTU647	OTU214	Eukaryota(1.00),Arthropoda(0.99),Insecta(0.99),Coleoptera(0.99),Cerambycidae(0.99),Callidiellum(0.99),Callidiellum_villosulum(0.99)	CATAAACAACATAAGCTTCTGACTCTTACCTCCCTCTCTCCTACTCCTGCTCGCATCTGCTATAGTGGAGGCCGGAGCAGGAACAGGTTGAACAGTCTACCCTCCCTTAGCAGGGAACTACTCCCACCCTGGAGCCTCCGTAGACCTAACCATCTTCTCCTTACACCTAGCAGGTGTCTCCTCTATCTTAGGGGCCATCAATTTCATCACAACAATTATCAATATAAAACCCCCTGCCATAACCCAATACCAAACGCCCCTCTTCGTCTGATCCGTCCTAATCACAGCAGTCCTACTTCTCCTATCTCTCCCAGTCCTAGCTGCTGGCATCACTATACTACTAACAGACCGCAACCTCAACACCACCTTCTTCGACCCCGCCGGAGGAGGAGACCCCAT…	680	0	0	0	0	0	0	0	0	0	0	0	0	0	0	0	0	0	0	0	0	0	0	0	0	0	0	0	0	0	0	0	0	0	0	0	0	0	0	0	0	0	0	0	0	0
ZOTU666	OTU189	Bacteria(1.00),Proteobacteria(1.00),Alphaproteobacteria(1.00),Rickettsiales(1.00),Anaplasmataceae(1.00),Wolbachia(1.00),Wolbachia_endosymbiont_of_Chrysomya_megacephala(1.00)	TATGAATAATTTAAGTTTTTGGTTGTTAGTTTCATCTTTTATTTTGCTTATCCTTTCGGTATTTGCTGGCGAAGGTCCTGGAACAGGATGGACTTTATATCCACCTTTGTCGCAAATTATGTCCCACCCAAGTGCAGGAGTTGATCTTGCTATACTTGCACTTCATATTGCTGGTATGTCATCAATTGTTGGGGCGATCAACTTTATAGTTACCATATTCAATATGCGTGCAAAAGGTATGTCACTCACTAAGATACCACTATTTGTTTGGTCTATTTTACTCACGTCATTTATGTTAATTGTTGCCTTACCGGTACTTGCTGGTGCTATAACTATGCTGCTCACTGATCGTAATATAGGTACCTCCTTTTTTGATCCTGCTGGTGGTGGTGATCCTGT…	680	0	0	0	0	0	0	0	0	0	0	0	0	0	0	0	0	0	0	0	0	0	0	0	0	0	0	0	0	0	0	0	0	0	0	0	0	0	0	0	0	0	0	0	0	0
ZOTU669	OTU22	Eukaryota(1.00),Arthropoda(1.00),Insecta(1.00),Diptera(1.00),Phoridae(1.00),Megaselia(1.00),Megaselia_arcticae(1.00)	AATAAATAATATAAGATTTTGAATATTACCTCCTTCTCTTACATTATTATTAGCCAGTAGTATAGTAGAAAATGGAGCTGGAACTGGATGAACAGTTTACCCTCCACTTTCTTCAAGAATTGCTCACAGTGGAGCTTCAGTTGATTTAGCTATTTTTTCTTTACATTTAGCTGGTATTTCATCAATTTTAGGTGCTGTAAATTTTATTACAACAATCATTAATATACGATCTTCAGGAATTACTTTTGATCGAATGCCTTTATTTGTTTGATCTGTTGGTATTACAGCTCTTCTTTTATTACTATCTTTACCTGTACTAGCAGGTGCAATTACTATATTATTGACAGATCGAAATTTTAATACTTCTTTCTTTGATCCTGCTGGAGGTGGAGACCCAAT…	667	0	0	0	0	0	0	0	0	0	0	0	0	0	0	0	0	0	0	0	0	0	0	0	0	0	0	0	0	0	0	0	0	0	0	0	0	0	0	0	0	0	0	0	0	0
ZOTU670	OTU67	Eukaryota(1.00),Arthropoda(0.96),Insecta(0.95),Diptera(0.42),Syrphidae(0.05),Ocyptamus(0.01),Ocyptamus_trabis(0.01)	AATAAATAATATAAGCTTTTGAATACTACCCCCCTCTCTTTCCCTACTCCTTGCTAGAAGAATAGGCGAAAATGGAGCTGGGACAGGCTGAACAGTTTATCCCCCCCTTTCTTCTAACATTGCTCATAGTGGTGCATCAGTAGATTTAGCCATTTTCTCCCTTCATCTAGCAGGAATCTCCTCAATTTTAGGGGCCGTAAATTTTATTACCACTATTATTAATATACGATCTTCAGGAATTTCTTTTGATCGAATACCTTTATTTGTATGATCAGTAGGAATCACAGCTCTTCTACTTCTTCTTTCACTCCCAGTATTAGCCGGAGCTATTACCATACTTCTTACAGAGCGAAACCTAAATACCTCCTTCTTTGACCCCACAGGAGGGGGTGATCCAAT…	662	0	0	0	0	0	0	0	0	0	0	0	0	0	0	0	0	0	0	0	0	0	0	0	0	0	0	0	0	0	0	0	0	0	0	0	0	0	0	0	0	0	0	0	0	0
ZOTU672	OTU220	Eukaryota(1.00),Arthropoda(0.99),Insecta(0.98),Coleoptera(0.12),Leiodidae(0.01),Leptinus(0.01),Leptinus_occidentamericanus(0.01)	AATAAATAATATAAAATTTTGAATATTACCTCCTTCTTTAACTTTACTTTTAGCCAGAAGTATAGTAGAAAACGGAGCTGGGACTGGATGAACAGTTTATCCACCTCTCTCTTCAAGTATTGCTCATAGAGGGGCTTCAGTAGATTTAGCTATTTTTTCTCTTCATCTTGCCGGAATTTCATCAATTTTAGGAGCAGTAAATTTTATTACCACTATTATCAATATACGGTCATCTGGAATTACATTTGACCGTATACCTTTATTTGTATGATCTGTAGGTATTACTACTTTTATTATCATTACCTGTATTAGCAGGAGCCATTACTATACTATTAACAGATCGAAATTTTAATACTTCTTTCTTTGATCCTGCTGGAGGAGGTGATCCTATTTTATATC…	654	0	0	0	0	0	0	0	0	0	0	0	0	0	0	0	0	0	0	0	0	0	0	0	0	0	0	0	0	0	0	0	0	0	0	0	0	0	0	0	0	0	0	0	0	0
ZOTU674	OTU221	Eukaryota(1.00),Arthropoda(1.00),Insecta(1.00),Diptera(0.97),Phoridae(0.92),Megaselia(0.92),Megaselia_nigriceps(0.89)	AATAAATAATATAAGATTCTGAATATTACCTCCTTCTTTAACTCTTTTATTAGCCAGAAGTATAGTAGAAAATGGAGCTGGTACAGGATGAACTGTTTATCCACCCCTTTCTTCTAATATTGCACATAGAGGAGCTTCTGTTGATTTAGCAATTTTCTCTCTTCACTTAGCTGGAATCTCATCAATTCTTGGAGCCGTAAATTTTATTACCACAATTATTAATATACGATCTTCAGGAATTACTTTTGATCGAATACCTTTATTTGTATGATCTGTAGGAATGCTGCTATTCTACTTTTATTATCTCTACCAGGAGCTATTACTATATTATTAACAGATCGAAATTTTAATACATCTTTTTTTGATCCTGCTGGAGGAGGAGACCCGATTCTATATCAA…	650	0	0	0	0	0	0	0	0	0	0	0	0	0	0	0	0	0	0	0	0	0	0	0	0	0	0	0	0	0	0	0	0	0	0	0	0	0	0	0	0	0	0	0	0	0
ZOTU675	OTU27	Eukaryota(1.00),Arthropoda(1.00),Insecta(1.00),Diptera(0.79),Phoridae(0.23),Megaselia(0.17),Megaselia_hardingorum(0.03)	AATAAATAATATAAGATTCTGAATACTTCCTCCTTCTTTAATTTTATTATTAGCTAGTAGTATAGTTGAAAATGGAGCTGGAACTGTTTGAACTGTTTATCCTCCCCTATCTTCAAATATTGCTCATAGTGGAGCTTCTGTTGATTTAGCAATTTTCTCTTTACATCTAGCAGGAATTTCTTCAATTTTAGGAGCTGTAAATTTTATTACTACAATTATTAATATACGATCATCAGGAATTTCATTTGATCGAATACCTTTATTTGTATGATCAGTAGGAATTACTGCTTTATTACTATTATTATCTCTTCCTGTATTAGCAGGAGCTATTACAATATTATTAACAGATCGAAATTTTAATACTTCTTTTTTTGATCCTGCTGGAGGAGGAGACCCTAT…	637	0	0	0	0	0	0	0	0	0	0	0	0	0	0	0	0	0	0	0	0	0	0	0	0	0	0	0	0	0	0	0	0	0	0	0	0	0	0	0	0	0	0	0	0	0
ZOTU676	OTU222	Eukaryota(1.00),Arthropoda(1.00),Insecta(1.00),Diptera(0.96),Phoridae(0.85),Megaselia(0.84),Megaselia_humeralis(0.62)	AATAAATATAAGATTTTGGATATTACCTCCTTCTCTTACACTATTATTAGCCAGTAGTATAGTAGAAAATGGGGCTGGAACTGGATGAACAGTATACCCACCACTTTCTTCTAGAATTGCTCATAGAGGAGCTTCTGTAGATTTAGCTATTTTTTCTTTACATTTAGCAGGAATTTCATCAATTTTAGGGGCAGTAAATTTTATTACAACAATTATTAATATACGTTCTTCAGGAATTACCTTTGATCGTATACCATTATTTGTTTGACCAGTTGGTATTACAGCTCTTCTTTTGTTATTATCTTTACCTGTATTAGCAGGAGCTATTACTATATTATTAACAGATCGAAATTTTAATACTTCTTTCTTTGACCCTGCTGGTGGAGGAGACCCAATTCT…	631	0	0	0	0	0	0	0	0	0	0	0	0	0	0	0	0	0	0	0	0	0	0	0	0	0	0	0	0	0	0	0	0	0	0	0	0	0	0	0	0	0	0	0	0	0
ZOTU85	OTU18	Eukaryota(1.00),Arthropoda(1.00),Insecta(1.00),Diptera(0.93),Phoridae(0.65),Megaselia(0.57),Megaselia_diversa(0.04)	AATAAATAATATAAGATTTTGAATATTACCTCCTTCACTAACCCTTTTATTAGCCAGAAGTATAGTAGAAAACGGAGCTGGAACTGGATGAACAGTTTACCCTCCTCTTTCTTCTAGTATTGCTCATAGCGGGGCTTCTGTAGATTTAGCAATTTTTTCATTACATTTAGCTGGAATTTCTTCAATTTTAGGAGCTGTAAATTTTATTACTACAATTATTAATATACGATCTTCAGGAATTACTTTTGACCGAATGCCTTTATTTGTTTGATCTGTAGGAATTACTGCTTTATTACTTTTATTATCACTCCCTGTATTAGCTGGAGCTATTACTATACTTTTAACAGATCGAAATTTTAATACATCCTTTTTTGACCCCGCAGGAGGAGGAGACCCAAT…	629	0	0	0	0	0	0	0	0	0	0	0	0	0	0	0	0	0	0	0	0	0	0	0	0	0	0	0	0	0	0	0	0	0	0	0	0	0	0	0	0	0	0	0	0	0
ZOTU679	OTU154	Bacteria(1.00),Proteobacteria(1.00),Alphaproteobacteria(1.00),Rickettsiales(1.00),Anaplasmataceae(1.00),Wolbachia(1.00),Wolbachia_endosymbiont_of_Wolbachia_pipientis_strain_wMel_ZH26(0.76)	TATGAATAATTTAAGTTTTTGGTTGTTAGTGTCATCTTTTATTTTGCTCATTCTCTCAGTGTTTATTGGTGAAGGTCCAGGTACAGGTTGGACTTTATATCCACCTTTATCACAGGTAATGTCCCATCCAAGTGCAGGAGTTGACCTTGCTATACTTGCACTCCACGTTGCTGGTATGTCGTCAATTGTTGGGGCGATCAACTTTATAGTTACTATATTTAACATGCGCACAAAAGGAATGTCATTAACTAAGATGCCACTGTTTGTTTGGTCTGTCTTGCTAACAGCATTTATGTTGATTGTTGCCTTACCAGTGCTTGCCGGTGCTATAACTATGCTTCTTACTGATCGCAATATTGGTACTTCCTTTTTTGATCCTGCAGGTGGTGGTGACCCTGT…	617	0	0	0	0	0	0	0	0	0	0	0	0	0	0	0	0	0	0	0	0	0	0	0	0	0	0	0	0	0	0	0	0	0	0	0	0	0	0	0	0	0	0	0	0	0
ZOTU680	OTU210	Eukaryota(1.00),Arthropoda(1.00),Insecta(1.00),Lepidoptera(0.16),Geometridae(0.02),Eupithecia(0.01),Eupithecia_tantillaria(0.01)	AATACAATATAAGTTTTTGAATATTACCTCCTTCTTTAACTCTATTATTAGCCAGAAGAATAGTAGAAAACGGAGCTGAAACTGGATGAAAAGTATACCCCCCACTTTCTTCTAGAATTGATCATAGAGGAGCCTCTGTAGATTTAGCAATTTTCTCTCTTCATTTAGCAGGAATTTCATCCATTTTAGGAGCAGTTAATTTTATTACAACAATCATTAATATACGATCTTCTGGAATTACTTTTGATCGAATACCTTTATTTGTATGATCAGTAGGAATCACTGCTCTTCTATTACTATTATCTTTACCTGTATTAGCTAAAGCTATTACAATATTACTAACATATCGAAATTTGAATACATCTTTCTTTGATCCGGCAGGTGGAGGAGATCCAATTT…	608	0	0	0	0	0	0	0	0	0	0	0	0	0	0	0	0	0	0	0	0	0	0	0	0	0	0	0	0	0	0	0	0	0	0	0	0	0	0	0	0	0	0	0	0	0
ZOTU681	OTU67	Eukaryota(1.00),Arthropoda(0.97),Insecta(0.96),Lepidoptera(0.35),Elachistidae(0.02),Elachista(0.01),Elachista_albidella(0.01)	AATAAATAATATAAGCTTTTGAATACTACCCCCCTCTCTTTCCCTACTCCTTGCTAGAAGAATAGTCGAAAATGGAGCTGGGACAGGCTGAACAGTTTATCCCCCCCTTTCTTCTAACATTGCCCATAGTGGTGCATCAGTAGATTTAGCCATTTTCTCCCTTCATCTAGCAGGAATCTCCTCAATTTTAGGGGCCGTAAATTTTATTACCACTATTATTAATATACGATCTTCAGGAATTTCTTTTGATCGAATACCTTTATTTGTATGATCAGTAGGAATCACAGCTCTTCTACTTCTTCTTTCACTCCCAGTATTAGCCGGAGCTATTACCATACTTCTTACAGACCGAAACCTAAATACCTCCTTCTTTGACCCCACAGGAGGGGGAGATCCAAT…	607	0	0	0	0	0	0	0	0	0	0	0	0	0	0	0	0	0	0	0	0	0	0	0	0	0	0	0	0	0	0	0	0	0	0	0	0	0	0	0	0	0	0	0	0	0
ZOTU686	OTU225	Eukaryota(1.00),Arthropoda(1.00),Insecta(1.00),Diptera(1.00),Phoridae(1.00),Megaselia(1.00),Megaselia_ilca(1.00)	AATAAATAATATAAGTTTTTGAATACTACCCCCCTCTCTTACACTTTTATTAGCCAGAAGAATAGTAGAAAACGGAGCAGGGACAGGATGAACTGTTTACCCCCCTTTATCATCTAGAATTGCTCACAGAGGCGCTTCAGTCGATTTAGCTATTTTTTCTCTTCATTTAGCAGGAATTTCAAGAATTCTAGGAGCTGTAAATTTTATTACAACTATCATTAATATACGATCTTCTGGTATTACCTTTGATCGAATACCTTTATTTGTTTGATCTGTTGGAATTACTGCTCTTCTTTTACTTTTATCATTACCTGTATTAGCAGGAGCTATTACAATACTTTTAACAGACCGAAATTTTAATACCTCTTTTTTTGATCCAGCGGGAGGTGGAGACCCAAT…	593	0	0	0	0	0	0	0	0	0	0	0	0	0	0	0	0	0	0	0	0	0	0	0	0	0	0	0	0	0	0	0	0	0	0	0	0	0	0	0	0	0	0	0	0	0
ZOTU685	OTU67	Eukaryota(1.00),Arthropoda(0.97),Insecta(0.96),Diptera(0.40),Culicidae(0.11),Culex(0.08),Culex_sasai(0.01)	AATAAATAATATGAGCTTTTGAATACTACCCCCCTCTCTTTCCCTACTACTTGCTAGAAGAATAGTCGAAAATGGAGCTGGGACAGGCTGAACAGTTTATCCCCCCCTTTCTTCTAACATTGCCCATAGTGGTGCATCAGTAGATCTAGCCATTTTCTCCCTTCATCTAGCAGGAATCTCCTCAATTTTAGGGGCCGTAAATTTTATTACCACTATTATTAATATACGATCTTCAGGAATTTCTTTTGATCGAATACCTTTATTTGTATGATCGGTAGGAATCACAGCTCTTCTACTTCTTCTTTCACTCCCAGTATTAGCCGGAGCTATTACCATACTTCTTACAGACCGGAACCTGAATACCTCCTTCTTTGACCCCACAGGAGGAGGTGATCCAAT…	586	0	0	0	0	0	0	0	0	0	0	0	0	0	0	0	0	0	0	0	0	0	0	0	0	0	0	0	0	0	0	0	0	0	0	0	0	0	0	0	0	0	0	0	0	0
ZOTU691	OTU226	Eukaryota(1.00),Arthropoda(1.00),Insecta(1.00),Lepidoptera(1.00),Notodontidae(1.00),Furcula(1.00),Furcula_furcula(0.99)	TATAAATAATATAAGATTTTGAATACTCCCCCCCTCACTGACTCTTTTAATTTCAAGTAGAATTGTAGAAAATGGAGCAGGAACAGGATGAACAGTTTATCCCCCACTTTCATCTAATATTGCTCATGGAGGAAGATCTGTTGATCTAGCTATTTTCTCCTTACATCTAGCTGGAATTTCCTCAATTCTAGGAGCTATTAATTTTATTACAACAATTATTAATATGCGACTTAATAATATAATATTTGATCAAATACCCCTATTTATTTGAGCAGTTGGAATTACAGCTTTTTTATTACTATTATCTTTACCTGTTTTAGCTGGAGCAATTACTATACTTTTAACTGATCGTAATTTAAATACTTCCTTTTTTGACCCAGCAGGAGGAGGAGATCCTAT…	581	0	0	0	0	0	0	0	0	0	0	0	0	0	0	0	0	0	0	0	0	0	0	0	0	0	0	0	0	0	0	0	0	0	0	0	0	0	0	0	0	0	0	0	0	0
ZOTU678	OTU88	Eukaryota(1.00),Arthropoda(1.00),Insecta(1.00),Diptera(1.00),Phoridae(1.00),Megaselia(1.00),Megaselia_shatesae(1.00)	AATAAATAATATAAGTTTTTGAATATTACCTCCTTCTTTAACACTTTTATTAGCCAGAAGTATAGTGGAAAATGGAGCTGGAACAGGATGAACAGTTTATCCTCCCCTTTCTTCTAGAATTGCTCATAGTGGAGCTTCTGTAGATTTAGCAATTTTTTCTTTACATTTAGCTGGTATTTCTTCAATTTTAGGAGCTGTAAATGTTATTACTACTATTATTAATATACGATCTTCAGGTATTACTTTTGACCGAATACCTTTATTTGTTTGATCAGTAGGAATTACTGCACTTTTATTACTTTTATCTTTACCAGTATTAGCCGGTGCTATTACTATACTTTTAACAGATCGAAATTTTAATACATCATTCTTTGATCCTGCCGGAGGAGGAGACCCAAT…	573	0	0	0	0	0	0	0	0	0	0	0	0	0	0	0	0	0	0	0	0	0	0	0	0	0	0	0	0	0	0	0	0	0	0	0	0	0	0	0	0	0	0	0	0	0
ZOTU693	OTU1800	Eukaryota(1.00),Arthropoda(1.00),Insecta(1.00),Lepidoptera(0.16),Geometridae(0.04),Nemoria(0.01),Nemoria_callirrhoe(0.01)	AATAAATAATATAAGATTTTGAATATTACCTCCATCTTTAACTTTATTATTAGCCAGAAGAATAGTAGAAAATGGGGCTGGGACTGGATGAACAGTTTATCCTCCTCTTTCTTCAAGAATTGCTCATAGAGGAGCTTCTGTTGATTTAGCAATTTTTTCATTACATTTAGCTGGAATTTCTTCTATTTTAGGAGCTGTAAATTTTATTACAACAATTATTAATATACGATCGTCAGGTATTACTTTTGACCGCATACCATTAGTTGTATGATCTGTAGGTATTACAGCTTTATTATTATTATTATCACTACCAGTACTTGCTGGAGCAATTACTATATTATTAACAGATCGAAATTTTAACACTTCATTCTTTGACCCTGCTGGAGGTGGAGATCCAAT…	572	0	0	0	0	0	0	0	0	0	0	0	0	0	0	0	0	0	0	0	0	0	0	0	0	0	0	0	0	0	0	0	0	0	0	0	0	0	0	0	0	0	0	0	0	0
ZOTU694	OTU22	Eukaryota(1.00),Arthropoda(1.00),Insecta(1.00),Diptera(0.94),Phoridae(0.94),Megaselia(0.94),Megaselia_arcticae(0.94)	AATAAATAATATAAGATTTTGAATATTACCTCCTTCTCTTACATTATTATTAGCCAGTAGCATAGTAGAAAATGGGGCTGGAACTGGATGAACAGTTTACCCTCCACTTTCTTCAAGAATTGCTCACAGTGGAGCTTCAGTTGATTTAGCTATTTTCTCTTTACATTTAGCTGGTATTTCATCAATTTTAGGTGCTGTAAATTTTATTACAACAATCATTAATATACGATCTTCAGGAATTACTTTTGATCGAATACCTTTATTTGTTTGATCTGTAGGTATTACAGCTCTTCTTTTATTATTATCTTTACCTGTACTAGCAGGTGCAATTACTATATTATTAACAGATCGAAATTTTAATACTTCTTTCTTTGATCCTGCTGGAGGTGGAGACCCAAT…	572	0	0	0	0	0	0	0	0	0	0	0	0	0	0	0	0	0	0	0	0	0	0	0	0	0	0	0	0	0	0	0	0	0	0	0	0	0	0	0	0	0	0	0	0	0
ZOTU695	OTU93	Eukaryota(1.00),Arthropoda(1.00),Insecta(1.00),Diptera(0.97),Phoridae(0.97),Megaselia(0.97),Megaselia_sepulchralis(0.75)	AATAAATAATATAAGATTTTGGATATTACCTCCATCATTAACTCTATTATTAGCCAGAAGTATAGTAGAAAATGGAGCTGGAACAGGATGAACAGTTTATCCTCCTCTTTCATCCAGAATTGCTCATAGTGGAGCTTCAGTAGATTTAGCAATTTTTTCACTCCATTTAGCTGGAATTTCTTCAATTTTAGGAGCTGTAAATTTTATTACTACTATCATTAATATACGATCATCAGGAATTACTTTTGATCGAATACCTTTATTTGTATGATCAGTAGGAATCACTGCTCTATTACTTTTACTTTCACTTCCTGTTTTAGCTGTTGCTATTACCATACTTTTAACTGATCGAAATTTTAATACTTCTTTCTTTGATCCTGCTGGAGGAGGAGATCCAAT…	564	0	0	0	0	0	0	0	0	0	0	0	0	0	0	0	0	0	0	0	0	0	0	0	0	0	0	0	0	0	0	0	0	0	0	0	0	0	0	0	0	0	0	0	0	0
ZOTU697	OTU194	Eukaryota(1.00),Arthropoda(0.91),Insecta(0.89),Coleoptera(0.27),Staphylinidae(0.08),Mocyta(0.03),Mocyta_fungi(0.03)	AATAAATAATATAAGCTTTTGAATACTACCCCCTCTCTTTCCCTACTCCTTGCTAGAAGAATAGTCGAAAATGGGGCTGGGACAGGCTGAACAGTTTATCCTCCCCTTTCTTCTAACATTGCCCATAGTGGCGCATCAGTAGATTTAGCCATTTTCTCCCTTCATCTAGCAGGAATTTCCTCAATTTTAGGGGCCGTAAATTTTATTACCACTATTATTATTATACGATCCTCAGGAATTTCTTTTGATCGAATACCTTTATTCGTATGATCTGTGGGAATCACAGCTCTTTTACTTCTTCTTTCACTCCCAGTATTGGCCGGAGCTATTACTATACTTCTTACAGACCGAAATCTAAATACCTCCTTCTTTGACCCCACAGGAGGCGGTGACCCAATT…	560	0	0	0	0	0	0	0	0	0	0	0	0	0	0	0	0	0	0	0	0	0	0	0	0	0	0	0	0	0	0	0	0	0	0	0	0	0	0	0	0	0	0	0	0	0
ZOTU698	OTU227	Eukaryota(1.00),Arthropoda(1.00),Insecta(1.00),Lepidoptera(0.21),Hesperiidae(0.05),Aides(0.01),Aides_duma(0.01)	AATAAATAATATAAGATTTTGAATAATATTACCTCCATCTTTAACTTTATTATTAGCCAGAAGAATAGTAGAAAATGGGGCTGGGACTGGATGAACAGTTTATCCTCCTCTTTCTTCAAGAATTGCTCATAGAGGAGCTTCTGTTGATTTAGCAATTTTTTCATTACATTTAGCTGGAATTTCTTCCATTTTAGGAGCTGTAAATTTTATTACAACAATTATTAATATACGATCGTCAGGTATTACTTTTGACCGCATACCATTAGTTGTATGATCTGTAGGTATTACAGCTTTATTATTATTATTATCACTACCAGTACTTGCTGGAGCAATTACTATATTATTAACAGATCGAAATTTTAACACTTCATTCTTTGACCCTGCTGGAGGTGGAGATCC…	557	0	0	0	0	0	0	0	0	0	0	0	0	0	0	0	0	0	0	0	0	0	0	0	0	0	0	0	0	0	0	0	0	0	0	0	0	0	0	0	0	0	0	0	0	0
ZOTU701	OTU222	Eukaryota(1.00),Arthropoda(1.00),Insecta(1.00),Diptera(0.99),Phoridae(0.91),Megaselia(0.91),Megaselia_albicans(0.03)	AATAAATAATATAAGATTTTGGATATTACCTCCTTCTCTTACACTATTATTAGCCAGTAGTATAGTAGAAAATGGGGCTGGAACTGGATGAACAGTATACCCACCACTTTCTTCTAGAATTGCTCATAGAGGAGCTTCTGTAGATTTAGCTATTTTTTCTTTACATTTAGCAGGAATTTCATCAATTTTAGGGGCAGTAAATTTTATTACAACAATTATTAATATACGTTCTTCAGGAATTACCTTTGATCGTATACCATTATTTGTTTGACCAGTTGGTATTACAGCTCTTCTTTTGTTATTATCTTTACCTGTATTAGCAGGAGCTATTACTATATTATTAACAGATCGAAATTTTAATACTTCTTTCTTTGACCCTGCTGGTGGAGGAGACCCAAT…	549	0	0	0	0	0	0	0	0	0	0	0	0	0	0	0	0	0	0	0	0	0	0	0	0	0	0	0	0	0	0	0	0	0	0	0	0	0	0	0	0	0	0	0	0	0
ZOTU702	OTU9	Eukaryota(1.00),Arthropoda(1.00),Insecta(1.00),Lepidoptera(0.27),Nymphalidae(0.27),Hipparchia(0.22),Hipparchia_fidia(0.22)	AATAAATAATATAAGATTTTGAATATTACCTCCATCATTAACTCTTTTATTAGCCAGAAGTATAGTAGAAAACGGAGCTGGAACAGGATGAACAGTTTATCCACCTCTTTCATCTAGAATTGCTCATAGTGGAGTTTCAGTTGATTTAGCAATTTTTTCACTTCATTTAGCTGGAATTTCCTCAATTTTAGGAGCTGTAAACTTCATTACTAAGTACTATTATTACGTTCATCAGGAATTACATTTGATCGCATACCTTTATTTGTTTGATCAGTAGGAATTTCTGCTTTATTACTTTTATTATCACTTCCTGTTTTAGCAGGTGCTATTACTATACTTTTAACTGATCGAAATTTTAATACTTCTTTCTTTGATCCTGCTGAAGGAGGAGATCCTATT…	548	0	0	0	0	0	0	0	0	0	0	0	0	0	0	0	0	0	0	0	0	0	0	0	0	0	0	0	0	0	0	0	0	0	0	0	0	0	0	0	0	0	0	0	0	0
ZOTU706	OTU230	Eukaryota(1.00),Arthropoda(1.00),Insecta(1.00),Diptera(0.75),Drosophilidae(0.17),Drosophila(0.06),Drosophila_cardinoides(0.03)	AATAAATAATATAAGATTCTGAATACTTCCTCCTTCTTTAATTCTATTATTAGCTAGAAGTATAGTTGAAAATGAAGCTGGAACTGGTTGAACTGTTTATCCTCCCCTATCTTCAAATATTGCTCATAGTGGAGCTTCTGTTGATTTAGCAATTTTCTCTTTACACCTAGCAGGAATTTCTTAAATTTTAGGAGCTGTAAATTTTATTACTACAATTATTAATATACGATCATCAGGAATTTCATTTGATCGAATACCTTTATTTGTATAATCAGTAGGAATTACTGCTTTATTACTATTATTATCTCTTCCTGCATTAGCAGGAGCTATTACAATATTATTAACAGATCGAAATTTTAATACTTCTTTTTTTGATCCTGCTGGAGGAGGAGATCCTAT…	534	0	0	0	0	0	0	0	0	0	0	0	0	0	0	0	0	0	0	0	0	0	0	0	0	0	0	0	0	0	0	0	0	0	0	0	0	0	0	0	0	0	0	0	0	0
[truncated: 4,995 more rows]
[truncated: 1,797 more columns]
