# Supplementary material for: What lurks in the dark? An innovative framework for studying diverse wild insect microbiota
Source: Microbiome. 2025 Aug 12;13:186. doi: 10.1186/s40168-025-02169-9 (PMC12341219; doi:10.1186/s40168-025-02169-9)
Supplement: Supplementary file 10 — Supplementary Material 9. [file 40168_2025_2169_MOESM9_ESM.zip]

Archive with 1 entries (1 files):
- File_S2_16S_rRNA_ZOTU_reads_table.txt
